# Supplementary material for: Organelle proteomics reveals novel metabolic vulnerabilities in FLT3-ITD cells
Source: Leukemia. 2026 Jun 9;40(8):1657–67. doi: 10.1038/s41375-026-03000-6 (PMC13421297; doi:10.1038/s41375-026-03000-6)
Supplement: Supplementary file 3 — Table S1 [file 41375_2026_3000_MOESM3_ESM.xlsx]

## Sheet: Foglio1
MS-based proteomic analysis of subcellular fractionation in Ba/F FLT3-ITD cells
Protein scaled intensity (0-1) Label-free quantification																								Protein IDs
JMD_1	JMD_2	JMD_3	JMD_4	JMD_5	JMD_6	JMD_Mido_1	JMD_Mido_2	JMD_Mido_3	JMD_Mido_4	JMD_Mido_5	JMD_Mido_6	TKD_1	TKD_2	TKD_3	TKD_4	TKD_5	TKD_6	TKD_Mido_1	TKD_Mido_2	TKD_Mido_3	TKD_Mido_4	TKD_Mido_5	TKD_Mido_6	Gene name
1	0.277991	0.323071	0	0	0	1	0.67117	0	0	0	0	0.313433	0.751529	1	0	0	0	1	0	0	0	0	0	0610009B22Rik
0	0.188064	0.731441	1	0.475983	0.394105	0	0	0.227822	1	0.538793	0.44502	0	0	0.320191	1	0.669056	0.389486	0	0.635965	0.27351	1	0.589912	0.563596	0610012G03Rik
0.674744	1	0.420561	0.53216	0.381346	0	0.0764538	0.110124	0	1	0.224958	0	0.693389	1	0.248614	0.788092	0.596326	0	0.480732	0.941773	0	1	0	0	1110059E24Rik
0.536126	1	0	0	0	0	0.49043	1	0	0	0	0	0.103159	0.414232	0	1	0.673465	0.000168168	0.283937	1	0.224112	0	0	0.289375	1110059G10Rik
0	0.887418	0	0	0.567459	1	0	1	0	0	0	0	0	1	0	0	0	0.763346	0	1	0	0	0	0	1110065P20Rik
0	0	1	0.810968	0.603226	0	0	0	0	0	0	0	0	0	0	1	0.245562	0	0	1	0	0.756545	0	0	1190007I07Rik
0.356551	0.252571	1	0.746575	0	0	0.162651	0.102395	1	0	0.330041	0.534884	0.210256	0.094165	1	0.0942838	0	0.0998451	0.185865	0.177312	1	0.326629	0	0	1600014C10Rik
0.109925	0.814095	0.221368	0	1	0.159112	1	0.590674	0.766688	0.917224	0	0.630335	0	1	0.234561	0.685746	0.974447	0.101254	0.203054	0.188359	1	0	0	0.609116	1700017B05Rik
0	0	0.89	1	0.41	0.320441	0	0.166297	0.338977	1	0.450628	0.13564	0	0.355699	0.258312	1	0.318012	0.301373	0	0.443293	0.33871	1	0.392473	0.314516	1700021F05Rik
0	0.295797	0.854374	1	0	0	1	0.0210071	0.329241	0.785336	0	0.147855	0	0	0.5122	1	0	0	0	1	0.360487	0.82523	0	0.229079	1700025G04Rik
0	0	0	1	0	0	0	0	0	1	0	0	0	0	0	1	0	0	0	0	0	1	0	0	1700030K09Rik
1	0.269231	0.251603	0.192308	0	0	1	0.331765	0.415294	0	0	0	1	0.212502	0.308063	0.186826	0	0	1	0.286459	0.473595	0.313893	0	0	1700037H04Rik
1	0.76482	0.527651	0.120293	0.825171	0	0.685549	1	0.773994	0	0.212378	0	0.537567	0.849415	0.555055	0	1	0.380743	0	0.024031	0.0496746	1	0.274995	0.889451	1810022K09Rik
0	0	0	0	1	0.934771	0	1	0.525325	0	0.487165	0.282321	0	1	0	0	0	0.340386	0	1	0.734873	0	0	0.19267	1810024B03Rik
0	0.295053	1	0.288107	0.0378516	0.0314859	0.25992	0.530878	1	0.282837	0	0.560535	0.143672	0.202865	1	0.0524707	0	0.281789	0.175373	0.345173	1	0.224119	0	0.258241	2010005H15Rik
1	0	0	0	0	0	0	0	0	0	0	0	0	0	0	0	0	0	0	0	0	0	0	0	2010300C02Rik
0.141383	0.289957	0.00900079	0	0.936079	1	0	0.490124	0.299463	0.0979008	0.97583	1	0	0.463719	0.379043	0.0427624	0.834176	1	0.00952799	0.264438	0.458461	0	1	0.886535	2310022A10Rik
0	0.0512097	1	0.30922	0.288881	0.297802	0	0.0748148	0.247037	1	0.225185	0.245185	0	0.0692237	0.349233	0.133809	0.139705	1	0	0.0719298	0.352047	0.187869	0.168421	1	2310050C09Rik
1	0.0935258	0.0788781	0.309012	0.114923	0	1	0.798148	0.71776	0	0	0	0.556595	0.288675	0	1	0.0301545	0.730893	1	0.425394	0.370595	0	0	0	2310057M21Rik
0	0	1	0.829926	0.49401	0	0	0	1	0.31453	0	0	0	0	0.40948	0.565452	1	0	0	0.501612	1	0.766989	0	0	2310061I04Rik
0.601488	0.288995	0.593566	1	0.276454	0	0.826637	1	0	0	0	0.727209	0.546107	1	0.195505	0.35477	0.044176	0	0.155603	1	0.196901	0.0297151	0	0	2410002F23Rik
1	0.66717	0.0921594	0	0.273692	0.365606	0.933768	1	0.519792	0	0.638902	0	1	0.856815	0.737997	0	0.611994	0.409156	0.799286	1	0.599865	0	0.418532	0.231385	2410004B18Rik
1	0	0.467227	0.515599	0	0	0.674566	0.264521	1	0	0	0	0.336917	1	0.332924	0.233846	0	0	0.348216	0.158439	1	0.195946	0	0	2610301B20Rik
1	0	0.214359	0.122235	0	0	1	0	0.615131	0	0	0	0.359921	1	0.317024	0.249747	0	0	1	0	0.746228	0.235321	0	0	2700097O09Rik
0.215664	1	0.218664	0.151277	0.664617	0	0.412693	1	0.21959	0	0	0.191909	0.399386	1	0.292031	0.28872	0	0	0.415516	1	0.292358	0.165274	0	0	3110009E18Rik
0.710812	0.231141	0.0805957	0	1	0.512519	0	0.560057	0.0523111	0.0354752	1	0.381154	0	0.2349	0.0440147	0.0118884	0.99285	1	0.038487	0.19239	0.156496	0	1	0.648452	3110082I17Rik
0.0813831	0	0.550928	1	0	0	0	0	1	0	0	0	0	0	0.644135	1	0	0	0	0.376847	0.32266	1	0	0	4930407I10Rik
1	0.226134	0.264247	0.149698	0	0	1	0.534637	0	0	0	0	1	0.479952	0.448961	0.688006	0.90709	0	1	0.369277	0.48299	0.58697	0	0	4930430F08Rik
0	0.360558	0.689652	0	0	1	0	0.540399	0	0	0	1	0	1	0	0	0	0	0	0.597245	1	0	0	0	4930432K21Rik
1	0.145864	0.645963	0.0647752	0.171641	0	1	0.211281	0.58216	0.197463	0	0.324479	1	0.157351	0.923937	0.492917	0	0	1	0.192017	0.437396	0.0996891	0	0	4931406C07Rik
1	0	0.0299121	0.018571	0.113978	0.0102779	1	0.243961	0.190461	0	0.42029	0	1	0	0	0	0.284677	0	1	0.0865885	0.0504859	0	0	0	4931406P16Rik
0	0.129811	0	0.135816	1	0.339164	0	0.428741	0.120826	0	1	0.236945	0	0.149589	0.206811	0.209389	1	0.762178	0	0.158247	0.0727795	0.0680434	1	0.464988	4931428L18Rik
0.706486	0	0.645119	1	0.36868	0.658746	0	0	0.284632	0.786774	0.3974	1	0	0	0.503352	1	0.449281	0.386729	0	1	0	0.717203	0.382336	0.842023	4933434E20Rik
0	0.379781	0	0	1	0.402113	0	1	0	0	0	0.54332	0	1	0	0	0	0	0	0	0	0	0	0	5031439G07Rik
0.882372	1	0.159817	0.193903	0	0.0549892	0.257532	1	0.243106	0.338013	0	0.195024	0.612302	1	0.215475	0.100715	0	0.142796	0.42977	1	0.262754	0.0386049	0.265563	0	5730455P16Rik
1	0	0.632019	0	0	0	1	0	0	0	0	0	0.588334	0	1	0.659608	0	0	0.778252	0	0.845556	1	0	0	6030458C11Rik
1	0	0.209167	0	0	0	1	0	0.492591	0	0	0	0.965114	0	1	0	0	0	0.501352	0	1	0	0	0	8030462N17Rik
1	0	0	0	0	0	0	0	0	0	0	0	0	0	0	0	0	0	0	0	0	0	0	0	9030025P20Rik
0	0.131083	0.529476	1	0.13088	0.237147	0	0	0	1	0.158887	0	0.215729	0.278257	0.317563	1	0.00659794	0	0.305309	1	0.184195	0.710297	0	0	9430015G10Rik
0	0	0	0	1	0	0	1	0	0	0	0	0	1	0	0	0	0	0	1	0	0	0	0	9930021J03Rik
1	0.255867	0.223566	0	0	0.860603	0.836439	0.190798	1	0	0	0.943182	0.577322	1	0.587302	0	0	0.613502	1	0.167422	0.6243	0	0	0.321551	A2m
0	0.53681	0.246712	0.218561	1	0.730061	0	0.91101	0.122167	0.0581775	1	0.646619	0	0.5	0.124294	0.140846	0.50303	1	0	0.460699	0.157894	0.101781	1	0.772926	A430005L14Rik
1	0.765514	0.261427	0.769708	0	0	0.666648	0	1	0	0	0	0.264833	0.53847	0.33674	1	0.530257	0	1	0	0.952826	0	0	0	A630001G21Rik
0.965035	0	0	0	1	0	0	0	0	0	0	0	0.432865	0	0	0	1	0	1	0	0	0	0	0	A630089N07Rik
0	0	0	0.313905	1	0	0	1	0	0	0	0	0	0	0	0	0	0	0	0	0	0	0	0	AW146154
0	1	0.355311	0.774253	0.18561	0.535185	1	0	0.610964	0.127361	0.212163	0.307221	0.27337	0	1	0.593273	0	0	0.410053	0	1	0.200316	0	0.387764	AW209491
0.158187	1	0.472475	0.0919015	0	0.198464	0.388187	0.730692	1	0.0317988	0	0.244555	0.342017	1	0.662432	0	0.467902	0.231446	0.237569	0.943244	1	0	0.105945	0.197953	AW551984
0.010963	0	0.21733	0.371426	0.289154	1	0.028182	0	0.103486	0.266995	0.336946	1	0	0.0685587	0.356274	0.650783	0.746521	1	0	0.300753	0.139423	0.432019	0.332722	1	Aaas
1	0.116789	0.5742	0.130536	0	0.125158	1	0.0834373	0.815478	0.27474	0	0.879659	1	0.181193	0.866412	0.110256	0	0.056942	1	0.280359	0.614934	0.551573	0	0.474378	Aacs
1	0.30772	0.237771	0	0	0.0860127	0.861779	1	0.410264	0	0	0.738622	1	0.18268	0.452748	0.81797	0	0	0.721231	0	1	0.309129	0	0	Aagab
0.845169	0.838438	1	0.433339	0	0.681395	0.809061	0.838188	1	0	0	0.526722	0.468452	0.542885	1	0.241351	0	0.458352	0.380305	0.802582	1	0	0.24541	0.398727	Aak1
0.565341	1	0	0	0	0	0.600594	1	0.885032	0	0	0	1	0.0515413	0.618862	0	0	0	0.143941	0.586382	0.298971	1	0	0	Aamdc
0.935105	0.617121	1	0.135237	0	0.103096	1	0.518478	0.762621	0	0.0136408	0.713353	1	0.570257	0.851486	0.134363	0	0.17632	1	0.495696	0.928167	0.407005	0	0.190462	Aamp
1	0.226673	0.108783	0	0.0824911	0.19523	1	0.78699	0	0	0	0	1	0.430496	0.264605	0	0.254569	0.600358	0.401192	0.452937	0	1	0.406454	0.475338	Aar2
1	0.285091	0.874182	0.154909	0	0.220364	1	0.163565	0.437627	0.231898	0	0.390853	1	0.147018	0.453978	0.0281942	0	0.0479982	1	0.209966	0.421649	0.12646	0	0.158763	Aars
0	0.0303773	0.981852	1	0.0513345	0.0445866	0	0.00685806	0.540486	1	0.0841676	0.0619577	0	0.0172944	0.568693	1	0.0321093	0.036492	0.0236711	0.0189821	0.762846	1	0	0.0754575	Aars2
1	0	0.218028	0.136541	0.0979361	0.0181404	0.756039	0.939796	0.232573	1	0	0.250439	1	0.620639	0.318761	0.283062	0.212043	0	1	0.155534	0.333108	0.416825	0	0	Aasdhppt
0.0646846	0	0.020707	0.0264184	0.237937	1	0.0238543	0	0.0216296	0.0110971	0.43281	1	0.0906357	0.00477395	0.00597509	0	0.631509	1	0.0976364	0.0480089	0.0768634	0	0.40074	1	Aatf
0	0.469091	0.493705	0.304804	0.277975	1	0	0.904614	0.236915	0.198938	1	0.382669	0	1	0.0532299	0.0459363	0	0	0	1	0.138335	0.00719073	0.0724709	0.177788	Abca1
0	0.288811	0.325867	1	0.0516325	0.130984	0.184603	0	0.140562	1	0.157503	0.170256	0	0.164205	0.129877	1	0.11415	0.396159	0.0794633	0	0.20496	1	0.00265363	0.0928816	Abca2
0	0	0.3363	0.422712	0	1	0	0	0	1	0	0	0	0	1	0.767377	0	0	0	0.476493	1	0.398635	0	0	Abca3
0	0	0.789449	1	0.135111	0	0	0.28041	0.407717	1	0	0.83021	0	0	0.881383	1	0	0	0	1	0.438245	0.7409	0	0	Abca7
1	0.129824	0.343692	0	0	0	0.284279	1	0	0	0	0	0.575723	1	0.685926	0.688831	0	0	0.17024	1	0	0	0	0	Abca8a
0	0	0.967972	1	0.604982	0.551601	0	0	0.0716378	1	0.255631	0.173423	0	0	0.115694	1	0.504723	0.434548	0	1	0.0672252	0.787971	0.130479	0.150033	Abcb10
0.027342	0	0.0487711	0.0781412	1	0.799078	0.00011482	0.00421161	0	0.010496	0.75259	1	0.00497068	0	0.0950918	0.0687088	1	0.348458	0.0038748	0	0.0105638	0.0361778	1	0.442904	Abcb11
0	0	0.71615	1	0	0	0	0	0	1	0.663263	0	0	0	0.376484	0.276567	1	0	0	0.169475	0	1	0	0	Abcb1b
0	0	0.977941	1	0.290008	0.203298	0	0	0.371269	1	0.279851	0.116802	0	0	0.941732	1	0.0928227	0	0	1	0.325046	0.736648	0	0.0463648	Abcb6
0	0	0.515116	1	0.427519	0.38062	0	0.151579	0.0963158	1	0.373684	0.324737	0	0.245183	0.0285927	1	0.344851	0.269767	0	0.269898	0.0519158	1	0.197959	0.15102	Abcb7
0	0	1	0.773148	0.212046	0.408174	0.0779919	0	0.0559755	1	0.256444	0.415751	0	0	0.336089	1	0.294079	0.203272	0	0.791416	1	0.710098	0.0498585	0.103227	Abcb8
0	0	1	0	0	0	0	0	1	0	0	0	0	0	1	0	0	0	0	0	1	0	0	0	Abcb9
0.0626969	0	0.68476	1	0.0305587	0.0405857	0	0.0103715	0.134958	1	0.0564388	0.0558827	0.00235949	0	0.621355	1	0.0431457	0.0260397	0	0.00480117	0.253933	1	0.050655	0.0365694	Abcc1
0	0	0	1	0	0	0	0	0	1	0.238145	0	0	0	0	1	0	0	0	1	0	0.609962	0	0.330715	Abcc10
0	0	0	0	1	0	1	0	0	0	0	0.646064	0	0	0	0	1	0	0	0	0	0	1	0	Abcc3
0.0280377	0	0.933812	1	0.201073	0.204966	0.0516616	0	0.228598	1	0.361128	0.269571	0.195526	0	0.73042	1	0.277325	0.171342	0	0.0019562	0.324751	1	0.20935	0.12254	Abcc4
0	0	0	0	0	0	0	0	0	1	0.134256	0	0	0	0	0	0	0	0	0	0	0	0	0	Abcc5
0	0.0768996	0.586985	1	0.631274	0.888031	0.178186	0	0.181526	1	0.760518	0.734628	0	0.225054	0.354357	1	0.853503	0.675159	0	0.851695	0.614407	1	0.78178	0.868644	Abcd1
0	0	0	1	0.478622	0	0	0	0	0	0	0	0	0.152779	0	1	0.727922	0	0	0	0	1	0	0	Abcd2
0	0.0420222	0.491432	1	0.546896	0.992074	0	0.0682909	0.064551	0.326875	0.678583	1	0.148523	0	0.16132	1	0.818002	0.558837	0	0.490061	0.130446	1	0.902597	0.848485	Abcd3
0	0	0.60871	1	0.202754	0.227013	0.075086	0	0.147599	1	0.175435	0.203646	0	0	0.302108	1	0.225172	0	0	1	0.20075	0.415118	0.0690676	0.153532	Abcd4
0.74802	1	0.454284	0.0845932	0	0.199424	0.867211	1	0.61287	0	0.0643514	0.366701	0.838976	1	0.578035	0	0.0470685	0.267547	1	0.927575	0.660944	0	0.401288	0.302575	Abce1
0.14318	1	0.00520244	0	0.133002	0.141823	0.0806227	1	0.195167	0	0.235595	0.225836	0.11779	1	0.061186	0	0.182749	0.150943	0.130301	1	0.113002	0	0.272321	0.218192	Abcf1
1	0.710369	0	0.0774732	0.41478	0.045292	0.719672	1	0	0.145902	0.191803	0.652459	0.741468	1	0	0.246122	0.460186	0.942089	0.99495	1	0	0.16835	0.671717	0.525253	Abcf2
1	0.166323	0.354074	0.103032	0	0.114639	0.548087	0.136842	0.531024	0.280211	0	1	1	0.523321	0.574349	0.206849	0	0.128013	1	0.295789	0.593193	0.193891	0	0.636232	Abcf3
0.469052	0	0.653358	0.614205	0.202118	1	0	0	0.0897325	1	0.141968	0.173619	0	0	0.108191	0.308433	1	0	0	0.65988	0	1	0.260824	0	Abcg1
0	0	0	0	0	0	0	0	0	1	0	0	0	0	0	0	0	0	0	0	0	0	0	0	Abcg3
0	0.083087	1	0.461832	0.042286	0	0	0	0.853261	1	0.288016	0.15694	0	0.0231236	1	0.286842	0.0252108	0	0	1	0.845029	0.508772	0	0.0922871	Abhd1
0	0.0581434	1	0.853717	0.131894	0.13789	0.0351662	0	0.698115	1	0.295851	0.096592	0	0.0457785	1	0.765203	0.0821657	0.120689	0.359338	1	0.90975	0.759334	0.106973	0	Abhd10
0.0762509	0.0173242	1	0.96552	0.0193657	0	0	0.0134978	0.674395	1	0.165078	0.0192397	0.265235	0	0.654262	1	0.0141433	0.00922669	0.0368339	0.00530536	0.689777	1	0	0.125076	Abhd11
0	0.230953	0.783333	1	0.724074	0.809259	0.178608	0	0.10897	1	0.769136	0.801235	0.0361455	0	0.341271	1	0.827018	0.435625	0	0.779874	0.158907	1	0.783019	0.487421	Abhd12
0	0.302442	0.696563	1	0.251793	0.441659	0	0	0	1	0.140674	0.13805	0	0	0.912838	1	0.481315	0	0	0.906487	0	1	0	0.314989	Abhd13
0	0.27265	0.834037	1	0.133515	0.0990429	0	0	0	1	0.0228166	0.074964	0	0.271348	0.135809	1	0.267723	0.131077	0	0.747253	0	1	0.352248	0	Abhd14a
1	0.0491663	0.275179	0.306811	0	0	1	0.229988	0.729323	0.237343	0	0.435853	1	0.110806	0.781065	0.521751	0	0	1	0.192676	0.660819	0.0771588	0	0	Abhd14b
0	0.545274	0.693408	1	0.512701	0.551739	0	0	0.0589138	1	0.232529	0.264828	0	0	0.404982	1	0.435963	0.1423	0	1	0	0.860361	0	0.461514	Abhd15
0	0	0.518102	1	0.4614	0.437494	0	0	0.0219311	1	0.305954	0.249609	0	0	0.137578	1	0.465636	0.193545	0	1	0	0.741722	0.154241	0.127075	Abhd16a
0	1	0	0.66268	0	0	0	0	0	1	0	0	0	1	0.41016	0.544649	0	0	0	1	0.567279	0.845886	0	0	Abhd17a
0.437774	0	0.669562	1	0.00141788	0.0138675	0	0	0.169352	1	0.107732	0.159594	0.372114	0	0.56847	1	0.126541	0.00668749	0	0.618108	0.350649	1	0	0	Abhd17b
0.0250768	0.0206853	0.833549	1	0	0.0471801	0.0921506	0.0818918	0.323869	1	0	0.0740956	0	0.13796	0.990566	1	0	0	0	0.91057	0.775077	1	0	0	Abhd17c
0	0	0.884131	1	0.089201	0.0986997	0	0	0.437242	1	0.246748	0.160409	0	0	0.414535	1	0.193398	0	0	1	0.298155	0.541322	0.110095	0.163939	Abhd18
1	0.133016	0.681948	0.249484	0	0	0.0738769	0	1	0.370453	0.0202608	0.0247969	0.219608	0.0608561	1	0.143666	0	0	0.258973	0.106706	1	0.28101	0	0	Abhd4
1	0.163489	0.712675	0.463788	0	0	0.296334	0.111196	1	0.657961	0	0.0823192	0.20993	0.0588583	1	0.106665	0.0893951	0	0.264906	0.0951195	1	0.386314	0	0	Abhd5
0.142604	1	0.202311	0.076763	0	0.03162	0.18632	1	0.397538	0	0.0658746	0.127499	0.232521	1	0.160976	0	0.00985242	0.121527	0.225983	1	0.291959	0	0.258889	0.169487	Abi1
0.555054	0.567583	1	0	0.1691	0	0.427899	1	0.239163	0	0.244759	0	0.518977	1	0.442288	0	0.627248	0.321905	0.271283	0.560113	0.243923	0	0.262341	1	Abi2
0	0	0	0	0	0	0	0	0	0	0	1	0	0	1	0	0	0	0	1	0	0	0	0	Abi3
0	0.491178	1	0.761369	0.0381853	0.775843	0	0.397166	0.876728	0.278229	0.241981	1	0	1	0.994009	0	0.704884	0.796621	0.205643	0.258749	0.892425	0	0.653407	1	Abl1
1	0.506408	0.247431	0.600346	0	0.384282	1	0.150686	0.199028	0	0	0	1	0.389144	0.24879	0	0.329845	0.249645	0.980455	0.287215	0.199126	0	0	1	Abl2
0	1	0	0	0	0	0	0	0	0	0	0	0	0	0	0	0	0	0	0	0	0	0	0	Ablim1
1	0.363383	0.327687	0.142282	0	0	1	0	0	0	0	0	0.64629	1	0.358094	0	0	0	1	0	0.468807	0	0	0	Abr
1	0.0860124	0.288703	0.0800164	0	0.0468617	1	0.0862253	0.230583	0.111267	0	0.0971503	1	0.0844185	0.343534	0.0462378	0	0.0281284	1	0.103899	0.241016	0.0720411	0	0.059043	Abracl
0	1	0.294438	0.320673	0.324815	0.55678	0.0629614	1	0.64663	0	0.321494	0.419854	0.0594816	1	0.410461	0	0.311231	0.306853	0.117965	1	0.628297	0	0.539568	0.52518	Abraxas1
1	0.086225	0.582225	0	0.269656	0.527963	0.400877	0.110806	0.651893	0.315626	0	1	0.783396	0.501522	0.55644	1	0.846313	0	1	0.480774	0.724796	0.629199	0	0.572207	Abraxas2
0.0812101	0.0417911	0.00433651	0	0.512548	1	0.0372881	0.109795	0.241635	0	1	0.97193	0.208202	0.0780814	0.0425301	0	0.8618	1	0.782968	0.065925	0.147656	0	0.962698	1	Abt1
0.358142	0.11439	1	0.788408	0	0.262648	0.834228	1	0.830524	0	0	0.143149	1	0.415552	0.419988	0	0	0.447963	0.597596	0.136553	1	0	0	0.163494	Abtb1
0	0.032327	1	0.0602516	0.0119598	0.0192453	0	0.0248977	1	0.121828	0.056811	0.0434516	0	0.00605883	1	0.0258755	0.00430901	0.00767742	0	0.0196017	1	0.0734342	0.0222594	0.0194453	Acaa1a
0	0.00425671	1	0.788802	0.34021	0.0692534	0	0.065678	0.862288	1	0.659251	0.176377	0	0.0222977	1	0.905304	0.40543	0.174123	0	0.0228956	0.824916	1	0.434343	0.191919	Acaa2
1	0.0467889	0.222236	0.0945573	0	0.201717	0.705596	0	0.621481	0.38463	0.00940675	1	1	0.0351738	0.359666	0.0291892	0	0.249805	1	0.13049	0.410242	0.386974	0	0.465359	Acaca
1	0.0355674	0.174005	0	0	0	1	0	0	0	0	0	0.893981	0	1	0.938275	0	0	1	0	0.108754	0	0	0	Acacb
0.19314	0	1	0.77085	0.128522	0.497876	0	0.0191004	0.976359	1	0.341575	0.0395607	0.118548	0	1	0.995458	0.138482	0.135713	0.169474	0	0.79896	1	0.194624	0.0524629	Acad10
0	0.0329234	0.727676	0.750897	1	0.239175	0	0.0489054	0.156664	0.0931445	1	0.278524	0	0.0783044	1	0.582812	0.884375	0.496875	0.0627689	0	0.219621	0.373812	1	0.326995	Acad11
0	0	0.673536	1	0.418763	0.126432	0	0.0434796	0.457237	1	0.917763	0.285178	0.551754	0	0.268036	1	0.421608	0.373483	0	1	0.434028	0.930556	0.711955	0.277383	Acad12
0	0.0341045	1	0.897436	0.130037	0.0827839	0	0.0468588	0.745175	1	0.310744	0.130755	0	0.0167239	0.573308	1	0.112782	0.0671301	0.0117507	0.00195321	0.658677	1	0.110779	0	Acad8
0.0154432	0	0.784975	1	0.14338	0.141537	0	0.0169159	0.610597	1	0.158852	0.189383	0	0.000424274	0.495126	1	0.106013	0.0832936	0.0180023	0	0.48236	1	0.120013	0.0962384	Acad9
0	0.00749336	1	0.998878	0.00411273	0.0132168	0	0.0196464	0.524558	1	0.0541257	0.0292731	0.00418171	0	0.613795	1	0.00448402	0.0103791	0	0.00445344	0.633603	1	0.000163158	0.0117409	Acadl
0	0.019227	1	0.719926	0.224786	0.076655	0	0.0500034	1	0.901151	0.442852	0.16982	0.000993178	0	1	0.868461	0.241076	0.157292	0	0.0264079	0.902247	1	0.252116	0.13773	Acadm
0	0.0177872	0.902361	1	0.0774034	0.0428542	0	0.0414609	0.850533	1	0.292956	0.139719	0.0707214	0	0.689463	1	0.0737729	0.0527713	0.0280291	0	0.628245	1	0.139654	0.0570417	Acads
0.12658	0	1	0.837784	0.287206	0.0766433	0.158862	0	0.99352	1	0.387615	0.124516	0.573209	0	0.991886	1	0.363059	0.152909	0.276696	0	0.991891	1	0.315618	0.110465	Acadsb
0	0.0099134	0.861039	1	0.280778	0.274822	0	0.0251804	0.779687	1	0.540005	0.409996	0	0.0151107	0.657303	1	0.261049	0.278652	0.0930751	0	0.689101	1	0.320318	0.263251	Acadvl
0.982792	1	0.127285	0	0.00902264	0.298141	0.629279	1	0.536599	0.0497433	0	0.451333	0.536558	1	0.331747	0	0.17627	0.502174	0.759332	1	0.524731	0	0.177984	0.468103	Acap1
0.838073	0.578126	1	0.351759	0	0.321372	0.00983666	0.00446368	0.022441	1	0	0.0254965	0.527178	0.0966681	1	0.00935291	0	0.289889	0.739234	0	1	0.0210154	0.0870479	0.514573	Acap2
0	0.0260806	0.953797	1	0.160861	0.0686972	0	0.053034	0.75464	1	0.462709	0.162438	0	0.00805304	0.674085	1	0.0832511	0.0874382	0	0.0271745	0.570108	1	0.203698	0.100123	Acat1
1	0.0444335	0.196589	0.216483	0	0.10601	1	0.103145	0.221789	0.162024	0	0.282021	1	0.0812403	0.370943	0.525424	0	0	1	0.20091	0.251658	0.24098	0	0	Acat2
0	0.249805	1	0.670138	0.0424883	0.103288	0	0.394297	0.83051	1	0.0446013	0.435332	0	0.182803	1	0.526325	0.0199891	0.0479895	0	0.458322	1	0.931783	0.05784	0.11155	Acbd3
0	0	0.576186	1	0.689887	0.906042	0	0.289059	0	1	0.471792	0.901581	0	0	0	0.796149	1	0.793251	1	0.0301015	0.0551879	0.0635204	0	0.61215	Acbd4
0	0	0.400348	1	0.442652	0.968553	0	0	0.0710379	0.526829	0.49837	1	0	0	0.182966	1	0.665891	0.468122	0	0.766118	0	0.570453	0.428997	1	Acbd5
1	0.0470598	0.51443	0.401461	0	0	0.708651	0.765364	1	0	0	0	0.869209	0.124173	1	0.468717	0	0.395507	1	0.410639	0.842918	0.714596	0.95622	0	Acbd6
0.660431	0	1	0	0	0	1	0	0	0	0	0	1	0	0.0442482	0	0	0	1	0	0	0	0	0	Accs
0.583714	0.153346	0.0820005	0	0.405994	1	0.105339	0.239022	0.205543	0	0.29695	1	0.036439	0	0.397892	0.75974	0.962779	1	0.930271	0.0438374	0.181621	0	0.547329	1	Acd
0	0	0	0	1	0	0	0	0	0	0	0	0	0	0	0	0	0	0	0	0	0	0	0	Acer3
0	0.169677	0.0971129	0.0375174	1	0.749884	0	0.278315	0.189227	0.0591621	1	0.739871	0	0.153337	0.133001	0.017093	1	0.560823	0	0.13754	0.211333	0.0194462	1	0.768191	Acin1
1	0.189427	0.311284	0.0799035	0	0.214834	1	0.113608	0.30629	0.142524	0	0.333538	1	0.137414	0.29467	0.0109016	0	0.281179	1	0.0809019	0.228382	0	0.0320955	0.151724	Acly
0	0.0176564	1	0.908674	0.00842229	0.0208426	0	0.0341441	1	0.930318	0.0632777	0.0479145	0	0.00820394	0.719866	1	0.00876421	0.0207299	0	0.0214421	0.748683	1	0.0324573	0.0471353	Aco2
1	0.239204	0.879381	0.506154	0	0.70307	0.538776	0.104077	0.483673	0	0.293123	1	1	0.222954	0.442184	0.890988	0	0.30927	1	0.164235	0.961512	0.739136	0	0.998837	Acot11
0.0408781	0	1	0.846076	0.0344436	0.0244764	0	0.0283368	1	0.930185	0.360164	0.150719	0	0.016981	0.753541	1	0.0600567	0.0869688	0.126544	0	0.949839	1	0.113162	0.070626	Acot13
0.300198	0.0325928	0.965141	1	0.0126076	0	0.138767	0.0153647	0.872991	1	0.045416	0	0.255846	0.0405769	0.686382	1	0.0780369	0	0.559758	0.0730375	0.969743	1	0.0512847	0	Acot2
1	0.0832306	0.611591	0.16492	0	0.00647349	1	0	0.786901	0.542463	0.649013	0.141648	1	0.0165913	0.660634	0.076546	0	0.0512821	1	0.0438917	0.601317	0.122165	0.0786394	0	Acot7
0	0.00941368	0.961025	0.448942	1	0.262729	0	0.0293217	0.649144	0.162444	1	0.255106	0.0713671	0	1	0.140676	0.424685	0.151619	0.0519931	0	1	0.0177891	0.531933	0.290725	Acot8
0	0.00979388	1	0.957768	0.700356	0.16475	0	0.01358	1	0.68171	0.735676	0.227403	0	0.00409298	0.906308	1	0.566597	0.310379	0	0.00526684	0.655854	1	0.518431	0.263552	Acot9
0.315402	0	1	0.0536771	0.198485	0.0683269	0	0.0260288	1	0.0486976	0.282097	0.131326	0	0.0083831	1	0.0246862	0.0730126	0.0587866	0.00131676	0	1	0.0280842	0.140196	0.0861309	Acox1
0.00556865	0	1	0.0305091	0.0727803	0.00285351	0	0.00369277	1	0.0942792	0.0494907	0.00998352	0.024569	0.00534655	1	0.0148695	0.0842035	0	0.0138868	0.0168834	1	0.0411093	0	0	Acox3
1	0.376299	0.97441	0.329133	0	0.160538	1	0.197127	0.569094	0.245666	0	0.218673	1	0.217162	0.618666	0.0463499	0	0.0633681	1	0.25703	0.575446	0.281748	0	0.146821	Acp1
0.271421	0.371647	0.551049	1	0	0.3745	0.00507213	0	0.225341	1	0.151582	0.100605	0.452379	0.295233	0.95114	1	0	0.400884	0.373793	1	0.384063	0.76087	0	0.208063	Acp2
0	0	0	1	0	0	0	0	0	1	0	0	0	0	0	1	0	0	0	0	0	1	0	0	Acp4
0.101543	0.00492448	1	0.317644	0	0.0186087	0	0.0188537	1	0.263622	0.0323375	0.0287401	0.00605809	0	1	0.176215	0.00396842	0.00830461	0.0371233	0	1	0.350666	0.00983055	0.0172035	Acp6
0.0163362	0.00419782	1	0.976475	0.0151012	0	0	0.0243117	0.717674	1	0.0664434	0.0371974	0.00776325	0.0026726	0.67815	1	0	0.0133071	0.0101214	0.0228515	0.51673	1	0.0106276	0	Acsf2
0	0	1	0.820162	0.183891	0.130193	0	0.196296	0.977778	1	0.446296	0.211111	0	0	0.757256	1	0.261214	0.138773	0	0.263409	0.674613	1	0.258641	0.145411	Acsf3
0.00188642	0	1	0.336125	0.0858462	0.0930576	0.230945	0	1	0.730276	0.223263	0.197229	0	0.0111509	1	0.147272	0.0592479	0.0268795	0	0.007821	1	0.428245	0.0756378	0.0406478	Acsl1
0.0522513	0	1	0.767661	0.348797	0.43126	0	0.0381093	0.860202	1	0.947103	0.981108	0.00326157	0	1	0.563327	0.265023	0.265023	0	0.586849	1	0.93617	0.782755	0.55991	Acsl3
0.139524	0.126458	1	0.174055	0.101727	0	0	0.057512	1	0.126932	0.116291	0.0772739	0.00319582	0.032394	1	0.0422719	0.00116212	0	0	0.0576856	1	0.0477518	0.00575113	0.022656	Acsl4
0.0249535	0	0.99108	1	0.296789	0.279246	0	0.0211839	0.297407	1	0.392963	0.368148	0.0195933	0	0.885154	1	0.295404	0.239533	0	0.0585223	0.297068	1	0.21273	0.204614	Acsl5
0	1	0.931739	0.250783	0.0404674	0.138867	0	0	1	0.360864	0.251824	0.204521	0	0	1	0.0970954	0.0360554	0.0401267	0	0.309262	1	0.383046	0.0541389	0.0764328	Acsl6
1	0.0755942	0.255801	0.066631	0	0.175467	1	0.156144	0.488045	0.182486	0	0.282082	1	0.173129	0.527595	0.683951	0	0	1	0.12123	0.293801	0.24067	0	0.0414806	Acss2
0.254535	0.181602	0.310977	0.238226	0	1	0	0.209017	0.910785	0.281504	0.31018	1	0.0258439	0.157876	0.532349	0	0.0158228	1	0	0.158879	1	0.00690776	0.114181	0.696262	Acta1
0.254138	0	0.274236	0.213759	0.0877718	1	0	0.0216597	0.371141	1	0.112017	0.17003	0.0652298	0.0548451	0.134548	0.0715946	0	1	0.270776	0.0593358	0.538194	0.0436889	0	1	Actb
1	0	0.274821	0.222399	0.301827	0.0373312	0.727453	0.214073	1	0.442022	0	0.153617	0.734615	0.213846	1	0.0469231	0	0.3	1	0.0745156	0.185441	0.115906	0	0.163091	Actbl2
0.3001	0	0	0	0	1	1	0.466819	0	0	0	0	0.957895	0	0	1	0.208008	0	1	0	0	0	0	0	Actg2
0	0.517601	0.0721425	0.0212951	1	0.671882	0.0885478	0.766824	0.252361	0	1	0.713695	0.107315	0.628931	0.13382	0	1	0.793262	0.0855755	0.43012	0.177877	0	1	0.723468	Actl6a
1	0.12932	0.143885	0	0.00578458	0.0111791	1	0.21295	0.219875	0.0339335	0	0.0155817	1	0.150397	0.261757	0	0.0328079	0.113407	1	0.163142	0.191843	0	0.0234139	0.0407855	Actn1
1	0.577543	0.664392	0.0626551	0	0.0111663	1	0.338867	0.412126	0.0494406	0.0418621	0	1	0.26425	0.391723	0	0.0488526	0.0867678	1	0.332413	0.480678	0	0.217271	0.164826	Actn4
1	0.402975	0.0651842	0.112318	0	0.00495413	0.496961	0.601337	0.297044	1	0	0.161312	1	0.948887	0.438758	0.108254	0	0.688674	0.847789	1	0.492045	0	0.108342	0.22209	Actr10
0.956816	1	0.620597	0.421641	0	0.208805	1	0.763673	0.360793	0	0.0817026	0.292146	0.771005	1	0.421746	0	0.622844	0.553542	0.822813	1	0.387597	0	0.215185	0.259136	Actr1a
1	0.626997	0.143201	0.1385	0	0.0235915	1	0.720767	0.483841	0	0.196857	0.30685	0.923046	1	0.398362	0	0.183197	0.73416	0.882191	1	0.224422	0	0.460041	0.154655	Actr1b
1	0.825982	0.412689	0.0294864	0	0.0791541	1	0.400505	0.24796	0	0.0592693	0.12534	1	0.495041	0.407875	0	0.023144	0.155395	1	0.316377	0.325062	0	0.228536	0.00694789	Actr2
0.646302	1	0.580596	0.0665455	0	0.121767	1	0.595238	0.452381	0	0.0588435	0.151927	1	0.75902	0.703199	0	0.0251872	0.405037	1	0.53003	0.602102	0	0.363363	0.0504505	Actr3
0.513277	1	0	0.752131	0.17438	0.0259789	0.38647	1	0.541168	0	0.172634	0.251231	0.403965	1	0.368887	0	0.40878	0.957093	0.494859	1	0.477941	0	0.43372	0.564086	Actr3b
0.624261	0.149672	0.0229344	0	1	0.85081	0	0.103968	0.107697	0.165173	1	0.814399	0.138514	0.214434	0.00713881	0	0.87785	1	0.295004	0.24079	0.300021	0	0.950644	1	Actr5
0.60237	0.291432	0.274455	0	1	0.707528	0.067078	0.416063	0.528285	0	1	0.686085	0	0.294688	0.735301	1	0.983663	0.78235	0.573248	0.2397	0.166461	0	1	0.571924	Actr6
0.294463	0.171952	0.138087	0	1	0.878914	0	0.357844	0.582684	0	1	0.880866	0	0.0964437	0.0975124	0.0315534	1	0.972827	0.832335	0.216265	0.0991365	0	0.91018	1	Actr8
0	0	1	0.985125	0	0	0	0	0.806888	1	0	0.924292	0	0	1	0.834989	0	0	0	0.641127	1	0.658038	0	0	Acvr1b
1	0.0744983	0.485666	0.10287	0.133145	0	1	0.122216	0.416365	0.24754	0	0.0593912	1	0.0823123	0.300897	0.0400208	0	0.000769105	1	0	0.254209	0.105499	0.00224467	0.75982	Acy1
0.768148	0.140909	1	0.460933	0	0	1	0.765875	0.620455	0	0	0	0.938314	0.357076	1	0.431904	0.512105	0	1	0.159299	0.948262	0.175238	0	0	Acy3
1	0.0849138	0.22865	0.0361839	0	0.00432044	1	0.261807	0.453654	0.128348	0	0.0202686	1	0.19934	0.943437	0	0.0374151	0.0579321	1	0.152844	0.545937	0.0924094	0.00201242	0	Acyp1
1	0.0897793	0.329743	0.128431	0.0207703	0	1	0.194865	0.639344	0.430328	0	0	1	0.233293	0.525588	0.159636	0	0.0426495	1	0.213712	0.69161	0.403628	0	0.0606687	Ada
1	0	0.425693	0	0	0	0.980564	0	1	0	0	0	1	0.343606	0.611179	0.723077	0	0	1	0	0.432861	0	0	0	Adal
0.333242	0	0.813681	1	0.42862	0.393131	0.0383472	0	0.337099	1	0.536861	0.409631	0.0395089	0	0.914623	1	0.540862	0.387183	0.108182	0	0.502273	1	0.550909	0.439091	Adam10
0	0.0409043	0.578348	1	0.121912	0.121566	0.00905433	0	0.134481	1	0.197155	0.142118	0	0.107909	0.558837	1	0.233592	0.21225	0.518036	0	0.128857	1	0.0596935	0.0492347	Adam15
0	0.0135839	1	0.966362	0.0704779	0.132951	0	0.00718787	0.316545	1	0.127592	0.138631	0.00104427	0	1	0.853774	0.0821763	0.0762531	0	0.00901288	0.40811	1	0.0685814	0.0753807	Adam17
0.154425	0	0.796619	1	0.247457	0.277725	0	0.0635824	0.351965	1	0.367532	0.383407	0	0.0481519	0.617815	1	0.571406	0.379802	0	1	0.423959	0.670136	0.197352	0.201723	Adam8
0	0.0983248	0.974359	1	0.203238	0.368723	0	0.012491	0.362818	1	0.284955	0.19047	0	0.127469	1	0.870525	0.395221	0.31938	0	0.192176	1	0.827071	0.48991	0.445977	Adam9
1	0.396296	0.474122	0.253257	0.739162	0	0.227569	0.248772	0.166079	0	0	1	0.857528	1	0.73102	0.853116	0	0.687852	0.690803	0.814228	1	0.38611	0	0.439892	Adap1
0.372074	0.695247	0.144135	0	1	0.690698	0	0.51518	0.235236	0.722569	1	0.542736	0.00379842	0.579257	0.317093	0	1	0.931026	0	0.306258	0.118317	0.0647187	1	0.621577	Adar
1	0	0.415339	0.725077	0	0	0.651797	1	0.445552	0	0	0.584135	1	0.264725	0.48933	0.494581	0	0	1	0.248173	0.968723	0.522448	0	0	Adat1
1	0.758169	0.520609	0.438702	0	0	1	0.145143	0.295395	0.721246	0	0.231686	0.757422	0.167854	1	0.371855	0	0	1	0.106484	0.630878	0.26759	0	0	Adat2
1	0	0.243989	0	0	0	0.260419	0	1	0	0	0	1	0	0	0	0	0	1	0	0.619473	0	0	0	Adat3
0	0.0555371	0.607759	1	0.251948	0.422065	0	0	0.373193	1	0.380495	0.563655	0	0	0.416913	1	0.237307	0.206065	0	1	0.328446	0.750733	0.211483	0.357457	Adck1
1	0	0.168224	0.390447	0.176532	0.167186	0.416468	0.375298	0.144391	0	0.613962	1	0.678005	0.76644	0	0.853741	0.61678	1	1	0.637536	0	0.613181	0.752149	0.80659	Adck2
0	0	0.782415	1	0.468359	0.5788	0	0	0.437673	0.933948	1	0.918015	0	0	1	0.823798	0.625344	0.37724	0	1	0	0.682439	0.561956	0.97109	Adck5
1	0	0	0	0	0	1	0	0	0	0	0	1	0	0	0	0	0	1	0	0	0	0	0	Adcy2
0	0	0.171661	0.229797	0	1	0	0	0.0800508	0.403473	0.107302	1	0	0	0.743966	0.226648	1	0	0	1	0	0.590056	0	0	Adcy7
0.0637293	1	0.107789	0	0.681353	0.929976	0.0976971	1	0.42568	0	0.616539	0.609211	0.224852	0.988186	0.402723	0	0.725646	1	0.178298	0.69234	0.363404	0	1	0.914894	Add1
1	0.507143	0	0	0.798852	0.522439	0.206854	0.350713	0.657941	0	1	0.417554	0.600911	0.447668	1	0	0.582405	0	0.907854	0.666544	1	0	0.205324	0	Add2
0.702752	0.98957	0.13607	0	0.642781	1	0.076	1	0.454667	0	0.640889	0.782222	0.257225	0.982334	0.351979	0	0.800856	1	0.207994	0.751214	0.489304	0	0.988588	1	Add3
0	0.13436	0.143452	0.100473	0.801636	1	0	0.329168	0.271378	0.155334	1	0.791954	0.0196803	0.178135	0.137504	0	0.340255	1	0.18245	1	0.959746	0.305085	0	0	Adgb
0	0	0.66398	0.25684	0.321778	1	0	0.817121	0	0.207395	1	0.420233	0	0	0	1	0.896027	0	0	1	0	0.155819	0	0	Adgra3
0	0	0	0	0	1	0	0	0	0	0	1	0	0	0	0	0	1	0	0	0	0	0.117951	1	Adgrd1
0.304083	0	0.757085	1	0.0717441	0.191008	0.0311053	0	0.407385	1	0.189339	0.19342	0	0.0763595	0.910112	1	0.272524	0.128427	0.452989	0	0.71845	1	0.150735	0.136795	Adgre1
0.0638652	0	0.649472	1	0.0818517	0.117406	0	0.0279695	0.177215	1	0.128993	0.122763	0	0.0454475	0.84864	1	0.151728	0.174761	0	0.0654274	0.400401	1	0.135446	0.183441	Adgrg1
0.179182	0.205313	0	0.24929	1	0	0.786279	0.129075	0	1	0	0	0.562798	1	0	0.552206	0.832474	0	1	0.265134	0	0.83163	0	0	Adgrg3
0	0	0	0	0	0	0	0	1	0	0	0	0	0	0	0	0	0	0	0	0	0	0	0	Adgrg4
0	0	0.879796	1	0	0	0	0	0	0	0	0	0	0	0	1	0	0	0	0	0	1	0	0	Adgrg5
0.917839	0.0747594	1	0.150259	0	0.0318283	1	0.0251938	0.38469	0	0.0897933	0.0910853	1	0.108878	0.545853	0	0.199854	0.0193643	1	0.204389	0.487147	0.166771	0	0.119122	Adh5
1	0.0515077	0.244818	0.0284655	0.0288827	0	1	0.0951089	0.170311	0.0901092	0	0.106999	1	0.0696527	0.28169	0.0181793	0.07495	0	1	0.0870846	0.213933	0.141898	0	0	Adi1
0	0	0.634146	1	0	0.183448	0	0	0.603409	1	0	0	0	0	1	0.936599	0	0	0	0.502573	0	1	0	0	Adipor1
0	0	0.928738	1	0.0858861	0.122132	0	0	0	1	0.0364134	0.0459643	0	0	0	1	0.501609	0	0	0.947677	0	1	0.918672	0	Adipor2
1	0	0.186273	0.202799	0.467075	0.0978104	1	0.0553576	0.308689	0.081751	0	0.185125	1	0.129363	0.3708	0.473657	0	0.0779268	1	0.00583586	0.308027	0.200403	0	0.123819	Adk
0	0.578735	0.173189	0.0713803	0.730612	1	0	0.526363	0.215088	0.0279964	1	0.919407	0.0761282	0.754148	0.353021	0	1	0.867729	0.203143	0.475467	0.397196	0	1	0.88785	Adnp
0.22882	0.153928	0.195382	0	0.503001	1	1	0.283482	0.33617	0	0.528973	0.673988	0	0.317669	0.370002	0.165596	1	0.764581	0	0.295274	0.357559	0	0.583185	1	Adnp2
0.432832	0.216906	1	0.815995	0	0.126544	0.21581	0.00913372	0.437356	1	0	0.0837177	0.486607	0.223555	0.910343	1	0	0.0737838	0.457695	0.0812774	0.652069	1	0	0.215235	Ado
0.00438236	0	1	0.750197	0.0154006	0.0389918	0.00993148	0	0.369511	1	0.0559523	0.111543	0.0046201	0	1	0.706141	0.0116142	0.0306195	0	0.550624	0.536793	1	0.0137272	0.0485474	Adpgk
1	0.00386548	0.333204	0.0618477	0	0.000396598	1	0.002442	0.249084	0.272283	0	0.266178	0.780521	0.0727867	0.529453	0.648474	1	0	1	0.200473	0.269072	0.493199	0	0.123004	Adprh
1	0.348885	0.409173	0.0384902	0.0542785	0	1	0.837923	0.715742	0.179847	0.410115	0	1	0.496856	0.649596	0	0.424978	0.0938442	0.924489	0.622443	1	0	0.199334	0.365705	Adprhl2
1	0	0	0	0	0	1	0	0	0	0	0	0.571776	0	0.88459	1	0	0	0.730347	0	1	0.403939	0	0	Adprm
0	0	0	0	0	1	0	0	0	1	0.803132	0	0	0	0	0	0	0	0	0	0	0	0	0	Adrb3
0	1	0	0	0	0	0	1	0	0	0	0	0	1	0	0	0	0	0	0	0	0	0	0	Adrbk2
1	0.089082	0.342727	0.067286	0	0.0298071	1	0.0162915	0.33152	0.0746992	0.0598111	0	1	0.0931794	0.319275	0.0261534	0	0.0279452	1	0.128938	0.288798	0.313886	0.0331961	0	Adsl
1	0.24276	0.782904	0.233411	0	0.110592	1	0.156225	0.381955	0.17644	0	0.175691	1	0.15555	0.575008	0.057787	0	0.0592626	1	0.168128	0.482935	0.172206	0	0.0694455	Adss
1	0.202326	0.422481	0	0.079845	0.146512	1	0.246544	0.332243	0.0669591	0	0.13046	1	0.232594	0.49641	0	0.116699	0.519201	1	0.273028	0.45237	0.0106334	0	0.163762	Adssl1
1	0.710145	0	0.284058	0.26087	0.533333	0	0.379594	1	0.659638	0.0133818	0.543312	0.266979	0.796253	1	0	0.327869	0.70726	0.332281	0.679758	0.719033	0	0.649547	1	Aebp2
0.12168	0.277115	0.036723	0	1	0.94596	0.0109808	0.328672	0.261209	0	1	0.839161	0.0455643	0.293076	0.0880768	0	1	0.627499	0.0909215	0.444126	0.205707	0	1	0.518625	Aen
1	0	0.990934	0	0	0	1	0	0	0	0	0	0.255691	0.173422	1	0	0	0	0.283054	0	1	0	0	0	Aes
0	0	0	0	0	0	0	0	0	0	0	0	0	0	0	0	0	0	0	0	0	1	0	0	Afdn
0	0.551088	0.505893	0.349497	0.33567	1	0	1	0.463309	0.461211	0.873056	0.836786	0	1	0.0170046	0.217084	0.796157	0.666309	0.149946	0.875766	0.44963	0	1	0.877546	Aff1
0	0.936227	0	0	1	0.560567	0	0.829183	0	0	0.688026	1	0	0.880936	0	1	0.558235	0.415991	0	0.343174	0	0	1	0.384245	Aff2
0.232485	0.852565	0.168292	0	0.663518	1	0.153039	1	0.78623	0	0.972525	0.971109	0.00842866	1	0.285041	0	0.796983	0.741766	0.134301	1	0.615381	0	0.75462	0.9163	Aff3
0	0.776513	0	0	0.60835	1	0.110647	1	0.434377	0	0.455568	0.610751	0	1	0.41521	0	0.708917	0.90083	0.212264	1	0.259234	0	0.688183	0.756817	Aff4
0	0.103542	0.737319	1	0.12846	0	0	0.0536173	0.250235	1	0.201525	0	0	0	0.362063	1	0	0	0	1	0.303376	0.742857	0	0	Afg1l
1	0.037542	0.194069	0.205518	0	0.0441066	1	0	0.00423012	0.0867174	0.0668359	0.061231	0.53761	1	0.0185607	0.17535	0.0136763	0	1	0.285038	0	0.231061	0.0783617	0.0743371	Afg3l1
0	0	0.095	1	0.319063	0.498437	0.358701	0	0.0756447	1	0.451289	0.570201	0.331027	0.0250431	0	1	0.335033	0.387416	0.561679	0.98366	0	1	0.461188	0.571075	Afg3l2
0.833425	0	1	0	0	0.273073	1	0	0	0	0	0	1	0	0	0	0	0	0.0783789	1	0.550891	0	0	0	Afm
0.176964	0	1	0	0	0	0.182292	0	1	0	0	0	0.398885	0	0.344682	1	0	0	1	0	0.389529	0.605624	0	0	Afmid
1	0	0	0	0	0	0	0	0	0	0	0	1	0	0	0	0	0	0	0	0	0	0	0	Afp
1	0	0.35997	0.0815706	0.39642	0.0488571	0.85736	0.0134142	0	1	0.299822	0.00711482	1	0.0710016	0.497885	0.162988	0	0.081448	0.583043	0	0.190935	0.142305	0.107646	1	Aftph
0.522741	0.0654906	1	0.863889	0	0.249248	0.523991	0.0537529	0.512702	1	0	0.537161	0.285714	0.048338	0.719388	0.320153	0	1	0.262097	0.317505	0.292178	0.546448	0	1	Aga
0	1	0	0	0	0.76494	1	0.574014	0	0	0	0.736566	0.61317	0	0	1	0	0.448357	1	0.75882	0	0.940465	0	0	Agap1
1	0	0.554988	0.238066	0.166917	0.141212	0.301657	0	0.111809	0.687227	1	0.426208	0.3967	0	0.893232	1	0.324036	0.226765	0.832583	0.148957	1	0	0.0413473	0.180775	Agap2
0.359925	0.233441	1	0.861178	0.144629	0	0.310712	0.298797	0.544031	0	0	1	0.0646301	1	0.00435619	0	0.654118	0.25584	1	0.387209	0.299457	0	0	0	Agap3
0.623424	1	0.546397	0.288797	0	0.247899	0.452963	0.468757	1	0.122936	0	0.0578105	0.429736	0.714868	1	0.0683289	0	0.257696	0.516589	0.549179	1	0	0.13902	0.0638979	Agfg1
1	0.0504862	0.141008	0.0547787	0	0.0907425	0.240701	0.158385	1	0	0	0.494695	0.125856	0.0903341	0.682365	0.0388578	0	1	0.231177	0.178779	1	0.127625	0	0.300172	Agfg2
0.176409	0.644171	1	0.424016	0	0	1	0	0	0	0	0	0.730272	0.636643	1	0	0	0	1	0	0	0	0	0	Aggf1
0	0	0.507626	1	0.278336	0.42461	0	0.0225155	0.0804178	1	0.254178	0.408616	0.0353896	0	0.0978022	1	0.210047	0.237677	0	1	0.0477024	0.794311	0.119803	0.149672	Agk
1	0	0.0514231	0.29868	0.190586	0.00928574	1	0	0.792778	0.281335	0.202318	0.48486	1	0.089288	0.64757	0.676458	0	0.026002	1	0.182088	0.656036	0.569476	0	0	Agl
1	0.250983	0.328281	0	0.311338	0.144925	1	0.548457	0	0	0.271982	0.371376	0	0.708866	0	1	0.547005	0.512807	0.694734	1	0	0	0.413887	0.459719	2001-08-01
0.941176	1	0	0.152941	0.823529	0.547059	0.212375	1	0	0.319552	0.307089	0.269702	0.385396	1	0	0.101948	0.57969	0.58762	0.392971	1	0	0.115016	0.316294	0.236422	2002-08-01
0	0.0638347	0.345106	1	0.430878	0.559031	0	0	0.205691	1	0.417073	0.53252	0	0	0.617042	1	0.454456	0.32811	0	1	0.017301	0.734717	0.101499	0.276817	Agpat1
0	0	0.763209	1	0.544031	0.604697	0	0.157939	0.15112	1	0.390361	0.366265	0	0	0.458574	1	0.531792	0.458574	0	1	0.110054	0.781333	0.250501	0.376	Agpat2
1	0.223815	0.551161	0.433045	0.00174102	0	0.0129796	0.0242775	1	0.0224288	0	0.00131539	0.346786	1	0.0180291	0.482879	0.235544	0	0.0333161	0.0420852	1	0.0180817	0	0.00218535	Agpat3
0.0751051	0	0.466286	1	0.481293	0.608844	0	0	0.198728	0.744868	0.615754	1	0	0	0.233296	1	0.614801	0.3658	0	0.964286	0.137045	1	0.601262	0.587217	Agpat5
0	0.0120732	1	0.644802	0.35944	0.216358	0	0.0159247	1	0.614112	0.508735	0.342209	0	0.00613463	1	0.335053	0.164866	0.147847	0	0.00777853	1	0.553311	0.318235	0.248299	Agps
1	0.396317	0.424224	0	0	0	0.355412	1	0	0	0	0	1	0.0379508	0.0378701	0	0	0	0.953884	0.542157	1	0	0	0	Agtpbp1
0	0	0.792962	1	0	0	0	0	0	1	0	0	0	0	0.776864	1	0	0	0	0.865514	0	1	0	0	Agtrap
0	0.0251743	0.0332467	0.0419149	0.31027	1	0	0.142967	0.102195	0.0676004	0.372772	1	0	0.0752427	0.534416	0.0531831	0.471429	1	0.0612046	0.102913	0.107556	0	0.486893	1	Ahctf1
1	0.122526	0.301842	0.0732877	0	0.127964	1	0.107459	0.27269	0.110102	0	0.130505	1	0.0906243	0.231015	0.01162	0	0.0368078	1	0.101779	0.268845	0.0630109	0	0.0910449	Ahcy
1	0.142867	0.514356	0.5279	0	0.0229075	1	0.192308	0.685137	0.411343	0	0.0499351	0.655702	0.241228	1	0.95614	0.741228	0	1	0.608303	0.648014	0.451264	0	0	Ahcyl1
0.611471	0.266096	1	0.96114	0	0.268015	0.118097	0.030039	0.0495706	0.0685609	0	1	1	0.327012	0.860294	0.977941	0.536067	0	1	0.436842	0.558198	0.971831	0	0	Ahcyl2
0.613839	0.0817757	0.0525324	0	0.665667	1	1	0.120736	0.150388	0	0.409261	0.555525	0	0.0870062	0.20672	0.645127	1	0.828099	0.542705	0.173803	0.173092	0	0.848152	1	Ahdc1
0.263951	0.320534	0	0	0	1	0.335038	0.457844	1	0	0	0	0.125245	1	0	0.218629	0.330301	0	0.426611	1	0	0	0	0	Ahi1
0.0499916	1	0.432966	0	0.849406	0.683918	0	0.849989	1	0.569968	0.244001	0.474185	0.0700979	1	0.348107	0	0.244955	0.261075	0	0.675494	0.900152	0.113757	0.556608	1	Ahnak
1	0.306413	0.818638	0.221246	0	0.60419	0.956183	0.0998053	0.652386	0.300876	0	1	1	0.25713	0.635141	0.0628219	0	0.172704	1	0.234125	0.613106	0.193728	0	0.55855	Ahsa1
0.38343	1	0.208875	0.0630303	0	0.105024	0.337285	0.427961	0.386388	1	0	0.725062	0.440445	1	0.525725	0	0.165384	0.459179	0.227921	0.361163	0.803526	1	0	0.0166736	Ahsa2
0.124961	0.302983	1	0.103611	0	0.425432	0.122799	0.0911456	1	0.0314587	0	0.116295	0.119078	0.0810408	1	0.0219486	0	0.156321	0.246142	0.13104	1	0	0.0512269	0.12598	Ahsg
0.152493	0	1	0	0	0	1	0	0	0	0	0	1	0	0	0	0	0	0.894479	0	1	0	0	0	Aida
0	0.00479084	0.436811	1	0.225351	0.264119	0	0.00982841	0.28297	1	0.327462	0.244282	0.0452641	0	0.262873	1	0.145448	0.271697	0	0.00636329	0.257058	1	0.272274	0.243165	Aifm1
0.376718	0	0.722838	0.44262	1	0.688898	0	0.107428	1	0.468598	0.286147	0.712166	0	0.0542572	1	0.292275	0.15313	0.395464	0	0.161023	1	0.454016	0.0870123	0.395263	Aifm2
0.582122	1	0.108384	0	0.29194	0.300014	0.451624	1	0.650943	0	0.322479	0.548061	0.311434	1	0.0854651	0	0.383293	0.322322	0.459286	1	0.389998	0	0.548849	0.448992	Aim2
1	0.299526	0.274882	0.0492891	0	0.071564	1	0.199644	0.207829	0	0.0291815	0.247331	1	0.202153	0.184662	0	0.0467541	0.0965355	1	0.126372	0.160428	0.0768365	0	0.0813397	Aimp1
1	0.0873551	0.0156664	0.00403727	0	0.0618644	1	0.150648	0.207359	0.0521394	0	0.332513	1	0.144188	0.0977589	0	0.0112915	0.0522969	1	0.115321	0.198568	0.0722859	0	0.123081	Aimp2
1	0.262793	0.492415	0.0643918	0	0.191288	1	0.201399	0.380664	0.0221344	0	0.451205	1	0.190815	0.372204	0.0195983	0	0.0862769	1	0.235199	0.454566	0.134463	0	0.306775	Aip
1	0.0542077	0.134291	0.146387	0	0.0696924	1	0.168609	0.370256	0.511621	0	0.645905	1	0.169553	0.593105	0.415164	0	0	1	0.209369	0.334124	0.221783	0	0.139741	Ak1
0.0230429	0.0222664	1	0.232144	0	0.00305192	0.0112291	0.0245287	1	0.292152	0.00236274	0	0.0085757	0.0034549	1	0.139394	0	0.0043494	0.00422032	0.0184504	1	0.326913	0	0.0192079	Ak2
0.0226908	0	1	0.893945	0.0012332	0.021026	0	0.0197614	1	0.983166	0.0591378	0.0671156	0.00810174	0	0.687224	1	0.0235687	0.0250417	0.00371541	0	0.621804	1	0.0201298	0.0406477	Ak3
0.0173351	0	1	0.895276	0.00770945	0.0127897	0	0.0100004	0.711825	1	0.0771494	0.0641884	0.00210084	0	0.657401	1	0.0206852	0.0239981	0	0.0045909	0.454515	1	0.0199058	0.0309761	Ak4
1	0.132154	0.560386	0.292606	0	0.0732389	0.540616	0.163143	0.878151	1	0	0.731092	0.770554	0.173284	1	0.441683	0	0	0.689379	0.163251	1	0.358543	0	0	Ak6
0.091674	0	0.0345438	1	0.0363153	0.466342	0	0.12122	0.0851037	1	0.249454	0.53138	0	0.136817	0.0706819	1	0.230493	0.197592	0	0.361361	0.0755075	1	0.118734	0.198215	Akap1
1	0.0330079	0.125258	0.109946	0	0.144183	0.599537	0.191668	0.416621	0	0	1	1	0.238904	0.690502	0.150174	0.179849	0	1	0.618497	0.626284	0	0	0.610642	Akap10
0.906986	1	0.426077	0.78352	0.662097	0	0.332286	0	0.306042	1	0	0.474168	0.177543	0.59129	0.160043	0.312448	0	1	0.410475	1	0.612222	0.801783	0	0.784955	Akap11
1	0.364219	0.073431	0.063271	0	0.154312	0.764452	0.847875	0.531925	0.402712	0	1	1	0.813105	0.448734	0	0.11166	0.883075	1	0.787595	0.450369	0	0.3516	0.926253	Akap13
0.678466	0.356931	0.170534	0	0.226453	1	0.802685	0.464431	0.577182	0	0.387953	1	0.987636	0.699149	0.913454	0	0.563147	1	1	0.459734	0.87262	0	0.459734	0.841873	Akap8
1	0.0584908	0.111399	0.0708525	0	0.432829	0.503162	0.534175	0.395769	0	0.603226	1	0.436896	0.380472	0.616043	0	0.303367	1	0.290642	0.0650484	0.462268	1	0	0.625727	Akap8l
0.217225	0.174628	0.0275568	0.0699307	0	1	0.167978	0.231411	0.322256	0	0.0802707	1	0.116993	0.430686	0.161924	0.0745777	0	1	0.045316	0.177727	0.061789	0.00533348	0	1	Akap9
0.905804	0.931967	0.836278	1	0	0	0.342457	1	0.31772	0	0	0	0.7354	0.37016	1	0.741159	0	0	0.909165	0	0.652021	0	1	0	Akirin2
1	0	0	0	0	0.360927	0.738526	0	0	0	0	1	1	0	0	0	0	0	1	0	0	0	0	0.613993	Akna
1	0.0528874	0.198951	0.0922155	0	0.0579047	1	0.0819404	0.257094	0.133963	0	0.172886	1	0.0504162	0.349284	0.0603659	0	0.0201032	1	0.135628	0.271255	0.120648	0	0.119028	Akr1a1
1	0.0999589	0.312541	0.0888327	0	0.0751024	1	0.107613	0.297352	0.156755	0	0.164252	1	0.0902108	0.408648	0.0386628	0	0.0493741	1	0.132611	0.44295	0.142874	0	0.0603631	Akr1b1
0.442424	0.0573742	1	0.869697	0	0.182628	0.075345	0	0.682648	1	0.0375818	0.0285579	0.215056	0.0567315	1	0.929429	0.0528114	0	0.196941	0.058086	1	0.741273	0	0.109751	Akr1b10
1	0	0	0	0	0	1	0	0	0	0	0	0.362155	1	0.535708	0.38246	0	0	0.423563	1	0.523839	0	0	0	Akr1b8
1	0.0476438	0.136936	0.459364	0	0.0883754	1	0.0660029	0.346641	0	0	0.126527	1	0.0594456	0.173079	0.78481	0	0	1	0.0641238	0.140581	0.430738	0	0	Akr1c12
0.897163	0.23398	1	0.539089	0	0.617021	0.89939	0.378049	1	0	0	0.592988	0.988868	0.239704	1	0.522312	0.098361	0	0.643963	0.346749	1	0.698142	0	0	Akr1c13
0	1	0	0	0.507285	0	0	1	0	0	0	0	0	0	0	0	1	0	0	1	0	0.782743	0.253309	0	Akr1c6
1	0.0676868	0.805383	0.832298	0	0.0423157	0.516908	0	0.506593	1	0.0474359	0.0668593	0.890584	0.0715572	0.891773	1	0	0.00187007	0.780702	0.0830296	0.538986	1	0	0.0207747	Akr7a2
1	0.0912489	0.21187	0.305292	0	0.325477	0.767977	0.262799	0.798106	0.662647	0	1	1	0.177645	0.848672	0.350597	0	0.199648	0.949943	0.313739	1	0.647341	0	0.596143	Akt1
1	0.0967882	0.186931	0.0819327	0	0	0.293688	0.163154	0.218911	1	0	0.0611131	1	0.247663	0.533141	0.190667	0	0	1	0.360456	0.401397	0.678785	0	0	Akt1s1
1	0.0439811	0.204469	0	0.0597384	0.155246	0.156238	0	0.48042	0.285931	1	0.762984	0.66914	0.244995	1	0.796778	0	0.616593	0.623028	0.373919	1	0.606997	0	0.985805	Akt2
1	0	0.351027	0	0	0	0.284438	0	0.391094	0	0	1	1	0.633968	0.880941	0	0	0	1	0	0.543032	0.291152	0	0	Akt3
1	0.159904	0.357032	0.12217	0	0.0720213	1	0.132787	0.412207	0.277547	0	0.0314451	1	0.0983294	0.447458	0.0520535	0	0.241376	1	0.0808327	0.355649	0.118186	0	0.0606884	Alad
0.0110961	0	0.812875	1	0.327537	0.313516	0.971476	1	0	0.158529	0.0596301	0.0586909	0.00792363	0	0.291242	1	0.395382	0.234117	0	0.631579	0.223604	1	0.451128	0.17662	Alas1
0.552046	0.357396	1	0.166613	0	0.726716	0.0808369	0.0366144	1	0	0.0084641	0.152164	0.206434	0.0745947	1	0.0215299	0	0.585866	0.150249	0.0663525	1	0.0468397	0	0.559388	Alb
1	0.092061	0.133476	0	0.104273	0.019573	1	0.0592933	0.438382	0.438382	0	0.133022	1	0.0133684	0.0852741	0.244613	0.147463	0	1	0.0123161	0.190108	0.274392	0.102926	0	Aldh16a1
0	0.0307182	0.827624	1	0.562431	0.262983	0	0.0255422	0.873002	1	0.820205	0.355023	0	0.000714942	0.593504	1	0.481156	0.258503	0	0.00972095	0.581427	1	0.439616	0.256633	Aldh18a1
0	0.0170223	0.80517	1	0.0170051	0.0339536	0	0.0272506	0.636386	1	0.0854493	0.0813638	0	0.00892025	0.547595	1	0.0184461	0.0324811	0	0.0175439	0.504663	1	0.0320561	0.0510743	Aldh2
1	0	0.676462	0	0	0	1	0	0.996145	0.372936	0	0	0.436715	0	0.228263	1	0	0	0.824624	0	0.79154	1	0	0	Aldh3a1
0.0434941	0	1	0.977605	0.486678	0.734204	0	0.0373157	0.47343	0.965217	0.74686	1	0	0.0110084	0.984987	1	0.400783	0.856397	0.0809513	0	0.592194	0.962529	0.702733	1	Aldh3a2
0.0401982	0	0.914433	1	0.00693671	0.0137846	0.00305945	0	0.667661	1	0.0836756	0.0194549	0.0207901	0	0.731996	1	0.0301882	0.016005	0.0426227	0.490941	0.561042	1	0.0326726	0	Aldh4a1
0.106634	0.118711	1	0.964193	0.298883	0	0.19846	0.00913188	0.450918	1	0.0763208	0	0.261639	0.284972	0.731844	1	0.0540618	0	0.0941663	0.0894377	0.455215	1	0	0.0753967	Aldh6a1
1	0	0.395507	0.153132	0	0	0.594737	0.0623653	0.665789	1	0	0	1	0.25932	0.853262	0.463373	0	0	1	0.115823	0.788704	0.230714	0	0	Aldh7a1
0.302685	0.081097	1	0.79719	0	0.0698298	0.192639	0.0118728	0.935526	1	0	0.076347	0.217506	0.047559	0.953203	1	0	0.0137626	0.247023	0.075002	0.936073	1	0	0.0643476	Aldh9a1
1	0.173144	0.180105	0.0462259	0.00437685	0	1	0.0583622	0.115735	0.000918533	0.0270614	0	1	0.128382	0.259722	0	0.00824776	0.0923786	1	0.0283843	0.140118	0	0.0941712	0.0163281	Aldoa
0.929446	0.963754	0.602246	1	0	0.794249	1	0.177455	0.430616	0	0.180025	0	1	0.437471	0.218384	0	0.189012	0.712937	1	0.169674	0.257832	0	0	0.519925	Aldoart2
1	0.276956	0.376172	0	0.840056	0.913515	1	0.249403	0.675722	0	0.100389	0.148528	0.894971	0	0.67815	0.318164	0.184141	1	1	0	0.0827497	0.0476205	0.141155	0.296245	Aldoc
0	0	0.78452	1	0.415384	0.426482	0	0	0.249535	1	0.581552	0.707274	0.187833	0	0.591586	1	0.502194	0.335831	0	1	0.39217	0.666667	0.207545	0.30509	Alg1
0	0	0.550326	1	0.793004	0.350834	0	0	0	1	0.361766	0.317328	0.672013	0	0	0.575144	1	0.396236	0	0.521177	0	0.511188	1	0.87862	Alg10b
0	0.417685	1	0.266293	0.163226	0.120222	0	0	1	0.399405	0.267318	0.262231	0	0	1	0.109259	0.0740665	0	0	0.451078	1	0.211752	0.0625693	0.189319	Alg11
0	0	0.917714	1	0.437357	0.475803	0	0	1	0.666218	0.336299	0.342999	0	0	0	1	0.55134	0.491204	0	0.681305	0	0.787244	0.554763	1	Alg12
0	0	0.996892	0.647901	0.282884	1	0	0	0.388767	0.458335	1	0.981436	0	0	1	0.70353	0.89805	0.699738	0	1	0.621539	0.752639	0.493496	0.279571	Alg13
0	0	0.221237	1	0.234516	0	0	0	0	1	0.240994	0	0	0	0.393815	1	0.337598	0	0	1	0.227291	0.218867	0	0	Alg14
0	0.0247898	1	0.802222	0.375556	0.327778	0.177822	0	0.515625	1	0.955078	0.660156	0	0	1	0.666997	0.380575	0.214073	0	1	0.501511	0.92145	0.487915	0.347432	Alg2
0	0	0.342026	0.342882	0.878873	1	0	0.554839	0.297299	0.518193	1	0.822157	0	0	0.0562609	0.336583	1	0.594203	0	0.365056	0	0.369282	0.97992	1	Alg3
1	0	0.521744	0.641308	0.111411	0.124131	0.0807187	0	0.253306	1	0.244628	0.342562	0	0	0.802033	1	0.247967	0.206504	0	1	0.286735	0.727891	0.118027	0.185034	Alg5
0	0	1	0.977995	0.956814	0.69604	0	0.0802087	0	1	0.202695	0.122314	0	0	0	0.826511	1	0.52981	0	0.699753	0	1	0.903007	0.661965	Alg6
0	0	0.852234	0.840206	0.762887	1	0	0	0	0.599099	1	0.667793	0	0	0.115245	0.729167	1	0.791667	0	0.614213	0.099618	0.741117	1	0.898477	Alg8
0	0	1	0.907258	0.721774	0.534274	0	0	0.109413	1	0.648601	0.501748	0	0	0	1	0.881612	0.677582	0	1	0	0.740909	0.85	0.520455	Alg9
1	0	0.311711	0.799086	0.387548	0	0.14727	0	0.13226	1	0.390671	0	0.325549	0	1	0.255412	0.158824	0	1	0.876479	0	0.37094	0.389477	0	Alkbh1
1	0.141421	0.157155	0.101618	0	0.0826806	1	0.334071	0.823185	0	0	0.467585	1	0.151954	0.393695	0.281124	0	0.183751	1	0.380389	0.630852	0.489992	0	0.207706	Alkbh3
1	0	0	0	0	0	0	0	0	0	0	0	1	0	0	0	0	0	1	0	0	0	0	0	Alkbh4
0.290227	1	0.0506098	0	0.253316	0.245626	0	1	0.151111	0.0834357	0.329937	0.134796	0.210217	1	0.0999073	0	0.354164	0.429601	0.178392	1	0.218252	0	0.511916	0.445211	Alkbh5
1	0	0.420956	0.412196	0.599836	0.272377	0.599395	0.450293	1	0	0	0.544477	0.861378	0.299881	1	0.567172	0	0	1	0.491522	0.509876	0.67163	0	0	Alkbh6
0	0.0272244	0.919157	1	0.00703992	0.0518113	0	0	0.0741697	0.0800738	0.0145148	1	0	0.13614	0.704197	1	0.125229	0	0	1	0.76781	0.883905	0.0821876	0	Alkbh7
1	0.768929	0.274826	0	0	0	1	0	0.312869	0	0	0	1	0.318124	0.646402	0	0	0	1	0	0.496564	0	0	0	Alkbh8
1	0.166565	0	0.599943	0	0	1	0.316814	0	0	0	0.695225	0.296728	0.155326	1	0.513985	0	0	0.497883	0.193115	1	0.718502	0	0	Alms1
0	0	0	0	0	1	0	0	0.739814	1	0.30203	0.837209	0	0	0	0	0	1	0	0	0.610221	0.0947958	0.230257	1	Alox12b
0.276264	0	1	0	0	0	1	0	0	0	0	0	0.388498	0	0.187349	1	0	0	0.638952	0	1	0.329143	0	0	Alox5
0	0.010646	0.439279	0.720114	0.521822	1	0.0625552	0	0.123344	0.8502	0.498495	1	0	0.00955667	0.278378	0.811261	0.483784	1	0	0.0228874	0.174468	0.670213	0.445745	1	Alox5ap
0	0	0	0	0	1	0	0	0.520421	0.951774	0.190731	1	0	0	0	0	0	1	0	0	0.282142	0	0	1	Aloxe3
0	0.851355	0	0	0.471428	1	0	1	0	0	0.921336	0.498998	0	1	0	0	0.690284	0.501693	0	1	0	0	0.42976	0.674912	Alpl
0.86318	0	0.991486	0	1	0	1	0	0	0	0	0	1	0	0.110633	0.516083	0	0	1	0	0	0	0	0	Als2
0.570095	0	0	0	1	0	0	1	0	0	0	0	0	0.470925	0	0	1	0	0.54857	0	0	0	1	0	Als2cl
0	0.391691	0.194574	0.160661	1	0.378974	0	0.591783	0.0848038	0.00500395	1	0.103678	0	0.320478	0.171513	0.121314	1	0.46332	0	0.304474	0.198754	0.111062	1	0.298909	Alyref
0	0.448668	0.706552	0.453526	1	0.752113	0	0.528662	0.298569	0	1	0.66242	0	0.483472	0.163593	0.151822	1	0.969697	0	0.240344	0.569476	0	1	0.810934	Alyref2
0.252899	0.0241467	1	0.108333	0	0.485	0	0.00959986	1	0.206757	0.168292	0.0314614	0	0.205128	1	0.0449393	0.202969	0	0.0233117	0.151654	1	0.0900763	0	0	Amacr
0.439171	0	1	0	0	0.125631	0.180306	0.803411	0	0	0	1	0.332726	1	0.2041	0	0	0.167821	0.181549	0	1	0	0	0	Ambra1
1	0.345897	0.419888	0.257473	0	0	1	0.108948	0.58461	0	0	0.285135	1	0.17812	0.595332	0.615859	0	0	1	0.125148	0.512905	0.303678	0	0	Amdhd2
0	0	0.255385	0	0.232409	1	0	0	0.079371	0	0	1	0	0	0	0	0.295365	1	0	0	0	0	0.492795	1	Amer2
0	0.0168675	0.549794	1	0.136214	0.255967	0.0394813	0	0.0750623	1	0.17621	0.259274	0	0.0126462	0.138367	1	0.153469	0.116735	0	1	0.0548395	0.918714	0.094531	0.0751489	Amfr
1	0.903677	0	0	0.467996	0.3699	0.397959	0.234556	0.0512711	1	0	0	0.986418	1	0.711486	0	0.476696	0.803604	0.290879	0.41521	1	0	0.151464	0.696016	Ammecr1
0.510377	1	0	0.17085	0.207536	0.348422	0	1	0.532704	0.223701	0.172571	0.829946	0.27259	1	0	0.183804	0.312944	0.538775	0.631696	1	0.47125	0	0.399801	0.449723	Ammecr1l
0	1	0.557445	0	0	0.881753	0	0	1	0	0	0.588826	0	0.348861	0	0	0	1	0	1	0	0	0	0	Amotl1
1	0.0807597	0.408114	0.0483677	0	0.100016	1	0.132568	0.671148	0.382839	0	0.251312	1	0.0787169	0.595752	0.00519773	0	0.0307764	1	0.0985574	0.508368	0	0.189406	0.0856805	Ampd2
1	0.856337	0.260591	0.780361	0	0.0726098	0.538911	1	0.360109	0	0	0.903444	0.792098	0.99633	0.244223	0	1	0	0.649651	0.0733777	1	0	0.428792	0	Ampd3
1	0	0	0	0	0	0	0	0	0	0	0	0	0	0	0	0	0	1	0	0	0	0	0	Amz2
1	0.620286	0.096763	0	0.177954	0.19086	1	0.848506	0.553935	0	0.054255	0.486605	0.807073	1	0.294518	0	0.503316	0.206402	1	0.975144	0.473885	0	0.374461	0.124296	Anapc1
0.317865	1	0.508167	0	0.187056	0.293004	0	1	0.633015	0	0.205545	0.420436	0.230041	1	0.253546	0	0.918151	0	1	0.809164	0.546521	0	0.286805	0.34024	Anapc10
0.772526	0.488627	0	0	1	0	1	0.924493	0	0	0	0	0.595406	1	0	0	0	0	1	0.392214	0.14215	0	0	0	Anapc11
1	0.362977	0	0	0	0	0	1	0	0	0	0	0	1	0	0	0	0	1	0.0951407	0	0	0	0	Anapc15
0.272935	1	0.575227	0	0.163484	0.0601307	0.165101	1	0.664093	0	0.389761	0.440154	0.130839	1	0.250589	0	0.487465	0.339833	0.264078	1	0.206647	0	0.546075	0.330832	Anapc16
1	0.596987	0.0211111	0	0.167584	0.132922	1	0.609524	0.394962	0.313414	0	0.386549	0.813481	1	0.324217	0	0.41806	0.265415	1	0.661298	0.283535	0	0.375649	0.172357	Anapc2
1	0.964124	0.185111	0	0.21115	0.2753	0.541969	1	0.481077	0.0563751	0	0.58862	0.459756	1	0.0477794	0	0.0995939	0.0301829	0.606814	1	0.163342	0	0.257535	0.291959	Anapc4
1	0.646778	0.134347	0	0.121724	0.227797	1	0.979818	0.472209	0	0.189037	0.882583	0.738353	1	0.0964694	0.29944	0.218819	0	1	0.937181	0.394651	0.149421	0	0.977157	Anapc5
0.117453	1	0.036872	0	0.209545	0.188824	0.0237066	1	0.46585	0	0.297072	0.402914	0.00287017	1	0	0.0404639	0.33838	0.232962	0.00806266	1	0	0.871508	0.492678	0.319878	Anapc7
0.611262	1	0.446565	0.387185	0.266457	0	0.0960744	0	0.18239	1	0.120589	0.0635622	0.0767502	1	0.354689	0.421095	0.120915	0	0.063063	0.834825	1	0.645259	0.184473	0	Angel2
0.140406	0	1	0.72783	0.548597	0.76766	0.0250115	0	0.816476	0.411399	0.574559	1	0.0948816	0	1	0.264049	0.288996	0.326417	0.0311986	0	1	0.33791	0.443283	0.594341	Angpt1
0	0.109874	1	0.456981	0.332922	0.882629	0	0.0719391	1	0.310988	0.229032	0.594538	0	0.0401906	1	0.123801	0.0993492	0.108767	0	0.368208	1	0.274331	0.153229	0.292446	Angptl2
0	0.609315	0.94958	1	0	0	0	0	1	0	0.585668	0	0	1	0.191436	0.78218	0.213987	0	0	0	0	0	0	0	Ank1
1	0	0	0	0.941884	0	0	0	0	0	1	0	0	0	0	0	0	0	0	0	0	0	0.824556	1	Ank2
1	0.165709	0.231849	0.075202	0.0317086	0	1	0.230298	0.649236	0.137933	0	0.19951	1	0.341336	0.69833	0.213881	0.112006	0	1	0.189327	0.63667	0.102041	0	0.0102649	Ankfy1
1	0.286327	0.284476	0	0.132948	0.35025	0.590531	0.512084	0.849625	0.375054	0	1	0.749733	0.695473	0.449454	0	0.216771	1	0.734834	0.421057	0.547739	0	0.701239	1	Ankhd1
0.493361	1	0.214859	0.138937	0	0.994393	0.356279	0.999443	0.975419	0	0	1	0.448736	1	0.4828	0.184516	0	0	0.348356	0	0.240946	0.269077	0.0308787	1	Ankib1
0.422669	0	0.456349	1	0.343088	0.639831	0.171052	0	0.166699	1	0.722327	0.834117	0.181982	0	0.306864	1	0.442742	0.328814	0.324842	0	0.0462419	1	0.429065	0.655835	Ankle2
1	0.271261	0.356185	0.27948	0	0	0.238534	0.269129	0.349784	1	0	0	0.642089	0.617117	1	0.384028	0	0	0.679303	0.698014	1	0.82958	0	0	Ankmy2
1	0	0.0319787	0.681625	0.219146	0.0981238	1	0	0.554953	0	0	0.150984	1	0.0336522	0.720801	0.403091	0.104916	0	1	0.151458	0.723288	0.319484	0.113586	0	Ankrd10
0	0.688505	0	0	0.691573	1	0	0.795462	0.39263	0	1	0.769154	0.150775	0.91843	0.43434	0	0.897824	1	1	0.242186	0.0617078	0	0.251001	0.334594	Ankrd11
1	0.039834	0.899124	0.618904	0.24605	0	0.461414	0	0.691324	1	0.253903	0.529535	0.793269	0.263859	1	0.450006	0.104876	0	0.79697	0.366001	1	0.757576	0	0	Ankrd13a
1	0.47587	0.569664	0.128206	0	0.385515	0.594754	0.346044	1	0.18629	0	0.57246	0.483262	0.375487	0.720843	0	0.020271	1	0.820078	0.104252	1	0.178643	0	0.900847	Ankrd17
0.436155	0.271002	0.218701	0.234258	0	1	0	0.0489802	0.398398	0.136777	1	0.0890148	0.499519	0.589539	1	0.397308	0	0	0.470535	0.501781	0.864147	0.348826	0	1	Ankrd27
1	0.00679515	0.421255	0.279854	0.0434407	0	0.0576462	0.0218749	0	1	0.159898	0.0625543	1	0.0801166	0.990228	0.421832	0	0.230281	0.30965	0.0781372	1	0.15961	0	0.088547	Ankrd28
1	0	0.643019	0.872331	0	0	1	0	0	0	0	0	0.818702	0.17151	0.775269	1	0	0	1	0	0.301012	0	0	0	Ankrd39
0.179563	0.99784	0.227477	1	0	0	0	0.566059	1	0	0	0.60098	0	1	0.311512	0	0	0	0	0.766155	1	0	0	0	Ankrd40
1	0.010358	0.0762184	0.122826	0.0144041	0	1	0.0230733	0.488451	0.200757	0	0.643743	1	0.0255465	0.404794	0.677933	0	0.0664745	1	0.233461	0.5781	0.154498	0	0.359509	Ankrd44
0	0	0.641998	1	0	0.147901	0	0.122871	0.240838	1	0.124077	0.149215	0	0.0244183	0.30339	1	0	0.167147	0	1	0.126924	0.821796	0.0451297	0.0633292	Ankrd46
0.924039	0	1	0	0	0	1	0	0	0	0	0	1	0	0.507516	0	0	0	1	0	0	0	0	0	Ankrd49
1	0.0831904	0.259801	0.0964691	0	0.364806	1	0	0	0	0	0	1	0.326592	0.351732	0.303898	0.127481	0	0.936491	0.5007	0.388187	0.317135	1	0	Ankrd52
1	0.329437	0.167962	0	0	0.131871	0.861725	0.145984	0.83873	0	0	1	1	0.157066	0.180443	0.265508	0.251282	0	1	0	0.613149	0	0	0	Ankrd54
0	0	0.96082	0.823224	0.643049	1	0	0	0	0	0.183605	1	0	1	0	0.2079	0.109189	0	0.270947	0.289619	0	0.419063	1	0	Ankrd6
1	0.497689	0.0883256	0.0439434	0	0.296041	0.717245	0.642904	0	0.767052	0.293584	1	0.865462	0.882971	0.217391	0	0.349251	1	0.866947	1	0.368376	0.143077	0	0.334176	Ankzf1
0.109465	1	0.0571215	0	0.151617	0.15734	0.0558486	1	0.535141	0	0.166957	0.381236	0.0569855	1	0.164823	0	0.099963	0.289641	0.21062	1	0.275401	0	0.202508	0.340909	Anln
0	0	0	0	0	0	0	0	1	0	0	0	0	0	1	0	0	0	1	0	0.718259	0	0	0	Ano3
0.214182	0.365604	0.40236	1	0	0.000243965	0.0491306	0	0.126792	1	0.123282	0.106723	0.0938937	0.0392411	0.652265	1	0.0693333	0	0.236444	0.0807306	0.335358	1	0	0.0663577	Ano6
1	0	0	0	0	0	1	0	0	0	0	0	0	0	0	0	0	0	1	0	0	0	0	0	Ano8
1	0.216662	0.14608	0.0406132	0	0.103037	1	0.259218	0.13081	0	0.0137043	0.0831268	1	0.216073	0.191227	0.0124229	0	0.128684	1	0.150801	0.159049	0	0.0294522	0.0830985	Anp32a
1	0.588609	0.210721	0.0268807	0	0.173711	1	0.96729	0.332477	0	0.0193925	0.207009	1	0.389567	0.17835	0	0.0267662	0.0677349	1	0.479544	0.235835	0	0.0853548	0.126991	Anp32b
1	0.533646	0.230964	0.0495969	0	0.269887	1	0.892433	0.470821	0	0.0607072	0.396637	1	0.271167	0.167694	0	0.00932248	0.117058	1	0.383978	0.256849	0	0.094931	0.137569	Anp32e
0	0.552629	0.821851	1	0.21814	0	0	0.143649	0.179245	1	0.117455	0.0208788	0	0.673995	0.817556	1	0	0	0	0.0719668	0.526066	1	0.10574	0	Antxr2
0.926755	0.364364	1	0.396357	0	0.195563	1	0.18681	0.569424	0.315983	0	0.210792	1	0.224514	0.784642	0.144048	0	0.191427	1	0.314308	0.881094	0.26635	0	0.267142	Anxa1
0.948995	0.066979	1	0.396646	0	0.135401	1	0.038671	0.741285	0.463508	0	0.123638	1	0.101318	0.861172	0.124319	0	0.0709235	1	0.122599	0.681365	0.364709	0	0.036178	Anxa11
0.243536	0.684518	1	0.309788	0	0.0904124	0.605997	0.769364	1	0.490678	0	0.122942	0.539865	0.541187	1	0.157742	0	0.138569	0.576134	0.507508	1	0.279025	0	0.169223	Anxa2
0.650317	0.120499	1	0.179974	0	0.31761	1	0	0.633201	0.953777	0.118787	0.303212	0.8611	0.194514	1	0.129384	0	0.138688	0.56377	0.215264	1	0.480821	0	0.0129915	Anxa3
0.611562	0.203204	1	0.603025	0	0.0926859	1	0.146952	0.973945	0.633142	0	0.0932778	0.717878	0.176748	1	0.296472	0	0.126962	0.731886	0.287381	1	0.502849	0	0.0605405	Anxa4
1	0.217526	0.754232	0.264687	0	0.0879998	1	0.156245	0.645273	0.340043	0	0.0989936	1	0.174758	0.722097	0.10094	0	0.128079	1	0.189655	0.640132	0.310254	0	0.101188	Anxa5
1	0.152356	0.629402	0.326222	0	0.0500727	1	0.0641892	0.557995	0.414414	0	0.0619369	1	0.125895	0.893552	0.188536	0	0.074718	1	0.174382	0.665268	0.337059	0	0.0361282	Anxa6
0.801691	0.19705	1	0.365411	0	0.205954	1	0.0684721	0.666191	0.445584	0	0.259415	1	0.110491	0.62417	0.101959	0	0.114532	1	0.181145	0.655884	0.3094	0	0.162598	Anxa7
0	0	0	0	0	0	0	0	0	0	0	0	0	0	0	0	0	0	0	0	1	0	0	0	Anxa8
0	0	0.861189	1	0	0	0.399173	0	0.442775	1	0	0	0	0	1	0.884379	0	0	1	0.37601	0.81692	0.421876	0	0	Aoah
0.222168	0	0.655603	1	0	0	1	0	0	0	0	0	1	0	0	0.630671	0	0	0.493625	1	0	0.787431	0	0	Ap1ar
1	0.779409	0.91067	0.779409	0	0.0264819	0.542079	0.693069	1	0.792079	0	0.25	0.463651	0.625202	1	0.41357	0	0.171244	0.835539	0.640832	1	0.635161	0.130435	0	Ap1b1
1	0.530541	0.614243	0.728878	0.0132176	0	0.430595	0.361373	1	0.685153	0	0.209532	0.36506	0.425893	1	0.465814	0.173057	0	0.376142	0.449169	1	0.632779	0	0.0500004	Ap1g1
1	0.503288	0.229241	0.132143	0	0.0429074	0.161011	0.250888	0.244009	1	0	0.0805646	0.171746	1	0.622606	0.0115157	0.0380997	0	0.570894	1	0.760282	0.480807	0.181326	0	Ap1g2
0.512287	0.756876	1	0.904801	0	0.0454015	0.898585	0.983491	0.867925	1	0	0.143868	0.459039	0.614594	1	0.446269	0	0.182754	0.666667	0.684211	1	0.955166	0	0.0701754	Ap1m1
0.609748	0.617111	1	0.803033	0	0.177592	0.647562	0.934934	1	0.612318	0	0.408988	0.36654	0.488128	1	0.569187	0	0.219433	1	0.600787	0.664982	0.658964	0	0.161452	Ap1s1
0.0273811	1	0.407144	0.437476	0.646378	0	0.455028	0.93132	1	0.598499	0	0.619875	0.0447045	0.797532	1	0.434196	0.438624	0	0.48323	0.927397	0.620919	0.681134	1	0	Ap1s2
0.0831292	0.64736	0.941095	1	0	0.197592	0.477065	1	0.654217	0.625503	0	0.22594	0.139789	0.620564	1	0.61379	0	0.0704094	0.303421	1	0.739557	0.567378	0	0.0206514	Ap1s3
0.766938	0.598916	0.875339	1	0.542005	0	1	0.669617	0.495575	0	0.433628	0.0884956	0.62069	0.641379	0.689655	1	0	0.212055	1	0.979058	0.376963	0	0.931937	0.376963	Ap2a1
1	0.234848	0.386364	0.424242	0.143019	0	1	0.418685	0.238754	0.394464	0.141869	0	1	0.446927	0.452514	0.821229	0	0.189754	0.820115	0.453002	0.434647	0.0455073	1	0	Ap2a2
1	0.244565	0.53442	0.585145	0.0778985	0	0.405	0.9	1	0.435	0.32	0	0.190635	0.414716	1	0.755853	0	0.789298	0.403727	0.720497	0.726708	1	0.60559	0	Ap2b1
1	0.514727	0.769986	0.652174	0.375877	0	1	0.465909	0.310606	0.193182	0	0.255682	0.773585	0.0188679	1	0.537736	0.0377358	0	0.960967	0.79368	0.728625	1	0.568773	0	Ap2m1
1	0.3152	0.199545	0.234546	0.0391675	0	0.88015	1	0.640449	0	0.101124	0.94382	1	0.324782	0.667962	0.505286	0.0484548	0	1	0.705294	0.750141	0.0806456	0	0.192762	Ap2s1
1	0.16481	0.219697	0.0574867	0	0.0954317	0.468423	0.596184	0.717101	0.0680459	0	1	0.870807	0.648308	1	0.0310766	0	0.138711	0.901334	0.656262	1	0.105494	0	0.345039	Ap3b1
1	0.166258	0.176385	0.000764545	0	0.0283158	0.954839	1	0.741935	0.348387	0	0.341935	0.981333	0.471442	1	0	0.0471638	0.233616	1	0.406701	0.650266	0.106299	0	0.034387	Ap3d1
1	0.588745	0.727939	0.205235	0	0.258262	0.78628	0.905013	1	0.14408	0	0.905013	1	0.709576	0.81787	0	0.358529	0.532369	0.733514	0.796502	1	0.404535	0	0.534861	Ap3m1
0	0	0	0	0	0	0	0	0	0	0	0	0	0	0	0	0	0	1	0	0	0	0	0	Ap3m2
0.411317	0.142199	0.809379	0.100633	0	1	0.282068	0.327208	0.634586	0.105729	0	1	0.59956	0.258029	1	0	0.0447792	0.992445	0.142477	0.104956	0.429877	0.107529	0	1	Ap3s1
0.26849	0.387335	1	0.551779	0.0294965	0	0.294787	1	0.3542	0	0	0.377287	0.22251	1	0.211113	0.822071	0	0	0.148102	1	0.221913	0.0816267	0	0	Ap4b1
1	0	0.29149	0.266722	0	0	1	0	0.151669	0	0	0.159533	0.200302	0	0.0792496	1	0	0	1	0	0.759286	0.120127	0	0	Ap4e1
1	0.723235	0.232895	0.180663	0	0.195906	1	0	0.600543	0	0	0.818729	0.471245	1	0.156666	0.180654	0	0	0.496137	1	0.111382	0	0	0.596978	Ap4m1
0.293189	0.546199	0.152559	1	0	0.872276	0.159072	0.0261529	1	0.17834	0	0.148973	0.18622	0.352792	1	0.706281	0	0	0.314501	0.633875	0.187965	1	0	0	Ap4s1
1	0.082996	0.199725	0.0149598	0	0.940552	0.529514	0.739908	1	0	0.525276	0.555018	0.15316	0.341575	1	0.0122922	0	0.112177	1	0.876264	0.833251	0.478361	0.332663	0	Ap5b1
1	0.23295	0.093471	0.0816555	0	0.0517015	1	0.770508	0.933119	0	0.346511	0.790817	0.235294	0.296865	0.353764	0	1	0.0603473	0.242909	0.480546	0.44362	1	0	0.232838	Ap5m1
1	0	0	0	0	0	1	0.170419	0	0	0	0	1	0	0	0	0	0	1	0	0	0	0	0	Ap5s1
0.418782	0.0866834	1	0	0.738725	0.106094	1	0.0170395	0	0.980813	0.712529	0.156055	0.0267345	0.431939	1	0	0.0171254	0.840083	0	0.888225	0.723261	1	0.013415	0.663271	Ap5z1
1	0.0888983	0.0962377	0.118041	0.00925879	0	1	0.212028	0.480713	0.0762566	0	0.247308	1	0.181432	0.347957	0.152513	0.0291086	0	0.0768325	0.00923454	0.0341205	0.022595	1	0	Apaf1
0	0	0	0	0	0	0	0	0	0	0	0	1	0	0	0	0	0	0	0	0	0	0	0	Apbb1
1	0	0.561728	0.165917	0.0365701	0.119222	1	0	0.650605	0.210064	0.270829	0.312061	1	0.120618	0.456136	0.493848	0.0445327	0	0.756167	0.298896	1	0.906531	0	0.680595	Apbb1ip
1	0	0	0	0	0	0	0	0	0	0	0	0	0	0	0	0	0	0	0	0	0	0	0	Apc
0	0	0.713846	0.350913	1	0	0.00693471	0.0769231	0.0120528	0.0502262	1	0	0.141382	0.741689	0.428617	0.244506	1	0	0.13374	0.235694	0.118589	0.144955	1	0	Apc2
1	0.0981524	0.556074	0.0662027	0.23543	0	1	0.16935	0.762615	0.323395	0.413617	0	0.0618444	0.0088004	0.033973	0.00656554	0	1	1	0.184002	0.632195	0.20878	0	0.263415	Apeh
0.17983	1	0.0173755	0	0.0712029	0.0436817	0.141785	1	0.0857399	0	0.140561	0.0176619	0.251402	1	0.0551194	0	0.120148	0.0788328	0.208852	1	0.0805062	0	0.28969	0.0559237	Apex1
1	0.893266	0	0	0.631547	0.860404	1	0.18901	0	0	0	0	0.415544	0.519248	0	1	0.388056	0.763599	0.298463	0.386619	0	0	0.210259	1	Apex2
0	0	0.724772	1	0	0.657222	0	0	0.160803	1	0	0	0	0.408777	0.626655	1	0	0	0	0.898305	0.309264	1	0	0	Aph1a
0.0632379	1	0.0837375	0	0.260547	0.233092	0.0214286	1	0.252799	0	0.3639	0.22973	0.0475038	1	0.159322	0	0.290583	0.377838	0.0689987	1	0.308943	0	0.546427	0.503637	Api5
1	0.108017	0.684415	0.785	0.068263	0	1	0.10143	0.262451	0.300092	0.271309	0	1	0.125312	0.306419	0.822581	0.0796339	0	1	0.152969	0.265254	0.413574	0.403265	0	Apip
1	0.177457	0	0.297752	0.557283	0.357787	0.677746	1	0.439788	0	0.799492	0.823091	0.620178	0.773235	0.401968	0	1	0.273517	0.784545	1	0.687379	0	0.589342	0.643831	Aplf
1	0	0.447273	0.577841	0.681723	0	0	0	0	1	0	0	0.537146	0	0.461604	1	0.322833	0	0.801125	1	0	0.946384	0	0	Aplp2
0.0476119	0	1	0.835684	0.0302137	0.0551833	0	0.0249817	0.270601	1	0.0850779	0.117929	0	0.00595837	1	0.736903	0.033993	0.0628638	0	0.00660068	0.400685	1	0.0634703	0.0874429	Apmap
0	0.0243156	1	0.189871	0.0134443	0.495864	0	0.0266044	1	0.56964	0.0182391	0.380899	0.0199553	0.0391779	1	0.125339	0	0.613963	0	0.0365814	1	0.1705	0.0353586	0.356455	Apoa1
0.0280797	0	0.603841	0.142159	0.406708	1	0.19971	0.358126	0.454623	0.138818	0	1	0.317566	0	1	0.101493	0.0496706	0.223137	0.00850971	0	0.549115	0.112049	0.250161	1	Apob
1	0.271926	0	0.204692	0.496296	0.483057	0	0.055379	0.524444	0.142385	1	0.405961	1	0.2344	0.614585	0.184669	0.16267	0	1	0.228047	0	0.277977	0.380751	0.468637	Apobec3
0.480463	0.0952503	1	0.321826	0	0.122987	0	0.0335763	1	0.239434	0.0735852	0.189346	0.0101326	0.0188862	1	0.0806054	0	0.0355585	0.0347509	0.0690187	1	0.276255	0	0.136886	Apobr
1	0.318935	0.218698	0.13341	0	0.616215	0	1	0.39522	0.38682	0.197977	0.0924747	0.159637	0.388468	1	0.264553	0	0	0.220615	1	0.888492	0.616984	0	0	Apoh
0	0	0.479619	1	0.229714	0.460952	0	0.0917722	0.122468	1	0.35443	0.387658	0	0	0.0193363	1	0.230137	0.407045	0	1	0.0263761	0.722222	0.211806	0.225278	Apoo
0	0	0.414115	0.815257	0.573949	1	0	0.0233529	0.159684	0.749407	0.849802	1	0	0	0.0849523	0.73913	0.484348	1	0	0.609231	0.0528202	0.732308	0.704231	1	Apool
0	0	0.572308	0.821921	0.73215	1	1	0	0	0	0.268412	0.222424	0	0	0	0.810735	0.959449	1	0	1	0	0.901793	0.755477	0.4957	Apopt1
0.819799	0	0	0	1	0	0.998544	0	0	1	0.43515	0	1	0	0	0	0	0	1	0	0	0	0	0	Appbp2
1	0.128536	0.328098	0.161478	0	0.199865	1	0.138449	0.888702	0.334516	0	0.608225	1	0.220977	0.608873	0.23977	0	0.301384	1	0.275173	0.684154	0.560041	0	0	Appl1
0.671828	0	1	0.147401	0.123412	0.417327	0.642292	0.117455	0.439146	0	0	1	1	0.26833	0.653722	0.262165	0.207704	0	1	0.299707	0.851756	0.656474	0	0.564894	Appl2
1	0.103198	0.687075	0.157388	0	0.145172	0.922888	0.209927	1	0.554318	0	0.696126	0.95914	0.241454	1	0.103058	0	0.560415	1	0.373779	0.71928	0.323907	0	0.252956	Aprt
0.404206	1	0.241356	0	0.7764	0.236181	0.237848	1	0.549015	0	0.376857	0.658469	0.223189	0.884521	0	0	1	0.73579	0.415161	0.950641	0.661523	0	1	0.71461	Aptx
0	0.292203	0.802564	1	0	0.402517	0	0.159118	0.117627	1	0	0	0	0.0315233	0.547611	1	0	0.386514	0	0.437335	0.246672	1	0	0	Aqp9
0.257993	0.755932	0.124687	0	1	0.932367	0	0.65726	0.234371	0.18569	0.649968	1	0.191571	0.656876	0.224106	0	1	0.806547	0.321083	0.708326	0.342424	0	1	0.900707	Aqr
1	0.193165	0.260718	0.292662	0	0.237866	0.703589	0.204043	1	0	0.263781	0.608269	1	0.400012	0.736705	0.781472	0	0	0.675568	0.361522	1	0.575821	0	0	Araf
1	0.0366598	0	0.0947132	0.0355403	0.148383	1	0.282131	0.822691	0	0	0.484677	0.87566	0.240042	0.324515	1	0	0.216666	1	0.325461	0.578263	0.525655	0	0.253011	Arap1
1	0	0.142076	0.0110487	0.598854	0.224311	1	0.315457	0.93428	0.638817	0	0.681524	1	0.101674	0.219479	0.334736	0	0.078586	1	0.16744	0.323785	0.174122	0	0.818483	Arap3
0.12473	1	0.297967	0.0966716	0	0.0529365	0	1	0.582215	0.0586432	0.0435033	0.17363	0.00811298	1	0.753606	0.0288462	0	0.0817308	0.0131159	1	0.617157	0.0421836	0	0.115916	Arcn1
0	0	1	0.963908	0.608919	0.840313	0	0	0	0.585239	0.976114	1	0	0	0.32522	1	0.712229	0.589047	0	0.931412	0	0.879809	0.68213	1	Arel1
1	0.0545377	0.108648	0.279736	0	0	1	0.282671	0	0	0	0	0.249287	1	0.390567	0	0	0	1	0.469786	0.425932	0	0	0	Arf1
0.517457	1	0.138938	0.675117	0	0.150033	0.134293	1	0.310602	0	0	0.348722	0.366221	1	0.748149	0.174448	0	0	1	0.383697	0.733422	0.796652	0	0	Arf2
0.964809	0.536657	1	0.373059	0	0.376833	0.0285754	0	0.503116	0.0965743	1	0.385397	0.263102	0.303743	1	0.146395	0	0.0762528	0.402359	0.275229	1	0.288336	0	0.330275	Arf4
1	0.529402	0.878712	0.36161	0	0.408114	0.305573	0.262735	0.563729	0.472416	0	1	0.490656	0.31191	0.866964	0.111084	0	1	0.688156	0.565217	1	0.503748	0	0.566627	Arf5
0.4116	0.862795	1	0.444142	0	0.731746	0.1489	0.325774	1	0.118253	0	0.718051	0.154746	0.320392	1	0.0735196	0	0.269315	0.156406	0.346919	1	0.159037	0	0.398775	Arf6
0.760602	0.135437	1	0.255954	0	0.282929	0.156002	0.00544716	1	0.199641	0	0.122075	0.0553245	0.036872	1	0.054499	0	0.0763019	0.154954	0.122778	1	0.175115	0	0.231567	Arfgap1
0.199984	1	0.191216	0.0319944	0	0.237638	0	0.871637	1	0.0534259	0.093177	0.653006	0	1	0.582585	0.0110023	0.0296743	0.32252	0	0.922316	1	0.0173035	0.105992	0.712571	Arfgap2
0.174332	0.969402	0.338309	0	0.0546247	1	0	0.566903	1	0.0120492	0.09997	0.961935	0.0283675	0.636999	0.964708	0	0.0260337	1	0	0.44892	1	0.0320144	0.0348874	0.351216	Arfgap3
1	0	0.200874	0.0730935	0.415732	0.0805129	0.765405	0.254202	0.484309	1	0	0.534336	1	0.2063	0.688151	0.318611	0.637627	0	1	0.276062	0.672306	0.511258	0	0.166246	Arfgef1
1	0.343545	0.43262	0	0.369174	0.322341	0.871899	0.670174	1	0.578248	0	0.687514	1	0.550916	0.812036	0	0.170974	0.749707	0.901111	0.870825	1	0.207056	0	0.669557	Arfgef2
0.390064	0.674022	1	0.522493	0	0.30857	0.32701	0.395991	1	0.209797	0	0.222696	0.280687	0.248669	1	0.0786395	0	0.0582139	0.294916	0.288392	1	0.204673	0	0.155747	Arfip1
0.388267	0.571429	1	0.338744	0	0.178599	0.258078	0.206837	1	0	0.381679	0.275135	0.246034	0.193069	1	0.187725	0	0	0.215988	0.227068	1	0.168372	0	0	Arfip2
0	0.0693414	0.876957	1	0.0396634	0.106735	0	0.067314	0.28125	1	0.0783152	0.143382	0	0.0626719	0.866365	1	0.0244844	0.0729055	0	0.0534741	0.539079	1	0	0.222698	Arfrp1
0	0	1	0.236138	0.191232	0.543795	0	0.0706687	0.38806	1	0.339967	0.437811	0	0	0.133535	0.240307	0	1	0	0.0419253	0.334513	0.141585	0.495575	1	Arg1
0	1	0.0951096	0.0538702	0.65793	0.404352	0	1	0.193975	0.033199	0.823003	0.401344	0	1	0.151722	0.0180192	0.588309	0.515397	0	0.922715	0.214552	0.0250695	1	0.530412	Arglu1
0.568675	0.0826948	1	0.228193	0	0.37443	0.419611	0.0302681	1	0.169289	0	0.51684	0.533362	0.087533	1	0.0958565	0	0.183254	0.561009	0.175229	1	0.185321	0	0.644954	Arhgap1
0.543578	1	0	0.065144	0.389891	0.351222	0.233968	1	0.501129	0	0.353123	0.489842	0.245912	1	0.177995	0	0.346744	0.262928	0.357145	1	0.186911	0	0.496117	0.294039	Arhgap10
0.042077	0.659916	0	0.0896721	0.989998	1	0	0.0765323	0.0679	1	0.331791	0.188837	0.337844	0.539583	0.606713	0	0.929167	1	0	0.637681	0.550725	0.145811	0.954106	1	Arhgap11a
1	0.88938	0.194335	0.0378465	0.251422	0	0.638953	1	0.48621	0	0.322156	0.495679	0.804957	1	0.150415	0	0.238001	0.153057	0.486921	1	0	0.0865545	0.270081	0.335094	Arhgap15
0.726665	1	0.210822	0	0.104109	0.350572	0.1147	1	0.654581	0	0.0586684	0.299275	0.400117	1	0.505239	0	0.163591	0.716626	0.286229	1	0.746175	0	0.306931	0.428443	Arhgap17
1	0.254882	0.229067	0.430504	0	0.432139	0.78894	0.203058	0.666869	0.677495	0	1	0.391215	1	0.476884	0.539172	0	0	0.433351	1	0.402939	0.226692	0	0.69703	Arhgap18
0.954275	0.321179	0	1	0.281365	0.309961	0.261296	0.279636	0.0637114	1	0	0.0539014	0.437847	0.231067	0	1	0.297343	0.305507	0.0505909	0.0440373	0	1	0.0463781	0.122193	Arhgap19
1	0.313466	0.229563	0	0.618597	0.105986	1	0.4948	0	0	0	0.650156	0.272107	0.586308	0	0.790388	0.707967	1	0.620492	0.977805	1	0	0.348841	0	Arhgap21
1	0.108071	0.725938	0.254756	0.0594042	0	0.199385	0.0489821	0.11155	1	0	0.0544357	1	0.112848	0.272592	0.537864	0	0.186164	1	0.181949	0.367083	0.408644	0	0.239429	Arhgap25
0.270982	1	0.020309	0	0.385308	0.298644	0	1	0.0988885	0.208356	0.242885	0.304026	0.0989234	1	0.0767346	0	0.6283	0.361446	0.189706	1	0.32517	0	0.637172	0.699729	Arhgap26
0.297995	1	0.450133	0	0	0	1	0.140916	0.392732	0	0	0.205003	0.445737	0.574524	1	0.835814	0	0	1	0.209331	0.572277	0	0	0	Arhgap27
1	0.383604	0.178773	0	0.118808	0.113421	0	0.82339	0.0781484	0.128962	0.101115	1	0.494567	1	0.920416	0	0.235211	0.289652	0.275752	0.416714	0.109874	0.0152637	0	1	Arhgap28
0	1	0.778609	0.371467	0.356802	0.698728	0	0.376373	0.417501	0	1	0.649576	0.871461	0.981809	1	0	0.245254	0.625751	0	0.551201	1	0.287473	0	0.731981	Arhgap29
1	0.304419	0.409384	0.652523	0	0.614123	0.921977	0.0577235	0.311666	0.372812	0	1	1	0.0209692	0	0.299224	0.16003	0.0482412	1	0.255736	0.279506	0.250604	0	0.465751	Arhgap30
0.405333	1	0.134	0	0.237333	0.0226455	0.13317	1	0.20339	0	0.0872997	0.430791	0.0643554	1	0.292105	0	0.307232	0.147185	0.0688863	1	0.121875	0	0.417361	0.0784722	Arhgap31
0.947417	1	0	0	0	0	1	0	0	0	0	0	0.746915	1	0	0	0	0	1	0.398504	0	0	0	0	Arhgap35
1	0	0.108487	0.239833	0.25595	0.575596	0.675246	0.244075	0.450747	0	1	0.970638	0.94713	0.133647	0.209019	0	1	0.487564	1	0	0.57901	0.146649	0.395198	0.667952	Arhgap4
1	0.244053	0.725735	0.0120305	0	0.66574	0.744068	0.26484	0.582607	0	0.0254891	1	1	0.425432	0.561587	0	0.0186465	0.444664	0.831124	0.306825	0.662249	0.391263	0	1	Arhgap45
1	0.7714	0.0588566	0	0.0494517	0.224525	0.28177	1	0.78745	0	0.181364	0.412248	0.310832	1	0.461938	0	0.321452	0.453231	0.418611	1	0.708597	0	0.412398	0.294528	Arhgap5
1	0.0272019	0.564152	0.00771501	0	0.754522	0.282909	0.137249	0.783379	0.261	0	1	0.725611	0.458094	1	0	0.277647	0.534983	0.510751	0.233297	1	0.0135977	0	0.826327	Arhgap6
1	0.0801087	0	0.0782661	0.280449	0.271667	1	0.911883	0.930176	0	0	0.943827	1	0.399785	0.265483	0	0.0860346	0.467502	0.922893	0.743873	0.551365	0	0.275494	1	Arhgap9
0.450576	0.259075	1	0.279023	0	0.0732738	1	0.114542	0.259009	0.11097	0	0.0606049	1	0.080191	0.471235	0.0276771	0	0.0306986	1	0.125662	0.361018	0.113363	0	0.0394583	Arhgdia
1	0.168829	0.447425	0.153894	0	0.0875039	1	0.159864	0.301871	0.162415	0	0.141497	1	0.13981	0.500428	0.0581271	0	0.0608052	1	0.167469	0.282964	0.121655	0	0.0604427	Arhgdib
0.89197	1	0.415809	0.0653762	0	0.461514	1	0.741184	0.698992	0.194584	0	0.959068	0.870652	1	0.569515	0	0.0622307	0.547284	0.743048	1	0.711637	0	0.158599	0.54171	Arhgef1
0.651967	1	0	0	0	0	1	0	0	0	0	0	0.734379	1	0	0	0	0	1	0	0	0	0	0	Arhgef11
0	1	0.317832	0.0849577	0.320785	0.200551	0	1	0.694167	0.21	0.455	0.415417	0.129555	1	0.462551	0	0.595648	0.475202	0.16404	0.927879	0.944564	0	1	0.357374	Arhgef12
0.164993	0.746307	0.161272	0	0	1	1	0.529579	0.355806	0	0	0.596816	0.384421	1	0.452117	0	0	0.729664	0.317695	0.132023	0.186393	0	0	1	Arhgef18
0.766822	1	0.051625	0	0.0299854	0.515372	0.342857	1	0.198571	0.0757143	0	0.672857	0.689037	1	0.120244	0	0.0453341	0.430336	0.526427	1	0.201903	0	0.337209	0.813953	Arhgef2
0	0	0	0	0	0	0	0	0	0	0	0	0	0	0	0	1	0	0	0	0	0	0	0	Arhgef33
1	0.712064	0	0	0.654062	0.575337	0	0	0	0	1	0	0	0	0	1	0.368921	0.278558	0.685284	1	0	0	0.235654	0.329898	Arhgef39
0.755888	0.238569	0	1	0.0436764	0.147392	0.263268	0.401838	0.449316	0.884432	0	1	0.312469	0.335822	0.142937	1	0	0.265391	0.509299	0.758548	0.39292	0.160733	0	1	Arhgef40
1	0.372479	0.474988	0	0.502613	0.570476	0.524264	0.529861	0.608218	0	0.00241786	1	1	0.802152	0.51229	0.157527	0	0.553455	0.625582	0.575287	0.150374	0	0.0825084	1	Arhgef6
1	0.483612	0	0.400751	0.111277	0.324002	0.754483	0.739138	0.516289	0.512244	0	1	1	0.977965	0	0.124586	0.519833	0.467753	1	0.475937	0.555516	0	0.192322	0.37376	Arhgef7
0.0909731	0.782335	0.0256571	0	1	0.676317	0.0379051	0.876138	0.263634	0	1	0.598772	0	0.734183	0.127428	0.0259529	1	0.73611	0	0.611507	0.163456	0.0723364	1	0.586768	Arid1a
0	0.75132	0.134138	0.0198522	1	0.738761	0.269712	0.728033	0.48954	0	1	0.688285	0.0496565	0.579899	0	0.758373	1	0.604611	0.222551	0.735484	0.402979	0	1	0.748387	Arid1b
0	0.348983	0.0244734	0.0359708	1	0.702981	0	0.415094	0.428359	0.441355	1	0.826337	0.0270925	0.373361	0.102661	0	1	0.669659	0.0704027	0.340803	0.322555	0	1	0.757078	Arid2
0.611215	1	0.0877401	0	0.112676	0.383571	0.7	0.9925	0.74	0	0.311117	1	0.388509	1	0.218959	0	0.0966612	0.264777	0.393062	1	0.549204	0	0.207817	0.589498	Arid3a
0.688438	1	0	0	0	0	0	1	0	0	0	0	0	0.273772	0	0	1	0	0	1	0	0	0	0	Arid3b
0	0.284512	0.20085	0.100417	1	0.955556	0.113195	0.580376	0.51357	0	1	0.830898	0	0.249341	0.212262	0.323745	1	0.760989	0	0.242653	0.339953	0	1	0.851695	Arid4a
0	0.775726	0.530412	0.085039	0.939314	1	0.0978821	1	0.742015	0	0.980344	0.611794	0	0.82659	0.693642	0.371236	0.930636	1	0	0.761693	0.299919	0	1	0.933185	Arid4b
0	1	0.5152	0.404249	0.453908	0.86842	0	0.185582	0.642648	0	0	1	0	1	0.244375	0	0.452071	0.82115	0	0.199434	0	0	0	1	Arid5a
0	1	0	0	0.64959	0	0	0	0	0	0	0	0	0	0	0	1	0	0	0	0	0	0	0	Arid5b
1	0.228154	0.0915433	0.0661059	0	0.0282307	1	0.318558	0.292133	0.207733	0	0.170441	1	0.440724	0.374573	0.24994	0	0.005875	1	0.28867	0.341642	0.0483791	0	0.0218567	Arih1
0.882711	0.0436349	0.56932	1	0	0.327619	0.241771	0	0.112112	1	0.0202006	0.0878194	1	0.384403	0.769517	0.925651	0	0.314144	0.884664	0.135032	0.695315	1	0	0.350774	Arih2
0.50612	0.365638	1	0.367285	0	0.240522	0.114809	0.0665988	1	0.227491	0	0.317065	0.102423	0.0913089	1	0.0807602	0	0.0886717	0.151876	0.118069	1	0.175599	0	0.297184	Arl1
0	0	0.322683	1	0.418446	0.500543	0	0	1	0	0	0	0	0	0	1	0	0	0	1	0	0.938761	0	0.760473	Arl10
0	0	1	0	0	0	0.459799	0	0.135685	0.211616	0	1	0.305898	0	1	0.572379	0	0	0.395211	0.25389	1	0	0	0	Arl11
0.602937	1	0.13899	0	0.311335	0.79222	0.44423	0.833202	0.345889	0	0.362648	1	0.846422	1	0.275619	0	0.221782	0.405996	1	0.401257	0.206827	0	0.392768	0.11278	Arl14ep
0.904989	0.622482	0.62395	0.991018	1	0	0	0.298842	0.208917	1	0.327631	0.262404	0	0	0.697047	1	0.16262	0	0	1	0.278036	0.717647	0	0	Arl15
0.931984	0.0520056	1	0.635539	0	0.0798632	0.116724	0	0.692254	1	0.0445257	0.170177	0.207277	0.0435653	1	0.74777	0	0.0516477	0.346518	0.099977	1	0.765262	0	0.162532	Arl2
0.237996	1	0.558545	0.256567	0	0	0.194412	0	0.558448	0	1	0.0946682	0.381873	1	0.820465	0.307916	0	0	0.465017	0.344758	1	0.746955	0	0	Arl2bp
1	0.0533054	0.342416	0.0735098	0	0.0770436	1	0.102273	0.426136	0.0609504	0	0.231921	1	0.0628	0.56499	0.00564728	0	0.0262166	1	0.198229	0.412691	0.133792	0	0.147565	Arl3
0.182671	1	0.912088	0.858616	0	0	0	0.412729	0.65584	1	0	0.338194	0.15968	0.709103	1	0.731075	0.12187	0	0.639469	0.324579	1	0.979446	0	0	Arl5a
1	0.200649	0.787642	0.287976	0	0	0.132515	0.257681	1	0.517866	0	0.419867	0.19638	0.0757156	1	0.154961	0	0	0.366217	0.480893	1	0.463249	0	0	Arl6
0	0	1	0.333044	0.263142	0	0	0	1	0	0.392522	0	0	0	1	0.251313	0.951449	0	1	0.534599	0	0	0	0	Arl6ip1
0.463602	0.811611	0.050204	0	1	0.994275	0.306116	0.899654	0.505601	0	1	0.686903	0.127009	0.346649	0.190831	0	1	0.545361	0.022127	0.243057	0.400617	0	1	0.520038	Arl6ip4
0.0301724	0	1	0.666573	0.450772	0.276649	0	0.0471399	0.538109	1	0.352458	0.308841	0	0.0297374	1	0.809955	0.392308	0.422172	0.0864417	0	0.300989	1	0.647611	0.350589	Arl6ip5
0.0362341	0	0	0.0808512	0.165325	1	0	0	0.205681	0.0853199	0.306686	1	0	0	0.142947	0.115407	0.534294	1	0	0.0557663	0.163623	0.082464	0.176769	1	Arl6ip6
0	0.149515	1	0.463687	0	0.104079	0	0.0705429	1	0.401084	0.161834	0.112233	0	0.0419017	1	0.158506	0	0.0297215	0.0300643	0.0929653	1	0.377114	0	0.064196	Arl8a
0.0517781	0.111493	1	0.711055	0	0.0874147	0	0.0581234	1	0.906987	0.0307429	0.209147	0.0349217	0.0357398	1	0.327799	0	0.0270135	0.000927929	0.0442252	1	0.642525	0	0.034818	Arl8b
0.807384	0.0690209	0.730337	1	0	0.17175	0.249411	0	0.417519	1	0.390976	0.464708	0.664232	0.162179	0.437189	1	0.11741	0	0.265217	0	0.243478	1	0.0580725	0.237681	Armc1
0.069282	0	0.548421	1	0.195024	0.265359	0.0509815	0	0.0902772	1	0.178827	0.316362	0	0.0106269	0.134197	1	0.172021	0.151295	0.127146	0	0.0996192	1	0.118388	0.19271	Armc10
1	0.0547784	0	0	0	0	0	0	0	0	0	0	0	0.25137	1	0	0	0	1	0.49593	0.425969	0	0	0	Armc5
1	0.0947007	0.573843	0.296077	0	0.274231	1	0.211606	0.5184	0.582726	0	0.338303	1	0.151598	0.296251	0.317559	0	0	1	0.197012	0.473878	0.27425	0	0.128978	Armc6
0.29801	1	0.464097	0	0	0	0.514873	1	0	0	0	0	1	0.230615	0	0	0.582066	0	1	0.167339	0	0	0	0	Armc7
1	0	0.231684	0.256095	0.040199	0.0580784	0.751873	0.119272	0.489082	1	0	0.627975	1	0.250544	0.708321	0	0.582881	0.358238	0.916641	0.216233	1	0.195206	0	0.326744	Armc8
1	0.163212	0.121058	0.144271	0	0	0.336136	0	1	0	0	0	0.836706	1	0.45551	0	0	0	0.389881	0.695245	1	0	0	0	Armc9
0	0	1	0.53611	0	0	0	0	0.243746	1	0	0	0	0	1	0.764706	0	0	0	0	0.997093	1	0	0	Armh1
1	0.292437	0.74423	0.514093	0.167321	0	0.0349707	0.275931	0.639535	1	0	0.236079	0.295521	0.402808	1	0.550903	0.299603	0	0.424721	0.519962	1	0.507586	0	0.299533	Armh3
1	0	0.394594	0.506731	0	0	0.501341	0	1	0	0	0.193439	1	0.232394	0.286823	0.402578	0	0	1	0.133746	0.620482	0.686747	0	0	Armt1
1	0.0153918	0.0968813	0.0579862	0.373205	0	0.457079	1	0.255308	0	0	0.21084	1	0.187084	0.410986	0	0.795236	0.787826	1	0.260371	0.314376	0	0	0	Arnt
1	0	0.176681	0	0	0	0	0	0	0	0	0	1	0	0	0	0	0	0.97936	0	1	0	0	0	Arntl
0.397064	0.471689	0.355285	1	0.263911	0	1	0.553629	0	0	0	0.404172	0.873504	0.373969	1	0	0.412935	0.46059	0.584964	0.569025	1	0.0964901	0	0.189296	Arpc1a
0.44	1	0.545205	0.029863	0	0.0284932	1	0.701946	0.513382	0.00608273	0	0.117701	1	0.856884	0.830863	0	0.167324	0.237581	1	0.572414	0.696552	0	0.343448	0.296552	Arpc1b
0.830028	1	0.469482	0.0672161	0	0.115375	1	0.930593	0.5622	0	0.142285	0.206887	1	0.845784	0.748685	0	0.0609975	0.21864	1	0.680851	0.62614	0	0.433131	0.0595745	Arpc2
0.905254	1	0.483204	0.0329457	0	0.0562016	1	0.77587	0.453982	0	0.0331426	0.267525	0.997246	1	0.818232	0	0.0597632	0.232718	1	0.501182	0.579196	0	0.251064	0.371158	Arpc3
0.221972	1	0.302955	0.0744417	0	0.19806	0.566677	1	0.64144	0	0.14556	0.255417	0.69403	0.925373	1	0	0.0335821	0.733209	0.567955	0.954407	1	0	0.569257	0.570126	Arpc4
0.324041	1	0.382494	0	0.0319245	0.0376199	0.61047	1	0.536274	0	0.114386	0.169621	0.581493	1	0.892744	0	0.176446	0.306835	0.75907	1	0.846939	0	0.422052	0.0674603	Arpc5
1	0.807521	0.35607	0	0.17584	0.234167	0.872251	1	0.6	0	0.262827	0.591623	0.872807	1	0.778755	0	0.283417	0.362241	1	0.828527	0.648565	0	0.457568	0.391356	Arpc5l
1	0.124562	0.050977	0.325142	0	0.199656	1	0.364247	0.408644	0	0	0	1	0.27638	0.0604861	0.409575	0	0.407378	1	0.599769	0.8812	0.853518	0	0.565167	Arpp19
0.404113	1	0.635347	0	0.0452535	0.348005	0.654594	1	0.686725	0.397548	0	0.123606	0.646812	1	0.823406	0	0.195668	0.490096	0.840852	0.877578	1	0	0.008048	0.17691	Arrb1
0.0855438	1	0.0341933	0	0.19822	0.259895	0.124704	1	0.504908	0	0.351629	0.495711	0.0921929	1	0.450338	0	0.327279	0.644497	0.0716877	1	0.475011	0	0.412778	0.545222	Arrb2
1	0.699714	0.163849	0	0.015037	0.129887	0.603724	1	0.716024	0	0.608519	0.488844	1	0.60101	0.445763	0	0.379886	0.229903	0.985774	0.747494	1	0.00709009	0	0.0421451	Arrdc1
1	0	0.690965	0.54525	0	0	0.275439	0.0402546	0.312481	1	0	0	0.458756	0	1	0.20608	0	0	1	0.389912	0.775298	0.966667	0	0	Arsa
0.489041	0.0165782	1	0.627489	0	0.00718801	0.3745	0.0662346	0.769209	1	0.12169	0	0.0976012	0.0086541	1	0.153389	0	0.000479832	0.360683	0.0667657	1	0.845948	0	0.0139596	Arsb
0	0	0	0	0	0	0	0	0	1	0	0	0	0	0	0	0	0	0	1	0	0	0	0	Arsg
0.938457	0.679901	0.26134	1	0	0	0.132178	0.198469	0.260941	1	0.0976798	0	0.343238	0	1	0.193887	0	0	1	0.186936	0.517936	0.13864	0	0	Arsk
0	0	0.499418	1	0.498994	0.733484	0	0	0	0.376443	0.574561	1	0	0	0	0.444657	1	0.342458	0	1	0	0.391825	0.217753	0	Arv1
0.393859	0.0816324	1	0.647028	0	0.0262373	0.103992	0.0210811	1	0.248616	0.0467554	0	0.0751194	0.0122789	1	0.101351	0	0.020206	0.0958803	0.0110844	1	0.214114	0	0.00646592	Asah1
1	0	0.462254	0.298462	0	0	0.617295	0.102373	1	0.902724	0	0	0.414082	0.48268	1	0.33322	0.227814	0	0.442285	0.498444	1	0.672463	0.337179	0	Asah2
1	0.242385	0	0.0291064	0.0363635	0.0608046	0.72927	1	0.854475	0	0.255068	0.546815	0.820747	0.532886	0.0439519	0.0693895	0	1	0.939395	1	0.831128	0	0.475947	0.368003	Asap1
1	0.605393	0.614539	0	0	0.19502	1	0.820232	0.890918	0.419443	0	0	0.640789	0.222474	0.084158	1	0	0.0650913	0.871508	0.383188	0.443598	1	0	0	Asb3
0.721353	0	1	0.387323	0.0950857	0.0691421	0.18818	0	1	0.498864	0.0784695	0.163393	0.170987	0	1	0.0884213	0.0378699	0.041828	0.223844	0	1	0.220564	0.0580587	0.0654731	Asb6
1	0.378266	0.0783127	0.00121083	0	0.0916258	1	0.850422	0.288977	0	0.202224	0.465433	1	0.540306	0	0.104229	0.303273	0.181418	1	0.505735	0.142781	0	0.106764	0.24995	Ascc1
1	0.395255	0.0719233	0	0.213791	0.213339	1	0.907879	0.657268	0	0.499937	0.875722	1	0.515731	0	0.0343295	0.440519	0.452354	1	0.750804	0	0.0651773	0.537765	0.5128	Ascc2
1	0.951021	0.041189	0	0.155618	0.423268	0.422967	0.707062	0.327323	1	0	0.399177	0.826942	1	0.142442	0	0.00911242	0.949073	0.914347	1	0	0.216724	0.376399	0.498156	Ascc3
0.352991	0.527873	1	0	0.541059	0.979054	0.728102	0.866667	0.650212	0	0.579402	1	0.426515	0.308782	1	0	0.555213	0.546227	0.833843	0.542983	0.707554	0	0.450102	1	Asf1a
0.684955	0.282668	1	0.296239	0	0.174098	1	0.7	0.913636	0	0	0.770455	0.907373	0.350505	1	0	0.113513	0.126225	1	0.371278	0.763573	0.385289	0	0.0998249	Asf1b
0	0	0	0	1	0	0	0	0	0	0	1	0	0	0	0	1	0	0	0	0	0	1	0	Ash1l
0.392525	1	0.0885387	0	0.584812	0.492017	0.264523	1	0.420251	0	0.501037	0.529046	0.124304	1	0.234598	0	0.672138	0.441692	0.199406	1	0.4146	0	0.807817	0.581496	Ash2l
1	0.114697	0.422027	0.104451	0	0.0188193	1	0.111549	0.360633	0.20234	0	0.0840823	1	0.111496	0.40343	0.0436861	0.0326895	0	1	0.127289	0.423012	0.135035	0	0	Asl
1	0.138641	0.87318	0.217523	0	0.0615344	0.296457	0.0402078	1	0.144098	0	0.138882	0.138805	0.0379954	1	0.0527653	0	0.017531	0.326357	0.0722632	1	0.165475	0	0.0438611	Asna1
1	0.111237	0.509925	0.116258	0	0.0916541	1	0.0801199	0.520157	0.300862	0	0.42607	1	0.0795374	0.413873	0.0104133	0	0.0244122	1	0.17622	0.411377	0.366098	0	0.142306	Asns
0.0682879	0.320112	0.139916	0	0.158296	1	0.751461	1	0	0.98251	0	0	0.163438	0.257434	0.182422	0.182395	0	1	0.197415	0.314076	0.892546	0	0.70856	1	Asnsd1
0.0118993	0	0.659039	1	0.69222	0.773455	0	0.0394783	0.422269	0.945728	0.899335	1	0.00752037	0	0.543555	1	0.499687	0.790056	0.00443182	0	0.471591	1	0.960227	0.877273	Asph
0.523436	0	0.430019	0.391952	0	1	1	0	0	0	0	0	0.214469	0	0.995116	0.298967	0.492177	1	1	0	0.242778	0	0	0	Aspm
0	0	0	0	1	0	0	0	0	0	0	0	0	0	0	0	1	0	0	0	0	0	0	1	Aspn
0.926471	0.16412	1	0.630278	0.0824198	0	1	0.250016	0.646223	0	0	0.249592	1	0.273102	0.466753	0.858967	0	0	0.988889	0.324676	1	0.491908	0	0	Aspscr1
1	0.0711851	0.346071	0.0274316	0	0.033688	1	0.317618	0.538462	0.394541	0	0.296526	1	0.194575	0.831375	0.000432589	0	0.167326	1	0.172098	0.502224	0.412625	0	0.0694833	Asrgl1
1	0	0.98258	0.215991	0	0.365282	0.503498	1	0.227255	0.585829	0	0.364615	1	0	0.456158	0.387998	0	0	1	0	0.582005	0	0	0	Ass1
0.312519	1	0.091917	0	0.30397	0.345874	0.0804956	1	0.558891	0	0.327767	0.27863	0	0.751412	0.0220739	1	0.276911	0.182393	0.297559	1	0.484405	0	0.32316	0.300706	Asxl1
0	0.939465	0	0	0.884287	1	0	0.717868	0.373644	0	0.940439	1	0	0.824119	0	0	0.55442	1	0	1	0.579515	0	0.395123	0.80812	Asxl2
0.00817747	0	0.49697	1	0.320896	0.723424	0	0.0167549	0.139141	0.911695	0.564678	1	0.0151549	0	0.0477714	1	0.341693	0.526974	0	0.634698	0.0806035	1	0.422198	0.797414	Atad1
0.0409219	0.0322244	0	0.0024382	1	0.997592	0	0.242113	0.144032	0	1	0.749412	0	0.181207	0.105569	0.305906	1	0.893878	0	0.0864537	0.149905	0.386503	1	0.854294	Atad2
0.665357	0	0.0560449	0.0616207	1	0.860558	0.17039	0.0246507	0.0772859	0	1	0.818274	0	0.206984	0.100441	0.051006	1	0.527512	0	0.0659317	0.0819103	0.165964	1	0.657563	Atad2b
0	0	0.453178	1	0.369915	0.716102	0	0.0336917	0.202913	0.776699	0.557605	1	0.180044	0	0.0157903	1	0.429268	0.392461	0	1	0.121573	0.903704	0.466296	0.844444	Atad3
0	0.0989433	0.0236438	0.0265103	1	0.938524	0.816817	0.239042	0.174574	0	1	0.629321	0	0.153872	0.117574	0.0853132	1	0.819767	0	0.105096	0.696242	0	0.904332	1	Atad5
1	0.129676	0.967698	0.528321	0	0.579414	0.571648	0.223796	1	0.370428	0	0.747253	0.915845	0.12715	1	0.660035	0	0	0.855513	0.243007	1	0.25142	0	0	Ate1
1	0.760132	0.11208	0	0.723229	0.615157	0.128189	1	0.518587	0	0.539033	0.630112	0.356107	0.821918	0.361436	0	0.395303	1	0.503668	1	0.340191	0	0.649231	0.646154	Atf1
0.28296	0.316714	0.0705678	0	1	0.514326	0	0.702463	0.520222	0.0222818	1	0.412365	0	0.415108	0.142759	0.00285746	1	0.747433	0	0.266841	0.214285	0.00549815	1	0.359165	Atf2
0	0	0.731402	1	0.170215	0.641192	0	0	0	0	0	0	0	0	0	0.280293	1	0	0	0.358493	0	1	0	0	Atf6
0	0	0.523555	1	0.415659	0.609568	0	0	0.505607	0.828763	0.197487	1	0	0	1	0.741809	0.307261	0.329133	0	1	0.561747	0.967054	0	0	Atf6b
0	1	0.216264	0.747926	0.799481	0.627257	0.110338	1	0.196856	0	0.884537	0.249443	0	1	0.264856	0.419734	0.995781	0.576764	0	0.854341	0.401266	0	1	0.449731	Atf7
1	0.496235	0.0900922	0.114996	0	0.0360962	0.206825	1	0.80232	0	0.445111	0.453867	0	1	0.957834	0.238305	0.11425	0.342957	0.501072	0.845287	1	0	0.442945	0.631805	Atf7ip
1	0	0.232604	0	0	0	1	0	0	0	0	0	1	0	0.608677	0.334534	0	0	1	0	0	0	0	0	Atg10
1	0	0.723174	0.136712	0.175134	0.0252406	1	0.524974	0.643687	0.526309	0	0.726331	1	0.450788	0.941068	0.336836	0	0	1	0.510887	0.990736	0	0	0.563081	Atg101
1	0.285387	0.208332	0.97548	0	0.397999	0.565653	0.297041	0.805593	0	0	1	0.4359	1	0.278023	0.141198	0	0	1	0.346214	0.777521	0.468477	0	0	Atg12
1	0.1878	0.301752	0.301377	0.179718	0	0.308283	0.997531	0	0	1	0.342768	1	0.200643	0.337246	0.340334	0.221666	0	1	0.514484	0	0.381197	0	0	Atg13
1	0.922128	0.583252	0.137782	0	0	0.62943	0.767039	1	0	0	0	1	0.953455	0.869866	0.996467	0	0	0.320062	1	0.125086	0.291195	0	0	Atg16l1
0.0590928	0.0292098	1	0.181275	0	0	0.266108	0	1	0	0	0	1	0.179912	0.896664	0.214209	0	0	0.309184	0.309519	1	0.495935	0	0	Atg16l2
0.318871	0	1	0.510531	0.050831	0.121619	0.154249	1	0.162225	0	0	0.221582	0.1864	0.135917	0.106876	0	0.625388	1	0.0898677	0	0.058969	1	0	0	Atg2a
1	0	0.475941	0.421813	0.0243527	0.439983	0	0.0223374	0.128215	1	0.062835	0.227795	0.827436	0	1	0.498169	0.940117	0.636458	1	0.59518	0.925173	0.640213	0	0.668633	Atg2b
1	0	0.202294	0.0434623	0.23097	0.0957255	1	0.17161	0.608547	0.444444	0	0.721368	1	0.175788	0.694286	0.137061	0	0.148937	1	0.175712	0.496774	0.621935	0	0.231964	Atg3
1	0.18165	0.95441	0.564088	0	0	0.264308	0.189822	0.515503	0.492841	0	1	0.526129	0.307381	1	0.51443	0	0	0.321558	0.384502	0.642326	1	0	0	Atg4b
1	0.225185	0.376102	0.580612	0	0	1	0.402613	0.855942	0	0	0.734424	1	0.282908	0.678688	0.760914	0	0	1	0.436494	0.74701	0.939207	0	0	Atg5
1	0.361579	0.363574	0.285216	0	0.098659	1	0.493774	0.746231	0.486538	0	0.665829	1	0.295727	0.634416	0.251017	0	0.035852	1	0.39966	0.573827	0.233237	0	0.211291	Atg7
0.0303039	0	0.184657	1	0.0505442	0.101076	0.417422	0.742239	0.043419	1	0	0.148978	0.0408739	0.0387788	0.195513	1	0	0.0360803	0.149708	0.594479	0.121585	1	0.412031	0	Atg9a
1	0.190257	0.622738	0.190889	0	0.143468	1	0.117793	0.344882	0.206702	0	0.170505	1	0.118945	0.432936	0.0727662	0	0.0531154	1	0.151623	0.382726	0.162252	0	0.113742	Atic
0.0215648	0	1	0.814568	0.0230263	0.0540086	0	0.0946668	0.49755	1	0.135548	0.10791	0	0.0156325	1	0.614478	0.0243902	0.0260825	0	0.0137083	0.623765	1	0.0607282	0.0714548	Atl2
0	0.00633302	1	0.891802	0.0540672	0.108643	0	0.00587996	0.387267	1	0.128814	0.183319	0	0.00360933	1	0.906042	0.0497487	0.0777106	0	0.0106122	0.449588	1	0.0649065	0.16216	Atl3
0.189496	1	0.0331322	0	0.525116	0.666898	0	1	0.368594	0.348521	0.239121	0.375894	0.0833727	1	0.326351	0	0.644905	0.510213	0.0297438	1	0.36875	0	0.490308	0.667314	Atm
0.32776	1	0.342481	0	0.424673	0.703635	0.25327	0.560096	0.420162	0	1	0.476929	0	1	0.347674	0.039009	0.043588	0.249264	0.334484	1	0.755682	0	0.336531	0.483546	Atn1
1	0.176622	0.626128	0.286635	0.0562957	0	1	0.0759165	0.201903	0.094409	0.206229	0	1	0.108197	0.404915	0.0441042	0	0.0487805	1	0.157128	0.270552	0.280437	0	0.128408	Atox1
0.583106	0	0.877384	1	0.176795	0.346221	0	0.156353	0.148343	1	0.173827	0.245294	0.568747	0	0.838806	1	0.18255	0	0	0.878968	0.400794	1	0.105127	0	Atp11a
0.0619297	0.0618741	0.709996	1	0	0.00929277	0	0.0327838	0.14115	1	0.0190855	0.0530682	0.051024	0.0895909	0.407939	1	0.030765	0	0.0363871	0.0746219	0.247317	1	0.000718106	0	Atp11b
0.148809	0.0503243	0.917313	1	0.024159	0	0.00661305	0	0.136578	1	0.0753087	0.149488	0	0.0806931	0.768519	1	0.060812	0.0450458	0.657061	1	0.237365	0.714697	0	0.083617	Atp11c
0.018516	0	0.189109	1	0.752228	0.819802	0.0228334	0	0.114681	0.754298	0.787719	1	0	0.0232588	0.142837	1	0.737371	0.707386	0	1	0.0319686	0.760214	0.77426	0.753191	Atp13a1
0	0.422063	0.525088	0.450404	1	0.264652	0	0.478061	0.139064	0.0869534	1	0.155418	0	0.326612	0.357977	0.231237	1	0.569638	0	0.311226	0.209535	0.226067	1	0.115725	Atp13a2
0.684613	0	0.507967	1	0.347575	0.272066	0.0559416	0	1	0.817559	0.0722957	0.141721	0.529154	0.851344	0.777563	1	0.0517972	0	0.605565	0.512462	0.165135	1	0	0.572724	Atp13a3
0.0291179	0.00681623	0.753822	1	0	0.0227649	0.00347157	0	0.13024	1	0.0312068	0.0192243	0	0.00491131	0.596695	1	0.00410239	0.0183163	0	0.00961794	0.240316	1	0.0147593	0.0320894	Atp1a1
0	0.0466389	0.888889	1	0.1746	0.100573	0.000623543	0.00028895	0.0846063	1	0	0.00384764	0	0	0.825561	1	0.271455	0.0765009	0.0301855	0.993964	0.248491	1	0	0.0353614	Atp1a2
0.200242	0.0262134	0.704163	1	0	0.0336454	0.00124108	0	0.132825	1	0.0540204	0.0515452	0.0122496	0	0.572373	1	0.0486574	0.0160967	0	0.0202881	0.258203	1	0.0815773	0.0426559	Atp1a3
0	0.0874555	0.574478	1	0	0.120767	0	0.285813	0.0979469	1	0	0	0	0.0697821	0.523788	1	0	0	0	1	0.27403	0.792857	0	0	Atp1a4
0.0606722	0.00618857	0.764592	1	0	0.0307002	0.00226368	0	0.159086	1	0.0458604	0.0414169	0	0.00278954	0.682818	1	0.00134311	0.0378138	0	0.000139528	0.308869	1	0.0237663	0.0344635	Atp1b3
0	0.512137	1	0.449636	0.463149	0.456767	0	0	1	0.555793	0.845886	0.513277	0	0	1	0.319005	0.223475	0.305345	0	0.683077	1	0.434113	0.329276	0.301335	Atp23
0.0927544	0	0.0874592	1	0.0406848	0.0998147	0.00163764	0	0.0419223	1	0.0774862	0.16616	0	0.00277886	0.0608691	1	0.0323882	0.0755019	0	0.138903	0.0296924	1	0.0456893	0.0996857	Atp2a2
0.0162903	0	0.0893907	1	0.0136097	0.0460357	0	0.00110591	0.0433345	1	0.0405305	0.0964777	0.00400313	0	0.0551697	1	0.0116909	0.0151931	0.00188621	0	0.0345697	1	0.0174817	0.0479565	Atp2a3
0.221529	0.00843793	0.848841	1	0	0.0496446	0	0.00454546	0.15084	1	0.0393697	0.0679608	0.0468451	0.0174817	0.810454	1	0	0.109994	0.0751544	0	0.400839	1	0.0220557	0.0397979	Atp2b1
0.683942	0	0.460561	1	0	0	0.394621	0	0.6089	0.719315	1	0	0.168192	0	1	0.738158	0	0	0	1	0.496138	0.846388	0	0	Atp2b2
0	0.235738	0.537988	1	0.0291919	0.0380864	0.0698122	0	0.14102	1	0.0306062	0.0571258	0	0.294365	0.643847	0.809127	1	0	0	1	0.216283	0.43415	0	0	Atp2b4
0	0.146965	0.619407	1	0.0202559	0.0510423	0.054872	0.178638	0.0592997	1	0	0.0914016	0.067186	0	0.14528	1	0.057679	0.0334485	0	0.212675	0.117321	1	0.073291	0.29096	Atp2c1
0.321076	0.269731	1	0.68823	0.448809	0	0	0.00357457	0.22813	1	0.613934	0.0952916	0.547193	0.301459	0.558378	1	0	0	0.979485	0.873568	0.452408	1	0	0	Atp4a
0	0	0.127861	0.62069	1	0.610837	0	0	0	1	0.306042	0.483117	0	0	0	1	0	0	0	0.516667	0	1	0.386904	0.322957	Atp5a1
0	0.00215125	0.110214	1	0.424914	0.334924	0	0.0110963	0.10477	1	0.61386	0.402417	0	0.00156439	0.04423	1	0.382478	0.222951	0	0.00574391	0.0519802	1	0.321473	0.235972	Atp5f1b
0	0.00517413	0.17607	1	0.194212	0.358463	0	0.0069745	0.0489454	1	0.25714	0.287297	0	0.00268772	0.0691406	1	0.0851562	0.338281	0	0.00754967	0.0547682	1	0.212583	0.366887	Atp5f1d
0	0.0183992	0.227093	1	0.515982	0.278843	0	0.0159528	0.102348	1	0.381215	0.339779	0	0.0153355	0.107553	1	0.220242	0.353474	0	1	0.0846919	0.984865	0.244291	0.420252	Atp5f1e
0	0.00316218	0.66069	1	0.398643	0.777228	0	0.00839811	0.191257	1	0.410747	0.698543	0	0.00269748	0.0372796	1	0.506297	0.843829	0	0.00482382	0.0541045	1	0.301306	0.632463	Atp5md
0	0.0126925	0.272138	1	0.0553996	0.633909	0	0.00888681	0.0422869	1	0.154804	0.467524	0	0.00677081	0.0936102	1	0.0691693	0.541534	0	0.00903609	0.0665323	1	0.161895	0.600806	Atp5me
0	0.00428016	0.598408	1	0.703979	0.415385	0	0.0172222	0.162963	1	0.637037	0.747222	0	0	0.0405785	1	0.491736	0.507438	0	0.649412	0.0650735	1	0.370221	0.492647	Atp5mg
0	0	0	1	0.650256	0.148601	0	0	0	1	0.439653	0.711612	0	0	0	0.833729	0.208485	1	0	0	0	1	0.395395	0.356353	Atp5o
0.195	0	0.5175	1	0.425	0.299265	0.0603687	0	0.166359	1	0.66129	0.558986	0	0	0.104638	1	0.307246	0.310145	0	1	0.0815951	0.840491	0.307669	0.361963	Atp5pb
0	0	0.497218	1	0.561047	0.301599	0	0	0.123857	1	0.838488	0.573024	0	0	0.133653	1	0.389037	0.245989	0	1	0.094334	0.662457	0.1969	0.239954	Atp5pd
0	0	0	1	0.53203	0.732058	0	0	0	1	0.249641	0.437299	0	0	0	0.917405	0.857818	1	0	0.654684	0	1	0.729188	0.814441	Atp5pf
0	0.215821	0.0951984	0.437481	1	0.672573	0	0.288061	0.553109	0	1	0.131189	0	0.120241	1	0.292688	0.365326	0.165052	0	1	0.065758	0	0	0.493082	Atp5po
0.0397571	0	0.570714	1	0.0245191	0.0667383	0.00650856	0	0.109691	1	0.0601012	0.108615	0.0365431	0	0.241972	1	0.0456372	0.0543137	0	0.657359	0.121179	1	0.0105694	0.0140324	Atp6ap1
0.172923	0	0.371767	1	0.0264092	0.0682176	0	0.0327349	0.224894	1	0.140254	0.269448	0	0.0319823	0.459527	1	0.0792884	0.0616438	0	0.575079	0.213014	1	0.061313	0.0954181	Atp6ap2
0.391783	0.0915859	0.667645	1	0	0.082508	0.018882	0.00223733	0.119179	1	0	0.0439117	0.202403	0.0227186	0.353159	1	0.000871267	0	0.144775	0.0208326	0.185626	1	0.00139247	0	Atp6v0a1
0.0240737	0	0.0906977	1	0.0386328	0.0372107	0	0.0209548	0.0922634	1	0.129032	0.113801	0	0.0452675	0.140037	1	0.0716663	0.0644476	0	0.0512997	0.0578788	1	0.0382635	0.0759246	Atp6v0a2
0.0257878	0	0.432872	1	0.0940605	0.211023	0.254751	0.135749	0	1	0.280754	0.264009	0.0658093	0.299643	0.0610682	1	0.156102	0	0.0938816	0.386547	0.206189	1	0.132108	0	Atp6v0c
0.00623707	0.0217177	0.34011	1	0	0.0235661	0	0.0185145	0.191669	1	0.0728116	0.118501	0	0.0422923	0.388549	1	0.00308259	0.0449765	0	0.0349022	0.322612	1	0.0439009	0.0710261	Atp6v0d1
0.649058	0.196286	0.436768	1	0	0.034623	0.296051	0.0600322	0.23727	1	0	0.0325174	0.531761	0.158106	0.581707	1	0	0.0316819	0.595462	0.174281	0.500088	1	0	0.0148981	Atp6v1a
0.367887	0.16864	0.515577	1	0	0.0501653	0.172312	0.0211095	0.215268	1	0	0.0137457	0.375926	0.174488	0.523025	1	0	0.0594353	0.306299	0.134448	0.437211	1	0	0.0669673	Atp6v1b2
0.715267	0.238252	0.673851	1	0	0.0972925	0.155972	0.0658763	0.174363	1	0	0.100801	0.352748	0.197376	0.571391	1	0	0.11068	0.393106	0.243133	0.426742	1	0	0.00497711	Atp6v1c1
0.512999	0.175758	0.417134	1	0	0.139492	0.268656	0	0.163476	1	0.0799287	0.0540849	0.562449	0.156845	0.46378	1	0.0326378	0	0.41602	0.167998	0.376802	1	0	0.0841889	Atp6v1d
0.236959	0.135757	0.382437	1	0	0.0463425	0.515308	0.10599	0.30685	1	0	0.118724	0.843014	0.144427	0.517661	1	0.000907378	0	0.995338	0.295115	0.578095	1	0	0.0657986	Atp6v1e1
1	0.122941	0.40023	0.823822	0	0.145155	0.296343	0.105296	0.176545	1	0	0.127995	0.616801	0.148175	0.445948	1	0	0.158427	1	0.208076	0.361189	0.945036	0	0.200224	Atp6v1f
0.102233	0.139929	0.63253	1	0	0.0815848	0.0390162	0.0715012	0.20394	1	0.00772857	0	0.203541	0.127287	0.65199	1	0	0.104384	0.149433	0.217331	0.621053	1	0.00867946	0	Atp6v1g1
1	0.0721775	0.515541	0.88601	0	0.0675248	0.24291	0	0.311998	1	0.0395492	0.0797859	0.699364	0.126798	0.789335	1	0	0.0156401	0.661319	0.0191555	0.575071	1	0	0.00732309	Atp6v1h
0	0	0.930068	1	0.410354	0	0	0	0	1	0	0.452878	0	0	0.534537	1	0	0	0	1	0.182371	0.944674	0	0	Atp7a
0	0	0.436626	0.419841	1	0	1	0	0	0.610359	0	0	0	0	1	0.621491	0	0	0.274806	1	0	0.877919	0	0	Atp7b
0.325908	0.28422	0.665651	1	0	0.480722	0.047379	0.369545	0.142126	1	0.396825	0	0	0.06905	0.513884	1	0	0.468424	0	1	0.248161	0.908571	0	0	Atp8a1
1	0	0	0.0817458	0	0	0	0	0	0	0	0	0	0	0	1	0	0	0	0	0	1	0	0	Atp8b2
0	0	0.389994	0.52076	0.376002	1	0.207757	0	0	1	0.309615	0.894323	0	0	0.591416	1	0.650239	0.561977	0	1	0.505606	0.723678	0	0	Atp8b4
0	0	0.133333	0.0646582	0.0188778	1	0	0.504836	0	0	0.530948	1	0	0	0.117567	0.0525623	0	1	0	0.0706294	0.187413	0	0	1	Atp9a
0.0168272	0	0.394567	1	0.111582	0.0575421	0.0783306	0	0.0946159	1	0.116152	0.142494	0	0.0736052	0.477223	1	0.184691	0.0951518	0	0.0786719	0.248188	1	0.0871281	0.103244	Atp9b
0.21874	0.186789	1	0.834121	0.00231087	0	0	0.296923	0.552132	1	0.139475	0.0518631	0.0977972	0.123371	0.671309	1	0.534811	0	0.0992468	1	0.428571	0.551587	0	0.0466306	Atpaf1
0	0.0273092	1	0.885981	0.0289013	0.0287176	0	0.0219767	0.585865	1	0.155848	0.0431737	0	0.0141904	0.641026	1	0.0390046	0.0372007	0	0.0373381	0.619979	1	0.0341723	0.0441775	Atpaf2
0	0	0.53055	1	0.517907	0.711739	0	0.164672	0.166476	1	0.436815	0.310283	0	0	0	0.510299	0.497846	1	0	0.508473	0	1	0.390322	0.340331	Atpif1
0.354519	1	0.0855353	0	0.255556	0.48059	0	1	0.605527	0.223502	0.239357	0.459692	0.317247	1	0.306195	0	0.324333	0.590368	0.20208	1	0.438525	0	0.306402	0.480874	Atr
0	0	1	0.935619	0	0	0	0	0.234798	1	0	0	0	0	0	1	0	0	0	1	0.582141	0.409131	0	0	Atraid
0.340229	1	0	0.960236	0.300082	0.611233	1	0.988242	0.283336	0	0.189218	0.764992	0.424111	1	0	0	0.230713	0.693806	0.244845	1	0.627873	0	0.540485	0.428908	Atrip
1	0	0.554431	0.819563	0	0	0	0	0.325105	1	0	0.099482	0	0	0.699654	1	0	0	0	1	0.558563	0.646583	0	0	Atrn
0.554279	0.633708	0.846931	1	0	0.0566609	1	0.136	0.178194	0.434253	0	0	0	0.386557	0.569402	1	0	0.629728	1	0.822779	0.342943	0.775815	0	0.42217	Atrnl1
0.0902885	0.896793	0.183454	0	0.565925	1	0	0.756502	0.466705	0.101507	1	0.987997	0.0422832	1	0.556181	0	0.985443	0.985443	0.0509559	0.404381	0.398393	0	0.854199	1	Atrx
1	0.711895	0.0946335	0.27625	0	0.0553386	0.389631	1	0.485982	0	0.250119	0.512095	0.759239	1	0.846696	0	0.530877	0.754132	0.110468	1	0.731051	0.890366	0.103126	0	Atxn1
1	0.490708	0.894667	0.247312	0	0.573237	0.888032	0.396467	1	0.490683	0	0.982249	1	0.410989	0.927763	0	0.000131583	0.280962	1	0.328697	0.873149	0.248994	0	0.828245	Atxn10
1	0	0	0	0	0.909909	0	0.713652	1	0	0.851772	0	1	0	0	0	0	0	0.181404	1	0.241823	0	0	0	Atxn1l
1	0.786021	0	0.104279	0.0996344	0.186551	0.131541	0.312942	0.124796	1	0.00801831	0	0.791759	0.953252	0.0694311	0	0.064112	1	0.55571	1	0	0.142465	0.163092	0.0510836	Atxn2
0.352444	1	0.0469925	0	0.0540414	0.134398	0.232068	1	0.506857	0	0.0453587	0.305907	0.382302	1	0.244416	0.0360825	0	0.377148	0.331854	1	0.527747	0	0.158158	0.169811	Atxn2l
1	0	0.432028	0.107851	0.129161	0.0474374	1	0.395954	0.523178	0.538736	0	0.50426	1	0.113971	0.303499	0.617211	0.0528475	0	1	0.187039	0.960563	0.198847	0	0	Atxn3
0	0.762854	0	0	0.502284	1	0	1	0	0	0.358906	0	0	0.638148	0	0	1	0.535742	0	1	0.504275	0	0.785345	0.427773	Atxn7l1
0	0.605049	0	0	0.594261	1	0	1	0	0	0.668919	0.810239	0	0.929364	0	0	0.865434	1	0	1	0.448425	0	0.588392	0.912836	Atxn7l2
1	0.569427	0	0	0.745789	0.827344	1	0.480914	0.694949	0	0.439848	0.483567	0	0.737271	0	0	0.739976	1	0.958599	0.642845	0	0	0.503381	1	Atxn7l3
0.0629057	0.169714	0.690171	1	0.159233	0	0.820144	0.236337	1	0	0	0.512663	0.870968	0.607444	1	0.831444	0	0.325035	0.402816	0.320519	0.646154	1	0	0.0513615	Atxn7l3b
0	0.110518	0.687797	1	0.825674	0.297493	0	0.0894656	0.174695	0.344252	1	0.208735	0	0.0581816	0.212469	1	0.702703	0.47027	0	0.169283	0.155893	0.691176	1	0.357843	Auh
0	0.0111364	0.139608	1	0.211373	0.263922	0	0.0086512	0.0737043	1	0.191453	0.347009	0	0.0381357	0.0952503	1	0.183206	0.154301	0	0.655487	0.0715454	1	0.15	0.127612	Aup1
1	0.647985	0.111286	0	0.620626	0.456474	0.901724	1	0.695664	0	0.727249	0.717525	0.585809	0.738777	0.0415687	0	1	0.505795	1	0.492863	0.122103	0	0.299047	0.362482	Aurka
0	0	0.598131	1	0.127286	0.11195	0	0	0.170348	1	0.241808	0.165577	0	0	0.143464	1	0.0838506	0.100881	0	1	0.108334	0.649928	0.050964	0.139942	Aurkaip1
0.18593	0.223043	0.0447384	0	0.715196	1	0.114279	0.184611	0.193797	0	0.623395	1	0.0428558	0.219277	0.0304247	0	0.653544	1	0	0.101867	0.0602475	0.00464917	0.654247	1	Aurkb
1	0.189882	0.316593	0.148554	0	0.108836	1	0.41563	0.297008	0	0	0	1	0.281522	0.221257	0.147121	0	0.106222	0.998182	0.291488	0.30123	1	0	0	Aven
1	0.938322	0.75494	0	0	0.192539	0.291989	0.301384	0.608897	0	0	1	0.834841	0.26357	1	0.578978	0	0	0.396226	0.651665	0.745904	1	0	0.303985	Avl9
1	0	0	0	0	0	1	0	0	0	0	0	1	0	0	0	0	0	1	0	0	0	0	0	Axin1
0	0	0.910714	1	0.351504	0.323571	0.0617585	0	0	0.546811	0	1	0.0178829	0	1	0.0483353	0.0157711	0.0539216	0.466078	0.667265	0	1	0.303463	0	Axl
0.299436	1	0	0.440289	0	0	1	0.781029	0.515411	0	0	0	0.295556	0.248131	0.339116	1	0	0	0.221061	1	0	0	0	0	Azi2
0	0.0400703	1	0.924034	0.0779861	0.141588	0	0.0373636	0.541619	1	0.117016	0.127345	0	0.00914901	1	0.678273	0.0331256	0.0500586	0	0.058012	1	0.948217	0.0867282	0.238313	B2m
0	0.00457264	0.492195	1	0.243222	0.0723526	0	0.00836114	0.265209	1	0.435759	0.3108	0.204163	0	0.254838	1	0.212173	0.0278473	0.00959998	0.0977718	0	1	0.00707432	0.0352204	B3GNT2
0	0	0.857401	1	0.0676144	0.155085	0	0	0.188009	1	0.119966	0.215259	0.0560996	0	0.555556	1	0.0573699	0	0	1	0.181364	0.6425	0	0.113112	B3galnt2
0	0.330971	0.712314	1	0.92145	0.755287	0	0.850755	0.718828	1	0.891444	0.776777	0	0.110418	0.251815	0.927083	1	0.563422	0	0.714888	0.159941	0.831003	1	0.737053	B3galt6
0	0	0.858834	1	0.764531	0.586141	0	1	0	0.815706	0.551302	0.484245	0	0.559052	0.585308	1	0.738357	0.550224	0	1	0	0.845528	0.453953	0.50732	B3gat3
0	0.952375	0.840163	1	0.655175	0.650958	0	0	0	1	0.584935	0	0.685922	0	0	0.31524	0.38047	1	1	0	0	0.632129	0	0	B3gnt7
0	0.0200926	0.372547	1	0.293896	0.433183	0.0203244	0	0.159521	1	0.301117	0.31496	0.0429386	0	0.504448	1	0.309437	0.197586	0.0185105	0	0.302222	1	0.299273	0.354718	B4galnt1
1	0	0.615815	0.644859	0	0	0.0248348	0.429447	1	0	0	0	0	1	0.659538	0.257893	0	0	0.990233	0.263324	1	0.23163	0	0	B4galnt4
0.0672886	0	0.462272	1	0.355439	0.32873	0.170211	0	0.230718	1	0.192565	0.211252	0	0.0575857	0.6179	1	0.275811	0.272067	0	0.115426	0.516418	1	0.177256	0.514551	B4galt1
0	0	0	0.132758	1	0	0	0	0	1	0	0	0	0	0	0.406009	1	0	0	0	0	0	0	0	B4galt3
0.207468	0	0.867148	1	0.222376	0.270429	0.0920495	0	0.222873	1	0.192728	0.434271	0.102687	0	0.676089	1	0.229542	0.38071	0.0285237	0.979122	0.488447	1	0	0.739656	B4galt5
0.235846	1	0	0.182453	0.480939	0.542555	0.298727	0	0.131296	0.768468	0.839491	1	0	1	0.978781	0.384659	0.893926	0.374747	0.823038	0.630982	0	0.726491	0.466898	1	B4galt7
0	0	0.688766	1	0.213921	0.399632	0	0	0.379224	1	0.454064	0.567561	0	0.295655	0.424238	1	0.342867	0.184808	0	1	0.368541	0.931429	0.204966	0.300909	B4gat1
0	0.12699	0.577371	1	0.0834517	0.134641	0	0	0.0492281	1	0.135502	0.178378	0	0	0.0807783	1	0.0755689	0.0857453	0	1	0.0458678	0.852727	0.0587572	0.0865007	BC017158
0.196399	1	0	0	0	0.60808	1	0.827619	0	0	0	0	0.383747	0.3694	0	1	0	0	0.385717	0.289347	0	0	1	0	BC037034
0	1	0	0	0	0	0	1	0	0	0	0	0	0.208805	1	0	0	0	0.961535	1	0	0	0	0	BC048403
1	0	0	0	0	0	1	0	0	0	0	0	1	0	0	0	0	0	1	0	0	0	0	0	BC052040
0.148739	0.289626	1	0.261468	0	0.0570215	1	0.640519	0.989091	0.850909	0	0.749091	0.451516	0.135488	1	0	0.0127927	0.175641	0.742919	0.457516	1	0.430046	0	0.243545	BC100530
0.441631	1	0.291139	0	0.324895	0.554149	0.854324	1	0.381364	0	0.23666	0.544521	0.895818	1	0.616306	0	0.199579	0.418106	0.971925	1	0.692513	0	0.364973	0.762032	Babam1
0.494448	1	0.276205	0	0.150091	0.375727	0.437928	1	0.788396	0	0.126691	0.530504	0.387286	1	0.465451	0	0.269534	0.240436	0.501486	1	0.595324	0	0.274292	0.366593	Babam2
0	0	1	0.783285	0	0	0	0	0.871437	1	0	0	0	0	1	0.687983	0	0	0	0.901345	1	0.748756	0	0	Bace1
0	0	0	0	0.909404	1	0	0.551147	0.326421	0	1	0.766426	0	0.333915	0	0	1	0	0	0	0	0	0.711029	1	Bach1
0.197233	0.0262651	1	0.731318	0.0462158	0	0.024201	0	0.772813	1	0.0703094	0.152383	0.0597953	0.0185149	1	0.35443	0.0497183	0	0.0477909	0.621511	1	0.397826	0	0.123431	Bad
1	0.0178843	0.0629925	0	0.0692491	0.0499108	0.302337	0.11791	0	1	0.255361	0.00554553	1	0.254016	0.37415	0	0.57655	0.140494	1	0.253788	0	0.160664	0.631941	0.535114	Bag1
0.38245	0	0.143488	0.603201	0.156181	1	0	0.0111044	0.121549	0.397359	0.0837335	1	0.0749618	0	0.161142	0.604793	0.149414	1	0.0162712	0	0.106102	0.364746	0.122712	1	Bag2
0.960011	0	1	0.300259	0.420809	0.184384	0.537456	0.649572	1	0.379355	0	0.765142	0.355599	0.0880267	0.460091	0.357056	0	1	0.351182	0.372126	1	0.606415	0	0.414352	Bag4
0.885742	0.178319	0.965558	1	0	0.739227	0	0.0633803	0.366197	0.309859	0.278352	1	0	0.181787	0.52115	1	0.00415535	0.458394	0.064908	0.3602	0.7258	1	0	0.528939	Bag5
1	0.192778	0.61574	0.152002	0	0.208673	0.980591	0.094408	1	0.177871	0	0.678999	1	0.194622	0.965533	0.00996531	0	0.126837	1	0.119798	0.783575	0.0570036	0	0.176693	Bag6
0	1	0	0	0.879129	0	0	0	0	0	0	0	0	1	0	0	0.844704	0.427176	0	0	0	0	0	0	Bahcc1
0	1	0	0	0.784538	0.66526	0	0.730055	0.387237	0	1	0.568586	0	0.600543	0.278309	0	1	0.849869	0	0.712165	0	0	1	0	Bahd1
0.320803	1	0.00149896	0	0.0123294	0.151941	0.0765044	1	0.222402	0	0.126994	0.177664	0.147886	1	0.20788	0	0.0344516	0.273517	0.19788	1	0.370621	0	0.246772	0.453894	Baiap2
0.00930991	0	0.178404	1	0.159254	0.49129	0.00559129	0	0.108571	1	0.169821	0.532143	0	0.1259	0.0816955	1	0.236939	0.331664	0	1	0.0926316	0.921053	0.174474	0.501053	Bak1
0.447016	0.114495	0	0.0572473	0.583435	1	1	0	0.101849	0.00680153	0.938089	0.74189	0.928224	0.107056	0.10219	0	0.883212	1	0.853685	0.0349835	0.110011	0	1	0.708471	Banf1
0.530253	0	0.274253	0.100576	1	0	0.352145	0	1	0	0	0	0.991908	0	1	0.435575	0	0	0.480427	0	0.291211	1	0	0	Bank1
0.125387	0.726702	0	0.0801902	1	0.782288	0	0.466959	0.23302	1	0.744651	0.390355	0	0.858872	0.420274	0.239816	0.799335	1	0.230023	0.198853	0	0.14003	1	0.478705	Banp
0.112699	1	0.0695056	0	0.322251	0.421324	0.00155391	1	0.263696	0	0.231995	0.258717	0	1	0.0667143	0.232436	0.269473	0.384726	0	1	0.216555	0.172386	0.373588	0.375068	Bap1
0	1	0	0	0.296185	0	0.615456	0.142702	0	0	0.240678	1	0	1	0	0	0.193131	0	0	0	0	0	1	0	Bap18
0.481606	1	0	0	0.56809	0.828767	1	0.739623	0.335986	0	0.793161	0.465378	0.739254	1	0.242375	0	0.938776	0.707553	0.807133	0.698581	0.343327	0	1	0.8183	Bard1
0.0633163	0.207845	0.876471	1	0	0.350982	0.269669	0.0877993	0.644242	1	0	0.336374	0.488928	0.162572	1	0.681675	0	0.168412	0.554651	0.255193	1	0.852404	0	0.127442	Bax
0.110864	0.0382181	0.0117108	0	1	0.869032	0	0.096871	0.11064	1	0.594044	0.435142	0.0266402	0.0715525	0.0444902	0	1	0.716485	0	0.0645881	0.0498538	0.120053	1	0.791132	Baz1a
0.118166	0.00831444	0.00730663	0	1	0.856387	0	0.054096	0.0836838	0.0537084	1	0.688618	0.193429	0.057475	0.124944	0	1	0.922021	0.0449831	0.0344224	0	0.687931	1	0.768702	Baz1b
0.0731219	0.158181	0	0.0826262	1	0.965015	0	0.144741	0.674381	0	0.941866	1	0	0.326505	0.268984	0.186674	1	0.640695	0	0.255148	0.681074	0	1	0.93722	Baz2a
0.139077	0.161968	0.179767	0	0.755826	1	0.213274	0.387877	0.373269	0	0.909756	1	0.301841	0.354557	0	0.0802052	1	0.726087	0.544626	0.317124	0.44549	0	1	0.82659	Baz2b
0	0	0.564797	1	0.105851	0.483559	0	0.0852115	0.108534	1	0.206199	0.269542	0	0	0.345831	1	0.172971	0.2043	0.469425	0.509427	0.0685407	1	0	0.125739	Bbc3
0.913211	0.775329	0	0.0305123	0.894272	1	0.0657943	0.877385	0.542551	0	1	0.68403	0.507067	0.818561	0.433362	0	1	0.967341	0	0.546401	0.822335	0.322278	0.941624	1	Bbx
0	0.0209058	0.440948	1	0.387119	0.407872	0.0568968	0	0.233312	1	0.510872	0.636066	0.242313	0	0.436854	1	0.394618	0.267911	1	0.118694	0	0.890625	0.146701	0.0381944	Bcap29
0	0.00483332	0.507047	1	0.258736	0.298184	0	0.00753482	0.180402	1	0.328039	0.403123	0	0.002839	0.30478	1	0.170083	0.177159	0	0.000328285	0.1219	1	0.166704	0.246078	Bcap31
0.606962	0	1	0	0	0	1	0	0	0	0	0	0.385493	0	1	0	0	0	1	0	0	0	0	0	Bcar1
0.188128	0.794521	0.0493151	0	1	0.633333	0.0884534	1	0.129767	0	0.931144	0.636653	0.238119	1	0.128238	0	0.924722	0.887084	0.19135	0.678756	0.213023	0	1	0.633964	Bcas2
0.979412	0.668381	0.612152	1	0	0	0	0.0889458	1	0.37114	0.986074	0.534876	0.196686	0.262103	1	0.118001	0	0.844578	0.104771	0.205143	1	0.260453	0	0.192424	Bcas3
0	0.0310487	1	0.994372	0.0215461	0.0201697	0	0.0216713	0.731976	1	0.0928065	0.0346589	0	0.00902067	0.707965	1	0.0244396	0.0187639	0.0114417	0.00537986	0.57525	1	0	0.0458583	Bcat2
1	0.571304	0.265625	0	0.0872057	0.11465	0.37693	0.769943	0.543082	1	0	0.65811	0.550958	1	0.511482	0	0.128931	0.425128	0.865897	1	0.984223	0	0.36104	0.208537	Bccip
0.395259	0	1	0	0	0.608035	1	0.284703	0	0	0	0	0.348054	1	0.194305	0	0	0	1	0.499912	0	0	0.865751	0	Bcdin3d
0.162364	0	0.5658	1	0.24382	0.0844037	0	0.0387078	0.294456	1	0.40761	0.196745	0	0.0129907	0.198916	1	0.179404	0.1271	0.175566	0	0.210971	1	0.145219	0.105216	Bckdha
0	0.0544086	0.621862	1	0.325101	0.111741	0	0.0774439	0.463303	1	0.564679	0.300459	0	0.028573	0.227636	1	0.184	0.150545	0	0.00864107	0.553465	1	0.361479	0.20875	Bckdhb
0	0.0273442	0.153913	1	0.320435	0.199565	0	0.0275795	0.246251	1	0.497119	0.371685	0	0.0226734	0.105469	1	0.25	0.300781	0	0.0401532	0.24152	1	0.607018	0.360819	Bckdk
0.742833	0.514865	1	0.963599	0	0.576979	0.62341	0.324139	0.581352	0	0	1	0.509828	0.224051	0.479524	0.663273	0	1	1	0.442001	0.865882	0.562481	0	0	Bcl10
0	0.0158113	0.475924	1	0.0999044	0.205317	0	0.0092263	0.251518	1	0.219708	0.282378	0	0.0039601	0.369164	1	0.0954999	0.10508	0	0.0167444	0.283	1	0.18412	0.123667	Bcl2
0.0389904	0.0491949	1	0.449312	0	0.111276	0	0.00865681	1	0.583631	0.0422133	0.221268	0.0161015	0.0105541	1	0.204431	0	0.0154562	0	0.00460725	1	0.288309	0.0178217	0.0588906	Bcl2l1
0	0	0.36725	1	0.163764	0.386721	0	0	0.177574	1	0.234544	0.458589	0	0	0.407288	1	0.224596	0.200836	0	0.995146	0.137755	1	0.158642	0.660194	Bcl2l11
0.00840096	0.00711345	0.462126	1	0	0.0532244	0.0142446	0	0.231207	1	0.0570346	0.102099	0.00318498	0	0.371584	1	0.0265633	0.0199635	0.0681036	0.0393319	0.266431	1	0	0.0823796	Bcl2l13
0	0.503242	0.0912294	0	0.598994	1	0	0.804348	0.396416	0	1	0.871652	0	0.307746	0	0	0.208986	1	0	0.428125	0.129153	0	1	0.551562	Bcl7a
0	0.640596	0.147301	0.110415	1	1	0	0.625984	0.490814	0	1	0.832021	0	0.808411	0.134773	0	0.88785	1	0.02984	0.549757	0.32767	0	0.832524	1	Bcl7b
0	0.756757	0.194228	0.137875	1	0.955598	0.0870857	0.812989	0.586891	0	1	0.612748	0	0.692258	0.138065	0	1	0.901935	0.0321221	0.579464	0.232143	0	0.796875	1	Bcl7c
1	0	0.216852	0	0	0	1	0	0	0	0	0	1	0	0	0	0	0	1	0	0	0	0	0	Bcl9
0	0.142122	0.107572	0.0395736	0.868905	1	0	0.217218	0.189826	0.116665	0.914327	1	0	0.169057	0.228821	0.0245639	0.968637	1	0	0.127687	0.175573	0.0294225	0.887173	1	Bclaf1
0	0.165924	0.156199	0.0811223	0.441111	1	0	0.240777	0.260009	1	0.451977	0.733856	0	0.341816	0.64433	0.184361	0.881443	1	0	0.100847	0.411933	0.0555326	0.757423	1	Bclaf3
0	0.20854	0.438848	0.323463	1	0.998853	0.631305	0.255168	0.28874	0	1	0.981916	0.244147	0	0.0953178	0.050373	0.769943	1	0.266135	0.255331	0	0	1	0.865985	Bcorl1
1	0	0	0	0	0	1	0	0	0	0	0	1	0	0	0	0	0	1	0	0	0	0	0	Bcr
0	0	0.552671	1	0.0516783	0.057958	0.0418308	0	0.0525981	1	0.0665126	0.0268927	0	0	0.0712121	1	0.0689695	0.188512	0	1	0.0913395	0.61442	0.0852534	0.0254864	Bcs1l
0	1	0	0	0.301945	0.43162	0	0.44951	0	0	0.699494	1	0	0.659679	0	0	1	0.773287	0	0.412431	0	0	1	0.915722	Bdp1
0	0.643712	1	0.621208	0.0985846	0.453794	0.162985	0.439963	1	0.935783	0	0.964604	0.236244	0.309589	1	0.273496	0	0.278177	0	0.405067	0.342727	0.248402	1	0.23147	Becn1
0.194542	1	0	0.86891	0.702578	0.98398	0.532027	0.686472	0.432137	0	1	0.555109	1	0.771577	0.589758	0	0.741205	0.612313	0	0.142236	0.128304	1	0.249344	0.204038	Bend3
0	0.0654631	0.263979	1	0.316108	0.521524	0	0.112498	0.168753	0.746134	0.63211	1	0	0.0343798	0.155621	1	0.476897	0.340149	0	0.0833033	0.149346	1	0.504545	0.602727	Bet1
0	0	0.674399	1	0.176405	0.30218	0	0	0.0809299	1	0.192961	0.36577	0	0	0.209141	1	0.124716	0.0900119	0	1	0.0587719	0.701754	0.0375807	0.160136	Bfar
0.464331	0.35164	0	0.0234354	0.73655	1	0	0.324542	0.275223	0	0.523625	1	0	0.621795	0.418856	0	0.739316	1	0	0.511089	0.386582	0	0.941935	1	Bhlhe40
0	0	0	0	0	0	0	0	0	0	0	1	0	1	0	0	0	0	0	0	0	0	0	0	Bhmt
0.774545	0.229911	1	0.440632	0.0337459	0	0.202549	0.0810018	0.109072	1	0	0	0	0.77056	0.660009	1	0.210391	0.284986	0.209559	0.74307	0	1	0.197432	0	Bicd1
1	0.941676	0.234615	0.057615	0.656537	0	0.208295	0.179098	0.177731	1	0	0.258321	0.801588	1	0.88426	0	0.463616	0.372566	0.669703	0.44887	1	0	0.736138	0.173247	Bicd2
0	0.420334	0.755317	0.20478	0.941742	1	0	0.525551	1	0.0245604	0.745247	0.649422	0	0.649613	0.642494	0.383857	0.984181	1	0	0.66742	0.823157	0.578428	1	0.891612	Bicra
0	0.40093	0	0	1	0.823591	0	0.463596	0	0	0.689684	1	0	0.342636	0	0	0.73329	1	0	0.358664	0	0	0.439677	1	Bicral
1	0.0258482	0.139727	0.0232026	0	0.0130109	1	0.045176	0.0985908	0.0623351	0	0.0479436	1	0.0249833	0.127644	0	0.0131811	0.00453385	1	0.0729009	0.132094	0.100063	0	0.0939131	Bid
1	0	0	0	0	0	1	0	0	0	0	0	1	0	0.951846	0	0	0	1	0	0.630275	0	0	0	Bin1
1	0.175238	0.619416	0.163234	0.198865	0	0.758259	0.628466	1	0.17243	0.0303659	0	1	0.320204	0.546848	0.161802	0	0	1	0.226687	0.980323	0.128301	0.273912	0	Bin2
1	0.0898066	0.183374	0.0891738	0	0.0219398	0.43619	0.202835	0.811813	1	0	0.460035	0.533021	0.263045	1	0.24506	0	0.18867	0.557566	0.361253	1	0.364454	0	0.066898	Bin3
0.422626	1	0.997393	0.233326	0	0	0.322599	1	0.245461	0	0	0	0.239957	0.360021	1	0.641027	0	0	0.666013	0	1	0	0	0	Birc2
0	0.0315644	0.0312582	0.0305126	0.459091	1	0.10224	0.0422038	0.0631566	0	1	0.88648	0	0.117107	0.0684518	0.0488518	0.573469	1	0	0.0910115	0.135175	0.0601422	0.67561	1	Birc5
1	0	0.0637144	0.00810726	0.026922	0.103286	0.841705	0.153108	0.548436	1	0	0.779997	1	0.0599339	0.25019	0.00693139	0	0.66989	1	0.134581	0.569108	0.515921	0	0.270951	Birc6
1	0.205554	0.336184	0.295693	0	0	1	0.290934	0.411357	0.32687	0	0.393352	1	0.183401	0.30153	0.475083	0.048593	0	1	0.253842	0.41931	0.278621	0	0	Bles03
0.131272	0.228121	0.253302	0	0.506315	1	0.219004	0.217506	0	0	0.582587	1	0	0.247605	1	0.0601994	0.466641	0.498013	0.676365	0.354348	0.172611	0	0.41483	1	Blm
1	0.0991812	0.41586	0.170742	0	0.0901148	1	0.12994	0.945812	0.918718	0	0.0554312	1	0.135338	0.662406	0.197368	0	0.177444	1	0.156629	0.813833	0.364223	0	0.374761	Blmh
0.461181	0.582806	1	0.602997	0.599878	0	0.122378	0.52137	1	0.684819	0	0.361578	0.0835046	0.253753	1	0.155237	0.262197	0	0.216046	0.425922	1	0.419085	0	0.232831	Bloc1s1
0	0.33885	1	0.61355	0	0.52151	0.417729	0.675899	0.864968	1	0	0.986175	0.285727	0.489744	1	0.456395	0	0	0	0.508601	1	0.644896	0	0.870172	Bloc1s2
1	0.07468	0.154856	0.120208	0	0.0778903	0.882546	0.803753	1	0.245518	0	0.519144	1	0.300877	0.506621	0.756809	0.872272	0	1	0.686917	0.815808	0.757118	0	0	Bloc1s3
1	0.293075	0.197098	0.412542	0.68962	0	0.558765	0.920716	1	0	0.711874	0.483459	1	0.574085	0.840096	0.219871	0.113481	0	0.686626	0.67059	1	0.405365	0	0.328969	Bloc1s4
1	0.141694	0.236203	0.152157	0	0	0.733341	0.36272	0.55079	1	0	0.552422	1	0.270131	0.31311	0.142339	0.744055	0	1	0.364394	0.59203	0.225706	0.430708	0	Bloc1s5
1	0.0620713	0.0331987	0.158348	0	0.00403197	1	0.573413	0.223503	0.230135	0.452225	0	1	0.182773	0.161649	0.117759	0.0649256	0	1	0.203821	0.119803	0.197963	0.288565	0	Bloc1s6
1	0.0555473	0.187397	0.0211664	0	0.0480566	1	0.139828	0.330729	0.151343	0	0.223958	1	0.0734012	0.332559	0	0.0232208	0.0259201	1	0.053409	0.298443	0	0.0154044	0.0188913	Blvra
1	0.146164	0.525103	0.160193	0	0.13423	1	0.0894581	0.264971	0.0687156	0	0.217104	1	0.125673	0.415162	0.0754878	0	0.0953037	1	0.109819	0.290451	0.0238746	0	0.0709903	Blvrb
0	0.301185	0.714236	1	0.145551	0.494897	0	0.47103	0.37448	0.741259	1	0.727273	0	0.334508	0	1	0.492324	0	1	0.542322	0	0.995362	0	0.883173	Blzf1
0	0.268469	0	0	1	0.513357	0	0.717287	0.342264	0	1	0.754744	0	0.31805	1	0	0.870968	0.504527	0	0.334507	0.209235	0	1	0.72988	Bmi1
0	0	1	0.479358	0.409655	0	0	0	0	0	0	0	0.177853	0	1	0	0.677397	0	0	0	1	0	0	0	Bmp1
1	0.345406	0.228185	0.297991	0	0.271649	0.139192	0.0441312	0	1	0.0499041	0.127646	1	0.152717	0.36417	0	0.402349	0.22467	1	0	0.176174	0.327181	0.0033557	0.0432517	Bmp2k
0	0	1	0.832405	0.943348	0	0	0	0.442564	1	0	0.342408	0	0	0.973514	1	0	0	0	1	0.67121	0.96214	0	0	Bmpr2
0	0.00164691	0.00447028	0.00141192	0.155687	1	0.0161253	0.0516016	0.125301	0	0.280861	1	0	0.0651737	0.0716299	0.164086	0.888917	1	0	0.0192951	0.0640664	0.021744	0.255794	1	Bms1
0.611204	0	0.448084	1	0	0	1	0	0	0	0	0	0.500021	0	1	0.412269	0	0	0.143251	0	1	0	0	0	Bmt2
0	0.0259481	0.492116	1	0.177178	0.462241	0	0.0377618	0.227941	1	0.295098	0.517157	0	0.0307533	0.401389	1	0.191667	0.4	0	0.0537819	0.306855	1	0.275843	0.431991	Bnip1
1	0.169214	0.401981	0.258108	0	0	0.203599	1	0.349583	0	0	0	0.407453	1	0.379875	0.162474	0	0	0.395495	1	0.194675	0.146077	0	0	Bnip2
0.0338179	0	0.233198	1	0.231928	0.656378	0	0.0108541	0.131046	1	0.341876	0.665691	0.0557358	0	0.222727	1	0.2829	0.428884	0	0.00813404	0.119826	1	0.214662	0.739788	Bnip3
0	0.164144	0.174044	1	0.18113	0.325816	0	0.154161	0.0957707	1	0.37073	0.511683	0	0.0900835	0.170166	1	0.179129	0.149925	0.107683	1	0	0.985276	0.118237	0.143054	Bnip3l
0.399793	1	0	0	0	0	0	0	0	0	0.0723082	1	0	1	0	0	0	0.779161	0	1	0	0	0	0.277914	Bod1
0.466326	1	0.228615	0	0.294727	0.291459	0.118705	1	0.376533	0	0.365202	0.184438	0.182767	1	0.384237	0	0.467261	0.566429	0	1	0.37615	0.0815703	0.490569	0.47164	Bod1l
0.310391	0.0485718	1	0.873143	0	0.0390575	0.616098	0.0439024	0.725366	1	0	0.103415	0.503541	0.0106216	0.779701	1	0.00157356	0	0.358311	0.0464811	0.603034	1	0	0.0518229	Bola1
1	0.278536	0.471077	0.184985	0	0.203861	1	0.074191	0.232559	0.0412652	0	0.134542	1	0.0717581	0.161223	0	0.00506031	0.00116893	1	0.112062	0.165759	0.0801556	0	0.059652	Bola2
0	0	1	0.971545	0.110566	0.14671	0	0.135237	0.363226	1	0.252273	0.178436	0	0	0.550186	1	0.216575	0.0767134	0	1	0.572	0.872	0	0.063116	Bola3
0.0766639	0.010952	0.0404381	0	0.0280118	1	0.136905	0.0151515	0.0854978	0.04329	0	1	0.237507	0.0648464	0.0932656	0	0.0980915	1	0.217726	0.0471389	0.101241	0	0.0896478	1	Bop1
0.710461	0	0.508866	1	0.216119	0	1	0	0	0	0	0	0.514663	0	1	0.425723	0	0	1	0	0.814736	0.735109	0	0	Bora
0	0.350512	1	0.770349	0	0	0	0.342607	0.856846	1	0.394423	0.618257	0.0424445	0.19657	1	0.346608	0.161317	0	0	0.352821	1	0.564912	0	0	Borcs5
0.932733	0.368421	1	0.918774	0	0.500127	0	1	0.256999	0.189302	0.120884	0.173903	0.334818	0.197966	1	0.451592	0.121917	0	0.571386	0.264297	0.923618	1	0	0	Borcs6
1	0.212825	0.64552	0.87881	0	0	0	0.576872	1	0	0	0	0	1	0.348664	0.190868	0	0	1	0.267556	0.614318	0.329526	0	0	Borcs7
0	0.316965	0.882863	0.20577	0	1	0	0.190894	0.621564	1	0	0	0	1	0.565684	0.142235	0	0	0	0.412604	1	0.562229	0	0	Borcs8
1	0	0.698941	0	0	0	1	0	0	0	0	0	0.43505	0	0.308473	1	0	0	1	0	0	0	0	0	Bpgm
0.00960539	0.00435637	1	0.746317	0.0293778	0	0.0183586	0.0068418	0.853113	1	0.261816	0	0	0.0107841	1	0.975187	0.074134	0.017221	0.0065954	0	0.933778	1	0.0507109	0.0272089	Bphl
0.575027	0.0294872	0.385542	0.131305	0	1	1	0.130635	0.644483	0.235944	0	0	0.763793	0.0501956	0.543142	0.209524	1	0	1	0.316185	0.737154	0.438735	0	0	Bpnt1
1	0.141807	0.0120838	0	0.365308	0.335672	0.054579	0.477105	0.313146	0	1	0.816839	1	0.112317	0.0142647	0	0.271956	0.206775	0	0.52562	0.27174	0.280607	1	0.819835	Bptf
1	0	0.453226	0.166864	0	0.771992	1	0	0.493442	0	0	0.872706	0.541043	1	0.632749	0.22944	0	0	0.816647	1	0.859255	0	0	0	Braf
1	0.712286	0.0668564	0	0.22311	0.253001	0.54251	1	0.548668	0	0.131069	0.227168	0.741287	1	0.444181	0	0.224977	0.752343	0.590832	1	0.513309	0	0.283137	0.400428	Brap
1	0.528731	0.247719	0.0795604	0.468012	0	0.584732	0.750294	0.31248	0	0	1	0.916565	1	0.375937	0.341789	0.810102	0	1	0.158791	0.437392	0.215937	0.214988	0	Brat1
0.430799	1	0.218172	0	0.570798	0.829866	0.13924	0.868865	1	0	0.599212	0.795775	0.137145	1	0.531334	0	0.739887	0.675765	1	0.522843	0.339505	0	0.354909	0.510543	Brca1
0.811992	0.472732	0	0	0.664509	1	0	1	0	0	0	0	0.450432	0.69239	0	0	1	0.717417	0	0.451276	0	0	0.909956	1	Brca2
1	0.367262	0.155488	0	0.0446301	0.3538	0.350806	1	0.828773	0	0.16821	0.979335	0.791144	1	0.733128	0	0.312438	0.60953	0.429625	0.790863	1	0	0.477309	0.724319	Brcc3
1	0.00533593	0	0.0261196	0.163072	0.131293	0.203352	0	0.0701388	0.122007	1	0.690327	0.309979	0	0.0369114	0.197747	1	0.790777	0.22457	0.0242222	0	0.0956103	1	0.915678	Brd1
0.03465	1	0.0454987	0	0.879439	0.362066	0	1	0.335919	0.222123	0.789477	0.271706	0.0263214	1	0.0620434	0	0.881903	0.507277	0.119558	1	0.324138	0	0.927586	0.436207	Brd2
0	1	0.0851983	0.119231	0.350962	0.129808	0.134342	1	0.124713	0.03989	0.300321	0	0	1	0.0612677	0	0.57381	0.381548	0	1	0.194805	0	0.449675	0.266234	Brd3
0.0151181	1	0.054749	0	0.319556	0.141558	0	1	0.164621	0.00519471	0.212012	0.142545	0	1	0.0881633	0.0223607	0.339288	0.177467	0.312557	1	0.167532	0	0.296429	0.322727	Brd4
0.160845	0.284972	0.014283	0	0.953452	1	0	0.426011	0.246579	0.049016	1	0.821533	0.00525412	0.361798	0.141886	0	0.972684	1	0	0.268857	0.114837	0.238802	1	0.73855	Brd7
0	1	0.175088	0.103487	0.593339	0.581297	0.0657821	1	0.484238	0	0.530648	0.511384	0	1	0.236775	0.07265	0.645463	0.585594	0	1	0.349021	0.123682	0.590173	0.418863	Brd8
0.117121	0.285613	0.0744982	0	1	0.922757	0.176781	0.637006	0.456867	0	0.913832	1	0.147338	0.386887	0.483162	0	1	0.964973	0.188171	0.39197	0.497945	0	1	0.923605	Brd9
0.615824	0.0474544	0	0.0523376	0.0471311	1	0.5029	0.196257	0.275331	0	0.347388	1	1	0.571309	0.456874	0	0.882037	0.914533	0.382089	0.2637	0.356139	0	0.165244	1	Brf1
0	0	0	1	0	0	0	0	0	1	0	0	0	0	0	1	0	0	0	0	0	1	0	0	Bri3
0	0.0157409	1	0.849754	0.408128	0.738916	0	0.0124948	0.648936	0.617021	0.728723	1	0	0.00845742	1	0.521201	0.178799	0.315548	0	0.00119962	0.984017	0.810867	0.935624	1	Bri3bp
0.908916	1	0	0.0879808	0.760955	0.704774	0	0.0165856	0.0341389	1	0.198587	0.0921142	0.642757	0.953881	0.49064	0	0.798529	1	0.681946	1	0.664631	0	0.715295	0.854548	Brip1
0.0111184	0	0.0259615	0.00381564	0.358034	1	0	0.0402463	0.046228	0.0348464	0.484713	1	0	0.0119671	0.0101684	0.0153143	1	0.757834	0	0.0271532	0.0422403	0.00760104	0.467829	1	Brix1
0.773296	1	0.285389	0.328343	0	0.0982396	0.932913	1	0.370774	0.0638257	0	0.133714	1	0.761419	0.251478	0	0.206484	0.305396	1	0.796229	0.450891	0	0.384397	0.212369	Brk1
1	0	0.0152376	0.0336182	0.0891738	0.0498575	1	0.309973	0.107817	0	0.708895	0.274933	1	0.0683594	0	0.443359	0.886719	0.662109	1	0.133277	0	0.207452	0.685013	0.319221	Brms1
0	0.45926	0	0	0.927419	1	0	0.791667	0.625	0	0.914216	1	0	0.533842	0.26974	0	0.886519	1	0	0.47535	0.569832	0	0.994413	1	Brms1l
1	0	0.397759	0.0247503	0.473751	0.0270705	0.133306	0	0.141245	0.0455497	1	0.352278	0.435075	0.00768625	1	0.0494798	0	0.20852	0.396132	0.212667	0.403313	0.26329	0	1	Brox
0	0.0684765	0.165783	0.0738854	1	0.984252	0	0.146558	0.257442	0.111398	1	0.810448	0	0.0738154	0.18391	0	1	0.679842	0	0.0652502	0.125871	0	1	0.589474	Brpf1
0	0.140308	0	0	1	0.653217	0	0.191039	0.212977	0	1	0.649034	0	0.142459	0.141496	0	1	0.50344	0	0.314702	0	0	0.921291	1	Brpf3
0.450426	0	1	0.363246	0	0	0	0	0	1	0	0	1	0.56223	0	0	0	0	0.267792	1	0	0.848068	0	0	Brsk2
0	0.771254	0.382387	0.0114373	0.357606	1	0.0826039	0	1	0.0853392	0.415755	0.43326	0	0.529169	0.911224	0.0645212	0.459417	1	0.00476281	0.207468	1	0	0.366546	0.65422	Brwd1
0	0	0	0	1	0.764444	0	0.276579	0	0	0.622258	1	0	0.403395	0	0	1	0.672288	0	1	0	0	0.412029	0.198462	Brwd3
0.360055	0.0805805	1	0.183369	0	0.111314	0.024408	0	1	0.369821	0.010987	0.0668906	0.0979426	0.0661381	1	0.0724854	0.0220326	0	0.119475	0.121631	1	0.160101	0	0	Bsdc1
0	0.0292943	0.557923	1	0.00838881	0.0626276	0	0.01922	0.114248	1	0.0124872	0.0515795	0	0.0202835	0.557674	1	0.00333985	0.0549853	0	0.0385603	0.316431	1	0.0372559	0.0485469	Bsg
0	0.0483698	0.319295	1	0.0360057	0.172136	0.0875807	0	0.0903113	1	0.022289	0.12333	0.0765538	0.0136721	0.276848	1	0	0.073379	0	0.0762941	0.20373	1	0.120402	0.195066	Bst2
1	0.509741	0.113469	0	0.522442	0.530063	0.821326	0.35201	0.433009	0	0.625976	1	0.930042	0.904779	0.591911	0	1	0.463655	0.985342	0.538266	0.484519	0	0.677519	1	Btaf1
0.418946	0.759334	1	0.00190507	0	0.589145	0.751415	1	0.365021	0	0	0.647267	0.993332	0.585418	1	0.119764	0.598078	0	1	0.572884	0.610886	0	0	0	Btbd9
0.373626	0.0285685	1	0.0735117	0.0294892	0	0.0775887	0.0339695	1	0.219911	0	0	0.0077727	0.0451452	1	0.0237704	0	0	0.0233678	0.0217458	1	0.115348	0	0	Btd
1	0.189504	0.102041	0.0315399	0	0.0239862	1	0.452166	0.226534	0.011432	0.110409	0	1	0.407216	0.362411	0	0.055115	0.0622522	1	0.453659	0.239756	0	0.129756	0.167317	Btf3
0.823954	1	0.7366	0	0.0482823	0.357629	0.806004	1	0.699497	0	0.589186	0.00931787	0.70304	0.808626	1	0	0.238078	0.462741	0.962103	1	0.796736	0.496781	0.0186741	0	Btf3l4
0.569683	1	0.624276	0.207431	0	0.209557	1	0.833344	0.734866	0	0.0610131	0.886371	0.835821	1	0.558281	0.282695	0	0.284478	0.979572	1	0.77237	0	0.760697	0.480538	Btk
0.918202	0	0.177144	0.3309	1	0.665931	0.507803	0	0	0	0	1	0.0538286	1	0.242358	0.116604	0	0.121863	1	0	0	0	0	0	Btrc
0.357401	1	0.200558	0.230638	0.674909	0	0	0.498239	0	0	0	1	0.384729	1	0.621717	0	0.0438563	0.717454	0.890107	0.895314	1	0	0	0.384915	Bub1
1	0.188	0.0370555	0.0879411	0	0.0147166	0.836002	0.363372	1	0	0	0	1	0.333466	0.335402	0.255864	0	0.249914	0.696773	0.354972	1	0.362424	0.358985	0	Bub1b
0.0182652	1	0.0562745	0	0.17326	0.139984	0	1	0.225937	0.00449223	0.192135	0.115546	0.0236401	1	0.126673	0	0.184037	0.245043	0.027943	1	0.192627	0	0.370831	0.176131	Bub3
0	0.00881465	0.0534173	0.0162122	0.64793	1	0	0.311399	0.197396	0.296839	1	0.946058	0	0.140727	0.296067	0.0517167	0.666667	1	0	0.217352	0.283939	0	1	0.830189	Bud13
0.914664	1	0.133812	0	0.127575	0.209703	0.389325	1	0.326035	0	0.163328	0.211458	0.773768	1	0.173666	0	0.384146	0.635515	0.393916	1	0.27704	0	0.193277	0.47072	Bud23
0.163768	1	0.0688666	0	0.550938	0.746242	0	1	0.188129	0.0395311	0.485524	0.600263	0.098112	1	0.148696	0	0.576509	0.802659	0.0903701	1	0.260064	0	0.686571	0.723757	Bud31
0.0795376	0.0800552	0	0.00293306	0.356453	1	0.0588052	0.190684	0.0942633	0	0.718201	1	0.0810191	0.138945	0.0239689	0	1	0.585156	0.116519	0.174535	0.112236	0	0.695902	1	Bysl
0.146281	1	0.423924	0.142257	0	0.100342	0.216191	1	0.583304	0.123263	0	0.30879	0.233469	1	0.590656	0.00172953	0	0.0669257	0.325163	1	0.758768	0.191569	0	0.20073	Bzw1
0.35115	1	0.420885	0.0610053	0	0.118938	0.22612	1	0.468838	0.00657689	0	0.240213	0.337366	1	0.613886	0	0.0190156	0.280352	0.313976	1	0.649934	0	0.0561024	0.217192	Bzw2
0	0.163438	1	0.806557	0.240125	0.270027	0.293249	0.148421	0.557667	1	0.19462	0	0	0	0.694501	1	0	0	0	1	0.39576	0.777385	0	0	C030006K11Rik
0	0	0	0	1	0.150231	0	0.283075	0	0	0.636347	1	0	0.102096	0	0	1	0.586986	0	0.0995023	0	0	1	0.681254	C130026I21Rik
0.329053	0.243309	0.18559	0	0.369781	1	0.131862	0.676996	0.360998	0	0.463513	1	0.433001	0.309258	0.0910743	0	0.439751	1	0.379241	0.485016	0.352942	0	0.465094	1	C1d
0	0	0.56202	1	0.508197	0.797131	0	0.227622	0.12945	1	0.38369	0.629679	0	0.0431876	0.292996	1	0.554264	0.717054	0.200615	0.982086	0	1	0.452329	0.507789	C1galt1
0	0	1	0.918919	0.434363	0.687259	0.633745	0	0.411523	1	0.479424	0.759259	0	0	0.610914	1	0.709534	0.603104	1	0.932343	0	0.603725	0.284773	0.329877	C1galt1c1
0.42641	0.240075	0	0	1	0.542734	0.7623	0.457218	0.377207	0	0.453898	1	1	0.484119	0	0	0.559768	0.541178	1	0.520259	0	0	0.404153	0.883245	C1orf109
0.00993185	0	0.685854	1	0.0568363	0.146006	0	0.00879172	0.775928	1	0.402474	0.505952	0.00946899	0	0.528142	1	0.0594663	0.0743197	0	0.0207135	0.359821	1	0.0572951	0.216886	C1qbp
0	0	1	0.71528	0	0	0	0	1	0	0	0	0	0	1	0	0	0	0	0	1	0	0	0	C1qtnf6
0	0	1	0.233044	0	0	0	0	1	0	0	0	0	0	1	0	0	0	0	0	1	0	0	0	C1ra
0	0	1	0.508897	0	0	0.280824	0	1	0.362418	0	0	0.0518291	0.116959	1	0.0262253	0	0	0.240299	0.167084	1	0.168409	0	0	C1rl
0	0	1	0.973227	0.385642	0.470112	0	0	0	1	0.357217	0.495714	0	0	0.349675	1	0.50803	0.237993	0	0.741113	0	1	0	0.26406	C2cd2
0	0	0.812622	0.974076	0.39838	1	0	0	1	0.928199	0.594199	0.694492	0	0	0.502994	1	0.358292	0.364009	0	0.744258	0.0556096	1	0.445796	0.723971	C2cd2l
0	0	0	0	1	0.401357	0	0	0	0	0	1	0	0.279634	0	0	0	1	0.314938	0.0379668	0	0	0.250389	1	C2cd3
0.80672	0.243292	1	0.990984	0	0.0436376	0.165748	0.233065	0.307478	1	0	0.296527	0.024506	0.405215	0.320814	1	0.0121535	0	0.469236	0.904516	0.735144	1	0	0.980032	C2cd5
0.10286	0	0.244857	0.061716	0.0118414	1	0.035	0.0191667	0.961111	0.147222	0	1	0.359173	0.0679869	0.62871	0	0.0740023	1	0.133748	0	0.637345	0.0929599	0.0174405	1	C3
0.217286	0.771806	0.163563	0	0.584904	1	0.115254	1	0.77396	0	0.761302	0.898734	0.0795541	0.867918	0.446144	0	0.690978	1	0.123835	1	0.629857	0	0.680982	0.981595	C330007P06Rik
0	0.130016	0.404237	0.575673	1	0.589656	0	0.120086	1	0.21718	0.14472	0.560892	0	0.132639	1	0.544006	0.921106	0.298777	0.117096	0.324258	1	0.264225	0.0338354	0	C4b
0	0	1	0	0	0	0.21631	1	0.370481	0	0	0.154274	0.119706	0	1	0	0	0	0	0	1	0	0	0	C7
0	0	0	0	0	1	0	0	1	0	0	0.782834	0	0	1	0	0	0	0	0	1	0	0	0.103965	C8b
1	0	0	0	0	0	1	0	0	0	0	0	0	0	0	0	0	0	0	0	0	0	0	0	C9orf72
1	0.0424764	0.238451	0.123729	0	0	0.577591	1	0.298433	0	0	0.25896	1	0.197012	0.651971	0	0	0	1	0	0.799164	0.334202	0	0	Ca13
0	0.288533	0.175433	0.0973982	0.619469	1	0	0.518082	0.441702	0.10329	1	0.927258	0	0.32748	0.355589	0.0695034	0.792373	1	0	0.332909	0.503425	0.145403	0.85274	1	Caap1
0.732742	0.703692	1	0.121687	0.0833667	0	0.930651	0.539773	1	0.259224	0	0.109493	0.578104	0.508639	1	0.0188057	0	0.061766	0.924725	0.487905	1	0.0971693	0	0.119204	Cab39
1	0.362606	0.663023	0.0987465	0.0123987	0	0.607153	0.362065	0.622194	1	0	0.0870608	0.804159	0.479876	1	0	0.0174833	0.0516225	0.98657	0.529964	1	0.339003	0	0.0944483	Cab39l
0.509343	0.212094	0.117011	0	0.567179	1	0.140758	0.435791	0.651645	0	0.830733	1	0	0.212867	0.00641723	0.32285	1	0.973979	0.602075	0.252254	0.408841	0	0.588797	1	Cabin1
0	0	1	0.767653	0	0	0	0	0	1	0	0	0	0	0	1	0	0	0	0.735412	0	1	0	0	Cacfd1
0.472727	0.122563	0	0	0	1	0.0653705	0.640954	0	0	0.781206	1	0.194485	1	0	0	0	0	0	0	0	0	0	1	Cachd1
0	0.364462	0.429313	0.341115	1	0.213019	0	1	0.510903	0.65109	0.962617	0.0964081	0	0.505647	0.933252	0.502518	1	0.70172	0.242079	0.666031	0.423664	0.641221	0	1	Cacna1e
0	1	0	0	0	0	0	1	0	0	0	0	0	0.171717	0	0	1	0	0	0	0	0	1	0	Cacna2d1
0.56118	1	0	0	0.624989	0.567575	0.353297	1	0	0	0.525803	0	0	0.598041	0	0	0.41382	1	0	0.521794	0	0	1	0	Cacnb2
0.208167	0.458285	0.0621269	0	1	0.782002	0.0859559	0.629958	0.580887	0	1	0.763468	0	0.50327	0.305915	0.00823952	1	0.627897	0.196764	0.425434	0.368885	0	0.814928	1	Cactin
0.733087	0	0.638992	0.33224	0.806733	1	0.403544	0	1	0	0	0.806075	0.219005	0	0.20978	0.0998538	1	0.158035	0.526532	0.301066	0.734334	0.486123	0	1	Cacul1
0.14457	1	0.647391	0.294781	0	0.171192	0.485981	1	0.740654	0.0696262	0	0.209112	0.627316	1	0.681172	0.196467	0	0.392503	0.509086	1	0.905072	0.0322756	0	0.0800108	Cacybp
1	0.0646278	0.207773	0.0613425	0	0.118131	1	0.0631684	0.532096	0.368457	0	0.754542	1	0.0855031	0.338331	0.0586881	0	0.192763	1	0.125615	0.319963	0.0783801	0	0.231262	Cad
0	0	0	0	0	0	0	0	1	0	0	0	0	0	1	0	0	0	0	0	1	0	0	0	Cadm3
1	0.0523986	0.148184	0.244292	0	0.112119	0.598064	0.132797	0.354991	0.710983	0	1	1	0.147397	0.257694	0.358148	0	0.229096	1	0.254083	0.226486	0.557377	0	0.203675	Calcoco1
1	0	0	0	0	0	1	0.382968	0	0	0	0	1	0	0	0	0	0	1	0	0	0	0	0	Cald1
0	0	0.638935	1	0	0.563211	0	0	0.123534	1	0.487052	0.178349	0	0	1	0.544042	0	0	0	0.960391	0	1	0	0	Calhm2
0.0143889	0.0352918	1	0.0842904	0	0.0158747	0.0486187	0.0283451	1	0.0617303	0	0.0269809	0.0120987	0.00678296	1	0.024288	0	0.00304403	0.0215293	0.0214973	1	0.104438	0	0.0141781	Calr
0	0.0691379	0.499416	1	0.24092	0.0356385	0	0	1	0	0	0	0	0.0342029	1	0.0789133	0.026886	0	0.0813229	0.149313	1	0.0652399	0	0	Calr4
0.0288032	0.0292563	1	0.0985708	0	0.0217812	0.0422806	0.0149089	1	0.0577136	0	0.0521228	0.0221533	0.00556637	1	0.0251366	0	0.00744156	0.0121623	0.022134	1	0.105325	0	0.0308574	Calu
0	0	0	0	0	0	0	0	0	0	0	1	0	0	0	0	0	0	0	0	0	0	0	0	Camk2d
0.162014	0.52125	0.295894	0.59785	0	1	0	0.524783	0.415947	0.277719	0.376073	1	0	1	0.825351	0.890459	0.97073	0.626529	0	0.734432	0.183991	0.469624	0.440009	1	Camk2g
1	0	0	0	0	0	0	0	0	0	0	0	0	0	0	0	0	0	1	0	0	0	0	0	Camkk1
1	0	0.421822	0	0	0	0.655279	0	1	0	0	0	1	0	0.338062	0.733388	0	0	1	0	0.498426	0	0	0	Camkk2
0.351037	0	1	0	0	0	1	0	0	0	0	0	0.350915	0	1	0.77605	0	0	0.431875	0	1	0	0	0	Camkmt
0.193379	0.585115	0.365632	1	0	0.396557	0.326546	0.31319	0	1	0.481118	0.381763	0	1	0.272935	0.711628	0.417408	0.279068	0.0751535	0.579702	0	1	0.206116	0.181567	Camlg
1	0.140494	0.584986	0	0.387941	0.0750829	0.857264	0.610424	0.306915	0	0	1	1	0.469374	0	0	0.108763	0.553536	0.319325	0.26426	0.0579219	0	0	1	Camsap1
0.0687341	0.0611063	0	0.199968	0.0100664	1	0	1	0	0	0	0	0	0.331809	0	0.532737	1	0	0.124763	0.0728846	0	0.0964304	0.254712	1	Camsap2
0	0	0	0	1	0	0	0	0	0	1	0	0	0	0	0	1	0	0	0	0	0	0	0	Camsap3
0.664651	1	0.486898	0.0850284	0	0.0727506	1	0.880224	0.803034	0.0998137	0	0.142135	0.616702	1	0.730193	0	0.0197002	0.34561	0.967967	1	0.965055	0	0.100757	0.0786255	Cand1
0	0.0501173	0.651026	1	0.223851	0.290323	0	0	0.100217	1	0.182877	0.249436	0	0.0202284	0.270539	1	0.180268	0.160881	0	1	0.172007	0.79258	0.0897698	0.177243	Cant1
0	0.00385232	0.219016	1	0.0229197	0.0639517	0	0.011978	0.122397	1	0.0711745	0.1621	0	0.00293042	0.173823	1	0.0175825	0.0516741	0	0.00596566	0.110622	1	0.0458209	0.0911578	Canx
1	0.154986	0.445059	0.177979	0	0.0638957	1	0.0750406	0.34424	0.210925	0	0.107761	1	0.0688003	0.359024	0.061377	0	0.0289713	1	0.14231	0.35735	0.171535	0	0.084297	Cap1
1	0.231687	0.544801	0.196166	0	0.111572	1	0.0916157	0.221315	0.0974449	0	0.105703	1	0.104455	0.32329	0.0497668	0	0.0621812	1	0.107122	0.257594	0.146441	0	0.0820713	Capg
0.952112	0.457267	1	0.242717	0	0.299236	0.193013	0.126686	1	0.0294053	0	0.162945	0.36793	0.186902	1	0.00512136	0	0.169241	0.345218	0.121428	1	0.102336	0	0.194982	Capn1
1	0	0	0	0	0	1	0	0	0	0	0	0.263477	0	1	0	0	0	1	0	0	0	0	0	Capn15
1	0	0.258443	0.0112728	0.0459195	0.03505	1	0	0.410179	0.250249	0.148102	0.24897	1	0.0495128	0.284666	0	0.0316864	0.0673224	1	0.102301	0.367568	0.196265	0	0.263784	Capn2
1	0.809413	0	0.972369	0	0	1	0.0991878	0.169754	0	0	0	1	0.177956	0	0.303342	0	0	0.846717	1	0	0	0	0	Capn7
0	0	0	0	0	0	0	0	0	0	0	0	0	1	0	0	0	0	0	0	0	0	0	0	Capn8
0.438589	0.263945	1	0.219465	0	0.241458	0.332922	0.130292	1	0.0752158	0	0.266749	0.55631	0.206057	1	0.0117183	0	0.185234	0.500871	0.175629	1	0.0300494	0	0.147899	Capns1
0.116352	1	0	0.181604	0.141509	0.566038	0.305138	1	0.0719368	0	0.585771	0.588933	0.558586	1	0	0.15933	0.203348	0.779913	0.383178	1	0	0.207944	0.935358	0.566199	Caprin1
1	0.494062	0.816171	0.346022	0	0.239466	1	0.357131	0.459853	0.265537	0	0.168807	1	0.313924	0.577215	0.0829536	0	0.283544	1	0.184868	0.609322	0.20063	0	0.198379	Capza1
1	0.458235	0.823511	0.257763	0	0.155683	1	0.211659	0.240534	0.148461	0	0.0814492	1	0.291928	0.497912	0.0800278	0	0.22547	1	0.223985	0.462731	0.0450184	0	0.000738007	Capza2
0.27708	0.62298	1	0.413525	0	0.101735	1	0.508753	0.50518	0.33905	0	0.115577	1	0.517958	0.913043	0.181285	0	0.533081	1	0.404788	0.521195	0.174171	0	0.0485394	Capzb
1	0	0	0	0	0	0	0	1	0	0	0	1	0	0	0	0	0	1	0	0	0	0	0	Card11
0	0	0.300358	0.337306	0.0782074	1	0	0	0.135533	0.262324	0.149254	1	0	0	0.278889	1	0.687898	0.840764	0	0.394444	0.0733943	0.277778	0.132088	1	Card19
1	0.0499592	0.0411598	0	0.0329213	0.0312196	1	0.182354	0.373814	0.599383	0	0.323763	1	0.218859	0.346981	0	0.125838	0.294591	1	0.155584	0.251044	0.0647005	0	0.0798633	Card9
1	0.0570713	0.195626	0.366782	0	0.040664	1	0.0899168	0.200834	0	0	0.190673	1	0.122953	0.202911	0.466302	0	0.0368587	1	0.106461	0.226128	0.334354	0	0	Carhsp1
1	0.00618259	0.671898	0.163533	0	0.267281	1	0.22143	0.83689	0.265887	0	0.731707	0.59618	0.0358986	0.381114	1	0	0.119494	1	0.11814	0.482837	0.759355	0	0.376714	Carm1
0.0178568	0.117957	1	0.215114	0	0.192733	0	0.197594	1	0.243507	0.117269	0.500739	0.00788083	0.0526382	0.432161	0.031407	0	1	0.0188511	0.17303	1	0.185758	0	0.622424	Carmil1
1	0.343121	0.255879	0.0257748	0	0.0356596	1	0.521718	0.678137	0.563831	0	0.0765583	1	0.637804	0.748475	0.242856	0	0.038152	1	0.641647	0.837772	0.319484	0.133302	0	Carnmt1
1	0.313104	0.507432	0.0532943	0	0.00712078	1	0.288709	0.545703	0.368294	0	0.0957145	1	0.394552	0.568552	0	0.203433	0.100025	1	0.358327	0.613392	0.148877	0	0.00507756	Cars
0	0.0285368	1	0.69596	0.122911	0.0882115	0	0.410222	0.798658	1	0.282091	0.0825799	0.65625	0	0.975	1	0.165036	0.0905738	0	1	0.697095	0.634855	0.0470913	0.0988722	Cars2
1	0.0327662	0.422584	0	0.15533	0.178996	0.386266	0.141031	0	0.364796	0.101911	1	1	0.0685798	0.149337	0.106438	0	0.494017	0.837658	0.27732	0.222465	0	0.296574	1	Casc3
0	0	0.865716	1	0.275467	0.400988	0	0	0	1	0.589431	0.907673	0	0	0.340046	1	0.32512	0	0	1	0	0.776368	0.304689	0.409797	Casd1
0.247239	0.0780655	0.222886	0.125935	0	1	1	0	0.781761	0.262511	0.379435	0	0.815062	0.621386	0.578721	0.312556	1	0	0.244044	0.194384	0	1	0.309127	0	Cask
1	0	0.515302	0.242154	0	0	1	0.265104	0.627327	0.769039	0	0.307516	1	0.121901	0.471189	0.72632	0	0	1	0.241241	0.656532	0.482997	0	0	Casp1
1	0	0.222086	0.279113	0.105844	0.132977	0.402687	0.00863947	0.149807	1	0	0.147557	0.883978	0.167793	0.765193	1	0	0	1	0.168348	0.557066	0.98895	0	0	Casp2
1	0.200899	0.412068	0.0748713	0	0.097973	1	0.330554	0.532728	0.219271	0	0.307249	1	0.231952	0.605132	0.0570068	0	0.150937	1	0.173236	0.604874	0.307552	0	0.165411	Casp3
1	0.0338429	0.0542444	0.0106939	0	0.0134224	1	0.12045	0.298086	0.0562334	0	0.184028	1	0.0937642	0.247557	0.194349	0.0231417	0	1	0.0815436	0.244966	0.149392	0	0.0463933	Casp6
0.741654	1	0.14085	0	0.0328469	0.0627175	0.105599	1	0.205072	0.147301	0.095309	0	0.331762	1	0.139463	0	0.0278899	0.0739333	1	0.988878	0.68879	0.342073	0	0.141007	Casp7
0.290694	0.0244146	0.158411	0	1	0.0979721	1	0.117995	0.488842	0.325186	0	0.709883	1	0.0699589	0.342928	0.0266329	0	0.232102	1	0.215595	0.53726	0.196623	0	0.247594	Casp8
0	0.14343	1	0.78933	0.292668	0.485882	0	0.360502	1	0.509983	0.430005	0.532126	0.529036	0.539062	0	0.146632	0.63407	1	0.314776	0.380936	0	1	0.606807	0.634598	Casp8ap2
1	0.0844693	0.247627	0.125478	0	0.0990839	1	0.203964	0.624913	0	0	0.664577	0.473535	0	0.260843	0.40537	1	0.033102	1	0.184016	0.547677	0.602151	0	0.166498	Casp9
0.364546	1	0.512116	0.0372503	0	0.44586	0.0586276	0.386409	1	0	0.118588	0.225183	0.112263	0.476472	1	0	0.124301	0.456669	0.0807074	0.396379	1	0	0.126314	0.485804	Cast
0.519823	0	1	0	0	0	0.973789	0	1	0	0	0	0.549044	0	1	0	0	0	1	0	0	0	0	0	Castor2
0.0425079	0.0234586	1	0.051958	0	0.0107258	0.0175231	0	1	0.0453928	0.00634036	0.00836091	0.00562805	0.00346352	1	0.0145655	0	0.00277924	0.0127096	0.00911194	1	0.0471632	0	0.0128069	Cat
0	0	0	1	0	0	0	0	0	1	0	0	0	0	0	1	0	0	0	0	0	1	0	0	Cav2
1	0.094154	0	0	0.743176	0.172398	1	0	0	0	0.59094	0.31447	0.329175	0.138073	0	0	1	0.135174	0.446472	1	0	0	0.976452	0.361313	Cbfa2t2
0.382794	0.31085	0.0527442	0	0.979174	1	0.404117	0.153898	0	0.0919878	0.625961	1	0.593222	0.39452	0.119797	0	0.730065	1	0.333611	0.309697	0.328828	0	1	0.94739	Cbfa2t3
0.90554	0.952415	0.395597	0	0.914773	1	0.533888	1	0.300832	0	0.659334	0.983948	0.938471	1	0.365285	0	0.782383	0.812176	0.7632	1	0.648641	0	0.835148	0.978346	Cbfb
1	0	0.274146	0.114866	0.0374898	0.29648	1	0.242084	0.679012	0	0	0.0853444	1	0.0159678	0	0.260118	0.276453	0.0908082	0.840426	0.230312	0.468634	1	0.239323	0	Cbl
1	0.251216	0.113088	0	0.49262	0.805315	0.366743	0.325958	0.242094	1	0.136536	0	0.946798	0.692845	0.187393	0	0.343314	1	1	0.905067	0.860967	0.217837	0.773674	0	Cblb
0.252304	0.303567	0.191198	0	0.728679	1	0.218176	0.546309	0.352169	0	0.757047	1	0.069962	0.370952	0.291261	0	1	0.922005	0.125661	0.279773	0.501838	0	0.847929	1	Cbll1
0.959538	0	0.50289	0.83237	0.254335	1	1	0.260465	0	0.330233	0.748837	0.95814	1	0.127703	0	0.481844	0.710322	0.547124	1	0.276285	0	0.552098	0.429514	0.377652	Cbln4
0	0	1	0.462025	0.375527	0.318565	0	0.0586537	1	0.633267	0.824649	0.200856	0	0.176589	1	0.630564	0.605341	0.446588	0	0.410024	1	0.660767	0.612094	0.40708	Cbr4
1	0.0488798	0.0193483	0	0.00458248	0.11558	0.875815	0.1276	0.556038	0.112387	0	1	1	0.397867	0.333055	0	0.280786	0.586034	0.689245	0.22888	0.551544	0	0.382211	1	Cbwd1
0.231225	0	0.525692	0.162978	0.392622	1	0	0.136912	0.629674	0.154403	0.731001	1	0	0.00987676	1	0.120706	0.240451	0.257932	0	0.0793449	1	0.0647162	0.548418	0.610431	Cbx1
0	0.250304	0	0	1	0.792224	0	0.415541	0.451613	0	0.853763	1	0	0.426791	0.386293	0.358255	1	0.67134	0	0.459184	0	0	0.952381	1	Cbx2
0	0.254662	0.44168	0.150435	0.562531	1	0.00469275	0.350919	0.43193	0	0.702134	1	0	0.204669	1	0.054506	0.373507	0.522258	0	0.27509	0.78022	0.0832372	0.840933	1	Cbx3
0.202818	0.368439	0.0554252	0	1	0.908652	0.193771	0.494526	0.241795	0	1	0.885036	0	0.512456	0.254227	0.0852939	1	0.879004	0.604811	0.47079	0.177058	0	1	0.752577	Cbx4
0	0.101643	0.138206	0.0648475	0.717672	1	0	0.169759	0.147881	0.0368467	0.82744	1	0	0.179601	0.304077	0.0320744	1	0.828763	0	0.16242	0.241592	0.0302537	1	0.944468	Cbx5
0	0.187047	1	0.19565	0.744291	0.69266	0	0.129773	0.248269	0	1	0.636947	0	0.178905	0	0.716344	0.474613	1	0.14057	0.10114	0.369337	0	1	0.8394	Cbx6
0	0.0698123	0.0390291	0.0454861	0.705696	1	0	0.183145	0.190476	0.0466757	1	0.77628	0	0.0769504	0.118187	0.0346109	0.6	1	0	0.0880232	0.0893872	0	1	0.788	Cbx8
0.493504	0.367667	1	0	0.078827	0.149903	0.100998	0.616832	0.264542	1	0	0.274611	0.171331	0.157746	1	0	0.0368049	0.0237564	0.55343	0.338317	1	0	0.0219287	0.0413762	Cc2d1a
0.95792	1	0.701614	0.407303	0	0.401498	0.633142	1	0.514453	0.449713	0	0.440444	1	0.981646	0.570116	0.375013	0	0.312298	1	0.911777	0.819143	0.57653	0	0.344472	Cc2d1b
0	0.834902	0.178181	0.0451854	1	0.82573	0	1	0.409238	0.0510535	0.663695	0.497569	0	0.841919	0.219141	0.033321	1	0.80911	0	0.93416	0.478017	0.00923294	1	0.815647	Ccar1
1	0.316056	0.604298	0	0.134008	0.237674	1	0.368653	0.768212	0	0.240618	0.70309	1	0.546669	0.844572	0	0.580345	0.572574	1	0.379092	0.746568	0	0.336853	0.291447	Ccar2
0.520397	1	0.576919	0	0.647277	0.829858	0.923128	1	0.423361	0	0	0	0	0.633145	1	0.599132	0.872113	0.238612	0.842662	1	0.850342	0	0.486743	0	Ccdc102a
0.0150922	0.0816098	0.422582	1	0	0.140302	0.0116618	0	0.508017	1	0.120262	0.229592	0.128956	0.0893987	0.574367	1	0	0.161392	0.167055	0.132039	0.941888	1	0	0.147685	Ccdc115
1	0	0.42668	0.382256	0	0	0.661679	0	1	0	0	0	1	0.525002	0.598812	0.434123	0	0	1	0	0.342204	0.36342	0	0	Ccdc117
0	0.719984	0.247592	0.0386935	0.702884	1	0.182705	0.77062	0.249865	0	0.616667	1	0.151649	0.606193	0.453372	0	0.559171	1	0.252048	0.741668	0.514111	0	0.633485	1	Ccdc12
1	0.405484	0.416142	0.57712	0.409939	0	1	0.70538	0.0745986	0.0855906	0.62016	0	1	0.353912	0	0.464089	0.232978	0.510818	1	0.523224	0	0.441823	0.642418	0.205509	Ccdc124
0	0.437538	0.596053	1	0.391816	0.287462	0	0	0	0.192965	1	0.289045	0	0.46408	0.271569	1	0.447381	0.744625	0	0.473288	0	1	0.626607	0	Ccdc126
0	0	0.524462	0.551859	0.21481	1	0	0	0.179218	0.885135	0.212293	1	0	0	0.0737897	1	0.335491	0.769759	0	1	0	0.867647	0.227466	0.948529	Ccdc127
0.150418	1	0	0	0.222704	0.72425	0	0.196636	0.315138	0	0.484359	1	0	0.302756	0	0	1	0.497765	0.330468	0.394031	0	0	0.637112	1	Ccdc130
0.558642	0.12037	0.0524691	1	0.450617	0	0.938771	0.47043	0.108871	0.211022	1	0	1	0.216901	0	0.542253	0.476056	0.298592	1	0.404545	0	0.231818	0.670455	0.440909	Ccdc134
0	0	0	0	1	0	0	0	0	0	1	0	0	0	0	1	0.305774	0	0	0	0	1	0.797328	0	Ccdc136
0.236231	0	0.0491369	0.0249519	0.793244	1	0.0585888	0.0921091	0.0686007	0	1	0.636842	0.118208	0.109471	0	0.0718884	0.997015	1	0.382319	0.103718	0	0.0774183	1	0.757895	Ccdc137
0	0	0	0	0	1	0	0	0.314961	0	0	1	0	0	0	0	0	1	0	0	1	0	0	0	Ccdc154
0	0	0.388476	0.753968	0.38599	1	0	0	0.270956	0.923358	0.821168	1	0	0	0.0876547	1	0.483078	0.947917	0	0.658793	0.135503	0.511811	0.574803	1	Ccdc167
1	0.39315	0	0	0.338859	0.275737	0.244711	1	0.594705	0	0.904661	0.809705	0.164829	0.495762	1	0	0.348993	0.309421	1	0.36375	0.181467	0	0.210162	0.26526	Ccdc174
0.195272	0.302632	1	0.980695	0.109626	0	0.0182988	0.00547385	1	0.130496	0	0.054615	0	0.0307579	1	0.281443	0	0	0	0.140152	1	0.0878788	0.0342808	0	Ccdc180
1	0.439117	0.122762	0.332905	0	0.0821367	0.6951	1	0.392986	0	0	0	0.705405	0.749724	0.21932	0	1	0.0822873	1	0.433654	0.178491	0	0	0	Ccdc186
0.710137	1	0.341565	0.264369	0	0.153117	0.341969	1	0.505812	0.25429	0	0.281745	0.321702	1	0.547349	0.11435	0	0.105541	0.348421	1	0.625321	0.132323	0	0.192304	Ccdc22
1	0.592006	0.457222	0.00441253	0.0738021	0	1	0.693627	0.698529	0	0	0.337484	1	0.833935	0.79408	0.578195	0.398845	0	1	0.593332	0.752186	0.447185	0	0.0680166	Ccdc25
0.202997	0.0616147	0	1	0.877142	0.952094	0.478225	0.113295	0	0.383815	1	0.898125	0.166663	0.112866	0.113954	0.126943	1	0	0.327924	0.24526	0	0	1	0	Ccdc28a
0.10419	1	0.64661	0.238149	0	0.135412	0.36785	1	0.911142	0	0.0780743	0.668493	0.310397	1	0.794184	0.953281	0.67824	0	0.187809	1	0.294721	0.108706	0.0565651	0	Ccdc43
0	0.0263152	0.530797	1	0.531884	0.636957	0	0	0.130987	1	0.995376	0.83815	0	0.0128426	0.127572	1	0.568724	0.502058	0	1	0.0503383	0.93232	0.611648	0.512278	Ccdc47
0.415733	1	0.375253	0.204715	0	0.6273	0.521162	1	0.632312	0	0.264144	0.429461	0.370694	0.704653	1	0	0.0653236	0.531875	0.331347	0.736367	1	0	0.118448	0.64557	Ccdc50
0	0	0.438572	1	0.338746	0.333392	0	0	0.0857954	1	0.304917	0.316559	0	0	0.118665	1	0.298804	0.29122	0	1	0.0549091	0.832487	0.21919	0.241448	Ccdc51
0.0655705	0.0174518	1	0.153939	0	0.00292545	0.0239426	0.013402	1	0.141897	0	0.0105912	0.0225622	0.00642129	1	0.12355	0	0.0207329	0.00415207	0.00726612	1	0.321396	0	0.0133645	Ccdc58
0.938912	0.83861	0	0	0.639406	1	0.338095	0.159629	0	0	1	0.847369	0.368609	0	0	0	0.22784	1	0.257905	1	0	0	0.514391	0.76556	Ccdc59
1	0	0.271473	0.118293	0.0425034	0.038142	0.783409	0.249062	0.517037	0.152735	0	1	0.0878079	0.0214095	0.0536644	0.055975	0	1	0.0718306	0.0216417	0.0696909	0.026622	0	1	Ccdc6
0	0	0	0	0	1	0	0	0	0	0	1	0	0	0	0	1	0.412419	0	0	0	0	0	1	Ccdc61
1	0.543374	0.730928	0.305597	0	0.290102	0	0.340326	1	0.833912	0	0.371576	0.513156	1	0.798615	0.545084	0	0.310692	1	0.751751	0.704703	0.35392	0	0.379197	Ccdc69
1	0	0.0396951	0.101291	0.0603732	0.174091	0.512389	0	0.0203266	1	0.23998	0.311915	0.977977	0.0392948	0	0.515504	0.537527	1	0.771068	0	0.189979	0.358149	0.469008	1	Ccdc71
0	0	0	0.160859	0.658615	1	0	0.110851	0.223687	0	0.719939	1	0	0	0	0.556604	1	0.632075	0	0.103029	0	0.367504	1	0.676692	Ccdc71l
0	0	0	0	1	0.946121	0	0	0	0	1	0.682459	0	0	0	0	0	1	0	0	0	0	0	1	Ccdc77
0	0.169592	0	0	1	0	0.0428669	1	0	0	0	0	0.94203	0.953633	0.748558	0	1	0	0.747231	1	0	0	0	0	Ccdc82
1	0.161964	0	0	0.288389	0.337937	0.226836	0.273409	1	0	0.143069	0.219298	1	0.675811	0.877691	0	0.684659	0.952047	1	0.191158	0	0	0.183044	0.319702	Ccdc84
1	0.280154	0.0747555	0	0	0.143539	1	0.879788	0	0	0	0.0781113	1	0.0334265	0.0721141	0.114484	0	0.323513	1	0.13813	0.106898	0	0.786868	0.288409	Ccdc85c
0.0115166	0	0.0134017	0.0650712	1	0.89998	0.0130353	0.0444936	0.079982	0	1	0.459322	0	0.0281175	0.146416	0.0537672	0.553438	1	0	0.0487851	0.241737	0.0775889	1	0.552541	Ccdc86
1	0.111701	0.305815	0	0.108047	0.656926	0.282853	0.188648	0.949009	0	0	1	0.411688	0.00917948	1	0	0.177132	0.499394	0.507407	0.324578	1	0	0	0.273895	Ccdc88a
1	0.0241332	0.312066	0.0162109	0	0.326504	0.892365	0	0.650914	0.581097	0.090336	1	1	0.0964578	0.404956	0.00443295	0	0.248479	1	0.28907	0.556469	0.205405	0	0.367736	Ccdc88b
0.216336	0.716199	0.712899	0	0.864971	1	1	0.559305	0.770859	0	0.788835	0.71366	0.692279	0.651118	0.715743	0	0.571142	1	1	0.778163	0.282443	0	0.424162	0.827543	Ccdc9
1	0.212415	0.611638	0.273191	0	0	1	0.603925	0.906667	0	0	0	1	0.30932	0.57243	0.717327	0	0	1	0.340918	0.901288	0.713809	0	0	Ccdc91
1	0.357301	0	0	0	0	0.555818	1	0	0	0	0.423065	0.423838	0.318821	0	0	0.314207	1	0.30121	0.16564	0	0	1	0	Ccdc92
1	0.0127722	0.0339869	0.0114726	0	0	1	0.0924544	0.0643955	0.295157	0.690971	0	1	0.212005	0.346955	0.206727	0	0	0.54873	1	0.507976	0.301708	0	0.0988284	Ccdc92b
0.219796	1	0.174366	0.0804227	0.470378	0	0.155508	1	0.621763	0.194925	0	0.35763	0.122323	1	0.486854	0	0.00284264	0.115116	0.249235	1	0.624296	0.274285	0	0.203318	Ccdc93
1	0.61417	0.104929	0.137112	0.0153623	0	0.592737	0.768229	0.509514	0	0	1	0.805672	1	0.49086	0.368683	0	0.266219	0.803228	1	0.914372	0.445769	0	0.290713	Ccdc97
0	0	0	0	0	1	0	0	0	0	0	1	0	0	0	0	0	0	0	0	0	0	0	0	Cchcr1
0.445196	0.153338	0	0.10556	1	0	0	1	0	0	0.700665	0	0	0.460897	0	0	1	0	0	0	0	0	0	0	Ccl6
0	0.433113	0.837786	0.879041	1	0.426434	0	0.032762	0.314652	0.231154	1	0.253379	0	0	0.55146	0.425643	1	0.613313	0	0.85538	0.581284	0	1	0	Ccl9
1	0.841454	0.0424533	0	0.0847916	0.00504536	0.153539	0.522861	0.119196	0.235258	1	0	0.703357	1	0.488189	0	0.415527	0.418378	0.141471	0.329628	0.0804515	1	0	0.0331892	Ccm2
0.106568	1	0.0370881	0	0.284884	0.214473	0.765075	1	0.712465	0	0.393871	0.3706	0.0811698	1	0.183595	0	0.174149	0.369816	0.206091	1	0.390601	0	0.325934	0.555712	Ccna2
0.0187776	1	0.00114561	0	0.12828	0.383349	0	0.634571	0.534335	1	0.169088	0.263441	0	1	0.0488657	0.0448707	0.257603	0.461665	0.195173	1	0.360085	0	0.423807	0.544599	Ccnb1
0.184231	1	0.0908088	0	0.476204	0.588966	0	1	0.502625	0.442244	0.120864	0.633574	0.159071	1	0.280737	0	0.711618	0.289455	0.118186	0.949232	0.550904	0	0.72276	1	Ccnb2
0	1	0	0	0.33492	0.310063	0.413753	1	0.502193	0	0.184493	0.596657	0.280397	1	0.11239	0	0.346555	0.396273	0	1	0.425904	0	0.377322	0.481872	Ccnc
0.44232	0	1	0	0	0	0.698105	0	1	0	0	0	0.952529	0	1	0	0	0	0.283089	0	1	0	0	0	Ccnd2
1	0.206879	0.822811	0.762304	0	0	1	0	0.974425	0	0	0	0.307417	1	0.556058	0.324129	0.999773	0	1	0	0.686117	0	0	0	Ccnd3
1	0	0	0.315619	0	0	1	0.664741	0.351326	0.128587	0	0.129856	0.42185	0	1	0.201951	0	0	1	0.471841	0.392776	0.755813	0	0	Ccndbp1
0.430962	1	0	0	0	0	0	0	0	0	0	0	0.307341	1	0	0	0	0	1	0	0	0	0	0	Ccne1
0	1	0	0	0.64493	0.862117	0	1	0	0	0	0	0	0.839851	0	0	0.687834	1	0	1	0	0	0	0.677694	Ccne2
1	0.59593	0.25368	0	0.772324	0.502314	0.58527	1	0.974359	0	0.860829	0.46583	0.965617	1	0.575615	0	0.993718	0.959851	0.29683	0.396692	0.442707	0	0.450376	1	Ccnh
0.0429496	0.891564	0.0274339	0	0.94368	1	0	1	0.435247	0.115622	0.941522	0.831776	0.0273715	0.722962	0.15515	0	0.837115	1	0.035161	0.735992	0.309249	0	0.847741	1	Ccnk
0	0.805071	0.573779	0	1	0.853299	0	0.747905	1	0	0.824818	0.538304	0.337137	0.904701	0.770041	0	1	0.367718	0.277269	0.664463	1	0	0.638964	0.330838	Ccnl1
1	0.542171	0.281973	0	0.547059	0.303372	0.463033	1	0.671378	0	0.484285	0.375416	0.655877	1	0.762618	0	0.819031	0.595211	0.619206	0.860329	0.700159	0	1	0.664867	Ccnl2
0	1	0	0	0.688677	0.862815	0	0.390969	0.528214	0	0.793971	1	0	0.304988	0	0	1	0.60042	0.150236	0.487051	0.460953	0	1	0.956064	Ccnq
1	0.728866	0.0814061	0	0.637463	0.493244	0.333175	1	0.863636	0	0.670364	0.703461	0.196053	0.747602	0.217264	0	1	0.441982	0.418201	1	0.712364	0	0.679914	0.787689	Ccnt1
1	0.770562	0	0	0.81352	0.790759	0.606661	1	0.549218	0	0.798021	0.620155	0.0305165	0.2965	0	1	0.36728	0.83914	0.662732	0.827089	0	0	0.739427	1	Ccnt2
0.671189	0.0602044	0.411624	1	0.0191772	0	0.245488	0.0504312	0.181634	1	0	0.0889081	0.517566	0.123027	0.651604	1	0.22766	0	0.193136	0.232863	0.601974	1	0	0.099552	Ccny
0	0.371295	0.975742	1	0	0	0.559561	0.158893	0.754569	1	0	0.160464	0	0.805532	1	0.524009	0	0	0	0.665409	0.744903	1	0	0	Ccnyl1
0.404463	0	0	0	0	1	1	0	0	0	0	0.180478	1	0	0	0	0	0.399829	0.378498	0	0	0	0	1	Ccp110
0	0.510127	0.901408	1	0.152803	0.704225	0	0.149306	0.272979	1	0.41958	0.947552	1	0.0711023	0	0.53876	0.202089	0.364534	0	1	0.370385	0.72973	0.250117	0.756757	Ccpg1
1	0.108196	0.819302	0.199697	0	0.149417	1	0.166727	0.921507	0.395604	0	0.66248	0.911319	0.191853	1	0.108486	0	0.0820842	1	0.258918	0.977454	0.203368	0	0.25124	Ccs
0	0	0	0	0	1	0	0	0	0	0	1	0	0	0	0	0	1	0	0	0	0	0	1	Ccsap
0	0	0.553991	1	0.100155	0.26224	0	0	0	1	0.16626	0.130081	0	0	0	1	0.332331	0.231319	0	0.713208	0	1	0.146226	0.153774	Ccsmst1
1	0.459291	0.403032	0.0943898	0	0.246132	1	0.171981	0.174794	0.0416354	0	0.220743	1	0.220698	0.256323	0.0280549	0	0.220698	1	0.0936704	0.156379	0	0.0378209	0.105428	Cct2
1	0.600777	0.583513	0.160984	0	0.355632	1	0.17471	0.237452	0.00989382	0	0.215734	1	0.232908	0.303954	0.0333608	0	0.224671	1	0.155781	0.267054	0	0.0965167	0.175133	Cct3
1	0.326886	0.26499	0.0665377	0	0.208253	1	0.196442	0.298527	0.0762724	0	0.332069	1	0.243578	0.287583	0.0166508	0	0.268554	1	0.142542	0.241661	0	0.00692259	0.117369	Cct4
1	0.297323	0.237572	0.0607075	0	0.134799	1	0.144983	0.168115	0.051477	0	0.144005	1	0.188226	0.216745	0	0.00366673	0.149929	1	0.110836	0.143435	0	0.0667716	0.0827338	Cct5
1	0.477677	0.481762	0.130727	0	0.336738	1	0.185623	0.342688	0.105859	0	0.331856	1	0.296338	0.399412	0.0318716	0	0.303797	1	0.150055	0.378423	0.0279299	0	0.159912	Cct6a
0	1	0	0	0	0	0	0.468742	1	0	0	0	0	0	0	0	0	0	0	0	0	0	0	0	Cct6b
1	0.412499	0.439335	0.0964661	0	0.1959	1	0.181167	0.291342	0.0398146	0	0.248157	1	0.263962	0.369546	0.0163613	0	0.277051	1	0.160943	0.317079	0	0.0853938	0.134158	Cct7
1	0.709091	0.68595	0.196529	0	0.413223	1	0.288043	0.383231	0.0937541	0	0.375407	1	0.396409	0.566501	0.0418143	0	0.431845	1	0.164138	0.328276	0	0.00965517	0.184828	Cct8
1	0.389741	0.207028	0.0354463	0.220135	0	0.552525	0.633392	1	0.46303	0	0.512295	0.823094	0.754487	1	0	0.0341264	0.327639	1	0.72284	0.82833	0	0.568787	0.650875	Ccz1
0	0	1	0.216961	0	0	1	0	0	0.998504	0	0	0.189561	0	1	0.944845	0	0	1	0.337562	0	0.425639	0	0	Cd151
0.0822163	0.756651	0.674229	1	0	0	0.0698799	0	0.0659223	1	0.452135	0	0.545442	0.139124	0.369034	1	0	0	0	1	0.0604098	0.341255	0	0	Cd164
0	0.414134	0.859786	1	0	0	1	0	0.991802	0.865686	0	0	0	0	0.218118	1	0.319616	0	0	1	0	0.505873	0	0	Cd180
0	0	1	0.399471	0	0	0	0.725961	0.251602	1	0	0	0	0	1	0.292588	0.221194	0	0	0.855734	1	0.978908	0	0	Cd200r1
0	0	0	0	1	0	0	0	0	0	0	0	0	0	0	0	0	0	0	0	0	0	0	0	Cd22
0	0	0.87092	1	0	0	0	0	0.129205	1	0	0	0	0	0.587956	1	0	0	0	1	0	0.724138	0	0	Cd274
1	0.834054	0.199385	0	0.0595809	0.00448141	0.232816	1	0.293272	0.304261	0	0.0608283	0.292515	1	0.305984	0	0.0126034	0.566666	0.337927	1	0.287333	0.0251474	0.220023	0	Cd2ap
0.160614	1	0.180976	0	0.325776	0.272607	0.216567	1	0.444112	0	0.49501	0.448104	0.122185	1	0.312419	0	0.442973	0.623261	0.160892	1	0.433974	0	0.721952	0.401701	Cd2bp2
0	0.194623	1	0.90789	0.315806	0.47321	0	0.0100471	0.214365	1	0.361816	0.504569	0.00481479	0	1	0.598229	0.512827	0.633218	0	0.0914948	0.397239	1	0.67231	0.692912	Cd300lf
0.582485	0.561916	0.703704	1	0	0	0.0717858	0.042149	0.194216	1	0	0.0940261	0.154178	0.0700059	0.705882	1	0	0.22082	0.114631	1	0.200084	0.602837	0	0	Cd37
0.0511173	1	0.0529278	0	0.90392	0.982262	0.0368642	1	0.329523	0	0.896547	0.554761	0.0153238	0.889	0.0264936	0	0.997079	1	0.0268722	0.576868	0.121419	0	1	0.813088	Cd3eap
0.102347	0.0454642	0.832946	1	0	0.0842673	0	0.0128249	0.145856	1	0.0760179	0.069669	0.0530316	0.0368803	0.790983	1	0	0.0677146	0.00887028	0.00858643	0.385467	1	0	0.0415839	Cd44
0.0203036	0.056574	0.643209	1	0	0.0479007	0	0.0353193	0.160448	1	0.0444266	0.0643248	0	0.0491251	0.573717	1	0.018546	0.0517723	0	0.0454299	0.28391	1	0.0169807	0.0284511	Cd47
0.11371	0.0855553	0.653269	1	0	0.0915653	0	0.0258117	0.162296	1	0.0390586	0.0721452	0.0193919	0.0670395	0.574306	1	0	0.0771876	0	0.0839141	0.429763	1	0.117434	0.138729	Cd48
0.112303	0.0935735	0.869284	1	0	0.00854761	0.0869024	0.0911073	0.545242	1	0.0247625	0	0.034784	0.0551311	1	0.728175	0.00935013	0	0.0966231	0.085073	0.715374	1	0.0137104	0	Cd63
1	0	0.37738	0.400958	0.0612745	0.0676686	0.271205	0	0.330915	1	0.34375	0.118862	0.62893	0	1	0.907232	0.273993	0.231457	1	0	0.154092	0.21983	0.137348	0.0288641	Cd68
0.201216	0.828379	0.89574	0.890997	1	0	0	0	0	1	0	0	1	0.334723	0.521199	0.859715	0	0	0	1	0	0.535389	0	0	Cd69
1	0	0.445672	0.638461	0	0	0	0	0	1	0	0.154019	0	0	1	0.847155	0	0	0	1	0	0.842994	0	0	Cd72
0	0	1	0.947644	0	0	0	1	0	0	0	0	0	0	0	1	0	0	0	0	0	0	0	0	Cd74
0.16689	0.769254	1	0.868	0	0	0.0551935	0.0074619	0.472609	1	0.131865	0	0.0854164	0.0729356	1	0.681312	0	0	0.300837	0.0606836	0.923891	1	0	0	Cd82
0.0512417	0.0145972	0.742506	1	0.0579844	0	0	0.000215694	0.214165	1	0.0821749	0.0551888	0.0845312	0.112666	0.696581	1	0	0.0923953	0.105259	0.0371601	0.43659	1	0	0.00633316	Cd84
0	0.171633	1	0.629384	0	0	0	0.193862	1	0.980293	0	0.889297	0	0.105131	1	0.760885	0	0	0	1	0.346916	0.689687	0	0.278029	Cd99l2
1	0	0.331281	0.272582	0	0	0.561813	0.273249	0.186496	1	0	0.0573003	1	0.143828	0.144657	0.514994	0	0	1	0.10114	0.217531	0.246228	0	0	Cda
0.693132	1	0.761755	0	0	0	0.443237	0.806485	1	0	0	0	1	0.306589	0.286989	0	0	0	0.576449	1	0	0	0	0	Cdadc1
1	0	0.210311	0.125823	0	0	0.480197	0	0.858528	0	0	1	0.454079	0.842204	0.215813	1	0	0	0.520173	0	0.114502	1	0	0	Cdan1
1	0.103646	0.263473	0.130249	0	0.0649983	1	0.522834	0.848305	0.211638	0	0.220303	1	0.202293	0.640777	0.747573	0	0	0.813131	0.202333	1	0.413057	0	0	Cdc123
0.596657	1	0.166059	0	0.304439	0.413506	1	0.948021	0.792083	0	0.33897	0.892793	0.419794	1	0.111181	0	0.388041	0.313798	0.649329	1	0.497987	0	0.350336	0.638255	Cdc16
1	0.772277	0.0670426	0	0.264472	0.349385	0.50944	0.90523	1	0	0.146839	0.684515	0.553405	1	0	0.205106	0.515671	0.372843	0.677967	1	0.542117	0	0.234844	0.514799	Cdc20
0.998456	1	0.198359	0	0.189429	0.203495	0.7222	1	0.647119	0	0.17645	0.658381	0.441027	1	0.307351	0	0.333989	0.281969	0.661378	1	0.456053	0	0.308871	0.525231	Cdc23
0	1	0	0	0	0.36401	0	0	0	0	0	0	0	1	0	0	0	0	0	0.359928	1	0	0	0	Cdc25c
1	0.416125	0.280617	0.113261	0.0460294	0	1	0.676007	0.378805	0	0	0	1	0.808038	0.740358	0.415292	0	0	1	0.568354	0.463337	0.157303	0	0	Cdc26
0.1673	1	0	0.186306	0.253215	0.317643	0.0415721	1	0.603989	0	0.342696	0.40976	0.324979	1	0.0936239	0	0.391681	0.318939	0.357356	1	0.356428	0	0.346705	0.527778	Cdc27
0.960686	0.409424	1	0.866224	0	0.635988	0.11679	0.610994	0	0	0	1	0.479183	1	0.968048	0.510781	0	0.149038	0.253337	1	0.736439	0.23953	0	0.933921	Cdc34
1	0.421289	0.988006	0.655922	0	0.0974513	1	0.285787	0.41066	0.26599	0	0.12132	0.877534	0.239865	0.835304	1	0	0.136824	1	0.364149	0.561443	0.475761	0	0.0811725	Cdc37
1	0.884815	0.759095	0.536093	0	0	0.833743	1	0.580883	0	0.307933	0	1	0.504593	0.605288	0.435494	0.270369	0	1	0.564985	0.712498	0.962564	0	0	Cdc37l1
0.0884314	0.0634793	0.0939667	0	0.509542	1	0	0.128663	0.243403	0.0191799	0.481969	1	0.03574	0.0263164	0.219454	0	0.633007	1	0.0825294	0.0855295	0.316565	0	0.528441	1	Cdc40
0.699545	0.0953169	1	0.729037	0	0.0473915	0.562388	0.0784122	1	0.845453	0	0.216528	0.508197	0.051776	1	0.493169	0	0.010929	0.686605	0.154311	1	0.680242	0	0.0579065	Cdc42
0	0	0	0	0	0	0	0	0	0	1	0	0	0	0	0	1	0	0	0	0	0	1	0	Cdc42bpa
0	0.0621891	0.212813	1	0	0	0	0	0.418133	1	0	0	0	0.526631	0.45685	1	0	0	0	0.459854	0	1	0	0	Cdc42se2
1	0.216051	0.251616	0	0.367635	0.680294	0.0920858	0.0526059	0.0507279	0	1	0.259635	0.914874	0	0.44095	0.867546	0.462804	1	1	0.328106	0.515355	0.129735	0	0.74701	Cdc45
0.222762	0.772647	0.0605328	0	1	0.605794	0	0.992212	0.126336	0.100857	1	0.430685	0.0255973	0.713311	0.0846416	0	1	0.761092	0.0998056	0.614566	0.277046	0	0.996184	1	Cdc5l
0	0.671437	0	0	1	0.421212	0	0	0	0	0	0	0	0.160428	0.273556	0	0.482998	1	0	0	0	0	0	0	Cdc6
0.186542	1	0.178616	0	0	0.865937	0.4858	1	0	0	0.191639	0	0.0863062	0.24881	0.397417	0	1	0.556617	0.274901	1	0.880227	0	0	0	Cdc7
0.40708	0.720664	0.0806532	0	1	0.850165	0.0220056	0.622837	0.236348	0	1	0.901312	0.117192	0.673589	0.188747	0	0.952378	1	0.121774	0.503	0.203643	0	1	0.757702	Cdc73
0.00924396	0.139149	0.0889568	0	0.544071	1	0.0674215	0.254399	0.151837	0	1	0.81962	0.00638387	0.197538	0.18463	0	0.756379	1	0.0447371	0.109425	0.246397	0	0.759169	1	Cdca2
0.418511	0.347902	1	0.5535	0	0.188001	0.0597666	0.204588	1	0.0569461	0	0.130825	0	0.17228	1	0.246933	0.0817172	0.145218	0.190183	0.10061	1	0.231167	0	0.031442	Cdca3
0	0.471294	0.168719	0.0630629	1	0.782348	0	0.691275	0.309397	0	1	0.634228	0.334013	0.527593	0.192268	0	1	0.836611	0.133602	0.377489	0.158226	0	1	0.748052	Cdca5
0.930018	0.032973	0	0	1	0.62357	0	0	0.936709	0	1	0.851527	0	0	0.0353851	0.0607034	1	0.407328	0	0	0	0	1	0.588551	Cdca7
0	0.0624806	0	0.11648	1	0.598756	0	0.112024	0	0	1	0.662037	0	0.0615657	0.266031	0	0.947674	1	0	0.0667435	0.0416217	0	1	0.801003	Cdca7l
0.0281469	0	0.0299294	0.0140851	0.493971	1	0.98782	0	0.0789584	0.0268795	0.666107	1	0.0139635	0.0202124	0.0533027	0	0.54554	1	0	0.0830508	0.146102	0.0466858	0.727119	1	Cdca8
0	0	0	0	0	0	0	0	0	0	0	0	0	0	0	1	0	0	0	1	0	0.554103	0	0	Cdcp2
0	0	0	0	0	1	0	0	0.819376	0	0	1	0	0	1	0	0	0	0	0	0.33952	0	0	1	Cdh23
0	0.0101511	0.112514	1	0.0228887	0.0509759	0	0.00722921	0.044797	1	0.0486041	0.0610406	0	0.000470763	0.0363646	1	0.0109299	0.0100606	0	0.437438	0.030875	1	0.0152303	0.020348	Cdipt
0.222416	1	0.262974	0	0.101614	0.221544	0.545455	1	0.652948	0	0.109951	0.600737	0.428848	1	0.53612	0	0.171781	0.521624	0.595767	1	0.746704	0	0.301874	0.462873	Cdk1
1	0.183049	0.0706069	0	0.273923	0.5355	0	0.207401	1	0	0.567139	0.77109	0.157112	0.598742	0	0.273306	0.598069	1	1	0.220659	0.64199	0	0.472065	0.678137	Cdk10
0.842164	0.983189	0.221096	0	1	0.773053	0.0580896	0.916014	0.403065	0	1	0.925045	0.165349	0.814522	0.609269	0	1	0.686324	0.110043	0.752467	0.465736	0	1	0.685684	Cdk11b
0.350714	1	0.137277	0	0.828923	0.649763	0.133454	1	0.647742	0	0.783226	0.583226	0.0179638	1	0.144621	0	0.855577	0.688209	0.215105	0.959157	0.495389	0	1	0.669302	Cdk12
0.387353	0.265171	0.0810323	0	0.737774	1	0	0.18236	0.283865	1	0.396602	0.359554	0.117829	0.338108	0.324028	0	1	0.909181	0	0.318243	0.411326	0.0344506	0.679109	1	Cdk13
0	1	0	0	0	0	0.386138	0.980522	1	0.649944	0	0	0	1	0	0	0	0	0	1	0	0	0	0	Cdk14
1	0	0.218009	0.544065	0.154465	0.315214	0.306449	0	0.978533	0.517943	0.212137	1	0.601009	0	1	0.432582	0.148314	0.497068	0.15154	0.139083	1	0.785171	0	0.999069	Cdk17
1	0	0.504242	0	0	0	1	0	0	0	0	0	0.13823	0.0490408	0.254624	1	0	0	1	0	0	0	0	0	Cdk18
0.389441	1	0.767707	0	0.452679	0.615256	0.198347	0.445103	0.695796	0	0.596575	1	0.983575	0.30983	1	0	0.17222	0.134465	0.117498	0.57777	0.200791	0	0.0789348	1	Cdk19
0.368395	1	0.254893	0	0.214834	0.359048	1	0.912121	0.824242	0	0.34515	0.872727	0.438165	1	0.433104	0	0.174964	0.262698	0.497661	1	0.481229	0	0.292519	0.380292	Cdk2
0	1	0.258023	0.183709	0.726957	0.477479	0.251873	0.969095	0.510863	0	0.622876	1	0	0.973872	0.535168	0.989711	0.493648	1	0.832222	0.665144	0	0	1	0.129402	Cdk2ap1
1	0.0601592	0.140885	0.0244261	0	0.0191907	1	0.11971	0.335699	0.284599	0	0.247559	1	0.0369863	0.105818	0	0.00526616	0.0161778	1	0.0576909	0.222643	0.169104	0	0.0388828	Cdk4
1	0	0.568327	0.142635	0.201067	0.0379623	0.940046	0.213135	1	0.548346	0	0.643908	0.992411	0.208028	1	0.530274	0	0.426011	0.942339	0.50682	1	0.656325	0	0.106621	Cdk5
0	0.427206	0.915014	1	0.356661	0.350913	0	0.0727919	0.357533	1	0.411282	0.435973	0	0.0479898	0.489403	1	0.281944	0.378469	0	1	0.929495	0.74984	0.467151	0.809688	Cdk5rap1
0.698969	0.295969	0	0.169259	0.266754	1	0.217482	0.253858	0.621056	0	0	1	0.427872	0.276794	0	0.295583	0	1	0.316206	0.281578	0.923026	0	0	1	Cdk5rap2
0.386318	0	0.218704	1	0.512028	0.747228	0.229054	0	0.150207	0.913288	0.82027	1	0.219737	0	0.193095	1	0.668233	0.629024	0.223674	0	0.216097	1	0.849815	0.883386	Cdk5rap3
1	0.217748	0.573839	0.167234	0	0.187882	1	0.0553546	0.3602	0.00759465	0	0.195243	1	0.109856	0.392576	0	0.033948	0.0454845	1	0.140723	0.313775	0.332166	0	0.398835	Cdk6
0.572909	1	0.352237	0	0.767628	0.712489	0.316092	1	0.611981	0	0.596659	0.675418	0.417893	0.893046	0.431674	0	0.675574	1	0.293141	1	0.381571	0	0.860645	0.667693	Cdk7
0	0.238492	1	0.0406614	0.0147737	0.00528773	0.610003	1	0	0	0.258849	0.53334	0.204836	0.368549	0	1	0.222314	0.222741	0.0260321	0.0912166	0	1	0.042061	0.013258	Cdk8
0.62131	1	0.240238	0	0.567722	0.870197	0	1	0.516092	0.0436782	0.616092	0.797701	0.366704	1	0.539953	0	0.832604	0.853675	0.258681	0.987138	0.692481	0	0.795377	1	Cdk9
0	0.168059	0.342449	1	0.463734	0.799049	0	0.359536	0.310091	1	0.779297	0.923828	0.245629	0	0.188335	1	0.488446	0.297466	0	0.706061	0.214547	1	0.580303	0.527273	Cdkal1
1	0.134554	0.00622639	0.094539	0	0.11763	1	0	0	0.525004	0	0.454828	1	0.228762	0.334211	0.932356	0.453722	0	1	0.278672	0.175379	0	0.239866	0.355448	Cdkn1a
0.761485	0.654017	1	0.706819	0	0.392379	0.610732	0.328321	1	0.50623	0	0.461817	0.47651	0.213125	1	0.533226	0.432962	0	0.285388	0.416543	1	0.302435	0	0.138565	Cdkn1b
0.00565982	0.697302	0.133947	0	0.466074	1	0	1	0.36195	0.0519042	0.680502	0.784481	0.0870936	1	0.476461	0	0.792247	0.952909	0.024789	0.701142	0.372398	0	0.745373	1	Cdkn2aip
0	1	0.0681346	0.189219	0.330032	0.811519	0.311022	1	0.48326	0	0.15588	0.277847	0.206286	0.904723	0	0.039501	0.98343	1	0.236909	1	0.0482798	0	0.590714	0.665507	Cdkn2aipnl
0.876284	0.808539	1	0.592322	0	0	1	0.176781	0.622229	0	0.1707	0.560829	1	0.777858	0.458648	0.523986	0	0	1	0.215509	0.809988	0.317352	0	0	Cdkn2c
1	0	0.330175	0.157404	0	0	1	0	0	0	0	0	1	0.132453	0.453957	0	0	0	1	0.89729	0.189936	0	0	0	Cdkn2d
1	0	0	0	0	0	0	0	0	0	0	0	1	0	0	0	0	0	1	0	0	0	0	0	Cdkn3
0	0	1	0	0	0	0	0	1	0	0	0	0	0	1	0	0	0	0	0	1	0	0	0	Cdnf
1	0	0.420601	0	0.308313	0.417264	0.25937	0.576524	0	0	0.546568	1	0	0.553849	1	0	0.541858	0.773848	1	0.198087	0	0	0	0.175807	Cdpf1
0	0	0.347131	0.315793	0	1	0	0	0	0	0	0	0	0	0	1	0	0	0	0	0	0	0	0	Cdr2
0	0	0.708675	1	0.421763	0.378646	0	0	0.122728	1	0.33458	0.311039	0	0	0.278522	1	0.449418	0.300524	0	0.994898	0.199737	1	0.364226	0.442399	Cds2
0	0.484647	1	0.432758	0.255248	0.614973	0	0.0648437	0.299926	1	0.412769	0.256867	0	0.00699024	0.0280713	0.0302011	0	1	0	0.0187699	0.234286	0.147619	0.12381	1	Cdsn
0.280696	0.458201	0	0	1	0	0	0	1	0	0	0	0.14366	0.629056	1	0	0.100898	0	0.217836	0	0	0	1	0	Cdt1
0.291954	1	0.769431	0.0653501	0	0.22478	0.852793	1	0.767867	0.109684	0	0.143654	0.679915	1	0.705968	0	0.272737	0.324844	0.665804	1	0.891674	0.186404	0	0.140308	Cdv3
0	1	0	0	0.552183	0.636953	0	1	0.523712	0	0.625343	0.583598	0	0.678882	1	0	0.545583	0.506612	0	0.658659	0.417637	0	1	0.66434	Cdyl
0	0.211358	1	0.853876	0	0	0	0	0.431514	1	0	0	0.592771	0.170409	0.338299	1	0	0	0	0.654278	0.645841	1	0	0	Ceacam1
0	0.153848	0	0.0289989	0.482129	1	0.263636	0.136326	0.143976	0	0.714545	1	0.201904	0.215878	0.0185847	0	0.51441	1	0	0.030576	0.0784383	0	0.782511	1	Cebpb
0	0	0	0	0.75583	1	0	0.104763	0.171788	0	0.688764	1	0	0	0	0	1	0.697068	1	0	0	0	0.644084	0.812977	Cebpd
0	0.0111628	0.0381295	0.0539568	0.380576	1	0	0.0567755	0.164803	0.0330592	0.620739	1	0	0.0143914	0.0663897	0.0458195	0.429062	1	0	0.0302415	0.0283162	0.00762412	0.674973	1	Cebpe
0	0	0	0	1	0.128271	0	0	0	0	0.566056	1	0	0	0	0	0.620999	1	0	0	0	0	0	1	Cebpg
0.0217225	0	0.0332444	0.0372582	0.60722	1	0	0.010808	0.145943	0.0942421	0.939848	1	0.134131	0	0.173057	0.0127749	1	0.991519	0.0633094	0.00613128	0.130959	0	0.924255	1	Cebpz
0.367132	0	0.84848	1	0.34355	0.266484	0	0	0	1	0.518367	0.214786	0	0	0	1	0.306845	0.287785	0	1	0.13154	0.490922	0.194916	0.188855	Cebpzos
0	0.486899	1	0.200812	0	0	0	0.266991	1	0.196609	0.180645	0	0	0	1	0.038399	0.201132	0	0	0.262445	1	0.160261	0	0	Cela1
0	0.103602	0.43186	0.03899	1	0.026736	0	0.249931	0.209611	0.0869925	1	0.297432	0	0.321606	0.330402	0.127725	1	0.464627	0	0.20037	0.271852	0.0103704	1	0.292593	Celf1
0	0.398094	0.556124	0.230769	1	0.167093	0	0.369068	0.264804	0.0808715	1	0.204652	0	0.464755	0.432736	0.114695	1	0.550777	0	0.310873	0.419985	0.0547473	1	0.170368	Celf2
0	0.517897	0.552362	0.224344	0.754016	1	0	0.724839	0	0	0.536433	1	0	1	0	0.679056	0	0.574058	0	0.24751	0.330828	0	0.680387	1	Celsr3
0.218096	0	0.903964	1	0.183421	0.279596	0	0.0450784	0.215191	1	0.227511	0.172646	0	0.12288	1	0.9627	0.512681	0.705268	0.09614	0	0.509542	1	0.440966	0.284286	Cemip2
0	0.0247943	0.0356011	0.036969	0.145744	1	0	0.000713092	0.121717	0.0498735	0.255584	1	0	0.0325344	0.0678141	0.0356841	0.125191	1	0	0.0203423	0.048336	0	0.268048	1	Cenpa
0	0.0694444	0.027659	0.0406429	0.234173	1	0.0344546	0.0783404	0.166809	0	0.402783	1	0	0.172124	0.0992612	0.616815	0.73623	1	0.177723	0.0918197	0.131935	0	0.256911	1	Cenpc
0.972439	0.57926	0	0	1	0.844012	0.685954	0.565166	0	0	1	0.563755	0.930881	0.742364	0.233265	0	1	0.874256	1	0.508968	0	0	0.377322	0.537667	Cenpe
0	0.167447	0.1309	0.0888409	0.44693	1	0	0.150701	0.312094	1	0.290553	0.754082	0	0.265342	0.183966	0.090855	0.596658	1	0	0.283218	0.429902	0.559851	0.700279	1	Cenpf
0	0.542129	0.0862823	0	0.176382	1	0.240122	0	0	0	0.285184	1	1	0	0.297146	0	0.257637	0.680342	0.103663	0.200884	0.165253	0	0.280679	1	Cenph
0	0.0416356	0	0	0.248817	1	0	0	0.0892141	0	0.615238	1	0	0.109417	0.807151	0	0.993473	1	0	0.073222	0	0	0.337932	1	Cenpi
0.207807	1	0.967819	0.27189	0	0.516303	1	0	0	0	0.287582	0.618107	0.6347	1	0.541204	0	0.684798	0.982296	0.166314	0	1	0	0.931695	0.451412	Cenpk
0	0	0	0	0.171984	1	0	0	0	0	0.444329	1	0	0	0	0	0.839443	1	0	0	0	0	0.277129	1	Cenpl
0	0	0	0	0.282316	1	0	0	0	0	0.349793	1	0	0	0	0	0.593928	1	0	0	0	0	0	1	Cenpm
0	0	0	0	0.155165	1	0	0	0	0	0.332071	1	0	0	0	0	0.554281	1	0	0	0	0	0.422116	1	Cenpn
0.130369	0.130502	0	0.0542193	0.344575	1	0	0.104906	0.0813375	0	0.630859	1	0	0.385537	0.110269	0.0880267	0.779783	1	0	0.0420773	0	0	0.595207	1	Cenpo
0.0782494	0.0530119	0	0.126516	0.445323	1	0	0.347983	0.118413	0	0.80531	1	0	0.953875	0	0.0979686	0.981655	1	1	0.379686	0	0	0.525146	0.682292	Cenpp
0	0.0734542	0	0.146174	0.356185	1	0	0.0897725	0.364842	0	0.691542	1	0	0.17955	0	0.192313	0.893048	1	0	0.165323	0	0	0.948077	1	Cenpq
0	0.140358	0.113108	0	0.41813	1	0	0.147081	0.207574	0	0.69552	1	0	0.175571	0.112457	0.241016	0.655685	1	0	0.127319	0	0	0.877312	1	Cenps
0	0.683794	0	0	0.492095	1	0	0	0	0	0.789157	1	0	0	0	0	0.800438	1	0	0	0	0	1	0.764706	Cenpt
0.236881	0.112109	0	0.119548	0.425509	1	0	0.2752	0.243174	0	1	0.927649	0	0.177339	0	0.190861	0.983193	1	0	0.257622	0.23602	0	0.95223	1	Cenpu
0	0.136382	0.205525	0.0192753	0.56722	1	0.166295	0.18412	0.189207	0	1	0.976562	0.110346	0.346407	0.385344	0	1	0.771457	0.206213	0.293224	0	0	1	0.606139	Cenpx
0	0	0	0	0	1	0	0.914356	0	0	0	1	0	0	0	0	0	1	0	0	0	0	0	1	Cep120
0	0	0	0	0	1	0	0	1	0	0	0.187902	0	0	0	0	0	1	0	0	0	0	0	1	Cep128
0.78992	0.152337	0.682545	0	1	0.948647	1	0.0922767	0.274029	0	0	0.260078	1	0.121478	0.486523	0	0.181424	0.430915	1	0.0306653	0.323823	0.23443	0	0.305643	Cep131
0	0.321385	0	0	0	1	0	0.432743	0	0	0	1	0	0	0	0	0	1	0	0.368364	0	0	0	1	Cep135
0	0	1	0.427634	0.956531	0.210318	0.235926	0	1	0	0	0.75886	0.0123801	0.102067	0.633853	1	0	0.0328216	0.111233	0	0.358476	0.0187092	0	1	Cep152
0.656178	0.859924	0	0	0.0505261	1	1	0.416017	0	0	0	0.109974	0.719223	0.983049	0	0	1	0.136332	0.779463	0.718907	0	0	0	1	Cep162
0.266415	0	0	0	0.366903	1	0.198677	0	0	0	0	1	1	0	0.290692	0	0	0	1	0	0	0	0	0	Cep164
0.790233	1	0.046376	0.125902	0	0.722949	0.472824	1	0.394028	0	0.464712	0.706949	0.399312	1	0.155395	0	0.076396	0.350404	0.592334	1	0.24638	0	0.197938	0.42776	Cep170
0.322424	0.260359	0.568966	0	1	0.980026	0.126511	0.231697	0.208854	0	1	0.509688	0.346759	0.275014	0.832844	0.394593	0	1	0.21205	0.362971	1	0	0	0.852886	Cep170b
0.703589	1	0	0	0	0.614974	1	0	0	0	0	0.460557	0.556548	1	0.507451	0	0	0.487752	0.143875	0	0.129781	0	0	1	Cep192
0.824003	0.396696	0.156907	0	0	1	0	0	0	0	0.463001	1	0	0	0	0	0.451916	1	0.968097	0.619767	0	0	1	0.387042	Cep250
0	0.0674878	0.0288558	0.014839	0.0720282	1	0	0.204629	0.249237	1	0.312309	0.533062	0	0.186663	0.0904302	0	0.114312	1	0	0.18879	0.159694	0.702875	0.492013	1	Cep290
1	0	0	0	0	0	0	0	0	0	0	0	0	0	0	0	0	0	0	0	0	0	0	0	Cep295
1	0.123427	0.105393	0	0.199368	0.317664	0.642881	0.437924	0.392283	0	0.372421	1	0.374974	0.115521	1	0	0.220223	0.304877	1	0.0761291	0	0.914291	0.390046	0.536342	Cep350
1	0.80381	0.953609	0	0.678419	0.803149	1	0.307478	0.164367	0	0.369298	0.368851	1	0.302052	0	0	0.215615	0.328987	0.176727	0.468893	0	0	0.570758	1	Cep41
0	0	0	0	0	1	0	0	0	0	0	1	0	0	0	0	0	0	0	0	0	0	0	1	Cep44
0.636473	1	0.0754395	0	0.0985249	0.984257	0.161837	0.360318	0.380644	0.115539	0	1	0.403578	0.885996	0.416778	0.00227241	0	1	0.325792	0.569901	0.822315	0	0.0630395	1	Cep55
0	0	0	0	0	1	0	0	0	0	0	1	0	0	0	0	0	1	0	0.0750716	1	0	0	0.967136	Cep57
0	0.0697457	0	0	0	1	0.565234	0	0	0	0	1	0	0	0	0	0	1	0.637165	0	0.842452	0	0	1	Cep63
0	0.205803	0	0	0	1	0	0	0	0	0	1	0	0.293977	0	0	0	1	0	0	0	0	0	1	Cep68
0	0	0	0	0	1	0	0	0	0	0	0	0	0	0	0	0	0	0	0	0	0	0	0	Cep72
0.233855	1	0	0	0	0	0	0	0	0	1	0	1	0.364488	0.505057	0	0.343434	0	0.309094	1	0.510162	0	0	0	Cep76
1	0.16444	0.347407	0	0.333978	0.222707	0	0	0	0	0	1	0.249916	0.775057	1	0	0	0.512085	1	0	0.0522941	0	0	0.749147	Cep78
0	0.00503559	0.443419	1	0.438861	0.890207	0.294166	0	0.616836	1	0.342634	0.581995	0.256305	0.994713	0.590062	1	0	0.481219	0	0.654069	0.197431	1	0.201276	0.553471	Cep83
0.745135	0.102381	0.346687	0	0.0521592	1	0.189033	0.177534	0.354632	0	0	1	0	0.1809	0.125191	0.271888	0.32225	1	0.640905	0.686439	1	0.854368	0	0.879068	Cep85
0	0	0	0	0	1	0	0	0	0	0	1	0	0	0	0	0	0	0	0	0	0	0	1	Cep95
0.401546	0.676489	1	0	0	0.136765	1	0	0	0	0.535912	0.220005	0.316298	0	0	1	0.375487	0	0.1846	0	1	0.286059	0	0	Cep97
0	0.00835898	0.578914	1	0.592013	0.595527	0	0.00734141	0.093394	1	0.969799	0.956376	0	0	0.090785	1	0.860068	0.606143	0.00979519	0.638519	0	1	0.936777	0.715939	Cept1
0.578743	0.4388	0.985594	1	0	0	0	0	1	0	0	0	0.0466752	0.821879	1	0.0346833	0	0	0	0.104649	1	0.117436	0	0	Cercam
0.0149643	0	0.066174	1	0.00493872	0.0322006	0	0	0.034363	1	0.0219242	0.074026	0	0	0.0448317	1	0.0297166	0.0310096	0.103935	1	0.0026619	0.643312	0	0.0266529	Cers2
0	0	0.494682	1	0.196059	0.164728	0	0	0	1	0.251934	0.343192	0	0	0.511036	1	0.197136	0.137652	0	1	0	0.837349	0.102674	0.328307	Cers4
0	0	0.775281	1	0.195507	0.232407	0	0	0	1	0.135471	0.277389	0	0	0	1	0.118166	0.696599	0	0.808252	0	1	0.0587859	0.451456	Cers5
0	0.0345522	0.6281	1	0.214346	0.220253	0	0	0.0826243	1	0.262588	0.244186	0	0	0.121332	1	0.258525	0.100084	0	1	0.0585245	0.950104	0.163848	0.143793	Cers6
0.337017	0	1	0.841727	0	0	0	0	1	0	0	0	0	0	1	0.257239	0	0	0.793313	0	1	0.259666	0	0	Ces2c
0.0662182	0.0375583	1	0.0521323	0	0.00812977	0.0378788	0.0314545	1	0.0333333	0.0247273	0	0.0108483	0.00831198	1	0.017458	0	0.00204946	0.031319	0.0179518	1	0.0692665	0	0.00287229	Ces2g
1	0.66244	0.0279544	0	0.682009	0.672225	0.385915	0.887226	0.126724	0	0.537812	1	0.866922	1	0.0972608	0	0.865881	0.664416	0.264889	0.395985	0.0506119	0	0.527954	1	Cetn2
0.140053	0.121831	0.0170047	0	0.0221291	1	0.113977	0.240653	0.115055	0	0.106407	1	0.000918792	0.229134	0.204225	0	0.138195	1	0.11208	0.22726	0.131875	0	0.0963646	1	Cetn3
0.48873	0.852409	0.0486453	0	1	0.71536	0.0971737	0.923298	0.710472	0	1	0.672887	0.0572194	0.727021	0.284635	0	1	0.760819	0.301033	0.915671	0.471198	0	1	0.926212	Cfap20
1	0.184969	0.475332	0.369193	0.188215	0	1	0.350203	0.351983	0	0	0	0.750158	0.210802	0.37408	1	0.979039	0	1	0.307861	0.536564	0	0	0	Cfap298
1	0	0.328629	0.53629	0	0	1	0	0.964912	0	0	0.836257	0.890306	0.089402	0.360028	1	0	0	1	0	0.728863	0	0	0	Cfap36
1	0	0	0	0	0	1	0	0	0	0	0	1	0	0	0	0	0	1	0	0	0	0	0	Cfap410
1	0.163616	0.30473	0.127137	0.381054	0	0.695682	0.378731	0	0	0	1	0.9245	0.200203	0.0545778	1	0.739015	0	1	0.13699	0.166187	0	0	0	Cfap97
0	0.102303	1	0	0.280572	0.135131	0	0.20136	1	0	0.79742	0.42582	0	0.037464	0	1	0.132705	0	0	0.570308	0.198244	1	0.26024	0.594445	Cfap99
1	0.798553	0.481122	0.587675	0.0160254	0	1	0.643454	0.617523	0	0.286908	0.11692	1	0.357476	0.169175	0.30056	0	0.278418	1	0.2368	0.5472	0.1888	0.224	0	Cfdp1
1	0.425149	0.946128	0.299024	0	0.173533	1	0.153293	0.274583	0.0913729	0	0.0987941	1	0.203656	0.49352	0.0718713	0	0.229951	1	0.0978742	0.334003	0.0799761	0	0.0642761	Cfl1
0	0	1	0	0	0	1	0	0	0	0	0	1	0	0	0.32023	0	0	1	0	0	0	0	0	Cfl2
0	0.0480185	1	0.107559	0.14196	0.0619112	0	0.0237595	0.97793	1	0.184691	0.108537	0.00903735	0	1	0.012344	0.0537791	0.0288118	0.0489251	0.0291907	1	0.00693205	0.0938534	0	Cfp
0	0.473615	1	0.267048	0	0.107424	0.218412	0	0.565217	1	0.0899198	0.0785816	0	0.640151	1	0.11395	0	0.22297	0	0.0702302	1	0.0427028	0	0.0378766	Cftr
0.140439	0	0.0424459	0.103735	1	0.677632	0.00757578	0.265743	0	0.137	1	0.609323	0.121645	0.00385217	0.067535	0	1	0.396389	0.139926	0.0268377	0.631873	0	1	0.721342	Cgas
0.13556	1	0.0294281	0	0.156062	0.161327	0.0187875	1	0.167025	0	0.248015	0.139537	0.0269197	1	0.0522616	0	0.132468	0.226829	0.0514291	1	0.122995	0	0.33044	0.23768	Cggbp1
0	0	0	0	0	0	0	0	0	0	0	0	0	0	0	0	0	0	0	0	1	0	0	0	Cgnl1
0	0	0.469546	0.59331	0.811357	1	0	0	0	0.325783	0	1	0	0.834538	0	0.798385	1	0	0	1	0	0.658127	0	0	Cgrrf1
1	0	0.285235	0.155112	0	0.41968	0.616881	0	0.431758	0	0	1	0.712927	0.134321	1	0.691287	0	0	1	0.150315	0.706256	0.379394	0	0	Chac2
0.208426	0.995945	0.0784555	0	0.635032	1	0.240135	1	0.450798	0	0.6759	0.941828	0.163001	1	0.240773	0	0.807507	0.89602	0.0664471	1	0.353801	0	0.860986	0.751295	Chaf1a
0.164068	1	0.118138	0	0.459435	0.959016	0	1	0.473619	0.0297524	0.31892	0.696809	0.0340894	1	0.255704	0	0.458205	0.558369	0.0527401	1	0.440292	0	0.518081	0.83936	Chaf1b
0	0.467947	0.0847852	0.0669079	0.740079	1	0.107133	0.479255	0.196064	0	0.913633	1	0.0269944	0.748275	0.185653	0	1	0.883819	0	0.490689	0.156542	0.0100829	1	0.988613	Champ1
0	0.00831149	0.989362	1	0.144419	0.0748285	0	0.0484394	0.10898	1	0.12968	0.123159	0.515616	0	0.0324205	1	0.0708101	0.114754	0	0.5145	0.144802	1	0.224224	0.11697	Chchd1
0	0.103662	1	0.698392	0.0155873	0.0259085	0	0.0539057	0.647381	1	0.112476	0.0528933	0	0.0699557	1	0.554593	0.00434202	0.027642	0	0.0515013	1	0.961846	0.0454429	0.0522644	Chchd2
0	0	0.132342	0.553903	0.137175	1	0	0.00867	0.096129	0.341935	0.135484	1	0	0.0336578	0.159884	0.898256	0.282558	1	0	0.0383663	0.0565594	0.341584	0.0879951	1	Chchd3
0	0	1	0.766204	0.329629	0.141551	0	0.833333	0.245442	1	0.171259	0.407946	0	0	1	0.988571	0.645714	0.150706	0	1	0.291692	0.413889	0.0897839	0.16657	Chchd4
0	0.00301622	0.665424	0.623486	0.144016	1	0	0	0.095044	0.57529	0.143785	1	0	0.0404292	0.111082	1	0.369048	0.886905	0	0.431734	0.0543314	0.52214	0.167216	1	Chchd6
0	0.144473	0.266454	0.520998	1	0.912423	0	0.954382	0	0.806815	1	0.841049	0.118445	0.152223	0	0.062282	0.195322	1	0	0.201108	0	0.405444	0.582614	1	Chchd7
0.0244173	0.490698	0.0644063	0	0.914042	1	0.105439	0.41489	0.445415	0	1	0.877729	0.0495961	0.478561	0.504053	0	1	0.772884	0.216208	0.482609	0.341559	0	1	0.993478	Chd1
0.220277	1	0.0503296	0	0.386982	0.23477	0.441558	1	0.662338	0	0.545455	0.506494	0.045717	1	0.193148	0	0.532617	0.327506	0.373383	1	0.442119	0	0.32115	0.37196	Chd1l
0	0.111488	0.184884	0.0578143	1	0.80814	0	0.0935795	0.141774	0.10536	1	0.603017	0	0.0866308	0.212441	0.0529139	1	0.611292	0	0.10364	0.0760317	0	1	0.607843	Chd2
0.116535	0.386632	0.144072	0	0.806193	1	0.0434625	0.543847	0.548386	0	1	0.902415	0.380045	0.56965	0.20642	0	1	0.756864	0.350091	0.502439	0.307108	0	0.912195	1	Chd3
0.0903331	0.836501	0.0942162	0	1	0.848764	0.0441281	0.83274	0.314591	0	0.946619	1	0.0416187	0.847807	0.150111	0	1	0.673872	0.069686	0.674326	0.194171	0	1	0.813594	Chd4
0	0	0	0	1	0	0	0	0	0	1	0.859312	0	1	0	0	0.145854	0	0	0	0	0	1	0	Chd5
0.790047	0.344681	0	0.201393	0.865029	1	0.716259	0.298999	0.384354	0	0.690972	1	1	0.313477	0.347739	0	0.679116	0.42548	1	0.238354	0	0	0.597618	0.789755	Chd6
0.0904551	1	0.211418	0	0.203664	0.220722	0.182727	1	0.42743	0	0.350274	0.427013	0.0831271	1	0.484646	0	0.240655	0.270372	0	0.791506	0.442085	1	0.151544	0.184363	Chd8
0	0.593726	0	0	1	0.872276	0	0.377147	0	0	0.633347	1	0	0.765039	0.859252	0	1	0.721192	0	0.490646	0	0	0.945758	1	Chd9
0.973833	1	0.306109	0	0.220028	0.167798	0.487582	0.942251	1	0	0	0.39491	0.735437	1	0.762987	0	0.32693	0.676423	0.705611	1	0.947539	0.52453	0.231692	0	Chek1
1	0.948293	0.848528	0	0	0	1	0.447699	0.627638	0	0	0	1	0.637995	0.497528	0	0	0	1	0.609071	0.55517	0	0	0	Chek2
0.204643	1	0.162035	0	0.958037	0.816655	0	1	0.395604	0.181319	0.749608	0.77394	0.127477	1	0.271006	0	0.885844	0.867152	0.128103	0.836834	0.460871	0	1	0.861309	Cherp
1	0.292598	0.532807	0.235851	0	0.925437	1	0.589302	0.77451	0	0	0	1	0.366651	0.473501	0.290858	0.92931	0	0.753741	0.232034	1	0.297974	0	0	Chfr
1	0	0.504227	0.528534	0	0.111645	0	0	0.245936	1	0	0.134846	0	0.528737	0.9913	1	0	0	0	0.623268	0.453731	1	0	0	Chic2
0	0.757821	0.450554	0.671005	1	0.186029	0	0.505323	0.344686	0.0981227	1	0.204546	0	0.828956	0.706406	0.695715	1	0.706289	0.0498282	0.313829	0	0.489457	1	0.0763496	Chid1
1	0	0.211447	0	0	0	1	0	0	0	0	0	1	0.248818	0.589896	0.339598	0	0	1	0	0.271205	0	0	0	Chka
1	0	0.274164	0.171511	0	0	0.12614	0	0.113138	0.0997985	0	1	1	0	0.337507	0.33522	0	0	0.22831	0	0.138058	0	0	1	Chkb
1	0.948881	0.322328	0.219668	0	0	0.783926	0	0.752296	1	0	0	1	0	0.68652	0.479698	0	0	1	0	0.637083	0.486342	0	0	Chm
0.124897	1	0.241836	0.243402	0	0.404845	0.102802	0.777092	0.53392	0.608898	0	1	0.161158	1	0.557683	0	0.174582	0.538658	0.103521	1	0.782872	0.0115194	0	0.896297	Chmp1a
0	1	0.0693998	0.0359144	0.0251273	0.0167945	0.0119015	1	0.0523875	0.116812	0	0.000691128	0.0501179	1	0.233143	0	0.0867845	0.144821	0	1	0.0353739	0.242929	0.102811	0.0116256	Chmp1b1
0.0879896	1	0.0205391	0	0.0152942	0.0276693	0.0383535	1	0.261671	0.0278563	0	0.0368592	0.00850623	1	0.0885125	0	0.197277	0.00876416	0.110443	1	0.434392	0	0.0694326	0.0610223	Chmp1b2
0.798219	1	0.302938	0.182372	0	0.261665	0.224719	1	0.695381	0.240949	0	0.63171	0.335693	1	0.898734	0	0.405904	0.522023	0.596465	0.627393	1	0.0589102	0	0.22975	Chmp2a
0.000471197	1	0.193356	0.0291011	0.859325	0	0	0.927325	1	0.0487381	0.322153	0.738296	0.101879	0.456002	1	0	0.14393	0.447082	0.0172478	0.267466	1	0.0418286	0	0.26756	Chmp2b
1	0.54264	0.478822	0.146425	0	0.344372	1	0.672613	0.655011	0.458176	0	0.939789	1	0.497923	0.716302	0.0393845	0	0.217743	1	0.31644	0.733197	0.0563601	0	0.234178	Chmp3
0.784016	0.708749	1	0.301324	0	0.188423	1	0.917906	0.952768	0.600777	0	0.88192	0.945842	0.476796	1	0.128638	0	0.597684	0.75193	0.527992	1	0.419884	0	0.591699	Chmp4b
0.00560563	0.374309	1	0.297194	0.419249	0	0.524991	0.478221	1	0.207832	0	0.199062	0.486166	0.285233	0.68403	0	0.512241	1	0.127615	0.376569	1	0.987448	0	0.621339	Chmp5
0.147038	0	1	0.58983	0.11556	0.068403	0.149088	0	1	0.923844	0.0294679	0.0407981	0.0931968	0.00652253	1	0.431142	0.133006	0	0.188055	0.0727584	1	0.885039	0	0.0460243	Chmp6
1	0.999234	0.360989	0.446102	0	0.376177	0.384087	0	0.836854	0	0	1	1	0.344703	0.862239	0.576697	0	0	1	0.463188	0.874302	0.564378	0	0	Chmp7
1	0.103922	0.200336	0	0.0813632	0.135584	1	0.229727	0.929332	0	0	0.638316	1	0.58814	0.190503	0	0.607708	0.0504176	1	0.450946	0.825355	0	0	0	Chn2
1	0.0620705	0.320659	0.0213583	0	0.101516	1	0.0724277	0.222349	0.127821	0	0.172564	1	0.107335	0.224271	0.0254611	0	0.146314	1	0.044978	0.160386	0	0.011389	0.0613309	Chordc1
0.107226	0	1	0.941671	0.28084	0.427005	0	0.000231799	0.17511	1	0.283139	0.306749	0.0590403	0	0.874319	1	0.306982	0.52852	0.00175553	0	0.436758	1	0.213692	0.424986	Chp1
0	0.627886	1	0.916992	0.443055	0.519966	0	0	0.237699	1	0.148522	0.263133	0	0	1	0.80918	0.359327	0.254177	0	0.800243	0.666877	0.469606	1	0	Chpf2
0	0	0	1	0	0	0	0	0	1	0	0	0	0	0	1	0	0	0	1	0	0.483622	0	0	Chpt1
0.349964	0.178808	0.106089	0	1	0.794259	0	0.204467	0.45516	0.0454793	1	0.575493	0.0991241	0.30061	0.628994	0	0.752017	1	0	0.260524	0.626199	0.00653773	1	0.982393	Chrac1
1	0	0.198209	0	0	0	1	0	0	0	0	0	1	0	0	0	0	0	1	0	0	0	0	0	Chrna4
0	0	0.738524	1	0.573689	0	0	0	0	1	0.707998	0	0	0	0.932545	1	0.634558	0	0	0	0	1	0	0	Chst11
0.00513623	0.145883	0.590201	1	0	0.114874	0	0.0506859	0.141179	1	0.171022	0.152232	0.0472263	0	0.304275	1	0.0605671	0.0743644	0.107194	0	0.119768	1	0.0973717	0.0323151	Chst12
0	0	0.895982	1	0.529916	0.465167	0.252713	0	0	1	0.28924	0.322592	0	0	0.364396	1	0.414076	0.147601	0	1	0	0.690048	0.523137	0	Chsy1
1	0.218966	0.0731505	0	0.592591	0.390588	1	0.301113	0.296366	0	0.258689	0.282289	0.971737	0.479268	0.209556	0	1	0.590908	1	0.473152	0.365798	0	0.612562	0.795866	Chtf18
0.142044	1	0.581645	0	0.135494	0.156222	0	0.298822	1	0.22264	0.0913136	0.109817	0	0.56689	1	0.0187262	0.188564	0.216922	0	0.493887	1	0.0502386	0.156091	0.241411	Chtf8
0	0.309295	0.165464	0.091508	1	0.71023	0	0.331841	0.061439	0.00310331	1	0.280537	0	0.241296	0.183507	0.0622559	1	0.723463	0	0.249652	0.117625	0.0420386	1	0.273686	Chtop
1	0.76524	0.45746	0.297399	0	0.0772477	0.324603	1	0.232503	0.642863	0	0.618121	0.476454	1	0.148314	0.517811	0.985691	0	0.745224	0.382795	0.593804	0.507898	1	0	Chuk
0	0	1	0	0	0	0	0	0	0	0	0	0	0	1	0	0	0	0	0	1	0	0	0	Churc1
1	0.0109397	0.585712	0.154593	0	0.201013	1	0	0.518951	0.232392	0.551186	0.635494	1	0.0926167	0.51875	0.171136	0	0.285264	1	0.19116	0.813008	0.431362	0	0.403474	Ciao1
0.426214	0.201811	1	0.44616	0	0.805993	0.196629	0	0.922245	0.180959	1	0.969079	0.276736	0	1	0.0777149	0.27901	0.199079	0.329221	0.232745	1	0.272653	0	0.5808	Ciao2a
1	0.170852	0.0884558	0.0861769	0	0.27849	1	0.0376899	0.336379	0.0804585	0	0.494806	1	0.153503	0.350325	0.138288	0	0.324295	1	0.180347	0.576236	0.342797	0	0.429022	Ciao2b
1	0.304555	0.209803	0.177358	0	0	0.816961	0	0.145204	0.135266	0.0217459	1	0.267241	0.0777636	0.376042	0.0805759	1	0	1	0.203296	0.526902	0.174314	0	0	Ciao3
1	0.165167	0.741444	0.179735	0	0.163203	1	0	0.195474	0.314007	0.0269193	0.0424129	1	0.0484976	0.224843	0.0012528	0	0.31595	1	0.0717486	0.261713	0.329336	0	0.0650639	Ciapin1
0.433604	0	0.918706	1	0.179663	0.471012	0	0.46133	0.185793	1	0.344933	0.298754	0	0	0.674846	0.900334	0.217922	1	0	1	0.290814	0.570209	0.213987	0.309882	Cib1
0.680072	1	0	0.558759	0.148143	0.0644618	0	1	0.328575	0.0303763	0.580345	0.749536	0.477508	0.933297	1	0.784632	0	0.477525	0.739733	1	0.866716	0	0.465108	0.690052	Cic
0.547335	0.596381	0.40965	0	0.601861	1	0.338128	1	0	0	0	0.416206	0.413718	0.317156	0.429899	0	1	0	0.25357	0	0	0	1	0	Cinp
1	0	0.188095	0.153309	0.208657	0.569304	0.36271	1	0.383128	0	0	0.327145	1	0.362096	0.774761	0.410235	0	0	0.753341	0.219711	0.556037	0.334036	0	1	Cip2a
0.163594	0.439273	0.0779012	0	1	0.775281	0.0701714	0.569763	0.299183	0	1	0.68191	0	0.522466	0.381679	0.0543745	1	0.722364	0.222256	0.467681	0.339483	0	1	0.927757	Cir1
0	0.581039	0.560726	0.459098	1	0.647057	0	0.779584	0.327417	0.190964	1	0.160755	0	0.417591	0.273879	0.101102	0.686104	1	0	0.379874	0.274111	0.118057	1	0.64352	Cirbp
0	0.0053611	0.0953923	1	0.160149	0.286426	0	0.00521355	0.0560416	1	0.179471	0.275693	0	0.0152695	0.0271343	1	0.128023	0.0975818	0	0.712067	0.0385115	1	0.137598	0.321654	Cisd1
0	0.0197376	0.252492	1	0.492802	0.959025	0.0243633	0	0.103175	0.921382	0.679705	1	0	0.00941854	0.189141	1	0.462121	0.843434	0	0.0243491	0.160154	1	0.856923	0.827692	Cisd2
0	0.0661657	0.606422	1	0.330068	0.338555	0	0.454119	0.696276	1	0.599824	0.697303	0	0.259494	0.694093	1	0.229958	0.274262	0	0.626157	0.731481	1	0.293431	0.469907	Cisd3
0.876201	1	0.0447261	0	0.235359	0.422681	0.606411	1	0.887064	0	0.215895	0.395548	0.319111	1	0.299503	0	0.120348	0.923464	0.0377034	1	0	0.371558	0.492663	0.347032	Cit
1	0.0590911	0	0	0	0	1	0.307422	0	0	0	0	0.525628	1	0	0	0	0	1	0	0	0	0	0	Cited2
0	0.526629	0.469251	0.268154	0.667684	1	0.185593	0.604478	0.537313	0	1	0.80597	1	0.181319	0.152625	0	0.261294	0.240537	0	0.449367	0.605485	0	0.93038	1	Ciz1
0.253172	0.175793	0.190097	0	1	0.731059	0.112234	0.213691	0.436789	0	1	0.715447	0.258828	0.298387	0	0.0549774	0.916479	1	0.132612	0.227177	0	0	1	0.668016	Ckap2
0.504611	0.333329	0	0.704856	0.553441	1	0.094653	0.630791	0.965999	0	1	0.657801	0.0369902	0.431362	0	0.955523	0.531638	1	0	0.4813	0.228975	0.547632	0.831644	1	Ckap2l
0.227432	1	0.0238771	0	0.0669066	0.193048	0.0500467	1	0.0902649	0	0.127668	0.230224	0.153668	1	0.0532667	0	0.141036	0.225974	0.101539	1	0.0320912	0	0.157911	0.247408	Ckap5
0	0	0.511541	1	0	0	0	0	0	1	0	0	0	0	1	0.406894	0	0	0	0	0	1	0	0	Cklf
1	0	0	0	0	0	0	0	0	0	0	0	1	0	0	0	0	0	1	0	0	0	0	0	Cks1b
0.99536	1	0.384461	0.303632	0	0.0662921	1	0.302817	0.34004	0	0.0420477	0.148785	1	0.456755	0.300872	0	0.0732875	0.0711014	1	0.588784	0.50976	0.0456066	0.228787	0	Cks2
0.842382	0.432574	0.0427192	0	0.0778194	1	0.38573	0.638889	0.437409	0	0.655556	1	0.223926	1	0.193298	0	0.176788	0.827532	0.210595	0.887297	0.193568	0	0.202056	1	Clasp1
0.803903	0.806874	0	0.120098	0.0638712	1	0	0.802382	0.306889	0.275402	0.225675	1	0.39984	1	0.200529	0	0.277371	0.603943	0.0511786	0.701865	0	0.104465	0.112531	1	Clasp2
0.422765	0.959931	0.0893903	0	1	0.384073	0.295332	1	0.397282	0	0.716153	0.661378	0.166177	0.745359	0.334808	0	1	0.384214	0.465183	1	0.509281	0	0.769089	0.426985	Clasrp
0	0.119884	0.704799	1	0.17357	0.357002	0	0	0.184863	1	0.30083	0.543568	0	0.0821574	0.547918	1	0.186385	0.19696	0	1	0.157565	0.739477	0.114922	0.275313	Clcc1
0	0	0	1	0	0	0	1	0	0	0	0	0	0	0	0.223746	1	0	0	0	0	1	0	0	Clcn2
0.355336	0.0267403	0.27011	1	0	0.243848	0	0.0741044	0.193195	1	0.0607258	0.399595	0.0950482	0.149745	0.35018	1	0	0	0.706667	0.63024	0.421105	1	0	0.229327	Clcn5
0.327605	0.669431	0.750083	1	0	0.437986	0.450852	0.385026	0.535022	1	0	0.276577	0.187443	1	0.31594	0.522075	0	0	1	0.453971	0	0.431241	0	0	Clcn6
0	0	0.831805	1	0	0	0	0	0.0938019	1	0	0	0	0	0.482883	1	0	0	0	0.976309	0.170325	1	0	0	Clcn7
0.284315	0	1	0.809447	0	0.303007	0.412939	0	0.206738	1	0.373097	0.47549	0	0	1	0.665183	0.512993	0.261742	0.409281	1	0.330211	0.91488	0.143019	0	Cldnd1
1	0.236157	0.449371	0.810375	0.430549	0	0	0.255048	0.219353	1	0.0625071	0.0829231	0	0.64415	0.617049	1	0.177402	0.130364	1	0.102414	0.0587056	0.158823	0	0.111855	Clec12a
0.413672	0.165962	1	0.430626	0	0	1	0.626419	0	0	0	0	0.258086	1	0.531389	0	0.866926	0	0.358161	0.251331	1	0	0	0	Clec16a
0.250194	0.0521465	0.770537	1	0	0.049934	0	0.0739785	0.333818	1	0.0358481	0.0912493	0	0.0523875	0.787071	1	0.0368096	0.067609	0.106233	0.0552696	0.538431	1	0	0.03801	Clec2d
0	0	0.757323	1	0.0648819	0.568721	0	0	0	1	0	0.0979	0	0	0.663771	1	0.254776	0	0	1	0.316126	0.68629	0	0	Clec2i
0	0	0.553045	1	0.189673	0	0.348185	0	0	0.434663	1	0	0.850536	0	0.306307	1	0.306474	0	0.34865	0.903599	0.158789	1	0.594263	0	Clec4a4
0	0	0	1	0	0	0	0	0	1	0	0	0	0	0	1	0	0	1	0.173016	0	0.172132	0	0	Clec4d
0	0	0.474565	1	0	0.325393	0	0	0.21348	1	0	0.764626	0.28735	0	0.331304	0.961827	1	0.292889	0	1	0.209068	0.215599	0.0797692	0.126239	Clec4e
1	0.130438	0.490788	0.132336	0	0.166073	1	0.189063	0.64244	0.222949	0	0.435616	0.951356	0.233681	1	0.0966086	0	0.190075	1	0.245022	0.799502	0.238108	0	0.262998	Clic1
0.851428	0.24416	1	0.12461	0	0.343688	1	0.319106	0.72696	0.348969	0	0.460745	0.856454	0.233254	1	0	0.0754985	0.285771	0.822134	0.30423	1	0.06228	0	0.229683	Clic4
0.131527	0.32386	1	0.990086	0	0.827165	0.215322	0.167722	1	0.423902	0	0.787538	0.270421	0.18585	1	0.438944	0	0.686469	0.14496	0.198621	1	0.396311	0	0.385131	Clint1
0.79308	0.246016	0	0.0102689	0.518131	1	1	0.798561	0.506191	0	0.896928	0.453048	0.697347	0.442613	0.397215	0	0.18788	1	0.351313	1	0.285243	0	0.435402	0.783771	Clip1
0	0.331731	1	0.368389	0.820913	0.635216	0.171445	0.777648	0.545933	0	0.755998	1	0	0.278266	0.628769	0.303392	0.157035	1	0	0.322861	0.327947	0.127469	1	0.608019	Clip2
0	0.317376	0	0	0.704482	1	0	0.295246	0.588253	0	0.945932	1	1	0.360776	0.523544	0	0.84727	0.801578	0	0.391251	0.419986	0	0.855641	1	Clk1
0.330014	0.308931	0.454769	0	0.928337	1	0	0.657684	0	0	0.895822	1	0	0.325319	1	0	0.993522	0.807417	0	0.241805	0.617586	0	0.755779	1	Clk2
0.128257	0.957142	0.110696	0	1	0.855354	0.118289	1	0.8576	0	0.9392	0.8736	0	0.792432	0.368859	0.0853991	1	0.618616	0.450496	0.95	0.885185	0	1	0.953704	Clk3
0	0	0	0	1	0.770351	0	0	0	0	0.447864	1	0	1	0	0	0.325022	0.213508	0	0	0	0	1	0	Clk4
1	0.104002	0.623967	0.486074	0	0	0.0813832	0.0807738	1	0.27002	0.0635415	0	0.182306	0.0520783	1	0.156512	0	0.0149966	0.15147	0.0786766	1	0.352273	0.0168661	0	Cln5
0	0	0.649593	0.51014	1	0.455111	0	0	0	1	0.410671	0.123306	0	0	0	0.509001	1	0.252947	0	0.367561	0	0.84874	1	0	Cln6
0	0	0.781286	0.672469	1	0	0	0	0	1	0.340756	0	0	0	0	1	0.258238	0	0	0.528493	0	0.352995	1	0	Cln8
0	1	0	0	0	0	0	1	0	0	0	0	0	1	0	0	0	0	0	0	0	0	0	0	Clnk
1	0.310709	0.525496	0.129203	0	0.309613	1	0.231452	0.449373	0.100771	0	0.302152	1	0.164222	0.307882	0	0.0728226	0.250821	1	0.126063	0.425675	0.0512774	0	0.159261	Clns1a
0.673757	1	0.0362101	0	0.198106	0.107312	0.324604	1	0.489703	0	0.234952	0.322737	0.207725	1	0.153842	0	0.358474	0.197163	0.241863	1	0.318741	0	0.173295	0.370414	Clp1
0.030202	0	0.586377	1	0.172352	0.32232	0	0.0207935	0.524192	1	0.60072	0.433522	0.0265337	0	0.460397	1	0.182003	0.257616	0	0.506289	0.474942	1	0.287879	0.392774	Clpb
0.0850268	0.00278665	0.707062	1	0	0.0113505	0	0.0174575	0.447628	1	0.0325873	0.0290958	0	0.0140975	0.460474	1	0.029249	0.0300395	0.242973	0	0.429872	1	0.0149244	0.0446266	Clpp
0	0.0173097	0.181498	1	0.0843612	0.155947	0	0	0.0776398	1	0.152795	0.20559	1	0	0.0505871	0.404268	0.0314184	0.0148828	0.0779221	1	0.0166234	0.979221	0	0.0581818	Clptm1
0	0	0.604993	1	0.516887	0.640235	0	0.025736	0.192878	1	0.592807	0.515081	0.0879723	0	0.516892	1	0.831081	0.635135	0	1	0.254854	0.774834	0.55298	0.556291	Clptm1l
0.411399	0	0.441184	1	0.384451	0.20007	0	0.0340949	0.484188	1	0.88386	0.399673	0	0.0207722	0.320139	1	0.309028	0.231944	0	0.0678938	0.422124	1	0.466372	0.341593	Clpx
1	0.0537276	0.12553	0	0.261919	0.432836	0.297193	1	0	0	0	0.133121	0.772496	0.602388	0.500913	0	1	0.832816	0.588728	0	0	0	0.79798	1	Clspn
0	0	1	0.742842	0.47456	0	0	0	0.363902	1	0	0	0	0	1	0.581934	0.211316	0	0	1	0.571243	0.564336	0	0	Clstn1
0.464657	0.41684	0.714137	1	0	0.31185	1	0.515376	0.490456	0.538706	0	0.580594	0.862385	0.306029	0.882045	1	0	0.360419	1	0.623546	0.654346	0.828884	0	0.32512	Clta
0.174701	0.380028	0.773344	1	0	0.220727	0.84536	0.541495	0.927414	1	0	0.633913	0.593635	0.431416	1	0.951375	0	0.531118	0.608923	0.57184	1	0.826539	0	0.378581	Cltb
1	0.297277	0.651148	0.687539	0	0.253357	1	0.239902	0.47858	0.438188	0	0.412485	0.970312	0.285937	1	0.725	0	0.354688	1	0.327187	0.543911	0.322335	0	0.12502	Cltc
0	0.639787	1	0.515651	0	0.185655	0	0.0610192	1	0.673083	0.134101	0.28288	0.120082	0.303494	1	0.188135	0	0	0.0813684	0.239197	1	0.61153	0	0.150341	Clu
1	0.580617	0.537185	0.0867266	0	0.1354	1	0.444208	0.677519	0.67087	0	0.470693	1	0.596568	0.685878	0	0.0656137	0.361297	1	0.444074	0.730932	0.0993808	0.057275	0	Cluh
0	0.0119393	1	0.903516	0.0630459	0.0295778	0	0.0339879	0.71425	1	0.214627	0.0568983	0.00875578	0	0.782229	1	0.0794365	0.0861029	0	0.0218163	0.736694	1	0.137232	0.056485	Clybl
0.110081	0.856244	0.0464175	0	1	0.911008	0	1	0.171662	0.0339666	0.622826	0.541617	0.0208234	1	0.0615667	0	0.973397	0.820427	0.0263792	0.996923	0.235628	0	0.861527	1	Cmas
0	0.0634329	1	0.376368	0.10083	0.135115	0.074895	0	1	0.139158	0.0130792	0.139952	0.0207457	0.00558028	1	0.211669	0	0.105284	0	0.0499737	1	0.479222	0.298851	0.219275	Cmc1
0.0208399	0	0.978513	1	0.0896976	0.19604	0	0.0304575	0.378637	1	0.0250421	0.362256	0.0680024	0	0.875172	1	0.0638784	0.498967	0	0.0768124	0.503517	1	0.0659104	0.321219	Cmc2
0	0	0.958831	1	0	0	0	0	0.25611	0.620937	0.342887	1	0	0	0.291407	1	0	0	0	1	0.203483	0.749312	0	0	Cmc4
1	0.095363	0.23778	0.144358	0	0.0578306	0.930629	0	1	0.261184	0.626707	0.803838	0.701961	0.745217	1	0.362227	0	0.312878	0.849273	0.365285	1	0.600533	0	0	Cmip
1	0.12255	0.824313	0.288861	0	0.152654	1	0.0920161	0.540748	0.334907	0	0.313409	1	0.148657	0.76566	0.213721	0	0.0951721	1	0.224201	0.558904	0.348858	0	0.16347	Cmpk1
0.226592	0.635102	0.033492	0	1	0.950099	0.356047	1	0	0.757183	0.94103	0.642712	0.324287	0.564285	0.0253448	0	0.774929	1	0.356123	0.705976	0.0712371	0	1	0.757703	Cmss1
0.439114	0.415129	0.778963	1	0	0	0	1	0.750145	0.304196	0	0	0.287001	0.253216	0.578516	0.673907	1	0	0.364585	1	0.913965	0.972437	0	0	Cmtm6
0	0.0383338	0.391114	1	0.0422348	0.083449	0	0.0259997	0.168506	1	0.0402421	0.0991053	0	0.0412194	0.382221	1	0.0393844	0.0427486	0	0.0521271	0.244091	1	0.0295431	0.0231092	Cmtm7
0.958595	1	0.154583	0	0.206095	0.206467	0.0357281	0.0446399	0.0240516	1	0	0.0119555	0.673255	1	0.319334	0	0.187439	0.147949	0.704668	1	0.631388	0	0.0694866	0.267679	Cmtr1
0.698634	0.370934	0.208424	0	1	0	1	0	0	0	0	0	0.171429	1	0.223883	0	0	0	1	0	0	0	0	0	Cmtr2
0	0.426795	1	0.598686	0	0	0	0	0	0	1	0	0	1	0	0.83626	0.948214	0	0	1	0	0.730256	0	0	Cmya5
0.397183	1	0.536418	0.136016	0	0.0278471	1	0.968513	0.503363	0.063976	0	0.0599685	0.717483	1	0.819299	0.0111906	0	0.161622	1	0.839658	0.894441	0	0.0785676	0.111438	Cnbp
0.841869	0.213154	1	0.222598	0	0.191244	1	0.21221	0.507632	0.332275	0	0.305418	1	0.176495	0.5985	0.0730467	0	0.0964594	1	0.329063	0.633176	0.376264	0	0.114623	Cndp2
0	0	0.961174	1	0.40828	0.659019	0	0	0.400282	1	0.587258	0.838672	0	0	0.732899	1	0.578829	0.580135	0	1	0.167601	0.624277	0.446453	0.472534	Cnep1r1
0	0	0.188622	1	0	0	0	0	0	0	0	0	0	0	0	1	0	0	0	1	0	0	0	0	Cngb1
0.243916	0	0.023758	1	0.144254	0.0229408	0.12041	0.0393677	0	1	0.777954	0.134068	0.140278	0.0512911	0.0344975	1	0.0715278	0	0.107937	0.0364464	0.0197489	1	0.156974	0	Cnih4
0.594039	0.318702	1	0.295069	0	0.295651	0.50587	0.21258	1	0.120927	0	0.334519	0.394864	0.135662	1	0	0.147488	0.182969	0.470605	0.190214	1	0.141041	0	0.576275	Cnn2
0	0	0.837671	1	0.77873	0.467468	0.226727	0.30624	0.0670202	1	0	0.0250651	0.0209404	1	0.151382	0.239874	0.144479	0	0	1	0.227458	0.963918	0	0.0614345	Cnnm2
0.233299	0.18293	0.615688	1	0.0170428	0	0.0365655	0	0.228491	1	0.165333	0.166139	0.333993	0	0.603685	1	0.0473552	0.060926	0.235383	0	0.31203	1	0.0232865	0.105089	Cnnm3
0	0	0.887746	1	0.339794	0	0	0	0.0717657	1	0	0.0869245	0	0	0.396444	1	0	0	0	0.141743	0.035545	0.0985365	0	1	Cnnm4
1	0.848598	0	0.0616822	0.225136	0.885981	0.371154	0.867308	0.342604	0	0.0884615	1	0.482714	1	0	0.0564162	0.398465	0.462494	0.46118	0.925466	0.137224	0	0.419255	1	Cnot1
1	0.261848	0.0205519	0	0.101992	0.208616	0.0564948	0.124044	0	1	0.0347049	0.238441	0.886501	1	0	0.10615	0.991488	0.648715	0.971719	1	0.121549	0	0.566442	0.949094	Cnot10
1	0.115678	0.0101412	0.0180602	0	0.210224	0.728524	0.707027	0.443038	0	0.373575	1	0.420682	0.355557	0	0.0146208	0.525313	1	0.339033	0.477888	0.218676	0	0.188018	1	Cnot11
1	0.945653	0.114214	0.148972	0	0.532231	0.306959	0.998048	0.338148	0	0.215205	1	0.185722	0.89329	0.0652568	0.0489424	0	1	0.327628	1	0.261614	0	0.398533	0.645477	Cnot2
0.370181	1	0.211226	0.223789	0	0.472029	0.41415	1	0.584861	0.40639	0	0.375352	0.486536	1	0.207055	0.0988048	0	0.569271	0.264879	1	0	0.111195	0.100714	0.597861	Cnot3
1	0.222457	0	0.12362	0.422863	0.163392	0.216701	0.32263	0.599616	1	0.0886532	0	0.855851	0.486693	0.788674	0	1	0.486051	0.639054	0	1	0.213361	0.520149	0.0136156	Cnot4
1	0.318464	0.034419	0.0936639	0.290997	0	1	0.182302	0.139247	0	0.128547	0.156224	0	0.0578777	1	0.94828	0.282731	0.15352	0	0.15926	0.0967684	1	0.0120282	0.238181	Cnot6
1	0.343587	0.137119	0.0826706	0	0.309762	0.103608	0.663572	0.647511	0	0.194964	1	0.169808	0.881536	0.47101	0	0.314722	1	0.158301	0.858426	0.444924	0	0.557608	1	Cnot6l
1	0.588742	0	0.054748	0.146179	0.905621	0.0171327	0.468958	0.102255	0.0515114	0	1	0.149771	1	0.295453	0	0.128783	0.940426	0.0803681	0.443298	0.139241	0	0.259689	1	Cnot7
1	0.29654	0	0.183348	0.321692	0.366489	0.494358	0.448666	0.414678	1	0	0.836396	1	0.696032	0	0.0484854	0.985226	0.669851	0.604748	0.523622	0.390998	0	0.264255	1	Cnot8
1	0.388434	0.032441	0	0.0736293	0.424408	0.113507	0.732426	0.422273	0	0.11139	1	0.134469	1	0.228849	0	0.609729	0.551371	0.155701	0.86793	0.510985	0	0.322347	1	Cnot9
0	0.0173774	1	0.421661	0.151058	0.491173	0	0.0568855	1	0.340099	0.362903	0.499729	0	0.014408	1	0.139407	0.102438	0.174969	0	0.0579943	1	0.300966	0.234024	0.234024	Cnp
0.143874	0.0369333	1	0.0718183	0	0.00886748	0.0480603	0.0376643	1	0.0385306	0	0.010178	0.0238614	0.00917492	1	0.0211551	0	0.00420136	0.0371742	0.0372375	1	0.0577918	0	0.0127621	Cnpy2
0.0601879	0.0399662	1	0.13345	0	0.00676877	0.0478086	0.0152668	1	0.226105	0.0223768	0	0.0157059	0.00739051	1	0.0342336	0	0.0071294	0.00385309	0.00533294	1	0.0600872	0	0.00258465	Cnpy3
0.155807	0.0390267	1	0.0735177	0	0.00863985	0.0519192	0.0298029	1	0.0631363	0.0498654	0	0.0381519	0.0107012	1	0.0303367	0.00167369	0	0.0575916	0.0316933	1	0.0691099	0	0.00709424	Cnpy4
0	0	1	0.833848	0	0	0	0	0	0	0	0	0	0	0	0	0	0	0	0	0	0	0	0	Cnr2
0	0	0.768585	1	0.162143	0.309932	0	0.235276	0.751493	1	0.384178	0.317873	0	0	0.462275	1	0.169499	0	0	1	0	0.815255	0.115623	0.879768	Cnst
0.504944	0.219327	0.544359	0	0	1	0.50979	1	0	0	0	0	0.0801149	1	0	0	0.693896	0	1	0.744886	0	0	0	0	Cntln
0	0	0.830449	0.508195	0	1	0	0	0	0.378086	0	1	0	0	0	1	0	0	0	0.904787	0	1	0	0	Cntnap1
1	0	0.951659	0	0	0	0.47779	0	1	0	0	0	1	0.266292	0	0.5946	0	0	1	0.493155	0.482789	0	0	0	Cntnap2
0.043535	0.258053	0	0.395192	1	0.236613	0.319042	0	0	0	1	0.21659	0.0287721	1	0.132916	0	0.163777	0.0909398	1	0.750133	0.54901	0.324489	0	0.141081	Cntrl
0.790059	0.549323	0	0	0.159437	1	0.0329118	0.439986	0.111918	0.640819	0	1	1	0.64373	0.125713	0	0.0814171	0.254976	0	0.548261	0.178832	0	0.180929	1	Cntrob
0	0	0.62287	1	0.147309	0.204484	0	0	0.0627049	1	0.0942623	0.152049	0	0	0.0924949	1	0.1286	0.150101	0	1	0.0343319	0.767831	0.0680665	0.172339	Coa3
0.248914	0	0.958666	1	0.737498	0.491024	0	0	0	1	0.732902	0.544003	0	0.144974	0.373494	0.645609	0.932616	1	0	0.740981	0.336125	0.169258	0.764448	1	Coa5
0	0	1	0.588464	0	0	0	0	1	0	0	0	0	0	1	0.361462	0	0	0	0.328096	1	0.553117	0	0	Coa6
0.00289866	0	1	0.349249	0.0321985	0.0152505	0	0.0464993	0.90678	1	0.32255	0.100794	0.038119	0.00685548	1	0.278876	0.0326358	0	0	0.449466	1	0.539043	0.049971	0.101893	Coa7
0.837515	0	1	0.727061	0.0665824	0.138281	0.22258	0	0.649929	1	0.205579	0.295222	0.166284	0	0.830504	1	0.104336	0.13359	0.171239	0	0.633051	1	0.016526	0.147707	Coasy
0.668509	1	0.954277	0.0534923	0.2389	0	0.11746	0.355654	1	0.0929667	0	0.35293	0.140062	0.375605	1	0.106193	0	0.00417373	0.261673	0.367909	1	0.199294	0	0.22831	Cog1
1	0.971636	0.906804	0.521706	0	0.346073	0.245827	0.394114	1	0	0.929038	0.163404	0.494481	0.492274	1	0.179013	0.347243	0	0.397447	0.407355	1	0.112058	0.823616	0	Cog2
0.624318	1	0.882768	0.274431	0.184209	0	0.0335183	0.345567	1	0.152999	0	0.10228	0.215808	0.409009	1	0.169027	0.0839413	0	0.197218	0.472847	1	0.134906	0.544232	0	Cog3
0.629259	1	1	0.201663	0	0.207016	0.352661	0.415994	1	0.471732	0	0.270807	0.168751	0.318596	1	0.0953629	0.189939	0	0.36994	0.448739	1	0.195707	0	0	Cog4
1	0.719696	0.780537	0.419483	0	0.248214	0.553102	0.545695	1	0.555571	0	0.587669	0.390004	0.501051	1	0.20245	0	0.0131315	0.506217	0.516874	1	0.322298	0	0.264683	Cog5
1	0.333826	0.5917	0.27772	0	0.13843	0.471101	0.470693	1	0.0723344	0	0.765127	0.314064	0.39286	1	0.204388	0.0798409	0	0.440928	0.459916	1	0.478903	0	0.510549	Cog6
1	0.313801	0.331895	0.119757	0.138665	0	0.253938	0.35754	1	0.483996	0	0.622809	0.27695	0.337104	1	0.0717888	0.0213913	0	0.186161	0.343515	1	0.169075	0	0.0184778	Cog7
1	0.389378	0.40355	0.212459	0	0.140574	0.91901	0.873948	0.992936	1	0	0.673734	0.636341	0.489395	1	0.217989	0	0.105488	0.962474	0.629029	1	0.245514	0	0.408029	Cog8
0	0.230203	0.0876849	0.0310114	0.544688	1	0	0.13941	0.257728	0.0814056	0.415519	1	0.0901132	0.247534	0.0832936	0	0.9585	1	0	0.168865	0.29545	0.859779	0.650534	1	Coil
1	0	0	0.66994	0	0.308055	0.562212	0.138879	1	0	0	0	0.389178	0.350864	1	0.480441	0	0.0593586	1	0.406539	0	0.8263	0.0548803	0	Col15a1
0	0	0.32524	1	0	0.279956	0	0.1377	0.655683	0.700151	1	0.0080709	0	0	0.739224	0	0	1	0	1	0.546314	0.332458	0.369963	0.367373	Col1a1
0	1	0	0	0.773764	0.15713	1	0.281196	0	0	0	0	0	1	0	0.901082	0	0	0	0.539668	0	1	0	0	Col28a1
0	0	0	0	0	1	0	0	0	0	0	1	0	0	0	0	0	0	0	0	0	0	0	0	Col2a1
0	0	0.358067	0.448759	0	1	0	0	1	0	0	0	0	0	1	0	0	0	0	0	0	1	0	0	Col4a1
1	0.0702357	0.236574	0.220875	0	0.0555072	0.697641	0.131622	1	0.666327	0	0.488213	0.447096	0.164648	1	0.242427	0	0	0.355811	0.140829	1	0.315193	0	0.089776	Col4a3bp
0	0	0	0	0	1	0	0	1	0	0	0.737934	0	0	0	0	0	1	0	0	0.889783	0	0	1	Col6a1
0.15402	0.808917	0.493553	1	0	0	1	0.99068	0.531306	0	0.4593	0.442597	0.360342	1	0.904315	0.181174	0.277155	0	0.70479	1	0.571945	0.0905543	0.239963	0	Col6a3
0	0.00266362	1	0.0644026	0.0604072	0.00979833	0	0.0110803	1	0.139356	0.169508	0.118687	0	0.00489309	1	0.0272938	0.0237583	0.0136328	0	0.00737234	1	0.0762067	0.0482694	0.0294894	Colgalt1
0	1	0.261828	0.141434	0.0222402	0.166692	0.266207	1	0.704055	0.316948	0	0.514886	0.0991717	1	0.314663	0	0.362733	0.305908	0.268175	1	0.51371	0.423246	0.218307	0	Commd1
0.531034	1	0.206038	0.193125	0	0.0886346	0	1	0.543264	0.100815	0.0366813	0.39593	0.0168917	1	0.588446	0.0339058	0	0.0713148	0.0326032	1	0.536353	0.0840079	0	0.19684	Commd10
0.920276	1	0.748564	0.350602	0	0.518592	0.672023	0.864098	0.588669	0.186398	0	1	0.981881	1	0.716691	0.0751968	0	0.205742	0.851554	0.907525	1	0.279671	0	0.946321	Commd2
1	0.839813	0.665728	0.234904	0	0.246608	0.34936	1	0.676315	0.261082	0	0.415568	0.420842	1	0.70101	0.0800471	0	0.129816	0.429083	1	0.677122	0.131152	0	0.145407	Commd3
0.535473	1	0.314663	0.0819375	0	0.158511	0.291509	1	0.628794	0.596536	0	0.469706	0.220892	1	0.43208	0.0691272	0	0.226279	0.251067	1	0.556716	0.141331	0	0.270322	Commd4
0.308947	1	0.200453	0.113077	0	0.0385742	0.0896904	1	0.393213	0.248086	0	0.276669	0.0756377	1	0.477346	0.0236759	0	0.129	0.245049	1	0.66939	0.266732	0	0.422929	Commd5
0.129529	1	0.263132	0.0713573	0	0.0957858	0.458887	1	0.509861	0	0.0808457	0.342931	0.272289	1	0.174698	0	0.0748169	0.0216281	0.549799	1	0.761348	0.925936	0	0.215686	Commd6
0.218099	1	0.274498	0.189283	0	0.0459002	0	1	0.542131	0.208966	0.0817706	0.341115	0.117227	1	0.443881	0.00669291	0	0.0118727	0.189394	1	0.599721	0.183624	0	0.0562235	Commd7
0.783888	1	0.283139	0	0.419069	0.0982194	0.409608	1	0.464199	0.189713	0	0.56125	0.69156	1	0.355843	0	0.0207003	0.067344	0.58949	1	0.52589	0	0.0358496	0.215138	Commd8
1	0.961941	0.115076	0.120753	0	0.0423875	0.185849	1	0.389044	0.0282657	0	0.209189	0.263205	1	0.39869	0.0544821	0	0.0455163	0.17082	1	0.610075	0	0.00850852	0.00736533	Commd9
0.567371	0.37533	0	0	0	1	0.52801	0	0.322581	0	0	1	0.32404	0	0	0	0	1	1	0	0.88725	0.355735	0.305534	0	Comp
0.178125	0	0.651129	1	0.00288727	0.0463085	0.0864738	0	0.166903	1	0.028688	0.0975778	0.125512	0.00597893	0.404372	1	0	0.00105618	0.108911	0	0.211729	1	0.00536237	0.0324499	Comt
0	0	0.46631	1	0.160428	0.268449	0	0	0.0739726	1	0.0960616	0.257021	0	0	0.0647215	1	0.133156	0.228117	0	1	0.00462435	0.387358	0.0581063	0.103284	Comtd1
0	0	0	0	0.865557	1	0	1	0	0	0.385514	0.227502	0	0	0	0	0.170663	1	0	0	0	0	0	1	Cop1
0.303158	1	0.345352	0.133742	0	0.0378468	0.12593	1	0.823032	0.138754	0	0.2416	0.03906	1	0.753647	0.0578606	0.0119935	0	0.0997202	1	0.808153	0.0947242	0	0.0927258	Copa
0.208209	1	0.281744	0.114436	0	0.0691179	0.100902	1	0.726607	0.0941375	0	0.157835	0.0593452	1	0.667462	0.024045	0	0.0409277	0.0665484	1	0.582964	0.0470275	0	0.138864	Copb1
0.134653	1	0.297245	0.12825	0	0.0434614	0.0340735	1	0.70559	0.0941807	0	0.172665	0.0109111	1	0.765412	0.0490998	0	0.0103655	0.0144438	1	0.698832	0.121696	0	0.0620774	Copb2
0.169258	1	0.30742	0.139046	0	0.0899293	0.174959	1	0.540733	0.0328048	0	0.202296	0.148304	1	0.543962	0.0612915	0	0.0437796	0.106017	1	0.661891	0.069341	0	0.210888	Cope
0.389992	1	0.302848	0.147082	0	0.0842285	0.258907	1	0.822753	0.0736331	0	0.232821	0.141642	1	0.717456	0.035503	0	0.0850592	0.207764	1	0.77474	0.0978677	0	0.0606889	Copg1
0.24046	1	0.312436	0.169826	0	0.120651	0.0632598	1	0.737272	0.135916	0	0.1943	0.0388378	1	0.758044	0.0824039	0	0.118589	0.0746352	1	0.718319	0.16156	0	0.193469	Copg2
1	0.39676	0.243812	0.031256	0	0.0727514	1	0.49298	0.575371	0.101624	0	0.219665	1	0.69378	0.368928	0	0.0493777	0.183413	1	0.613677	0.514682	0	0.213673	0.225745	Cops2
1	0.504654	0.376422	0.136032	0	0.131078	1	0.40867	0.427425	0.43956	0	0.210817	1	0.603775	0.560064	0.0574681	0	0.0591181	1	0.444088	0.488389	0.179779	0.135406	0	Cops3
0.959887	1	0.6674	0.174821	0	0.287166	1	0.614427	0.567524	0.173423	0	0.382352	1	0.90844	0.559182	0	0.189249	0.264565	1	0.696918	0.787671	0	0.109589	0.138699	Cops4
1	0.523352	0.269353	0.0510105	0	0.114222	0.916867	0.789514	1	0.0440624	0	0.7223	0.745169	1	0.777213	0	0.0752305	0.33927	0.834349	0.816912	1	0	0.0299123	0.384477	Cops5
0.829163	1	0.880414	0.222691	0	0.187407	1	0.56512	0.61254	0.152989	0	0.33033	1	0.833152	0.664814	0.0161378	0	0.16894	1	0.795003	0.976826	0.203899	0	0.159623	Cops6
1	0.393231	0.295095	0.0231673	0	0.147282	1	0.679935	0.708117	0.347426	0	0.470584	1	0.928973	0.60491	0	0.165068	0.143193	0.978503	1	0.800077	0.234852	0	0.257508	Cops7a
1	0.141602	0	0.0565278	0.0403714	0.020981	1	0.532209	0.483434	0.0893301	0	0.178423	1	0.778487	0.853524	0.920516	0	0.431475	1	0.603418	0.191383	0.410569	0	0.829235	Cops7b
1	0.539853	0.305116	0.105522	0	0.15277	1	0.419512	0.3623	0.0399617	0	0.251366	1	0.668907	0.481287	0.00945981	0	0.11472	1	0.537914	0.503756	0	0.135605	0.187792	Cops8
0.0773866	1	0.340311	0.20869	0	0.142404	0.179058	1	0.632383	0.2152	0	0.253201	0.188864	1	0.627728	0.151958	0	0.171694	0.141462	1	0.574394	0.146346	0	0.166928	Copz1
0	0	1	0.742793	0	0	0	0	0	1	0	0.0565231	0	0	0	1	0	0	0	0.720779	0	1	0	0	Coq2
0.130076	0	0.833446	1	0	0.0669062	0	0.070888	0.470149	1	0.132196	0.0957586	1	0	0.23747	0.815632	0.316229	0.217184	0	1	0.318763	0.663113	0.0989995	0	Coq3
0	0.0201442	0.857414	1	0.0579918	0.0859316	0	0.0332106	0.427619	1	0.0830865	0.144762	0	0.0229249	0.424812	1	0.047722	0.0536521	0	0.555106	0.437736	1	0.0604257	0.0921084	Coq4
0.0380864	0	0.788563	1	0.0820255	0.0493379	0.0667374	0	0.540936	1	0.182898	0.0861544	0	0.133345	0.557918	1	0.110908	0.0684743	0.651262	0.708568	0.427912	1	0	0.0406457	Coq5
0	0.0230659	0.565924	1	0.0378647	0.0187818	0.011118	0	0.325823	1	0.0542415	0.0222974	0	1	0.177957	0.402688	0.0359183	0.256989	0.0897428	1	0.636367	0.912821	0.200125	0	Coq6
0	0.0347018	0.813793	1	0.0179699	0.207042	0	0.105547	0.283266	1	0.0949435	0	0	0.107776	0.351695	1	0.045514	0	0.0286382	0.573137	0.26972	1	0	0	Coq7
0	0.0923956	1	0.805077	0.184718	0.215614	0	0.045935	0.801314	1	0.343061	0.302135	0	0.176605	0.963134	1	0.675811	0.221378	0	0.744792	0.802083	1	0.182741	0.331229	Coq8a
0	0.163635	0.971507	1	0.118218	0.0927199	0	0	0.6	1	0.269291	0.166142	0	0.104271	0.555387	1	0.0735055	0.049553	0	1	0.439759	0.664157	0.0530979	0.106683	Coq8b
0.0354109	0.0006531	0.871713	1	0	0.0126886	0.0288687	0	0.465056	1	0.0361929	0.034168	0.0293831	0	0.525466	1	0.0215054	0.011355	0.0330231	6.40628e-05	0.381413	1	0	0.0714014	Coq9
0.769903	1	0.55996	0.179711	0	0.100437	1	0.649	0.473501	0.110879	0	0.101581	1	0.857343	0.623776	0.0595804	0	0.521678	1	0.621746	0.45023	0.093415	0.12879	0	Coro1a
1	0.3228	0.205655	0.0676022	0.0580214	0	1	0.261589	0.242274	0.0474614	0	0.14404	1	0.463818	0.382013	0	0.505995	0.420891	1	0.29317	0.280928	0.0386598	0.238433	0	Coro1b
0.889952	1	0.28093	0.00293233	0.191388	0	0.977709	1	0.61568	0	0.224443	0.103766	0.697593	1	0.386732	0	0.265769	0.592889	0.844221	1	0.485762	0.115578	0.565327	0	Coro1c
1	0.181126	0.637747	0	0.225753	0.0365297	1	0.221591	0.731534	0.332386	0	0.738636	0.951532	0.198407	0.535822	0	1	0.828496	1	0.201868	0.424968	0.322845	0	0.209723	Coro7
0.615111	0.275978	1	0.233587	0	0.235605	1	0.232541	0.736696	0.515236	0	0.574938	1	0.241105	0.954828	0.0753232	0	0.120044	1	0.342124	0.712641	0.332884	0	0.242334	Cotl1
0	0	0.562678	1	0.704011	0.29987	0	0	0	1	0.417358	0.306313	0	0	0	0.97532	1	0.390334	0	1	0	0.981693	0.713706	0	Cox10
0.126795	0	0.894309	1	0.0664591	0.481043	0	0	0.229924	1	0.165437	0.27058	0	0	0	1	0.252283	0	0	1	0.130479	0.555556	0	0	Cox11
0	0	0.646932	1	0.164175	0.182087	0	0.22875	0	1	0.335253	0.558011	0	0	0.380531	1	0.0491405	0.147337	0	0.652301	0.0685167	1	0.19395	0.0803511	Cox14
0.560937	0	0.55124	1	0.732837	0.503459	0	0	0.158184	1	0.842503	0.603164	0	0	0.109091	1	0.64	0.444675	0.120755	0.857862	0	1	0.867925	0.52327	Cox15
0	0	0.467	1	0.522034	0.229141	0	0	0	1	0.296158	0.844593	0	0	0.840971	1	0.653309	0.573167	0	0.738933	0	1	0.392123	0.189305	Cox16
0.0861013	0	1	0.938753	0.136482	0.188632	0	0	0.419825	1	0.154018	0.21804	0	0	0.764045	1	0.12243	0.0982267	0	1	0.318618	0.767754	0.109874	0.120981	Cox17
0	0	1	0.992701	0.425769	0.623553	0	0	0	1	0.39892	0.43287	0	0	0	1	0.461035	0.391004	0	1	0	0.711864	0.233308	0.607345	Cox18
0	0	0.963822	0.983681	0	1	0	0	0	0	0	1	0	0	0.302956	1	0	0	0	0	0.225064	1	0	0	Cox19
0	0	0.465611	1	0.120087	0.222162	0	0	0.0924788	1	0.156118	0.209564	0	0	0.224501	1	0.124123	0.123583	0	1	0.0780076	0.541176	0.0871112	0.133374	Cox20
0.00188937	0	0.0613794	1	0.0740242	0.126262	0.000224763	0	0.0404651	1	0.0913601	0.117003	0.000544049	0	0.00978904	1	0.0532069	0.0729896	0	0.771208	0.015692	1	0.0442142	0.082732	Cox4i1
0	0.00366295	0.0694064	1	0.0554795	0.147489	0	0.00705357	0.0545089	1	0.112054	0.16183	0	0.00209761	0.0308083	1	0.0466165	0.124812	0	0.0056383	0.0397163	1	0.0518262	0.12305	Cox5a
1	0	0.880886	0.786704	0.0552172	0	0.103352	0	0	1	0.0228255	0	0	0	0.0182009	1	0.187524	0	0	0	0	1	0	0	Cox6a1
0	0	0.733465	1	0.0874016	0.722441	0.0292494	0	0.342157	1	0.10098	0.678431	0.0413098	0.152672	0.011335	1	0	0.234761	0	0.421264	0.110345	1	0	0.521839	Cox6b1
0	0.0698859	0.458184	1	0.0436599	0.12219	0.168256	0	0.020159	1	0.0600223	0.0959224	0.00907319	0	0.00407601	1	0.0425404	0.089918	0	0.00150811	0.0151942	1	0.0361408	0.143689	Cox6c
0	0	0.506368	0.404774	0.104007	1	0	0	0	1	0.198044	0.430793	0	0	0	1	0.726117	0	0	1	0	0.645091	0	0.859683	Cox7a1
0	0	0.926891	1	0.195804	0.509854	0	0.0063838	0.146	1	0.214667	0.325667	0	0.027591	0.0910564	1	0.0447368	0.127444	0	0.772093	0.0544186	1	0.181163	0.322791	Cox7a2
0	0	0.496105	1	0.292909	0.356528	0	0	0.097561	1	0.306504	0.257317	0	0	0.0507907	1	0.191478	0.0913706	0	1	0.0614173	0.811111	0.0645455	0.200855	Cox7a2l
0	0	0.515433	1	0.0881823	0.0713908	0	0	0.087342	1	0.295792	0.152745	0	0	0.0505619	1	0.0508485	0.0534452	0	0.713296	0.037433	1	0.0597711	0.10481	Cox7b
0	0	0.715984	1	0.127049	0.285656	0	0	0.104313	1	0.0731629	0.114377	0	0	0.143925	1	0.0895973	0.191589	0	1	0.250394	0.944882	0.252362	0.233071	Cox7c
0	0	0	0	0	1	0.666925	1	0.329667	0.381218	0	0.471828	0	0	1	0	0	0	0	0	1	0	0	0	Cp
0.437519	0	1	0.721951	0.559844	0.246264	0	1	0.637349	0.562106	0.43284	0.464733	0.13987	0.110155	1	0.21605	0.0832533	0	0	0.615385	1	0.269454	0	0.367275	Cpa3
0	0	0.135131	0	0	1	0	0	0.267446	1	0	0.783858	0	0	0	0	0	1	0	0	1	0	0.112103	0.526146	Cpa4
0.0190793	0	0.195161	1	0.0215455	0.0294742	0.0630787	0	0.104021	1	0.07257	0.0948455	0.0370989	0	0.20063	1	0.0217654	0.0423063	0.0210507	0	0.275729	1	0.0275543	0.00978381	Cpd
0.303945	0.568188	0	0	1	0	1	0	0	0	0	0	0.887691	0.181804	0	0	1	0	1	0	0	0	0	0	Cpeb4
1	0.165199	0.612772	0.154023	0	0.24597	1	0.175207	0.867485	0.339834	0	0.421753	1	0.138278	0.456493	0.0472749	0	0.0556043	1	0.0571251	0.341817	0.06611	0	0.0147503	Cpne1
0.237436	1	0.424413	0.108019	0	0.14663	0	1	0.763011	0.0644362	0.0148699	0.0461586	0.298338	1	0.836687	0.0239136	0	0.109361	0.154651	1	0.728527	0	0.0349355	0.0738763	Cpne2
0.973558	0.435175	1	0.409881	0	0.355825	0.808307	0	1	0.70607	0.849764	0.239617	0.319622	0.0433474	0.453371	0.166952	0	1	0.509716	0.178	1	0.218097	0.311889	0	Cpne3
0	0	0	0	0	0	0	0.749708	1	0	0	0	0	0	0	0	0	0	0	1	0	0	0	0	Cpne9
0.0154757	0.0138821	1	0.381684	0	0.00266341	0	0.0252794	1	0.241034	0.0497622	0.0329303	0.00530488	0.000554599	1	0.219357	0.00293372	0	0	0.0124192	1	0.319843	0.0176057	0.0204158	Cpox
1	0.259598	0.0572602	0	0	0	1	0	0	0	0	0	1	0	0.346894	0.143527	0	0	0.634281	0	0	1	0	0	Cpped1
0.0439779	0.411476	0.108005	0	1	0.7895	0	0.434179	0.33319	0.128096	1	0.979723	0.0250155	0.362172	0.149416	0	1	0.642183	0.0262189	0.283858	0.278625	0	1	0.903387	Cpsf1
0.315469	0.337393	0.043849	0	0.903776	1	0.223176	0.391631	0.378755	0	0.811159	1	0.346336	0.486825	0.295604	0	1	0.93756	0.246811	0.33366	0.324338	0	1	0.921492	Cpsf2
0.650476	0.374286	0.0142857	0	0.844762	1	0.0961039	0.304762	0.277922	0	0.675325	1	0.376934	0.420239	0.224924	0	1	0.966416	0.253602	0.254323	0.240634	0	0.770173	1	Cpsf3
0.212903	0.381225	0.0990948	0	1	0.894799	0	0.513976	0.301198	0.0490588	1	0.946378	0	0.376454	0.243744	0.0278085	1	0.764829	0.0637179	0.275546	0.418742	0	1	0.826301	Cpsf4
0.0960479	1	0.138718	0	0.130609	0.121949	0.0640177	1	0.293992	0	0.29281	0.124882	0.0810631	1	0.302326	0	0.214998	0.207404	0.0880759	1	0.449656	0	0.307901	0.145299	Cpsf6
0.0098289	1	0.0985438	0	0.163531	0.147328	0	1	0.257948	0.0157325	0.22763	0.168633	0.0281694	1	0.157104	0	0.214752	0.276583	0.0232329	1	0.285415	0	0.351239	0.206388	Cpsf7
0	0	0.646919	1	0.604265	0.575829	0	0	0.128571	0.766551	1	0.637979	0	0	0.233823	1	0.651441	0.305601	0	1	0.0526434	0.961372	0.592961	0.463076	Cpt1a
0.00245988	0	1	0.752052	0.098509	0.0814207	0	0.0173775	0.826352	1	0.230852	0.158278	0	0.0127344	0.886853	1	0.13266	0.0895736	0.00277153	0	0.956513	1	0.127493	0.114128	Cpt2
1	0	0	0	0	0	1	0	0	0	0	0	0.429493	0	1	0	0	0	1	0	0	0	0	0	Cptp
0	0	1	0.962961	0.318717	0	0	0	0	1	0	0	0	0	0	0.888188	0	1	0	0	0	1	0	0	Cpxm2
0.257941	0.0547445	0.709037	1	0	0.0709051	0	0.00923075	0.171557	1	0.0137753	0.0436157	0.0692808	0	0.720779	1	0.0817631	0.00716654	0.223066	0	0.475306	1	0.0488171	0.027185	Cr1l
0.983228	0.552963	0.269158	0.360767	0	1	0.860979	1	0.368556	0	0	0.412973	0.684023	1	0.400977	0.415417	0	0	1	0.232094	0.658204	0.342814	0	0	Cradd
1	0.199082	0.179395	0	0.431423	0.460738	0	0.350775	0	0	1	0.804123	0	0.298011	0	0	1	0.81091	1	0.306373	0	0	0.417646	0.464714	Cramp1
0	0.0821422	0.844466	0.203691	1	0.299702	0	0.0473931	0.852378	0.123086	1	0.197101	0	0.509683	0.740113	0.146586	1	0.632768	0	0.0894442	1	0.196888	0.978846	0.526165	Crat
1	0	0	0	0	0	0.224795	0.16677	1	0	0	0.210632	0.220582	0.132941	1	0	0	0	0.637841	0.181421	1	0	0	0	Crbn
0.726343	0	0.668855	0.994038	0.45506	1	1	0	0	0	0.532052	0.445006	0.348527	1	0.326415	0.467923	0	0	0.262475	0	1	0	0	0	Crcp
0	0.570642	0.16789	0.0480321	1	0.783486	0	0.827869	0.246738	0.0233412	1	0.570794	0	0.697516	0.236704	0.0121328	1	0.990227	0	0.529338	0.206067	0.00707661	1	0.622075	Creb1
0	0	0	0	1	0.290374	0	0	0	0	0	0	0	0	0	0	0	0	0	0	0	0	0	0	Creb5
1	0.849197	0.194353	0.0884345	0	0.147112	0.492561	1	0.651136	0	0.238083	0.313673	0.165818	1	0.22413	0.0495013	0	0.0932833	0.967937	1	0.623637	0	0.337255	0.359557	Crebbp
1	0.165475	0.618364	0.399728	0.132923	0	0.981992	0.308587	1	0.61053	0.488664	0	0.358749	0.0347019	1	0.0918866	0	0.0576735	0.899211	0.0734966	1	0.324287	0.129806	0	Creg1
0.157445	0.0852778	1	0.247604	0.0177998	0	0.0625079	0.0489576	1	0.64726	0.203988	0	0.0435115	0.0290971	1	0.084424	0	0	0.0809527	0.0615149	1	0.214821	0	0	Creld2
0	0.103954	0.444353	0.453678	0	1	0	0.0807425	0.145802	1	0	0	0	0.4706	0.505378	1	0	0	0.238595	0.172556	0	0.207285	1	0	Crim1
1	0.739248	0	0.0363878	0.315031	0.0293311	0.339758	1	0.257099	0	0.462464	0.185902	0.194639	1	0	0.0372934	0.110201	0.179171	0.198197	1	0.00804527	0	0.603326	0.193654	Cript
1	0.188434	0.570683	0.522074	0	0.170569	1	0.103712	0.408635	0.00361382	0	0.471808	0.862027	0.227466	0.384801	1	0.0237834	0	1	0.341108	0.437109	0.659794	0	0	Crk
1	0.155749	0.275501	0.0271534	0	0.103191	1	0.188284	0.332602	0.182393	0	0.280176	1	0.169006	0.203231	0	0.0525231	0.129378	1	0.167335	0.308248	0.137259	0	0.145056	Crkl
0	0.331729	1	0.970572	0.416253	0.261787	0.089575	0.235963	0.487873	1	0	0.093813	0.270896	0.886339	1	0.837184	0.146593	0	0.161338	0.654519	0.754762	1	0	0	Crlf2
1	0.0847934	0.788407	0	0.0884693	0.0470872	1	0.149604	0.508722	0.57384	0	0.406572	1	0.0494228	0.349902	0	0.183517	0.00456878	1	0.146254	0.314387	0.550308	0	0.0758895	Crlf3
0	0	1	0.85473	0.1427	0.2077	0	0	0	1	0.126115	0.197477	0	0	0.111691	1	0.181323	0.0866412	0	1	0	0.762162	0.0739335	0.0806676	Crls1
0.0299818	0.416071	0.1319	0	0.643288	1	0.0321964	0.60423	0.31377	0	0.60423	1	0.0934018	0.708588	0.459086	0	0.990254	1	0.0836783	0.517109	0.419841	0	0.728202	1	Crnkl1
0	0	0	0	0.952689	1	0	0	0	0	1	0.944	0	0	0	0	0	0	0	0	0	0	1	0.769585	Crnn
0.399209	0.0830451	0.43083	0	0.11063	1	0	0.134135	0.245407	0	0.102526	1	0.240594	0.22764	0.438868	0	0.125168	1	0.188837	0.0974509	0.249423	0	0.455434	1	Crocc
0.414078	0	1	0.0422913	0.290652	0.0358371	0.351637	0.0498591	1	0	0	0	0.0712327	0.0134761	1	0.0281426	0	0	0.249554	0.0643444	1	0.0743383	0	0	Crot
0.193028	0.0101265	1	0.0859009	0.174062	0	0.0738229	0	1	0.227963	0.0294046	0.0535548	0.00565652	0	1	0.0337548	0.0198912	0.448541	0.20375	0.140062	1	0.119136	0	0.22527	Crtap
1	0.250439	0.504742	0.298941	0	0	0.498269	1	0.337101	0	0	0	1	0.440576	0.561023	0.445473	0	0	1	0.227406	0.465466	0.0763906	0	0	Crtc1
1	0	0.440788	0.177156	0.0716681	0.331368	0.28816	0.167095	1	0	0	0.455587	1	0.936956	0.761178	0	0.50934	0	0.758578	0.599725	1	0	0	0.351034	Crtc2
1	0.292678	0.320761	0	0.423866	0.373508	0.283424	1	0.199005	0	0	0.447902	1	0.809039	0.851358	0	0	0.606969	1	0.433114	0.733395	0	0.546873	0	Crtc3
0.172691	0.0634271	0.7051	0.17293	0	1	0.00625293	0	0.705333	0.206	0.0110997	1	0.174031	0.358647	1	0.636951	0.452943	0	0.00150595	0.00508506	0	0.0141556	0.148881	1	Cry1
1	0	0	0	0	0	1	0	0	0	0	0	1	0	0	0	0	0	1	0	0	0	0	0	Crybg3
1	0.0537561	0.623529	0.337831	0	0	1	0.193732	0.382778	0.211075	0	0	1	0.11028	0.0930332	0.394107	0.114226	0	1	0.360448	0.189961	0.223294	0	0	Cryl1
0.976426	0.0633291	1	0.414929	0.110801	0	1	0.072218	0.637781	0.463094	0	0.122485	1	0.0892584	0.661702	0.367827	0	0.0088371	1	0.183212	0.765724	0.672595	0	0.10416	Cryz
0.371153	0.00182065	0.0674659	0.107958	1	0	0.862921	0.18875	1	0	0	0.755056	0.97032	0.224463	0.600457	1	0	0.142668	1	0.416307	0.669927	0.457857	0.307196	0	Cryzl1
0	0.0388926	1	0.608637	0.323765	0.108403	0	0.0822534	1	0.825603	0.739757	0.188176	0	0.0171252	1	0.692521	0.329778	0.260404	0	0.0465145	1	0.882686	0.390658	0.1512	Cs
1	0	0	0	0	0	1	0	0	0	0	0	1	0	0	0	0	0	1	0	0	0	0	0	Csad
0.177224	1	0.16726	0.0284698	0.00640569	0	0.503704	1	0.685185	0.0314815	0	0.674074	0.485158	1	0.500485	0	0.0608837	0.200218	0.572954	1	0.599051	0	0.297746	0.409253	Csde1
1	0.50948	0.788234	0.0520297	0	0.242071	1	0.230578	0.496662	0.139806	0	0.290963	1	0.428911	0.730259	0	0.0380027	0.252692	1	0.309489	0.682478	0.0884291	0	0.164795	Cse1l
0	0	1	0.547437	0	0	1	0.0320769	0.175461	0.294786	0	0	0.176597	0	1	0.0951289	0	0	0	0.922814	0.763731	1	0	0	Csf1
0	0.0741782	0.868347	1	0.0376354	0.151821	0	0.0105079	0.277408	1	0.062697	0.362522	0.0094581	0.0435237	0.771938	1	0	0.0801514	0.176963	0.022707	0.453922	1	0	0.118532	Csf2rb
0.196706	2.83107e-05	0.710814	1	0	0.0991598	0.0159578	0	0.215789	1	0.0266611	0.182738	0.175531	0	0.600966	1	0.0644002	0.0438969	1	0	0.497178	0.86351	0.046598	0.139333	Csf2rb2
0	0	0.799386	1	0.300865	0.379685	0	0	0	1	0.290985	0.372407	0	0.246493	0	1	0.225962	0.259194	0	1	0.471284	0.45936	0.37033	0.243001	Csgalnact1
0.00296382	0	0.169215	1	0.378987	0.320317	0	0.0106247	0.119932	1	0.3523	0.354003	0	0.00743818	0.176418	1	0.367993	0.225355	0	0.028955	0.151159	1	0.303765	0.54914	Csgalnact2
0.638486	1	0.382947	0.151333	0	0.125699	0.436391	1	0.789905	0.402424	0	0.532003	0.335391	1	0.589715	0	0.0229079	0.142212	0.483209	1	0.897388	0.0485075	0	0.152985	Csk
0	0	1	0.68073	0.883793	0	0	0.265466	0.424302	1	0.750568	0	0	0	1	0.197416	0	0	0	0.624051	1	0.926816	0	0	Csl
1	0.843608	0.134631	0	0.962466	0.199273	0.0472598	1	0	0.115838	0.718342	0.0276662	0.512307	0.646029	0.227871	0	1	0.450952	0.38475	0.796199	0.450121	0	1	0.409745	Csnk1a1
1	0.451189	0.113201	0	0.66126	0.330398	0.383747	0.982759	0.906509	0	1	0.892086	0.731499	0.564432	0.250745	0	1	0.701666	0.763326	0.469083	0.703625	0	1	0.695096	Csnk1d
0	0.697262	0	0.677545	0.487662	1	0	0.912517	0	0	1	0.940088	0	0.300964	0.347772	1	0.30351	0.321865	0	0.456196	0.670941	0	0	1	Csnk1e
0	0.00763574	0.756031	1	0.0514119	0.200149	0	0.232188	0.326278	1	0.230786	0.328469	0	0.133234	1	0.837861	0.245022	0.0610205	0.076853	0.334272	0.5719	1	0.293852	0	Csnk1g1
0.294775	0	0.400436	0.584529	0.142629	1	1	0.221863	0.430443	0.905048	0.546817	0	0.821227	1	0.175192	0.2719	0.586096	0	1	0.46685	0	0.735713	0.387697	0.283936	Csnk1g3
1	0.321635	0.266852	0	0.0748984	0.046865	1	0.319384	0.24838	0	0.199784	0.112581	1	0.344262	0.273293	0	0.13758	0.271218	1	0.349039	0.363918	0	0.296032	0.106014	Csnk2a1
1	0.636928	0.328604	0	0.224869	0.109608	1	0.917452	0.550939	0	0.0193294	0.296691	1	0.802197	0.51273	0	0.290804	0.458052	1	0.495512	0.303253	0	0.102223	0.100935	Csnk2a2
1	0.411184	0.318421	0	0.194079	0.0503289	1	0.587319	0.368743	0	0.435484	0.205228	1	0.723614	0.515206	0	0.308587	0.273703	1	0.393463	0.397708	0	0.475382	0.286078	Csnk2b
0	0	0	0	0	1	1	0	0	0	0	0	0	0	0	0	0	1	1	0	0	0	0	0.48318	Cspp1
0.689765	1	0.252965	0	0.0229898	0.0199029	0.553186	1	0.795096	0.0412686	0	0.0638834	0.325371	1	0.538034	0	0.871765	0.675031	0.645372	1	0.744459	0	0.252934	0.680574	Csrp1
0.136644	0.055796	1	0.45764	0	0.0447186	0.305133	0.320342	1	0.682509	0.0427886	0	0.0898746	0.0572323	1	0.215385	0.0363238	0	0.24354	0.251744	1	0.946653	0	0.13158	Cst3
0	0.488692	0.267936	1	0	0	1	0.230414	0.139885	0	0.181614	0	0	0.260745	1	0.11534	0.12892	0.267189	0.179314	0	1	0.0259928	0.0522088	0.596238	Cst7
1	0.0595662	0.528962	0.124707	0	0.0267961	1	0.00136242	0.326648	0.181771	0	0.0374817	1	0.0596733	0.458778	0.104742	0	0.0219789	1	0.109146	0.402864	0.11858	0	0.0725218	Cstb
0.160164	1	0.119097	0	0.73152	0.285421	0.0722543	1	0.368015	0	0.667148	0.300096	0.0675175	1	0.312816	0	0.87938	0.626543	0.0354413	0.891591	0.498263	0	1	0.461432	Cstf1
0	1	0.287539	0.120068	0.877945	0.858075	0.0968247	1	0.523927	0	0.894902	0.682469	0.0783347	0.969871	0.286497	0	0.780882	1	0.0754252	0.744852	0.433527	0	1	0.65085	Cstf2
0.329379	1	0.120862	0	0.688519	0.605117	0.040521	1	0.311283	0	0.583528	0.409792	0.197071	1	0.172055	0	0.925091	0.908894	0.224508	0.966563	0.566998	0	0.787575	1	Cstf2t
0.0963205	1	0.206103	0	0.751772	0.384027	0.0103138	1	0.51613	0	0.61333	0.317893	0	1	0.334577	0.0205584	0.845497	0.736174	0	0.936793	0.488125	0.0157028	1	0.537862	Cstf3
0.245665	1	0.365607	0.0245665	0.163295	0	0.581871	1	0.805556	0	0.127193	0.192982	0.147985	0.868589	1	0	0.312095	0.168345	0.435417	0.74375	1	0	0.208333	0.0270833	Ctbp1
0.465292	1	0.273077	0	0.367437	0.219489	0.481584	1	0.901254	0	0.264343	0.45196	0.198351	0.9549	1	0	0.636946	0.367475	0.60941	1	0.938421	0	0.476677	0.45986	Ctbp2
1	0.129395	0.455746	0.541652	0	0	0.62628	0.115278	0.817406	1	0	0	0.390651	0	1	0.268361	0	0	0.868988	0.422096	1	0.762852	0	0	Ctbs
1	0	0.350792	0.235683	0.0401231	0.273176	1	0.127792	0.321201	0	0.149362	0.552872	1	0	0.365932	0.253336	0.0795002	0.45349	1	0	0.178745	0.0395355	0.00342684	0.32691	Ctc1
0.00271773	0.0563493	0	0.0232196	1	0.363254	0.00121184	0.112722	0.0551148	0	1	0.295124	0.0128561	0.0421115	0	0.000185238	1	0.459034	0.0106952	0.0822277	0.044196	0	1	0.54406	Ctcf
0.168565	0	0.856512	1	0.616609	0.803532	0	0	0.321152	1	0.45703	0.586466	0	0.0691707	0.497508	1	0.541761	0.674944	0	1	0.193701	0.81492	0.203315	0.715261	Ctdnep1
1	0.0150834	0.0687424	0.240848	0.0245014	0	0.304104	0	0.140813	0.241535	1	0.1576	1	0.0662766	0.838567	0.505452	0.0189589	0	0.902098	0.129085	0.401601	0.301872	1	0	Ctdp1
0	0	0.831609	1	0	0	0	0.0591371	0.208761	1	0	0.205043	0	0	0.712045	1	0	0	0	0.531577	0.41392	1	0	0	Ctdsp1
0	0.0276975	0.0598429	0.0553849	0.981366	1	0	0.0419615	0.0707428	0.0311189	1	0.74106	0	0.0270539	0.0711458	0.0250225	1	0.88595	0	0.0378754	0.0686044	0.0678869	1	0.77415	Ctdspl2
0.737547	0	0.116883	1	0.130331	0.161771	0.18465	1	0	0	0	0	0.324263	0.619176	1	0	0	0	0.400484	1	0	0	0	0	Ctif
0	0	0	0	0	0	1	0	0	0	0	0	0	0	0	0	0	0	0	0	0	0	0	0	Ctla4
0.643192	1	0.386394	0.23346	0	0.519576	0.78186	1	0.74755	0.558248	0	0.878509	0.108059	0.151479	0.0973422	0.0971522	0	1	0.776401	0.903014	0.245404	0.264256	0	1	Ctnna1
0.452837	1	0.451925	0	0.248113	0.289988	0.658892	0.407346	0.418685	0	1	0	0.340712	1	0.504875	0.448278	0.378973	0	0.678003	1	0.571077	0.463653	0.325817	0	Ctnna2
0.371606	1	0.0628394	0	0.701319	0.152056	0.235407	1	0.26408	0	0.692251	0.249552	0.265022	1	0.249899	0	0.844989	0.475231	0.389317	1	0.343114	0	0.947771	0.40589	Ctnnbl1
1	0.0528499	0.152117	0.0269232	0	0.0568386	1	0.0172448	0.49789	0.234156	0	0.631448	1	0.100191	0.274665	0.00702475	0	0.20248	1	0.256152	0.444072	0.182986	0	0.222892	Ctps1
1	0.0565043	0.516917	0.345645	0	0.108987	0.505441	0	0.961363	1	0.251513	0.415287	0.124192	0.0145978	0.196086	0.107365	0	1	0.74908	0.149346	1	0.61195	0	0.123632	Ctps2
0.297644	0.420902	0	0.00593018	1	0.618539	0.0206812	0.482269	0.163098	0	1	0.76162	0.193884	0.464129	0.173096	0	1	0.842934	0.214556	0.406643	0.252773	0	1	0.585656	Ctr9
0	0	0	1	0.137458	0.170799	0	0	0.6405	1	0.394177	0.305219	0	0	0	0	0	1	0	0.205589	0	0.786045	1	0.614801	Ctrl
0.884839	0.121895	1	0.660274	0	0.121319	0.74824	0.096437	1	0.624493	0.0736079	0	0.294335	0.0191013	1	0.184908	0	0.074	0.556776	0.0916943	1	0.39082	0	0.024007	Ctsa
0.532092	0.0921627	1	0.768458	0.00728619	0	1	0.121236	0.93702	0.876009	0.0517615	0	0.453105	0.0233827	1	0.259548	0.018966	0	0.380681	0.061441	1	0.852732	0.00902613	0	Ctsb
0.279069	0.105672	1	0.835304	0	0.0429015	0.436312	0.122009	1	0.978888	0.0494319	0	0.114502	0.0306937	1	0.259611	0.00189095	0	0.337292	0.0866931	1	0.975758	0.0158018	0	Ctsc
1	0.0375982	0.3449	0.209909	0	0.00504245	0.560613	0.129236	0.716229	1	0	0.0233182	0.236625	0.0109487	1	0.227363	0	0.0120699	0.361414	0.185996	0.925112	1	0.000867566	0	Ctsd
1	0	0.459649	0.37193	0	0	0.200715	0.182543	1	0.384059	0	0.390437	0	0	0.47863	1	0	0	0	0.192474	1	0.272172	0	0	Ctso
0	0	1	0.73349	0	0	0.282227	0.0818996	0.756511	1	0	0	0	0	1	0	0	0	0	0.649532	1	0.911078	0	0	Ctss
0.185647	0.103366	1	0.889779	0	0.0133371	0.30727	0.103761	0.849139	1	0.00738173	0	0.107197	0.0152829	1	0.216345	0	0.00455235	0.146328	0.0762319	0.93379	1	0	0.0198098	Ctsz
1	0.0615012	0.573279	0.400225	0	0	1	0.112103	0.86747	0.441368	0	0	1	0.0572389	0.350701	0.309662	0.208116	0	1	0.188388	0.690249	0.570039	0	0	Ctu1
1	0	0.0163785	0.0537188	0.0253575	0.0649033	0.724918	0.19009	0.645614	0	0	1	1	0	0.641165	0.46095	0.0665935	0.0190283	1	0.197884	0.592793	0.429489	0	0	Ctu2
0.242859	0.263964	0.383679	1	0	0.495441	0.0387967	0.124361	0.279898	1	0.351856	0	0.324081	0.299687	0.784446	1	0.131985	0	0.264694	0.500642	0.609725	1	0.323126	0	Cuedc1
1	0	0.561873	0.0917507	0.158309	0.20823	0.901143	0.400617	0.963284	0	0	1	0.205313	0.0118615	0.258832	1	0	0.0831791	0.882554	0.530752	1	0.228651	0	0.204893	Cuedc2
0.691179	1	0.185428	0	0.192142	0.0392233	0.510126	1	0.587474	0	0.29593	0.234447	0.436183	1	0.455765	0	0.514513	0.23917	0.561127	1	0.588628	0	0.272364	0.258614	Cul1
1	0.138546	0.135483	0.0231968	0	0.017183	1	0.258814	0.332877	0.150673	0	0.369374	1	0.296924	0.338282	0	0.0187354	0.0439868	1	0.262806	0.396989	0.268338	0	0.0762143	Cul2
0.694944	1	0.453519	0.00138866	0	0.217709	0.67486	1	0.930196	0	0.164938	0.483817	0.626584	1	0.822278	0	0.189267	0.230391	0.657603	1	0.908842	0.205888	0	0.312983	Cul3
1	0.11946	0.310965	0	0.671997	0.88675	0.262306	0	0.333895	0.37738	0.600325	1	0.438507	0.180955	0.39248	0	1	0.729874	0.279639	0	0.246047	0.0941883	1	0.561862	Cul4a
0.381412	0.0744378	0.13307	0	0.538017	1	0.137785	0.0326312	0.245424	0	0.963924	1	0.359172	0.129344	0.334088	0	0.731498	1	0.0754557	0	0.200231	0.0362913	1	0.989118	Cul4b
1	0.316285	0	0.0478142	0.119007	0.406858	0.416875	0.447688	0.547865	0	0	1	0.735912	1	0.84206	0.357333	0.979211	0	1	0.989767	0.912431	0.816731	0	0	Cul5
1	0	0	0	0	0	1	0	0	0	0	0	1	0.175605	0	0	0	0	1	0	0	0	0	0	Cul7
0	0.781746	0	0	1	0	0	1	0.798923	0	0.249385	0.535009	0.175331	1	0	0	0.842196	0	0	0.656522	0.466667	0	1	0.469565	Cul9
0.436179	0.146977	0.922475	1	0	0.0214122	0.628499	0.148281	0.811705	1	0.109735	0	0.449554	0.107779	1	0.711736	0	0	0.361744	0.175421	1	0.827552	0.0373001	0	Cuta
1	0.256414	0.301482	0.276532	0	0.295505	1	0.326514	0.440614	0	0	0.249874	0.0391054	0.0117687	1	0.0173298	0	0.0105481	0.839917	0.306859	1	0.45497	0	0.217612	Cutc
0	1	0.488068	0.963312	0.354966	0.45138	0	0.901961	0.469627	1	0.523468	0.473645	0	0.937437	0.170325	1	0.453993	0.43693	0	0.899792	0.244583	1	0.370229	0.309333	Cux1
0	0.936947	0.0948851	0.0108172	1	0.90237	0	1	0.252592	0.0113101	0.856739	0.585297	0.0606901	0.707605	0.209926	0	0.570524	1	0.191135	0.904649	0.341434	0	1	0.882832	Cwc15
0.233065	0.619246	0.092718	0	1	0.888171	0.0804045	0.541347	0.459484	0	0.529432	1	0.0676568	0.660592	0.699448	0	1	0.690538	0.193134	0.528851	0.49556	0	1	0.949787	Cwc22
0.0680668	0.188786	0.0637159	0	0.734257	1	0	0.311951	0.221892	0.290903	1	0.930933	0.0927842	0.32637	0.168004	0	0.898396	1	0.080084	0.2385	0.390685	0	0.707814	1	Cwc25
0	1	0.0863467	0.0450282	0.729238	0.739434	0.0706727	1	0.314155	0	0.790813	0.429926	0.0651853	1	0.32669	0	0.783538	0.913415	0.0427251	1	0.429592	0	0.9	0.539796	Cwc27
0.297939	1	0.0515555	0	0.0780483	0.153111	0.260794	1	0.338562	0	0.121984	0.130346	0.114046	1	0.117647	0	0.0672269	0.144247	0.350984	1	0.308824	0	0.242961	0.266988	Cwf19l1
0.489193	0.609276	0.107524	0	0.322258	1	0.417016	0.579019	0.527667	0	0.369704	1	1	0.885117	0.577739	0	0.824803	0.786402	0.393719	0.790629	0.519184	0	0.516288	1	Cwf19l2
1	0	0.25628	0.577273	0.625965	0	1	0.946808	0.694004	0.900191	0	0	0	0.51767	0.169784	0.232652	0.907831	1	1	0.337553	0.181543	0.528343	0.162404	0	Cxcr4
0.218457	1	0.11023	0	0.329024	0.471398	0.14828	1	0.395508	0	0.399774	0.467724	0.175597	1	0.237461	0	0.400867	0.553003	0.406711	1	0.36873	0	0.648322	0.656376	Cxxc1
1	0	0.284022	0.146595	0.182224	0.114513	1	0.106699	0.285417	0	0.41875	0.251389	1	0.0654164	0.050439	0	0.260736	0.120842	0.513539	0	0.108156	1	0.160978	0.10447	Cxxc5
0	0.700648	0.573658	1	0.369286	0	0.0314914	0.248929	0.0278858	1	0.197086	0	0.306425	0.396913	0.381792	0.705934	1	0	0.262587	0.4092	0.491174	1	0.15031	0	Cyb561a3
0	0	0.28606	0.509936	1	0.26303	0	0	0.342362	0.639676	1	0.574899	0	0	0.198104	0.346662	1	0.387118	0	0.708972	0	0.423957	1	0.459694	Cyb561d2
0.000200698	0	0.415915	1	0.00735398	0.0495878	0	0.00358969	0.140367	1	0.0255522	0.102349	0.0062107	0	0.316405	1	0.00260593	0.0355247	0.0491312	0	0.206092	1	0.0194293	0.0797275	Cyb5a
0.00765996	0	0.0826074	1	0.033103	0.0970261	0.00458288	0	0.0603913	1	0.0876431	0.164792	0.00276595	0	0.065159	1	0.0416381	0.0603494	0.0034667	0	0.0560138	1	0.0579991	0.147928	Cyb5b
0	0	0.767534	1	0	0	0	0	0.0616217	1	0.119555	0.12246	0	0	0	1	0	0.443889	0	1	0	0.793578	0	0	Cyb5d2
0	0	0.922853	1	0.0459616	0.119442	0	0	0.0519741	1	0.129986	0.0886951	0	0	0.105463	1	0.0534022	0.170948	0	0.631808	0	1	0.0329586	0.0458436	Cyb5r1
0.0208107	0	0.196663	1	0.0233556	0.058051	0	0.00188695	0.111399	1	0.0514231	0.146182	0.000326339	0	0.144853	1	0.0205293	0.0348889	0.0514506	0	0.129981	1	0.0373403	0.0806311	Cyb5r3
1	0.097403	0.0551223	0.33629	0	0	0.803944	0.147301	0.269264	1	0	0.142382	1	0.193225	0.278563	0.805974	0	0	1	0.106106	0.346712	0.26293	0	0	Cyb5r4
0	0	1	0.5559	0.340975	0	0	0	0.821918	1	0.683868	0.540864	0	0	1	0.245691	0.22162	0.0527944	0	0.668687	1	0.661343	0.460521	0	Cyba
0	0.00500649	0.478889	1	0.383692	0.536997	0.0562488	0	0.100299	1	0.286583	0.516247	0	0.00105249	0.235575	1	0.339006	0.359211	0	0.0563235	0.140442	1	0.149455	0.464911	Cybc1
0	0.00147207	0.513804	1	0.158282	0.165644	0	0.00239775	0.0845977	1	0.172414	0.205172	0	0.00145557	0.014791	1	0.105359	0.120043	0	1	0.00729105	0.992062	0.111388	0.173391	Cyc1
0.183435	0.32196	0.995626	0.111257	1	0	0.0183566	0.203671	1	0.121795	0.625583	0	0	0.0506053	1	0.0296428	0.251845	0.0817833	0	0.095985	0.961145	0.123327	1	0.22291	Cycs
0	0	1	0.772257	0	0	0	0.0825756	0.459016	1	0	0	0	0	1	0	0	0	0	0.728991	1	0.490822	0	0	Cyct
0.451171	1	0.112924	0	0.0511098	0.0779805	0.0467698	1	0.573245	0	0.0800096	0.212969	0.179939	1	0.371807	0	0.0273432	0.137773	0.241039	1	0.680775	0	0.232903	0.19865	Cyfip1
0.371889	1	0.081969	0	0.186801	0.0848654	0.0373826	1	0.401259	0.648253	0	0.175214	0.151209	1	0.306292	0	0.080111	0.107278	0.16258	1	0.323176	0	0.231178	0.206038	Cyfip2
0.750666	0.165607	1	0	0	0	0.0976091	1	0.130845	0	0	0	1	0.605329	0.512157	0	0	0	0.123478	0.939417	1	0.148986	0	0	Cyhr1
0.46454	0	1	0.170043	0	0	1	0	0.21771	0	0	0	0.147116	0.264644	0.780507	1	0	0	0.318265	1	0.657058	0.979774	0	0	Cyld
0.620343	0	0.847747	1	0.199695	0.194328	0.0528073	0	0.539368	1	0.280917	0.205892	0	0.0192159	0.536752	1	0.223932	0.188889	0.0977451	0	0.674366	1	0.249744	0.119382	Cyp11a1
0.0118995	0	0.23109	1	0.0177025	0.0540745	0.0476729	0	0.0698805	1	0.0220124	0.0686801	0.00931791	0.00827917	0.169133	1	0.0156077	0	0	0.575108	0.105897	1	0.0251536	0.0517949	Cyp20a1
1	0.0810327	0	0.649805	0.311995	0	0	0	0	0	0	1	0	0.56	0.78	1	0.525575	0	0	0	0	0	1	0	Cyp2d10
0	0	0.57383	0.314016	1	0	0	0	0.835638	1	0.406703	0	0	0	1	0.309996	0.208924	0	0	0.842646	0.771668	1	0	0	Cyp4f13
0	0	1	0.830683	0.105509	0	0	0	0.579737	1	0.110084	0	0	0	1	0.374511	0	0	0	1	0.542136	0.856762	0	0	Cyp4f16
0.0014328	0	0.792221	1	0.0658152	0.0915142	0	0	0.180081	1	0.104472	0.158943	0.0681946	0	0.569124	1	0.0569989	0.0589181	0	1	0.138419	0.65148	0.00769572	0.0441929	Cyp51a1
0.267692	0	1	0.85542	0	0	0	0	0.187716	1	0	0.191569	0	0	1	0.81317	0	0	0	1	0.490119	0.711941	0	0	Cystm1
0.926429	0	0	0	0	1	0.412631	0.703974	1	0	0.656998	0.530653	0.116447	1	0	0	0	0	1	0.473686	0.675602	0	0	0	Cyth1
1	0	0.342681	0	0	0	1	0	0	0.294068	0	0	1	0.172709	0	0	0	0	1	0.14977	0	0	0	0	Cyth2
0.986939	0.196202	0.428366	0.0429806	0	1	0.193105	0.125406	0.12811	1	0	0.521517	0.0609174	0.02735	0.0381681	0	0.998761	1	0.324179	0.247561	0.257237	0	1	0	Cyth4
1	0	0	0	0	0	0.189331	0	0.487359	0	0	1	0.345746	0.285873	1	0	0	0	0.487036	0.619834	1	0	0	0	Cytip
0	0	1	0	0	0	1	0	0	0	0	0	1	0	0.36194	0	0	0	0	0	0	0	0	0	Czib
0	0	0	1	0	0	0	0	1	0	0	0	0	0	1	0.343516	0	0	0	0	0.333491	1	0	0	D030056L22Rik
0.452756	1	0.149739	0.154889	0.151592	0	1	0	0	0	0	0	0.489039	0.0677104	0.556787	0.00472022	0	1	1	0	0	0.308941	0.275093	0	D10Wsu102e
0	0.682239	0.639525	1	0.806418	0.651003	0	0.757487	0	1	0.579805	0.235822	0	0.52285	1	0.71135	0.488494	0.446981	0	0.346855	1	0.503377	0.735229	0.715681	D11Wsu47e
0.955618	1	0.3189	0.151948	0	0	1	0	0.628358	0	0	0.879297	1	0.195682	0.301434	0.215397	0	0	1	0.208987	0.363323	0	0	0	D17Wsu92e
0	0	0.39376	1	0.142518	0.274861	0	0	0	1	0.101843	0.180085	0	0	0.387447	1	0.16962	0.624749	0	0.968944	0.586183	1	0.119297	0.13743	D17h6s53e
1	0.751109	0.152309	0.0864846	0	0	0	1	0.58921	0	0	0	1	0.641709	0.150869	0.167983	0	0	0.772216	1	0.747308	0	0	0	D1Ertd622e
0.136965	0	1	0.876854	0.000309096	0.0125459	0	0.0610346	0.900265	1	0.0694785	0.0476219	0.0811021	0.00614946	0.668994	1	0	0.010043	0.0200917	0.00889803	0.887045	1	0.0399966	0	D2hgdh
0.68097	0	1	0	0	0	1	0	0	0	0	0	0.234265	1	0	0.225547	0	0	1	0	0	0	0	0	D3Ertd751e
0.70385	0.30077	0.0910906	0	1	0.326835	0.126391	0.449888	0.17321	0	1	0.695361	0.0793249	0.350956	0	0.111297	1	0.327278	0.196707	0.399056	0	0.54007	1	0.494749	D8Ertd738e
0	0.0512502	1	0	0.0976562	0.0256758	0	0.558558	0	0	1	0.500575	0	0.149248	0	0	1	0.400326	0	0	1	0	0.373281	0.268241	D930020B18Rik
0	0.472462	0.743785	0.622021	1	0.440173	0	1	0.152677	0.365352	0.146596	0.258707	0	0	0.278467	0.205871	1	0.947563	0	0.737301	1	0.263195	0.388811	0.305906	Daam1
0	0.010206	0.721107	1	0.429758	0.606574	0	0	0.246667	1	0.547143	0.765714	0	0.0116995	0.0690362	1	0.251064	0.168617	0.222863	0.334733	0	1	0.363057	0.261867	Dad1
0.229541	0	0.906314	0.887473	0.426694	1	0	0.273179	0.454726	1	0.307708	0.111572	0.18118	0	1	0.795192	0.287499	0.298474	0.127386	0.520649	0.549685	1	0	0	Dag1
0.391497	0.433051	0.624907	1	0.0684375	0	0	0.529975	0.121533	1	0.0712499	0.0201411	0.14274	0.657523	0.666667	1	0	0.223051	0.101528	0.703166	0.242733	1	0	0	Daglb
0.839041	0	1	0.396909	0	0	1	0	0	0	0	0	1	0.440954	0.784852	0.949255	0	0	0.502357	1	0.442277	0	0	0	Dalrd3
0	0	0.301248	0.221034	1	0	0	0	0.518051	0	1	0.718412	0	0	1	0.123501	0	0	1	0.108	0.1405	0.0458019	0	0	Dao
0.615975	0.330812	0.688435	1	0.426485	0	1	0.0475564	0.111713	0.608175	0.783857	0	0.524069	0.036555	0.236185	1	0.242485	0	0.684472	0.0319554	0	1	0.262317	0.162688	Dap
0	0.0181409	0.273404	1	0.168208	0.0943682	0	0.0272234	0.25426	1	0.440309	0.251479	0	0.00941554	0.183889	1	0.133675	0.125582	0	0.0318243	0.240576	1	0.215183	0.207853	Dap3
0	1	0	0	0	0	0	1	0	0	0	0	0	1	0	0	0	0	0	1	0	0	0	0	Dapk3
1	0.083136	0.67569	0.0294626	0	0.401018	0.727434	0.35034	0.741988	0.318584	0	1	1	0.23274	0.99714	0.23171	0	0.390735	0.648594	0.229933	1	0.354354	0	0.507359	Dapp1
0.486869	1	0.360746	0.0573601	0	0.148065	1	0.853211	0.658716	0.0704587	0	0.293578	1	0.929356	0.707614	0	0.0282575	0.27394	1	0.749281	0.759556	0	0.0745993	0.184546	Dars
0	0.0182924	1	0.795102	0.175601	0.0579746	0	0.0370718	0.949099	1	0.597202	0.124159	0.0327428	0	0.907507	1	0.147789	0.107921	0.0220076	0	0.886591	1	0.19267	0.110803	Dars2
0.585012	1	0.0617307	0	0.447802	0.996513	0.427442	0.933131	0.887538	0	0.775076	1	0.407617	1	0.361382	0	0.896178	0.491503	0.437592	0.8	0.622516	0	1	0.891525	Daxx
0.00184294	1	0.129723	0.00419781	0.295587	0	0.057222	1	0.185605	0	0.263124	0.028448	0.0704039	1	0.239682	0	0.473626	0.193335	0.0610432	1	0.266097	0	0.397646	0.00761597	Dazap1
0.643227	0.292413	0.919064	1	0	0.867002	0	0.0677346	0.110927	0	1	0	1	0.348303	0.612094	0	0	0.627946	0.12232	0.229373	0	0.293836	0.560479	1	Dbf4
1	0.0631524	0.581942	0.232255	0	0.0955115	1	0.0583574	0.176657	0	0.140346	0.0334294	1	0.033644	0.199534	0.350422	0.289251	0	1	0.0240964	0.207126	0	0.0981287	0.0274289	Dbi
1	0	0	0	0	0	1	0	0	0	0	0	1	0	0	0	0	0	1	0	0	0	0	0	Dbil5
1	0.212922	0.438928	0	0.404822	0.0423209	1	0.389541	0.567299	0.364982	0	0.288967	1	0.432312	0.775211	0.102647	0	0.550422	1	0.165254	0.475989	0.101695	0.271186	0	Dbnl
1	0.0709121	0.484046	0.257266	0	0.256323	1	0.186938	0.432441	0	0	0.202101	1	0.160047	0.133848	0.498766	0.087873	0	1	0.270646	0.345795	0.401621	0	0.0448516	Dbr1
0.0438099	0	0.123344	1	0.469627	0.267219	0	0.0373529	0.196676	1	0.442266	0.500258	0	0.0351834	0.106569	1	0.286861	0.312409	0.0531494	0	0.138055	1	0.292326	0.272237	Dbt
1	0.386743	0.413827	0	0.108155	0.31828	0.788118	0.941265	1	0	0.572528	0.947843	1	0.368644	0.341183	0.328394	0	0.444433	1	0.520798	0.56633	0	0.265633	0.590476	Dcaf1
1	0	0.181991	0	0	0	1	0	0	0	0	0	1	0	0.540254	0	0	0	1	0	0.947318	0	0	0	Dcaf10
1	0.444779	0.556367	0.244201	0	0.271288	0.5155	0.236234	1	0	0	0.756858	0.602239	0.302547	1	0.44253	0	0	0.585199	0.248885	1	0.951987	0	0.807702	Dcaf11
1	0	0	0	0.185452	0	0	0	0	0	0	1	1	0	0	0	0	0	1	0	0	0	0	0	Dcaf12
0.0477263	0	0.0156532	0.0243165	0.10903	1	0.0136444	0	0.0710318	0.0653892	0.101846	1	0.0657996	0	0.00619244	0.0339089	0.234804	1	0.0442351	0.0201441	0.0207807	0	0.1015	1	Dcaf13
1	0.168054	0.658724	0	0	0.475272	1	0	0	0	0	0	0.275438	1	0.232303	0.137959	0	0	0.250538	0	0.285996	1	0	0	Dcaf15
1	0	0.173619	0.242162	0	0	0	0	0	1	0	0	1	0	0	0.180324	0	0	1	0.692109	0	0.348145	0	0	Dcaf4
1	0.00729439	0.155719	0.646645	0	0.0569552	0.329027	1	0.229597	0	0	0.127915	1	0	0.5148	0.0431072	0.279961	0.142982	1	0.0449563	0.849767	0	0.409656	0.30662	Dcaf5
0.97678	1	0.450043	0.357972	0	0	1	0	0	0	0	0.765993	0.632489	1	0.359464	0.245587	0	0	1	0	0.568338	0	0	0	Dcaf6
0.287118	1	0.287118	0	0.0503911	0.474719	0.336107	1	0.602007	0	0.40301	0.832776	0.348634	1	0.985363	0	0.215962	0.431579	0.329701	1	0.852072	0	0.432007	0.516923	Dcaf7
1	0	0.412305	0.269857	0.0126156	0.0800523	0.951656	0.102268	1	0.868152	0	0.736304	0.842282	0.0238302	1	0.297637	0.0533436	0	1	0.113247	0.98618	0.592297	0	0.404108	Dcaf8
0	0.122923	0.652845	1	0.579163	0.698188	0	0	0.20127	1	0.748387	0.777419	0	0.231595	0.216986	1	0.592885	0.55336	0	0.982323	0.201361	1	0.611111	0.494949	Dcakd
0	0	0	0	0	0	0	0	0	0	0	0	0	0	0	0	0	1	0	0	0	0	0	1	Dcdc2c
1	0.0945396	0.549104	0.438875	0	0	0.814871	0.338607	1	0	0	0.594239	0.643192	0.103048	0.127596	0.444179	1	0	0.495816	0.102669	0.382504	0.190459	1	0	Dck
0	1	0	0	0.16112	0.207054	0	0.762769	0	0	1	0.193338	0	0.910944	0.940963	0	0.161378	1	1	0.613482	0	0	0.150188	0.186555	Dclre1a
1	0	0	0.821681	0	0	1	0	0	0	0	0	1	0	0	0	0	0	1	0	0	0	0	0	Dclre1c
0.875019	0.2152	0.0896134	0.116363	0	1	0.378105	0.224724	0.283991	0.0824485	0	1	0.758188	0.256581	0.141	0	0.127782	1	0.646875	0.339955	0.679724	0	0.129158	1	Dcp1a
0.250764	0	0	0.0375721	0	1	0.246339	1	0	0	0	0	0.142156	0.822562	0.0747496	0	1	0	1	0.693611	0	0	0	0	Dcp1b
0.704775	0.192244	0.109018	0	0.845871	1	0.292557	0.318074	0	0.906824	0.490998	1	0.534689	0.491965	0.705449	0	0.744231	1	0.445586	0.494579	1	0	0.75454	0.93514	Dcp2
1	0.0903598	0.202297	0.036215	0	0.0881801	1	0.176691	0.517618	0.0586964	0	0.0772312	1	0.158194	0.337365	0.75777	0	0.0745214	1	0.166253	0.369727	0.237024	0	0.0700105	Dcps
0.34762	0	1	0.244283	0	0	0.53229	0	1	0	0	0	0.414007	0.772741	1	0.256829	0	0	0.299565	1	0.453303	0.291246	0	0	Dctd
1	0.385082	0.0732353	0.0103773	0	0.12521	1	0.752147	0.616817	0.186495	0	0.569679	0.853521	1	0.756351	0	0.164633	0.979696	0.718663	1	0.532033	0	0.279944	0.364902	Dctn1
0.533074	1	0.242023	0.0474708	0	0.264591	0.539894	1	0.605718	0	0.0618351	0.387633	0.450055	1	0.592755	0	0.177827	0.566411	0.376585	1	0.475122	0	0.273171	0.429268	Dctn2
0.761789	1	0.194851	0	0.314516	0.0115689	0.719122	1	0.579971	0.0712647	0	0.43309	0.167832	1	0.353147	0	0.0435524	0.14379	0.484839	1	0.699489	0	0.184963	0.278774	Dctn3
1	0.625557	0.167905	0.115899	0.00682021	0	0.486865	0.739741	0.381654	1	0	0.363196	0.603151	1	0.477594	0.287016	0	0.461899	0.394513	1	0.48921	0.34573	0	0.34286	Dctn4
0.0658089	1	0.598254	0.157737	0	0.181051	0.527595	1	0.845545	0	0.36309	0.447557	0.0679677	0.646599	1	0	0.564371	0.732561	0.115639	0.770736	1	0	0.225752	0.497046	Dctn5
1	0.643264	0.303698	0.124611	0.0590998	0	0.50931	1	0.579408	0.426466	0	0.0138993	0.0542565	1	0.66598	0	0.0718347	0.601739	0.745448	1	0.409734	0	0.00690758	0.173702	Dctn6
1	0	0.664901	0.712583	0.235162	0	1	0.138162	0.503947	0	0	0.146717	1	0.0745763	0.448473	0.450382	0.0907725	0	1	0.371076	0.23748	0.324873	0	0	Dctpp1
0.844907	1	0.546296	0.116898	0.431938	0	0.833803	1	0.498564	0	0	0	0.94636	1	0.492293	0.502733	0.413064	0	0.964286	1	0.706022	0.375096	0.332859	0	Dcun1d1
1	0.15081	0.191275	0.514718	0	0	0.310766	1	0.244416	0	0	0	0.339174	1	0	0	0	0	0.266351	1	0	0	0	0	Dcun1d2
0	1	0.472306	0.458197	0	0	0	0	0	0	0	0	0	1	0.675603	0.56387	0	0	0	1	0.751498	0.983083	0	0	Dcun1d3
1	0.0591042	0	0	0	0	0	1	0	0	0	0	0	1	0	0	0	0	1	0.0990537	0	0	0	0	Dcun1d4
1	0.410181	0.0183851	0	0.0219687	0.00113245	0.384103	1	0.430845	0	0.2762	0.405316	0.300257	1	0.186161	0	0.137013	0.175356	0.43895	1	0.57018	0	0.242649	0.23175	Dcun1d5
0	0	0	0	1	0	0	0	0	0	0	0	0	0	0	0	0	0	1	0	0	0	0	0	Dcx
0.430923	0	1	0.8209	0.456922	0.332707	1	0.238266	0.282135	0	0.254218	0.577257	0.501414	0	0.509085	1	0.32039	0.285105	1	0.12708	0.847181	0.845697	0.433234	0	Dcxr
1	0.0996382	0.186945	0	0.380203	0.44769	0.729492	0.798022	0.548468	0	0	1	1	0.557643	0.516495	0.990513	0	0.633688	0.795853	1	0.556506	0	0	0.765972	Dda1
1	0.665869	0.718501	0	0.637161	0.827751	0.910112	0.333333	0.841448	0	0.762797	1	1	0.713509	0.904503	0	0.910714	0.871894	0.996743	0.609935	0.890879	0	1	0.92671	Ddb1
0.27313	1	0	0.295415	0.221119	0.305016	0.122724	1	0.500204	0	0.594349	0	0.201333	1	0.0726773	0	0.309463	0.226048	0.0686524	1	0.628272	0	0.195188	0.21036	Ddb2
1	0	0.252477	0.141472	0	0	0.586235	0	1	0	0	0	1	0	0.653932	0	0.281737	0	0.892301	0	1	0	0.815682	0	Ddhd1
1	0	0.41163	0.1209	0.60527	0.262274	0.664753	0.14687	1	0.794125	0	0.233297	0.632184	0.0741913	1	0.256278	0	0.845977	0.412226	0.07451	0.485893	0.0919257	1	0	Ddhd2
0.121279	0.219039	0.0779855	0.0980516	0	1	0.710592	0	0.0143297	0.359249	0.159406	1	1	0.0595159	0.144898	0.0801177	0	0.310545	0	0.0618759	0.338908	0.0902474	0.152383	1	Ddi1
1	0.0326596	0.87662	0.976665	0	0.0375311	1	0.181238	0.65602	0.418063	0	0.678133	1	0	0.424776	0.486891	0.0485242	0.14197	1	0.291568	0.490083	0.480875	0	0.480506	Ddi2
0	0	0	0	0.107619	1	0	0	0	0	0.117952	1	0	0	0	0	1	0	0	0	0	0	0.325968	1	Ddias
0	0.0130429	0.161336	1	0.54901	0.581224	0	0.00124913	0.0871979	1	0.615247	0.791215	0	0.00728563	0.105038	1	0.666567	0.526385	0	0.0142858	0.0990003	1	0.630613	0.719821	Ddost
0	0.115429	0.661281	1	0.425494	0.953321	0	0.0315124	0.0801207	1	0.594828	0.668276	0	0.0240103	0.212333	1	0.508582	0.653528	0	0.113208	0.190899	1	0.561043	0.611543	Ddrgk1
1	0.229619	0.809278	0.404639	0.180246	0	1	0.103719	0.284298	0.129752	0	0	1	0.106784	0.430272	0.065746	0	0.209751	1	0.140822	0.397808	0.130411	0	0	Ddt
0.376018	1	0.0413275	0	0.159361	0.212273	0.449064	1	0.206081	0	0.194906	0.328222	0.507932	1	0.132504	0	0.144012	0.208709	0.640805	1	0.270474	0	0.551006	0.409483	Ddx1
0.0407893	0	0.030992	0.0362748	0.311566	1	0	0.0410932	0.0535607	0.00595213	0.572564	1	0.00108243	0	0.163196	0.057356	0.462022	1	0	0.0109077	0.0328724	0.0593774	0.61083	1	Ddx10
1	0.399499	0.95067	0	0.242089	0.1233	0.254531	0.257482	1	0	0	0.158828	0.278397	0.454254	1	0	0.366997	0.147884	0.95076	1	0.422927	0	0.746281	0.881342	Ddx11
0	0.543945	0.355233	0.171763	0.916128	1	0.0592982	1	0.278176	0	0.955174	0.793801	0	0.737143	0.164952	0.076381	1	0.908571	0.0115565	0.779704	0.283315	0	1	0.938606	Ddx17
0.0381154	0	0.0161461	0.00701429	0.450768	1	0	0.0694311	0.0217173	0.0667799	0.784959	1	0.0398536	0.0417532	0	0.0225831	0.753151	1	0.0403339	0.0565957	0	0.0108998	0.76766	1	Ddx18
1	0.726125	0.786986	0.521853	0.391744	0	1	0.766668	0.465719	0	0.500206	0.351058	0.966497	0.309061	1	0.692094	0.743051	0	0.678769	0.459224	0.569511	0	1	0.417535	Ddx19a
0.417771	0.282719	1	0	0.139089	0	0.984166	0.162473	1	0	0.867705	0.158754	0.856365	0.157568	0.598675	0.148961	1	0	1	0.93103	0.423776	0	0.943991	0	Ddx19b
1	0.0872124	0.142685	0	0.0603964	0.59031	0.625998	0.159927	0.542886	0.282736	0	1	0.830857	0.0489458	0.104525	0.0621626	0	1	0.824506	0.200184	0.240126	0	1	0.772012	Ddx20
0	0.0568376	0.09301	0.0562012	0.889473	1	0	0.130685	0.0818145	0.150233	0.916633	1	0	0.0854398	0.0404347	0.0547524	0.96269	1	0	0.111299	0.0546549	0.0257609	1	0.998508	Ddx21
0.0808458	0.494976	0.150804	0	1	0.467401	0	0.764499	0.258209	0.0514333	1	0.270112	0.102351	0.505357	0.396969	0	1	0.665968	0.0374348	0.511058	0.243397	0	1	0.373494	Ddx23
0.134174	0	0.0216191	0.0233289	0.33943	1	0.0930877	0	0.0691721	0.140331	0.478414	1	0.125227	0	0.0563993	0.0274547	1	0.891931	0.130086	0.0695644	0.034169	0	0.854167	1	Ddx24
0.0138051	0	0.0190416	0.00372548	0.490638	1	0	0.0286624	0.0272799	0.0057806	1	0.986741	0.00200131	0.0357334	0	0.0129654	0.690029	1	0.0523291	0.0747502	0.032501	0	0.905009	1	Ddx27
0	0	0.660177	1	0.223997	0.199082	0	0	0.168384	1	0.513684	0.322347	0	0.666667	0.227355	1	0.375439	0.168595	0	1	0.236073	0.815873	0.208485	0.199317	Ddx28
0.0873913	0	0.0463343	0.0613031	0.624882	1	0	0.057186	0.19026	0.168951	0.893455	1	0	0.0518793	0.0326286	0.0919089	0.946245	1	0	0.0839268	0.0198876	0.0476016	1	0.671539	Ddx31
0	1	0.670117	0.119393	0.99793	0.334714	0.094114	0.907265	0.707235	0	1	0.252759	0	0.478215	1	0.0193352	0.646404	0.361674	0	0.624293	0.695223	0.0424471	1	0.436994	Ddx39a
0	0.934844	0.54983	0.0907004	1	0.294388	0.0707827	0.941534	0.646087	0	1	0.258653	0	0.610431	1	0.0515185	0.907775	0.464144	0.0543685	0.69854	0.819124	0	1	0.239475	Ddx39b
1	0.767697	0.0917248	0	0.821535	0.747757	0.203474	0.560794	0	1	0.323821	0.563275	0.517735	0.719353	0.162414	0	0.350342	1	0.556444	0.722278	0	0.136863	0.793207	1	Ddx3x
0	1	0	0	0.767658	0.829916	0.617229	0.147816	0	0	0.459281	1	0	1	0	0	0.766351	0.559529	0.916106	1	0	0	0.758295	0.469152	Ddx3y
0	0	0	0	1	0.324397	0	0	0	0	0	0	0	0	0	0.528901	1	0	0	0	0	0	0	1	Ddx4
0.368494	0.278474	0.0581171	0	0.892249	1	0	0.190241	0.169719	0.0827704	0.742873	1	0.0729433	0.361076	0.131109	0	1	0.929179	0.119663	0.264111	0.258889	0	0.933704	1	Ddx41
0.214706	1	0.174371	0	0.527039	0.212565	0.0201803	1	0.448261	0	0.439674	0.259553	0.0982796	1	0.373902	0	0.511347	0.412518	0.1251	1	0.465228	0	0.546363	0.344524	Ddx42
0.0678227	1	0.137958	0	0.182274	0.121002	0.0915255	1	0.380426	0	0.280128	0.177968	0.055232	1	0.25469	0	0.26266	0.117563	0.0705013	1	0.357524	0	0.345726	0.158667	Ddx46
0.035619	0.15459	0.0144644	0	1	0.776809	0	0.296026	0.0430327	0.0101545	1	0.684327	0.0406734	0.239463	0.00148679	0	1	0.821313	0.0484624	0.202803	0.020436	0	1	0.71195	Ddx47
0.38345	0.500299	0.0252374	0	1	0.922032	0.0627453	0.518287	0.309939	0	1	0.702177	0.109471	0.564017	0.0642876	0	1	0.970497	0.361027	0.485715	0.138453	0	1	0.903833	Ddx49
0	0.275119	0.429653	0.216161	1	0.851052	0	0.472939	0.206713	0.054391	1	0.940015	0	0.275213	0.212696	0.148805	1	0.83512	0	0.319838	0.251778	0.0704312	1	0.881005	Ddx5
0	0.0433871	0.048591	0.0179504	0.685828	1	0	0.0724908	0.217083	0.08087	0.790199	1	0	0.0425799	0.177214	0.000500718	0.921093	1	0.0071492	0.0591107	0.0809347	0	0.634984	1	Ddx50
0.00596242	0	0.0123348	0.0436522	0.305263	1	0.0372798	0	0.060688	0.0234056	0.514986	1	0.156985	0	0.0785307	0.0145958	1	0.931274	0.0982549	0.0727923	0.0549583	0	0.702714	1	Ddx51
0.00848719	0	0.0530029	0.0843658	0.731209	1	0	0.0204371	0.168213	0.063805	1	0.9851	0.0334822	0.0104931	0.0188056	0	0.922756	1	0.0563616	0.0505657	0	0.149654	0.949504	1	Ddx52
0.0309875	0	0.0458474	0.0475504	1	0.976838	0	0.0269773	0.139776	0.0914505	1	0.804147	0	0.008198	0.0659128	0.0316925	1	0.970582	0.00850551	0.0367202	0.0954372	0	1	0.806732	Ddx54
0.791831	0.0793018	0	0.200916	1	0.914922	0	0.20236	0.266583	1	0.636857	0.410909	0.136546	0.176601	0	0.0556585	0.512608	1	0.250481	0.254988	0.157229	0	1	0.728471	Ddx55
0.0471135	0	0.00292675	0.0049379	0.2075	1	0	0.00719918	0.070886	0.0441526	0.510027	1	0.00776964	0.032222	0.00520322	0	0.437884	1	0	0.0372031	0.0165847	0.00568858	0.483327	1	Ddx56
1	0.0317007	0.163293	0	0.0202496	0.112732	1	0.278159	0.630866	0	0	0.604366	1	0.35293	0.677605	0.620097	0	0.260471	1	0.42222	0.782393	0.40649	0	0.599387	Ddx58
0.568211	0.308158	1	0	0.478906	0.181968	0.198476	0.229406	0	0	1	0	1	0.110961	0.168986	0	0	0	1	0.206911	0	0	0	0	Ddx59
0.488534	1	0.0933661	0	0.355446	0.30303	0.481203	1	0.383459	0	0.519632	0.508354	0.499419	1	0.265401	0	0.433553	0.498644	0.535479	1	0.483086	0	0.801155	0.55363	Ddx6
1	0.263937	0.989462	0.102691	0.0185506	0	1	0.317541	0.502198	0.608625	0	0.55847	1	0.27478	0.555557	0	0.874111	0.80075	1	0.327825	0.664404	0.507117	0.214525	0	Ddx60
0	0.415389	0	0	1	0.42624	0	0.528069	0.394809	0	1	0.712313	0	0.379073	0	0	1	0.795263	0	0.465389	0	0	0.894491	1	Deaf1
0	0.0112034	0.188091	1	0.639926	0.197104	0	0.0848551	0.194838	0.529578	1	0.256036	0	0.0245672	0.0948606	1	0.583396	0.474	0	0.0726207	0.208842	0.753725	1	0.339675	Decr1
1	0.250631	0	0	0.701284	0	0	0	0	0	1	0	0	0.259586	0	0	0.730821	1	0	0.448596	0	0	1	0.869724	Dedd
1	0.801303	0.860092	0	0.694219	0.625747	0.653228	0.274591	0.568878	0.20157	0	1	1	0.737222	0.873601	0	0.544948	0.411197	1	0.355074	0.881846	0	0.65046	0.85723	Def6
1	0.965309	0.96309	0	0	0	0.108966	0.133412	0.236652	1	0	0	0.137496	0.174778	0.268559	1	0	0	1	0.216886	0.161477	0	0	0	Def8
0.0295244	0	0.536178	1	0.0737374	0.0687635	0	0.0202924	0.0586289	1	0.132919	0.185404	0.00925759	0	0.0640047	1	0.0684903	0.0577249	0	0.483513	0.0560924	1	0.0607143	0.057563	Degs1
0	1	0.0354388	0.0140886	0.831104	0.267305	0.0165616	1	0.131123	0	0.45729	0.183706	0	1	0.025499	0.000178847	0.73801	0.499992	0.00747331	1	0.0899021	0	0.873665	0.3621	Dek
1	0.517371	0.614683	0	0	0.13649	0.644859	0.145916	1	0	0	0.740492	1	0.851018	0.254007	0	0.670393	0.20151	1	0	0.22023	0.176926	0.349437	0.616333	Dennd1a
0.553831	1	0.35622	0.147223	0	0	1	0	0.586216	0	0	0	0.703409	1	0.544307	0.251905	0	0	1	0	0.74616	0	0	0	Dennd1b
1	0	0	0	0	0	0	0	0	0	0	0	0	0	0	0	0	0	1	0	0	0	0	0	Dennd1c
0.463776	0.151537	1	0	0.235012	0.325244	0.555786	0.263811	0	1	0.518227	0.63894	0.324508	0.0662099	0	0.0626261	1	0.809063	1	0.226759	0	0.00584442	0.469383	0.889361	Dennd2d
1	0.671562	0.232429	0.248197	0.359582	0	0.591995	0.778162	0	0	0	1	0.769761	1	0.398207	0	0.786592	0.239096	0.849935	1	0	0	0	0.326167	Dennd3
1	0.0654456	0.164012	0.0778679	0	0.116817	0.158513	0	0.374022	1	0.205197	0.162628	1	0.242488	0.439506	0.21961	0	0.24065	1	0.0670393	0.842582	0.0747304	0	0.323324	Dennd4a
1	0.405888	0.0424156	0	0.274155	0.225796	0.550499	1	0.623021	0	0.323039	0.650989	0.406624	1	0.354781	0	0.359665	0.786742	0.729199	1	0	0.168991	0.0404539	0.39311	Dennd4b
0.977833	0.213572	1	0.180671	0	0.271975	0.479136	0.403106	1	0.468861	0	0.863636	0.471262	0.276617	1	0.0689442	0	0.432783	0.518942	0.405092	1	0.354453	0	0.743585	Dennd4c
0.488794	0	0.8441	1	0	0	1	0	0	0	0	0	0.124959	0	1	0	0	0	1	0	0.153858	0	0	0	Dennd5a
0.834038	0.466233	0	0.090807	0.496453	1	0.182157	0.419886	0.45011	1	0.143939	0	1	0.637783	0.100779	0	0.0590898	0.0339456	0.307293	0.334504	0.610905	0	1	0.39824	Dennd6a
0	1	0.0762291	0.0116818	0.0406033	0.0316175	0.0457439	1	0.199893	0	0.0457439	0.0318786	0.0324306	1	0.184906	0	0.107676	0.192183	0.0368067	1	0.300432	0	0.104445	0.120906	Denr
0.758967	0.366783	1	0	0.261657	0	0.527793	0.139386	0.143454	1	0	0	0.447166	0.296653	1	0	0	0	1	0.536825	0.805142	0	0	0	Depdc5
0.78761	1	0.185898	0.0717935	0	0.785206	0	0.953368	1	0	0	0.658941	1	0.695767	0.536779	0	0.187085	0.399387	0	0.425876	0.345179	0	1	0.284943	Depdc7
0.192117	1	0	0.907341	0.548805	0	0.341418	1	0.0821606	0.826405	0	0	0.532117	0.0175897	0.0797241	0.229555	1	0	0.839774	0.476347	1	0.246515	0	0	Deptor
1	0.246354	0.425955	0.0946722	0	0.0797887	1	0.240526	0.399484	0.12066	0	0.221724	1	0.336163	0.456799	0.14879	0	0.249337	1	0.0210177	0.240284	0	0.0843913	0.039417	Dera
0.0883584	0	0.22064	1	0.207963	0.216231	0	0.0670267	0.0685935	1	0.249139	0.323019	0	0.0343486	0.199123	1	0.237719	0.0825708	0.0342762	0.621146	0	1	0.0813525	0.0942803	Derl1
0	0	1	0.918605	0.207364	0	0	0	0	1	0.352518	0.0751876	0	0	0	1	0	0	0	0.602763	0	1	0	0	Derl2
1	0.11396	0.258061	0.0908972	0	0	1	0.283531	0.661056	0	0	0.394965	0.231068	0	1	0.391481	0	0	0.159161	0.932543	1	0.205724	0	0	Desi1
0.246094	0.0859547	1	0.376563	0	0	0	0	1	0.511811	0	0.166132	0	0.0298173	1	0.165075	0	0	0	0.699229	1	0.414739	0	0.119841	Desi2
0.151492	0	0	0.39496	1	0	1	0	0	0	0	0	1	0	0	0	0	0	1	0	0	0	0	0	Det1
0.313926	1	0.344089	0.185351	0	0.0109797	0.393632	1	0.500724	0	0.203201	0.186039	0.363849	1	0.328945	0.154398	0	0.441489	0.173606	1	0.414191	0	0.0300087	0.034982	Dffa
1	0.626699	0.0398246	0.0466567	0	0.0303686	0.564171	1	0.440681	0	0.19228	0.369307	0.827228	1	0.0439027	0.0883433	0.296077	0	0.754227	1	0	0.639273	0.074918	0.00970728	Dffb
0	0.419179	1	0.750156	0.535405	0.676691	0.295476	0.308068	0.187435	0	0.954809	1	0	0.375809	1	0.619813	0.31351	0.329246	0	1	0	0.940614	0.91307	0.85629	Dgat1
1	0.834109	0.998497	0	0.564716	0.733272	1	0.474316	0	0	0.390098	0.20193	1	0.190361	0	0.159662	0.220195	0	1	0.284621	0	0	0.179739	0	Dgcr6
1	0.448192	0	0.600614	0.246781	0.760271	0.761719	0.416365	0	0	0.639831	1	1	0.675643	0.183366	0	0.683572	0.876118	1	0.387531	0	0.0825195	0.119257	0.2523	Dgcr8
0.571687	1	0.643766	0	0	0	0.791416	0.263759	1	0	0	0.496061	1	0.0795682	0.34646	0.422424	0.414255	0	1	0.577856	0.532551	0	0	0	Dgka
0	0	0.916385	1	0.430832	0.678608	0	0	0	1	0.106175	0.188793	0	0	0	1	0.975094	0.233723	0	1	0	0.479043	0.232453	0.61391	Dgke
1	0.212527	0.12258	0.0999156	0.169578	0	1	0.515524	0.410157	0.320473	0	0.293517	1	0.489851	0.0639016	0.759362	0	0.21425	1	0.349685	0.26974	0.311419	0.109392	0	Dgkg
1	0	0.203366	0.0621842	0.0250518	0.143013	1	0.361618	0.754558	0	0.572002	0.652111	1	0	0.537101	0.20375	0.601911	0.406333	1	0.417717	0.494431	0.240302	0.227847	0	Dgkz
0.185001	0.00133771	0.901074	1	0	0.0215948	0.0944126	0	0.644446	1	0.0626972	0.0370616	0.0987582	0	0.716005	1	0.0108254	0.0100866	0.132726	0.00371113	0.738561	1	0	0.00738465	Dglucy
0	0.0231936	1	0.78785	0	0.010923	0.0992424	0.0287112	1	0.854493	0.115872	0	0	0.0153091	0.852989	1	0	0.0414211	0	0.0429558	0.851039	1	0.0300788	0	Dguok
0.0527211	0	0.806318	1	0.337668	0.597964	0.0158564	0	0.393411	1	0.672785	0.981947	0.105477	0	0.73204	1	0.456802	0.475989	0.0702301	0	0.52957	0.972273	0.613674	1	Dhcr24
0	0.250917	0.133614	1	0.91763	0.907514	0.0592522	0	0.0565443	1	0.464478	0.508262	0	0.205064	0.0804274	0.918011	1	0.620968	0	0.709064	0.144306	1	0.594477	0.851744	Dhcr7
1	0	0.847363	0.941607	0.578152	0.839832	0	0	0.273513	1	0.214847	0.324507	0.614171	0	1	0.480121	0.390861	0.325856	0	0.520671	0.374815	0.370297	0.33839	1	Dhdds
0.991721	0.0561605	1	0	0.000275287	0.360425	1	0.164331	0.685179	0.437674	0	0.974162	1	0.239598	0.844333	0.186514	0	0.286944	1	0.367751	0.775813	0.384724	0	0.54314	Dhfr
1	0	0.325743	0.480693	0.245297	0.217327	1	0	0.11061	0.497093	0.199273	0.151308	1	0	0.0728517	0.289507	0.131042	0.127405	0	1	0.171351	0.783784	0.280541	0.278919	Dhodh
1	0.12431	0.546736	0.307436	0	0	1	0.237641	0.776649	0.369439	0	0.124343	1	0.159115	0.284092	0.740608	0	0	1	0.362043	0.929676	0.685491	0	0	Dhps
0.0354163	0.0493063	1	0.401626	0	0.0202666	0.0390956	0	1	0.793971	0.0957385	0.129772	0	0.0138055	1	0.256895	0.00680348	0.00851078	0.129017	0	1	0.57167	0.0227365	0.0200277	Dhrs1
1	0	0.751825	0.336544	0	0	0.938571	0	0.760566	1	0	0	0.490126	0.182257	0.251802	1	0	0	0.3825	0.189076	0.590048	1	0	0	Dhrs11
0	0	0.526316	1	0.403535	0.686404	0	0	0.193854	1	0.521035	0.648266	0	0	0.587943	1	0.543015	0.564704	0	1	0.244313	0.748815	0.335408	0.504408	Dhrs13
0	0	1	0.76699	0.137719	0.265272	0.202398	0	0.651136	1	0.413636	0.529545	0	0	1	0.585263	0.27352	0	0	1	0.544199	0.828729	0.168505	0.291227	Dhrs3
0	0.0507845	0.837222	0.602629	1	0.255794	0	0.0565392	0.425411	0.173224	1	0.222672	0	0.0490229	1	0.472823	0.807388	0.46438	0	0.0494326	0.766972	0.236738	1	0.326331	Dhrs4
0	0.0107995	1	0.501266	0.0329114	0.0568354	0	0.0113793	0.666667	1	0.118803	0.138177	0	0.00719635	1	0.367035	0.0185217	0.0295667	0	0.0196355	0.834545	1	0.0607465	0.0458182	Dhrs7
0.153268	0	0.216268	1	0.57525	0.677555	0	0	0.193985	0.71954	0.814943	1	0	0.0731112	0.353659	1	0.609756	0.396341	0	0.820594	0.0416299	1	0.52073	0.482285	Dhrs7b
0.0215029	0.136417	1	0.234335	0.267793	0	0	0.0640495	0.76154	1	0.120323	0.0889125	0	0.0295537	1	0.136853	0.000130414	0.00993743	0.0167442	0.699717	1	0.759773	0	0.11857	Dhrsx
0.418386	0.467849	0.119563	0	0.658878	1	0.632313	0.782609	0.457595	0	0.653784	1	0.537954	0.626809	0.282559	0	1	0.883219	0.626674	0.685891	0.437951	0	0.742533	1	Dhx15
0.397195	1	0.139414	0	0.655861	0.646864	0.0984961	1	0.451486	0	0.537236	0.588116	0.18617	1	0.32948	0	0.677206	0.542197	0.277716	1	0.427518	0	0.587565	0.678034	Dhx16
1	0.152943	0.0151074	0	0.153429	0.0177675	0.823446	0.410683	0	1	0.0706723	0.248551	1	0.6263	0	0.0328626	0.932984	0.417603	1	0.60103	0	0.100129	0.347193	0.324747	Dhx29
0.433882	0	0.136281	1	0.309069	0.186149	0.231489	0	0.119696	1	0.775918	0.532129	0.211047	0	0.0183756	1	0.440956	0.207623	0.206903	0	0.00917916	1	0.308355	0.235953	Dhx30
1	0.157072	0.190983	0.172313	0	0.112977	0.246488	0.124531	0.289056	1	0	0.266259	0.551887	0.635906	1	0.560316	0	0.36726	1	0.834419	0.611949	0.903851	0	0	Dhx32
0	0.0335728	0.0252883	0.011774	0.197243	1	0	0.152423	0.349348	0.142993	0.339839	1	0	0.156115	0.174525	0.0701833	0.718004	1	0	0.105623	0.132584	0.0392109	0.414329	1	Dhx33
0.63788	0.257698	0.104469	0	0.682435	1	0.363353	0.472337	0.448414	0	0.793908	1	0.527355	0.407889	0.455218	0	1	0.699644	0.601307	0.523508	0.688256	0	0.869614	1	Dhx34
0.321936	0.746477	0.0171448	0	0.717385	1	0.374046	0.773898	0.640083	0	0.515496	1	0.823808	0.647616	0	0.955952	1	0.955952	0	0.702073	0.743969	0.168054	0.627591	1	Dhx35
1	0.124409	0.0488189	0	0.223622	0.368504	0.404158	0.552062	0	0.381423	0.64503	1	0.805454	0.42331	0.114441	0	1	0.815876	1	0.400457	0.0535671	0	0.903645	0.609226	Dhx36
0.142804	0.0919894	0.0030368	0	0.560242	1	0.233593	0.280311	0.32703	0	0.855395	1	0.0894306	0.1161	0.0378523	0	1	0.669807	0.111074	0.19171	0.00644827	0	1	0.986048	Dhx37
1	0.320994	0.241827	0	0.582853	0.613302	0.505055	0.633291	0.500555	0	0.887512	1	0.554421	0.52246	0.432216	0	1	0.913516	0.4345	0.404737	0.5476	0	1	0.809516	Dhx38
0.184964	0.160675	1	0.662008	0	0.0520536	0.707764	1	0.68552	0	0.914216	0.945031	0	1	0.292791	0.931741	0.54813	0.460116	0	0.0117274	0.000575945	1	0.00680863	0.0726087	Dhx40
0.491774	1	0.63558	0.892301	0.184345	0	0.404404	0.973543	0	0	1	0	0.226487	1	0.249171	0.469665	0.189944	0	0.229213	0.471216	0	0	1	0	Dhx57
0	0.502075	0.220614	0.0380422	1	0.884512	0.0584424	0.656566	0.646465	0	1	0.989899	0	0.637681	0.452612	0.0236946	0.864456	1	0.405581	0.495635	0.573816	0	1	0.87352	Dhx8
0	0.0530303	0.427609	0.184817	1	0.487584	0	0.0947845	0.200989	0.0742593	1	0.45266	0	0.0393782	0.228743	0.17333	1	0.492773	0	0.12994	0.267642	0.085738	1	0.435326	Dhx9
0.0843636	0.0100228	1	0.498604	0	0.00870285	0	0.0378585	1	0.754387	0.0736691	0.0705332	0.00213716	0	1	0.243496	0.016133	0.00096175	0	0.030355	1	0.542274	0.0231791	0.0718492	Diablo
1	0.0894333	0.28208	0.0859684	0	0.144178	1	0.0350109	0.244451	0.147859	0	0.298843	1	0.0809829	0.269918	0.0337518	0	0.047661	1	0.123323	0.31558	0.0949942	0	0.220396	Diaph1
1	0.893688	0	0.0634678	0.131332	0.615418	0.218107	0.805888	0.341138	0	0.234987	1	0.494404	1	0	0.00592269	0.198753	0.519909	0.166243	1	0	0.0365033	0.383409	0.918551	Diaph2
0.922855	1	0.183343	0	0.272295	0.818159	0.607387	0.91647	0.587357	0	0.46978	1	0.359715	1	0.18586	0	0.256839	0.803249	0.219224	1	0.288256	0	0.154674	0.733911	Diaph3
1	0	0.00870177	0.106693	0.111564	0.107929	0.360928	1	0.146545	0	0	0	1	0.0398764	0	0.855656	0.55936	0.186101	1	0	0.0384636	0.0953455	0.209479	0.0952657	Dicer1
0.110081	1	0.0673909	0	0.930173	0.954251	0	1	0.254871	0.080217	0.714318	0.498225	0.048377	1	0.0994271	0	0.832649	0.897957	0.048379	0.8847	0.239845	0	1	0.682925	Dido1
0.0511656	0.660215	0.0472319	0	0.978219	1	0.0620551	0.728665	0.551422	0	1	0.899344	0	0.653274	0.142032	0.231744	1	0.877047	0.210966	0.780911	0.284564	0	1	0.845987	Diexf
0.570487	0.0546653	0	0.0140516	1	0.977665	0.0734549	0.0734541	7.80653e-05	0	1	0.558315	0.224646	0.191279	0	0.0813556	1	0.996543	0.252808	0.183191	0	0.0484164	1	0.955081	Dimt1
0.785005	0.317064	0.635237	0	0.306384	1	1	0.223336	0.573572	0	0	0	0.853294	0.903128	0	0	1	0	0.135828	1	0	0	0.501833	0	Dip2a
0.781228	1	0.0877363	0	0.116579	0.0401712	0.0281631	1	0.31989	0	0.172299	0.123944	0.122878	1	0.197995	0	0.298138	0.5554	0.102788	1	0.0444487	0	0.0863269	0.0296635	Dip2b
0	0	0.80009	1	0	0	0	0	0	0	0	0	0	0	0	1	0	0	0	1	0	0.0568969	0	0	Dipk1a
0	0.832219	0.416951	0.423998	1	0.705426	0	0	0	0	0	0	0	0	0	0.533695	1	0	0	0	0	1	0	0	Dipk1b
0	0.326094	0.167019	1	0.32901	0.391024	0	0.140252	0.150142	1	0.430564	0.708609	0	0.221656	0.274979	1	0.328187	0.25387	0	0.336558	0.117683	1	0.313729	0.583706	Dipk2a
0.649086	1	0.104839	0	0.375638	0.230638	0.766892	1	0.509009	0	0.0495495	0.170045	0.544235	1	0.222933	0	0.509838	0.370685	0.673426	1	0.248666	0	0.302028	0.28175	Dis3
0.216905	0.866882	0.13193	1	0.721754	0	1	0.813494	0.787984	0	0	0	0.0843418	0.985776	0.0828353	0.0947761	1	0	0.401303	0.207321	0.342567	1	0	0	Dis3l
1	0.0626516	0.293477	0.0317005	0	0.0602784	1	0.256654	0.479952	0	0	0.184786	1	0.211229	0.329819	0.192558	0.0917973	0	1	0.337987	0.537614	0.228818	0	0	Dis3l2
0.0548831	0.0189211	0.0340816	0	0.606887	1	0	0.18646	0.0521086	0.0332849	0.83196	1	0.0351362	0.0624753	0.0105606	0	1	0.948677	0.0325851	0.0825851	0.0161765	0	0.654799	1	Dkc1
0	0.0082621	0.543612	1	0.0228564	0.0722493	0	0.0127653	0.0903556	1	0.138018	0.215329	0	0.00794845	0.0740909	1	0.0224793	0.0512397	0	0.00464618	0.0723533	1	0.0443174	0.0550393	Dlat
0	0.0143541	0.693911	1	0.206921	0.0302156	0	0.00850302	0.526367	1	0.497278	0.0892817	0.000338066	0	0.448389	1	0.163286	0.0682894	0	0.00687311	0.455325	1	0.1501	0.0998448	Dld
0.275229	0.237385	0.93922	1	0.0551881	0	0.0205607	0.306542	0.419626	1	0.190654	0	0.0636015	0.176245	1	0.588506	0.208429	0	0.0131004	0.281659	0.697234	1	0.133188	0	Dlg1
0	0.122549	0.250945	1	0.774502	0	0	0.144794	1	0	0	0	0	1	0.843506	0.473286	0	0	0	0.410488	1	0	0	0	Dlg5
0.67577	0.15886	0.327319	1	0	0	1	0.324031	0.946305	0	0	0	0.881717	0	1	0.872974	0.492819	0	0.662568	0	0.420323	1	0	0	Dlgap4
0.434147	1	0.149505	0	0.0293935	0.0150654	0.231747	1	0.447059	0	0.221194	0.135139	0.131663	1	0.398304	0	0.143942	0.0894966	0.151306	1	0.393284	0	0.0294241	0.0279722	Dlgap5
0	0.045127	0.463155	1	0.469343	0.279049	0	0.0597625	0.330201	1	0.550257	0.562112	0	0.0193738	0.289951	1	0.39551	0.415302	0	0.044912	0.273627	1	0.436036	0.414431	Dlst
0	0	0	0	1	0	0	0	0	0	0	0	0	0	0	0	1	0	0	0	0	0	0	0	Dlx1
0	0	1	0.942085	0.270605	0.144773	0	0	0	1	0.161162	0.121847	0	0	0.106087	1	0.190637	0.072253	0	0.888446	0	1	0.234558	0	Dmac1
0.416628	0	0.519692	1	0.538221	0.295998	0	0	0	1	0.947935	0.396182	1	0	0	0.992761	0.460964	0	0	0.7663	0	1	0.640875	0	Dmac2
0	0.0219315	0.910369	1	0.059452	0	0	0.0371881	0.477778	1	0.145862	0.0360018	0	0.0964451	0.761905	1	0.0507863	0	0	1	0.681306	0.626126	0	0.0881248	Dmac2l
0	0.592533	0.0799448	0.0288477	0.816353	1	0	1	0.64137	0.0775811	0.98218	0.929833	0	0.677778	0.168012	0.531111	0.813333	1	0	0.548583	0.168021	0.612581	0.972572	1	Dmap1
0.331419	0.0892042	0.597403	1	0	0.447392	0.7291	1	0	0.748468	0.663698	0.0147336	0	0	0.604818	1	0	0	0.350088	0.732647	0.619374	1	0	0	Dmpk
0	1	0	0	0	0	0	0	0	0	0	0	0	1	0	0	0	0	0	1	0	0	0	0	Dmtf1
1	0.726763	0.109017	0.27775	0.53773	0	0.623038	1	0.88198	0.450973	0	0	0.672252	0.809389	1	0.33452	0.233222	0	0.733081	1	0.743245	0.594814	0	0	Dmxl1
1	0.261857	0	0.0339447	0.11418	0.0782523	0.484434	1	0.778803	0	0.501688	0.82181	0.307856	0.226521	0	0.0643664	0.121308	1	1	0.424973	0	0	0.206191	0	Dmxl2
1	0.677711	0.0676793	0.000947577	0.219077	0	0.538045	0.346939	1	0	0	0.608364	0.654206	1	0.343191	0.152244	0	0.196814	1	0.771536	0.541936	0.243646	0.290185	0	Dna2
0	0	1	0.761185	0	0	0	0	1	0	0	0	0.441885	1	0.828766	0.408798	0	0	0	0	1	0	0	0	Dnaaf2
1	0.153536	0.194821	0.119906	0	0.173016	0.420996	0.375811	0.779605	0.513987	0	1	1	0.47545	0.722665	0.167486	0	0	0.866653	0.66793	1	0.529628	0	0.476456	Dnaaf5
0	0	0	0	0.484903	1	0	0	0	0	1	0.79054	0	0	0	0	0	0	0	0	0	0	0	1	Dnah2
0	0.0222361	0.395649	0.978222	1	0.921053	0	0.0882899	0.141282	1	0.497741	0.216039	0	0.015435	0.541521	0.0171904	1	0.705298	0.0050915	0.119162	0.109514	0	1	0.49501	Dnah7b
0.858247	0.26933	0.515464	0	0.135309	1	0.0616366	0	0.399044	0.0010627	0.0308183	1	0.905954	0.409015	1	0	0.297718	0.712855	0.394988	0.170048	0.986874	0	0.263126	1	Dnaja1
0.00164204	0.287356	0.345649	0.181855	0	1	0	0.112788	0.469685	0.152767	0.18745	1	0.151762	0.209059	1	0	0.0143244	0.499806	0	0.176847	0.911222	0.0490057	0.241477	1	Dnaja2
0.0226601	0	0.568519	1	0.44633	0.579975	0	0.000538504	0.501757	0.973435	0.943918	1	0.0111507	0	0.201329	1	0.294244	0.523565	0	0.0562189	0.352736	1	0.63209	0.985075	Dnaja3
0.334162	1	0.67205	0	0.071022	0.383852	0.12037	0.990741	1	0	0.150339	0.503086	0.407439	1	0.536694	0	0.254682	0.291613	0.286364	1	0.759847	0	0.298644	0.264532	Dnajb1
0	0.0368252	1	0.0823312	0.00442582	0.05119	0	0.0132585	1	0.107044	0.033675	0.0701968	0	0.00382614	1	0.0210591	0.00165289	0.0167126	0	0.0125506	1	0.0840887	0.00801841	0.0299819	Dnajb11
0	0.0270115	1	0.937102	0.281051	0.59793	0	0.0563729	0.418803	1	0.666667	0.745014	0	0.0237102	0.983302	1	0.345083	0.44898	0	1	0.411168	0.730964	0.278342	0.48308	Dnajb12
0	0.467266	0.583553	1	0.301975	0.453994	0	0.217926	0.635424	1	0.507003	0.645947	0	0	0.33329	1	0.26605	0.318762	0	0.909126	0.497565	1	0.209633	0.434521	Dnajb14
0.360833	0	1	0.293988	0	0.502692	1	0.859915	0.31574	0.892037	0	0.148453	0.492281	1	0.67365	0.171126	0	0	0	0.773668	1	0.570809	0	0.416094	Dnajb2
1	0.809929	0.556643	0.0729651	0	0.880453	0.504114	0.764351	1	0	0.860204	0.324374	1	0.500207	0.526906	0.332711	0	0.828364	0.621508	0.314308	0.460115	0	0.419502	1	Dnajb4
0.0723246	0.0925084	0.177662	0	0.0961579	1	0	0.0631792	0.208794	0.17354	0.11617	1	0.0567476	0.180579	0.593762	0	0.256966	1	0.0588475	0	0.530776	0.134572	0.107528	1	Dnajb6
1	0.711763	0.952762	0.0483534	0	0.364859	0	0	1	0.695432	0.337568	0.714791	0.304478	0	1	0.0547101	0.143852	0	1	0.132381	0.848301	0.123153	0	0.458198	Dnajb9
0	0.097648	0.921615	1	0.622328	0.805226	0	0.19502	0.387823	0.795699	1	0.693548	0	0.128128	1	0.930233	0.966408	0.819121	0	0.113945	0.65932	0.752475	1	0.924092	Dnajc1
0	0.136415	1	0.324492	0.647357	0.445174	0	0.135813	1	0.182686	0.675122	0.477393	0	0.0395624	1	0.111861	0.277723	0.145884	0	0.0462436	1	0.0815679	0.365676	0.255162	Dnajc10
0.0915773	0	0.327601	0.681579	0.342105	1	0	0	0.188658	0.67041	0.342504	1	0.0547595	0	0.186441	1	0.625424	0.798305	0	0.228522	0.0412371	0.367698	0.158076	1	Dnajc11
1	0	0.143412	0	0	0	1	0	0	0	0	0	0.269534	0	0.221383	1	0	0	0.343192	0	1	0	0	0	Dnajc12
0.382756	0.0693647	0.631339	1	0	0.205799	0	0.139238	0.594494	1	0.12233	0.756696	0	0.0710527	0.971035	1	0.21174	0.107172	0	0.221409	0.593301	1	0.0170652	0.322168	Dnajc13
0	0	0	1	0.721145	0.960997	0	0	0	0	1	0.826036	0	0	0	1	0	0	0	0	0	0.59363	0	1	Dnajc14
0	0	0.527987	1	0.420217	0.776107	0	0	0.270014	0.638961	0.72987	1	0	0	0.0725901	1	0.399284	0.827216	0	0.376555	0.129339	0.595	0.4825	1	Dnajc15
0	0	0.992958	0.919014	0.613199	1	0	0	0.469758	0.393017	0.587894	1	0	0	0.688781	1	0.987342	0.521519	0	1	0.225702	0.73301	0.480742	0.717816	Dnajc16
0.377701	1	0	0.0501006	0.552444	0.098244	0.298083	1	0.342797	0	0.502985	0.221816	0.245351	1	0.134366	0	0.515761	0.616644	0.417526	1	0.28483	0	0.621993	0.369787	Dnajc17
0.325077	0	0.585139	1	0.50516	0.554696	0	0.0231849	0.246407	1	0.851129	0.938912	0	0	0.183861	1	0.376915	0.698672	0	0.90198	0.35495	1	0.54802	0.692079	Dnajc19
0.655765	1	0.0474187	0	0.165905	0.135703	0.313346	1	0.20999	0	0.187988	0.190547	0.392092	1	0.0767864	0	0.21489	0.233808	0.415136	1	0.12302	0	0.32176	0.131222	Dnajc2
1	0.247221	0.0452511	0.121316	0	0.105187	0.570434	0.732427	1	0	0.464121	0.839695	0.747618	0.900376	0.475898	0	0.611465	1	0.64372	0.41526	0.6936	0	1	0.743479	Dnajc21
0	0	0.879018	1	0.606695	0	0	0	0.324581	1	0.604341	0	0	0	0.692826	1	0.398971	0	0	0	1	0	0	0	Dnajc22
1	0.996385	0.652869	0.898723	0	0.575125	0.47322	0	0.261927	0	0	1	0.682233	0.18748	0.445314	1	0	0	0.831957	0.214038	0.206333	1	0	0	Dnajc24
0	0	0.368603	0.451509	0.442798	1	0	0	0	0	1	0.72753	0	0	0	1	0.792692	0.450837	0	0	0	0.870062	0.606922	1	Dnajc25
0	0.0495322	1	0.362961	0.0583379	0.0145845	0	0.0940882	1	0.307201	0.218705	0.210036	0	0.0319674	1	0.158479	0.0449272	0.0459146	0	0.0830162	1	0.387454	0.183985	0.122486	Dnajc3
0	0	0.826432	1	0.587516	0.643132	0	0	0	1	0.780731	0.698758	0	0	0	1	0.411929	0.361678	0	1	0	0.783614	0.238824	0.311428	Dnajc30
0	0	1	0.865309	0	0.369319	0	0	0	1	0	0.34208	0	0	0	1	0.625944	0.0946649	0	0.705018	0	1	0	0.312116	Dnajc4
0.0618403	0.0110328	0.849924	1	0.0933789	0	0.059759	0	0.284424	1	0.108397	0.0546353	0.110339	0.000896015	0.664971	1	0.00471445	0	0.0849662	0.0819942	0.431159	1	0.0907787	0	Dnajc5
1	0.166672	0.391304	0.1984	0	0.227716	0.2423	0.217493	1	0.342856	0	0.489051	0.466377	0.291203	1	0.323002	0	0.349693	0.290323	0.17803	1	0.357005	0	0.27035	Dnajc6
1	0.234228	0.42594	0.0522291	0	0.145911	1	0.660585	0.970803	0.22728	0	0.642337	1	0.382391	0.546603	0	0.0815313	0.139563	1	0.346321	0.868653	0.285901	0	0.121809	Dnajc7
0.029478	1	0.0739761	0	0.16559	0.0550717	0.101914	1	0.210697	0	0.170342	0.0525352	0.0961365	1	0.258164	0	0.173898	0.163254	0.0674127	1	0.253002	0	0.243723	0.0436681	Dnajc8
0.0983183	1	0.0589933	0	0.447528	0.378113	0.172151	1	0.492044	0	0.479138	0.361137	0.208695	0.9614	0.519767	0	0.593562	1	0.182735	1	0.479299	0	0.803269	0.612411	Dnajc9
0	0	1	0.126725	0.388197	0	0.731119	1	0.829274	0.306224	0	0.0919998	0	0	0.149045	0.90766	1	0	0	0.586433	0	0.168262	1	0	Dnase1l1
1	0	0	0	0	0	1	0	0	0	0	0	0	0	0	0	0	0	0	0	0	0	0	0	Dnhd1
0	0	1	0.818697	0	0	0	0	0.802296	1	0	0	0.27179	0	0.642059	1	0.464087	0	0	1	0.593458	0.537383	0	0	Dnlz
1	0.0954429	0.156616	0.0512991	0	0.239851	1	0.140115	0.545243	0.213038	0	0.84909	1	0.148738	0.345424	0.00808156	0	0.211472	1	0.160831	0.391442	0	0.146952	0.724548	Dnm1l
0.703197	1	0.349933	0.058908	0	0.361378	0.724485	0.924516	1	0.0489054	0	0.891807	0.529362	1	0.736296	0	0.0135183	0.563241	0.782106	1	0.958612	0	0.333007	0.817407	Dnm2
0.606821	1	0.255984	0.0336897	0	0.378474	0.29022	0.752265	0.925286	0.231264	0	1	0.265753	1	0.712569	0	0.0501976	0.261173	0.361559	1	0.826088	0	0.462245	0.654285	Dnm3
0.509405	0.0774542	1	0.21987	0	0.183749	0.24063	0.17056	0.473561	0	0	1	0.834678	0.318948	0.968114	0.673348	0	1	0.818472	0.21829	1	0.73838	0	0	Dnmbp
0.102449	1	0.00648182	0	0.645301	0.774937	0	1	0.224822	0.0449184	0.415704	0.305253	0.0295205	1	0.0183274	0	0.576298	0.491924	0.0164325	1	0.0489074	0	0.561476	0.551731	Dnmt1
0	0.204197	0.0462558	0.0744819	1	0.567782	0.0431956	0.244784	0.172621	0	1	0.569877	0.120258	0.176667	0	0.00290603	1	0.613538	0.10303	0.0781697	0.0373618	0	1	0.554335	Dnmt3a
0	0.184136	0	0.409975	1	0.449232	0.765538	0.550808	0.295018	0	1	0.691079	0.225924	0.195582	0.114313	0	1	0.414574	0.23417	0.200736	0.0359175	0	1	0.627904	Dnmt3b
1	0.0418982	0.329205	0.375216	0	0.0301264	1	0.01841	0.539749	0.964017	0.0686192	0	1	0.0299167	0.408636	0.600767	0.0150674	0	1	0.156909	0.416544	0.712238	0	0.0699664	Dnpep
1	0.126325	0.716784	0.131501	0	0.0330264	1	0.068097	0.196234	0.129972	0	0.0695591	1	0.0397796	0.207596	0.0102776	0	0.110567	1	0.0876888	0.216438	0.101785	0	0.160043	Dnph1
1	0.192	0	0	0.162667	0.187667	0.73716	0.900302	0.501511	0	0.84139	1	0.443181	1	0	0.242252	0.656911	0.769106	1	0.142668	0.0605315	0	0.190776	0.194094	Dnttip1
0	0.0434573	0.0468373	0.00646837	0.196523	1	0	0.143027	0.0731812	0.0240655	0.402001	1	0.024688	0.0813202	0.0814949	0	0.294719	1	0.0215733	0.0596509	0.0803452	0	0.372273	1	Dnttip2
1	0.314748	0.931505	0.315176	0	0	0	1	0.728997	0	0	0	0.535294	1	0.72924	0.375018	0	0	1	0.750921	0	0	0	0	Dock1
0.610169	1	0.154964	0	0.0599274	0.273608	0.262406	1	0.387218	0	0.189474	0.438346	0.392857	1	0.203984	0	0.0968838	0.31848	0.276965	1	0.0776965	0	0.351005	0.325411	Dock10
0.777473	1	0.0471566	0	0.111355	0.280087	0.00445925	1	0.22397	0	0.0972925	0.142312	0.136671	0.430881	0	0.0418621	1	0.293501	0.376331	1	0.254597	0	0.433464	0.578738	Dock11
0.358737	1	0.0672536	0	0.0579547	0.190285	0.140351	1	0.184885	0	0.0495951	0.325911	0.298076	1	0.0709355	0	0.0978464	0.201645	0.276986	1	0.163106	0	0.177296	0.344391	Dock2
0.735017	1	0.0252298	0	0.0309451	0.271358	0	1	0.341044	0.455656	0.0182314	0.222313	0.148134	1	0.0779657	0	0.104718	0.193209	0.187865	1	0.273862	0	0.0585609	0.262126	Dock5
1	0	0	0	0	0.0909474	0	1	0	0	0	0	0	1	0.787985	0	0	0.396524	1	0.143371	0	0	0	0.06941	Dock7
0.336296	1	0.0597531	0	0.0419753	0.297284	0.157544	1	0.370562	0	0.16568	0.587278	0.224742	1	0.158763	0	0.0680412	0.191753	0.217444	1	0.258025	0	0.330709	0.542701	Dock8
1	0.0721759	0.205584	0.433544	0	0	1	0	0.456091	0	0	0.230284	1	0.0719365	0.176387	0.453875	0	0	1	0.177005	0.916968	0.478217	0	0	Dohh
1	0.674911	0.140049	0	0.10164	0.0439112	0.683349	1	0.631002	0	0.329987	0.635128	0.514663	1	0.808353	0	0.285919	0.514811	0.434859	1	0.83415	0	0.159706	0.0999763	Dok1
1	0.451493	0.772388	0.149254	0.0261194	0	0.866537	0.599612	1	0.408382	0	0.84861	1	0.531261	0.911101	0.601976	0	0.408015	0.888126	0.436561	1	0.436561	0	0.371471	Dok2
1	0.677012	0.476967	0.0839403	0	0.161283	0.678693	0.840922	1	0.13292	0	0.711769	0.646951	0.932891	1	0.810346	0	0.260575	0.906312	0.618556	1	0.144926	0	0.188038	Dok3
0	0	1	0.916935	0.660782	0	0	0	0	1	0.157835	0	0	0	0	0.134309	1	0	0	0	0	0	0	0	Dolk
0	0	0.614667	1	0.952517	0	0	0.587277	0	0.608978	1	0	0	0.410522	0	1	0.981858	0	0	1	0	0.803658	0	0	Dolpp1
0.244005	0.22928	0.231553	0	0.15962	1	0	1	0	0	0	0	0.50146	0.135678	0	0	1	0.625522	1	0.16415	0	0	0.142342	0	Donson
0.670925	0.262904	0.361744	0	1	0.430331	1	0.20656	0	0	0.339942	0.268215	0.228266	0.338763	0.152591	1	0.126024	0	0.121389	0.245306	0	1	0.939258	0	Dop1a
1	0.25325	0.32223	0.334257	0	0	1	0.233914	0	0.423442	0	0	1	0.175203	0.449309	0.302898	0.44624	0	1	0	0	0.346385	0	0	Dop1b
0.120969	0.259491	0	0	0.721068	1	1	0.0434461	0	0	0.209016	0.206752	1	0.213045	0	0	0.497239	0.460775	0	0.225402	0.296364	0	0.833333	1	Dot1l
0	0	0.74315	1	0.347087	0	0	0	0	1	0.266239	0.0885205	0	0	0	1	0.326352	0.897229	0	1	0	0.654697	0	0	Dpagt1
1	0.341862	0.175987	0.186603	0	0.022277	0.903792	1	0.919161	0.714604	0	0.195677	1	0.556218	0.397256	0.149649	0	0.146378	1	0.924887	0.92486	0.123547	0.181812	0	Dpcd
0	0.129471	0	0	0.156939	1	0	0	0	0	0	0	0	0.749045	0	0	1	0	0	1	0	0	0	0	Dpf1
0.110842	0.972067	0.104283	0	1	0.972067	0	0.93219	0.38213	0.0905465	1	0.780614	0.0245284	1	0.305871	0	0.981924	0.927695	0.0334039	0.675028	0.303585	0	1	0.709964	Dpf2
0	0.650176	0	0	0.862934	1	0	1	0.5743	0	0.944819	0.999779	0	0.723057	0	0	1	0.941177	0	0.768577	0.233509	0	0.818142	1	Dpf3
1	0.0726322	0.282407	0.240741	0	0	1	0.169562	0.87069	0.781978	0	0.291363	1	0.156884	0.395279	0.574902	0	0	1	0.181442	0.497621	0.452533	0	0	Dph1
1	0.112247	0.653953	0.433392	0	0	0.896627	0.156594	0.918951	0	0	1	0.960094	0.323957	0.963428	1	0	0	1	0.273355	0.58644	0.595192	0	0	Dph2
1	0.0936248	0.308792	0.103975	0	0.319012	1	0.14139	0.510609	0	0	0.494108	1	0.128621	0.393377	0.0837804	0	0	1	0.121541	0.285188	0.293696	0	0	Dph5
1	0.462495	0.853846	0.404548	0	0.348464	0.429745	0.592277	1	0	0	0.72973	0.460479	0.37058	1	0.45246	0	0.738983	0.361517	1	0.956349	0.694559	0	0	Dph6
0.898098	0.878427	1	0.644726	0	0	0.783501	0.579787	1	0	0	0	0.976141	0.390017	0.821112	1	0	0	0.898015	0.301759	1	0.670861	0	0	Dph7
0	0.0147568	0.147646	1	0.196045	0.218456	0	0.00171155	0.0421629	1	0.140229	0.169387	0.0107635	0	0.102082	1	0.149231	0.187507	0	0.00720865	0.0639774	1	0.0800188	0.121425	Dpm1
0	0	0.108943	1	0.0944659	0.120732	0	0	0.0792593	1	0.12	0.104815	0	0.0484104	0.0959877	1	0.0353108	0.0469879	0	1	0.0410497	0.663866	0.0379746	0.0579832	Dpm3
1	0.217054	0.859604	0.225792	0	0.175711	1	0.304384	0.92804	0.385443	0	0.353184	0.911089	0.216206	1	0.14086	0	0.315684	1	0.27408	0.788567	0.209867	0	0.095852	Dpp3
0	1	0.874655	0.439622	0.0980124	0.0858275	0.353453	0.0921779	1	0.720779	0.315588	0	0.142626	0.0501092	1	0.260028	0.073228	0	0.175826	0.119316	1	0.568583	0	0	Dpp7
1	0	0.38146	0	0	0	0.8742	0	1	0	0	0	1	0.318066	0.475075	0.303507	0	0	1	0.294837	0.421839	0.257695	0	0	Dpp8
1	0.193941	0.273504	0.241198	0.0508499	0	1	0.302125	0.67691	0.864628	0	0.206024	1	0.323096	0.494247	0.553023	0	0.0174731	1	0.295151	0.907614	0.517129	0	0.148777	Dpp9
0	0	0.479142	1	0.796491	0.842105	0	0	0.147621	0.691011	1	0.69382	0	0	0.214433	0.894928	1	0.484328	0	1	0.566194	0.63125	0.557731	0.682181	Dpy19l1
0.369641	0	0.865433	1	0.486902	0	0	0	0	1	0.293077	0	0	0	0	1	0.573724	0	0	1	0	0.805233	0.421215	0	Dpy19l3
0	0.3819	0.621275	1	0.565042	0	0	0	0	0	0	0	0	0.328159	1	0.470048	0.106144	0	0	1	0	0.642709	0	0	Dpy19l4
1	0.312321	0.0646036	0	0.263543	0.184637	0.769231	1	0.426573	0	0.828671	0.809441	0.726357	0.818509	0.362671	0	0.548383	1	0.510482	0.616352	0.48218	0	0.836478	1	Dpy30
1	0.125407	0.341205	0.025794	0	0.0447883	1	0.0775128	0.320556	0.048268	0	0.0567859	1	0.14067	0.392803	0	0.0481269	0.090936	1	0.180888	0.418664	0.0693512	0	0.0533717	Dpysl2
0	0	0.623189	0.442371	1	0.626424	0.810606	0	0.253604	1	0	0	0.943881	1	0.370378	0.2138	0.211046	0	0	1	0.180464	0.190084	0	0.149896	Dpysl4
0	1	0.337243	0.00377042	0.291998	0.352325	0.0466102	1	0.60452	0	0.506003	0.256356	0.196223	1	0.461823	0	0.233169	0.868637	0.0928984	1	0.764657	0	0.563171	0.71924	Dr1
0	0	1	0.785467	0	0	0	0	0.183219	1	0	0	0	0	0	1	0	0	0	1	0	0	0	0	Dram2
0.834068	1	0.631838	0	0.302567	0.160747	0.73463	1	0.537572	0	0.689963	0.173673	0.641678	1	0.653465	0	0.500236	0.371051	0.953846	1	0.664615	0	0.529231	0.510769	Drap1
0.641929	1	0.0108118	0	0.162187	0.273428	0.180863	1	0.125915	0	0.196635	0.233776	0.2801	1	0.0340476	0	0.100835	0.11445	0.178625	1	0.0208413	0	0.178625	0.263668	Drg1
1	0.115994	0.150038	0.22673	0.353561	0	1	0.462845	0.641189	0.485936	0	0.825902	1	0.525151	0.55332	0.704314	0	0.248907	1	0.314913	0.518851	0.0499914	0	0.206191	Drg2
0.889799	0.591901	0	1	0.134542	0.531719	1	0.461642	0.648964	0	0.357901	0.453323	0.864309	0.0387341	1	0.00412748	0	0.306737	1	0.227825	0.0894647	0	0.240425	0.17839	Drosha
0	0	0	0	0	0	0	0	0	0	0	0	0	0	0	0	0	1	0	0	1	0	0	0	Dsc1
0.530086	1	0.182891	0.143822	0.0817899	0	0.0497634	1	0.495884	0	0.0754755	0.337331	0.0945521	1	0.611974	0.00588912	0.0198631	0	0.170933	1	0.933254	0.32738	0	0.265903	Dscr3
0	0	0	0	0	0	0	0	0	0	0	0	0	0	0	0	0	0	0	0	1	0	0	0	Dsg1b
1	0.439251	0.0726061	0	0.270237	0.718836	0	0.85464	0.438951	0.197481	0.615833	1	0.415036	0.923681	0.860635	0	0.880544	1	0.280147	1	0.707441	0	0.817321	0.885485	Dsn1
0	0.120157	1	0.141758	0.329491	0.557695	0.0514194	0	0.354504	1	0.192667	0.339679	0.164144	0	0.23409	0.0576659	0.0229633	1	0	0.078125	0.374219	0.3	0.445312	1	Dsp
0	1	0.946458	0.308474	0.461616	0.382404	0	1	0.834135	0.185342	0.275001	0.509899	1	0.141463	0.234553	0.0278566	0.0265542	0	0.201166	0.868571	1	0.120805	0	0	Dst
1	0.232615	0.629599	0.200804	0	0.213877	1	0.130677	0.386263	0.255483	0	0.163835	1	0.177632	0.663534	0.0774436	0	0.351504	1	0.209597	0.709517	0.236078	0	0.164179	Dstn
0	1	0.200772	0.114855	0.109704	0.101622	0.00373367	1	0.22962	0.0248911	0.200996	0	0.0958027	0.771454	0.253344	0	0.10135	1	0	1	0.973951	0.146165	0.3589	0.409551	Dtd1
0.53047	1	0.235033	0	0.0668176	0.654581	0.560859	1	0.228572	0	0.133459	0	0.674342	1	0.634016	0.0821158	0	0.576876	0.588412	1	0.263841	0	0.519142	0.330646	Dtd2
0.842137	1	0	0.534697	0.229467	0.322651	0.254816	0.132805	0	0	0	1	0.289779	1	0.28757	0	0.514612	0.736529	1	0.619096	0.545726	0	0.48825	0.440382	Dtl
0	0.704784	0.809616	1	0	0	0	0	0	0	0	0	0	1	0	0.259755	0	0	0	0	0	0	0	0	Dtnb
0.977671	0.823663	1	0.632048	0	0.718051	0.826264	0.951484	0.770627	1	0	0.97276	1	0.587254	0.653621	0.333274	0	0	1	0.723414	0.808951	0.321094	0	0	Dtnbp1
0.117038	0.145468	0	0.407511	1	0	0.318242	0.8051	1	0	0.466732	0	0.680795	0.268721	0	0	1	0.377142	0.937881	1	0	0	0	0	Dtx3
1	0.602401	0.0124057	0	0.233107	0.196034	0.450381	1	0.58323	0	0.230036	0.459268	0.311342	1	0	0.0303678	0.395083	0.457354	0.409955	1	0	0.39277	0.140135	0.129653	Dtx3l
0.42994	0.0456377	1	0.866138	0	0.0673106	0.0993409	0	0.519319	1	0.125074	0.125074	0.268136	0.0313231	0.890706	1	0	0.0423495	0.216518	0.0206145	0.584835	1	0	0.0141884	Dtymk
1	0	0.348917	0.255526	0	0	1	0	0.181904	0	0	0	1	0.201198	0.517332	0.387487	0	0	1	0.217983	0.386515	0.428402	0	0	Dus1l
1	0	0.156272	0.769225	0	0	1	0	0.916124	0	0	0.833014	0.267271	0.983395	0.171491	1	0	0	0.84782	0	1	0	0	0	Dus2
1	0.231635	0.130981	0	0.11535	0.0557161	1	0.463002	0.281821	0	0.0416092	0.407536	1	0.334864	0.177167	0	0.172318	0.226795	1	0.28255	0.509351	0	0.263025	0.120802	Dus3l
0.443442	0	1	0	0	0.314089	0.28553	0	0.463832	0	0	1	0.442685	0	1	0.944915	0	0	0.390789	0	1	0.813177	0	0	Dus4l
1	0	0	0	0.563765	0	0	0	0	0	0	0	1	0	0	0	0.475966	0	0	0	0	0	0	0	Dusp11
1	0.435264	0.00850132	0.141943	0.0472791	0	0.263497	0.285038	1	0.303028	0	0	0.903033	1	0.316165	0.383055	0.579289	0	1	0.853354	0.654246	0	0	0	Dusp12
1	0	0.19876	0.0737234	0	0.0778386	0.472725	0.206315	0.291617	1	0	0.241481	1	0	0.942931	0.928632	0	0	1	0.246806	0.794694	0.482645	0	0	Dusp23
1	0.208917	0.124387	0	0	0.214215	0.605101	1	0	0	0	0	0.839116	0	0.610903	0	1	0	0.647991	1	0.383169	0	0	0	Dusp28
1	0.0931801	0.365765	0.457271	0	0.137662	1	0.137293	0.604938	0.222079	0	0.260948	1	0.181327	0.753905	0.575672	0.401297	0	0.0315261	0.018497	0.0189426	0.0158944	1	0	Dusp3
0	0	0.987273	1	0	0	0	0	0.682996	1	0	0	0	0	1	0.541736	0	0	0	1	0.439176	0.971108	0	0	Dusp4
1	0	0	0	0	0	0	0	0	0	0	0	0	0	0	0	0	0	0	0	0	0	0	0	Dusp5
1	0	0	0	0	0	0	0	0	0	0	0	1	0	0	0	0	0	1	0	0	0	0	0	Dusp6
1	0.103981	0.646599	0.335164	0	0.0910965	1	0	0.823471	0.757396	0.0364892	0.560158	1	0.0551643	0.397007	0.252347	0	0.0223005	1	0.212017	0.538276	0.329356	0	0.132837	Dut
1	0	0.247454	0	0	0	1	0	0	0	0	0	1	0.636181	0.317095	0	0	0	0.33555	1	0	0	0	0	Dvl1
1	0	0.506438	0.353383	0.106526	0.218289	0.460345	0.0559021	0.265002	1	0	0.243605	1	0	0.347491	0.348758	0.020694	0.111535	1	0.125617	0.645133	0.422299	0	0.380486	Dvl2
0.697624	0	1	0	0	0	1	0	0	0	0	0	0.225477	0	1	0	0	0	0.203046	0	1	0	0	0	Dvl3
0.70411	1	0.198733	0	0.294577	0.325284	0.455625	1	0.785509	0	0	0	0.494597	1	0.484247	0	0.452866	0.415742	0.518364	1	0	0	0.451404	0	Dxo
1	0.378613	0.313722	0.286891	0	0	0.373529	0.282673	0.715864	0.496	0	1	0.269267	0.522759	1	0.500009	0	0	0.489566	0.536155	1	0.321839	0	0.941139	Dym
0.829802	1	0.166377	0	0.0521014	0.167767	0.851064	1	0.650532	0	0.153191	0.609043	0.660304	1	0.452281	0	0.20867	0.428664	0.606509	1	0.422781	0	0.412426	0.257988	Dync1h1
0.503488	1	0.350929	0.0180692	0	0.227283	0.650576	1	0.675183	0	0.18684	0.377434	0.463063	1	0.702168	0	0.0929253	0.274296	0.450972	1	0.614682	0	0.272492	0.534824	Dync1i2
0.300691	1	0.234216	0	0.0365662	0.37071	0.301384	1	0.624068	0	0.0543131	0.833866	0.420461	1	0.50221	0	0.112444	0.280321	0.426492	1	0.469432	0	0.343523	0.417758	Dync1li1
1	0.385111	0.367488	0.182815	0	0.180798	0.887818	0.99787	1	0	0.507178	0.848834	0	0.730516	1	0.136001	0.022256	0.14189	0.238355	1	0.917959	0.44028	0	0.314749	Dync1li2
0	0.789366	0.635992	0.41411	0.94274	1	0.179191	1	0.462453	0	0.353422	0.944217	0	0.47645	0.418278	0.172943	1	0.925388	0.135684	0.97336	0.366477	0	1	0.582642	Dynll1
0.385397	0.884473	0.0434381	0	0.473198	1	0	1	0.411667	0.0605474	0.395079	0.516174	0	0.878965	1	0.179466	0.799666	0.528381	0	0.747304	0.433898	0.0619414	0.818182	1	Dynll2
0.208681	1	0.209477	0.0217633	0	0.396009	1	0.913979	0.81547	0	0.404133	0.860215	0.475029	1	0.226655	0	0.205231	0.62744	0.444272	0.970305	0.418818	0	0.563363	1	Dynlrb1
0	0.867382	0.218692	0	1	0.881943	0.245834	0.81623	0.365134	0	0	1	0	0.676374	1	0	0.531475	0.640605	0	0.587918	1	0	0.651804	0.496702	Dynlt1
1	0.119635	0	0.0898869	0.0736363	0.840501	0.737668	1	0	0	0.849294	0.763929	1	0.470401	0.0276975	0	0.518683	0.186615	1	0.687354	0	0.358183	0.232274	0.690821	Dyrk1a
0.12514	0.459578	0.589484	1	0.682822	0	0.986982	1	0	0	0	0.752679	0.172493	0.787684	0	0.416439	1	0.174245	0.466087	0.949908	0	0	1	0	Dzip3
0	0.351569	0	0	0.271185	1	0	1	0	0	0.724469	0.983983	0	0.495989	0	0	0.610599	1	0	1	0	0	0.833628	0.415246	E2f3
0.054487	1	0.1576	0.17614	0	0.256258	0.19516	1	0.470669	0	0.41416	0.542041	0.140644	1	0.414839	0	0.479724	0.522691	0.0700364	1	0.577653	0	0.229987	0.448678	E2f4
0	0.592742	0	0	0.911584	1	0	0.564818	0	0	0.839609	1	0	0.65002	0	0	0.833242	1	0	0.327113	0	0	1	0.848756	E2f6
[truncated: 6,337 more rows]
