# Supplementary material for: Organelle proteomics reveals novel metabolic vulnerabilities in FLT3-ITD cells
Source: Leukemia. 2026 Jun 9;40(8):1657–67. doi: 10.1038/s41375-026-03000-6 (PMC13421297; doi:10.1038/s41375-026-03000-6)
Supplement: Supplementary file 5 — Table S3 [file 41375_2026_3000_MOESM5_ESM.xlsx]

## Sheet: Sheet1
Phosphoproteome analysis of Ba/F3 FLT3-ITD cells
Log2 Phosphosite Intensity ( Label-free quantification)																Phosphorylation multiplicity	GO-Term enrichment analysis				Statistical significance					Phosphorylated sequence		Phosphorylated amino acid	Phosphorylated residue	Student's T Test analysis																Protein IDs
JMD_1	JMD_2	JMD_3	JMD_4	JMD_Mido_1	JMD_Mido_2	JMD_Mido_3	JMD_Mido_4	TKD_1	TKD_2	TKD_3	TKD_4	TKD_Mido_1	TKD_Mido_2	TKD_Mido_3	TKD_Mido_4	PTM.Multiplicity	GOBP name	GOMF name	GOCC name	KEGG name	Student's T-test Significant JMD_Mido_JMD	Student's T-test Significant TKD_Mido_TKD	Student's T-test Significant TKD_JMD	Student's T-test Significant TKD_Mido_JMD_Mido	Student's T-test significant	PTM.CollapseKey	PTM.FlankingRegion	PTM.SiteAA	PTM.SiteLocation	-Log Student's T-test p-value JMD_Mido_JMD	Student's T-test q-value JMD_Mido_JMD	Student's T-test Difference JMD_Mido_JMD	Student's T-test Test statistic JMD_Mido_JMD	-Log Student's T-test p-value TKD_Mido_TKD	Student's T-test q-value TKD_Mido_TKD	Student's T-test Difference TKD_Mido_TKD	Student's T-test Test statistic TKD_Mido_TKD	-Log Student's T-test p-value TKD_JMD	Student's T-test q-value TKD_JMD	Student's T-test Difference TKD_JMD	Student's T-test Test statistic TKD_JMD	-Log Student's T-test p-value TKD_Mido_JMD_Mido	Student's T-test q-value TKD_Mido_JMD_Mido	Student's T-test Difference TKD_Mido_JMD_Mido	Student's T-test Test statistic TKD_Mido_JMD_Mido	PTM.ProteinId	Gene name	UniProt names
1.25202	1.46686	1.53167	1.58708	-0.135454	0.00147247	1.27532	0.777122	2.00057	2.31524	1.92363	2.15382	1.01849	1.10504	1.1713	0.479768	1	cell cycle process;cellular component assembly;cellular component assembly at cellular level;cellular component organization;cellular component organization at cellular level;cellular component organization or biogenesis;cellular component organization or biogenesis at cellular level;cellular process;cytoskeleton organization;establishment of chromosome localization;establishment of localization;…	binding;GTP binding;guanyl nucleotide binding;guanyl ribonucleotide binding;nucleotide binding;purine nucleotide binding;purine ribonucleoside triphosphate binding;purine ribonucleotide binding;ribonucleotide binding	cell part;cytoskeletal part;intracellular non-membrane-bounded organelle;intracellular organelle;intracellular organelle part;intracellular part;meiotic spindle;midbody;non-membrane-bounded organelle;organelle;organelle part;spindle	Bacterial invasion of epithelial cells	+	+			JMD_Mido_JMD;TKD_Mido_TKD	D3Z3V3_S178_M1_1	YQFPECDSDEDEEFK	S	178	1.54942	0.0255724	-0.979791	-2.2231	3.16903	0.00210765	-1.15467	-4.12357	2.86997	0.122267	0.638909	2.99148	0.594453	0.322781	0.464034	0.991005	D3Z3V3	2001-09-01	D3Z3V3_MOUSE
1.25202	1.46686	1.53167	1.58708	-0.135454	0.00147247	1.27532	0.777122	2.00057	2.31524	1.92363	2.15382	1.01849	1.10504	1.1713	0.479768	1	cell cycle process;cell division;cellular component assembly;cellular component assembly at cellular level;cellular component organization;cellular component organization at cellular level;cellular component organization or biogenesis;cellular component organization or biogenesis at cellular level;cellular process;cytoskeleton organization;establishment of chromosome localization;establishment of…	binding;GTP binding;guanyl nucleotide binding;guanyl ribonucleotide binding;nucleotide binding;purine nucleotide binding;purine ribonucleoside triphosphate binding;purine ribonucleotide binding;ribonucleotide binding	cell part;cytoplasm;cytoplasmic part;cytoskeletal part;intracellular non-membrane-bounded organelle;intracellular organelle;intracellular organelle part;intracellular part;meiotic spindle;microtubule organizing center;midbody;non-membrane-bounded organelle;organelle;organelle part;spindle	Bacterial invasion of epithelial cells	+	+			JMD_Mido_JMD;TKD_Mido_TKD	P42209_S206_M1_1	YQFPECDSDEDEEFK	S	206	1.54942	0.0255799	-0.979791	-2.2231	3.16903	0.00210646	-1.15467	-4.12357	2.86997	0.121706	0.638909	2.99148	0.594453	0.32287	0.464034	0.991005	P42209	2001-09-01	SEPT1_MOUSE
-3.74461	NaN	NaN	NaN	NaN	-3.37516	NaN	NaN	NaN	NaN	NaN	NaN	NaN	NaN	NaN	NaN	1	cell cycle process;cellular component assembly;cellular component assembly at cellular level;cellular component organization;cellular component organization at cellular level;cellular component organization or biogenesis;cellular component organization or biogenesis at cellular level;cellular process;cytoskeleton organization;establishment of chromosome localization;establishment of localization;…	binding;GTP binding;guanyl nucleotide binding;guanyl ribonucleotide binding;nucleotide binding;purine nucleotide binding;purine ribonucleoside triphosphate binding;purine ribonucleotide binding;ribonucleotide binding	cell part;cytoskeletal part;intracellular non-membrane-bounded organelle;intracellular organelle;intracellular organelle part;intracellular part;meiotic spindle;midbody;non-membrane-bounded organelle;organelle;organelle part;spindle	Bacterial invasion of epithelial cells						D3Z3V3_T288_M1_1	KLSRQSATEIPLPML	T	288	0	0.903719	0.369455	0	NaN	1	0	NaN	0	0.869719	NaN	0	0	0.854099	NaN	0	D3Z3V3	2001-09-01	D3Z3V3_MOUSE
-3.74461	NaN	NaN	NaN	NaN	-3.37516	NaN	NaN	NaN	NaN	NaN	NaN	NaN	NaN	NaN	NaN	1	cell cycle process;cell division;cellular component assembly;cellular component assembly at cellular level;cellular component organization;cellular component organization at cellular level;cellular component organization or biogenesis;cellular component organization or biogenesis at cellular level;cellular process;cytoskeleton organization;establishment of chromosome localization;establishment of…	binding;GTP binding;guanyl nucleotide binding;guanyl ribonucleotide binding;nucleotide binding;purine nucleotide binding;purine ribonucleoside triphosphate binding;purine ribonucleotide binding;ribonucleotide binding	cell part;cytoplasm;cytoplasmic part;cytoskeletal part;intracellular non-membrane-bounded organelle;intracellular organelle;intracellular organelle part;intracellular part;meiotic spindle;microtubule organizing center;midbody;non-membrane-bounded organelle;organelle;organelle part;spindle	Bacterial invasion of epithelial cells						P42209_T316_M1_1	KLSRQSATEIPLPML	T	316	0	0.903655	0.369455	0	NaN	1	0	NaN	0	0.869775	NaN	0	0	0.854175	NaN	0	P42209	2001-09-01	SEPT1_MOUSE
8.83469	9.16226	8.66546	8.94328	7.88693	8.00399	8.33158	8.2211	8.71334	8.65734	8.78583	8.61472	8.23569	8.34745	8.26957	7.9779	1	biological regulation;cell cycle;cell division;cell projection organization;cellular component assembly;cellular component assembly at cellular level;cellular component organization;cellular component organization at cellular level;cellular component organization or biogenesis;cellular component organization or biogenesis at cellular level;cellular macromolecular complex assembly;cellular macromo…	binding;enzyme regulator activity;GTP binding;guanyl nucleotide binding;guanyl ribonucleotide binding;identical protein binding;nucleotide binding;protein binding;protein complex scaffold;purine nucleotide binding;purine ribonucleoside triphosphate binding;purine ribonucleotide binding;ribonucleotide binding;structural molecule activity	actin cytoskeleton;cell cortex;cell cortex part;cell part;cell projection;cell projection part;cell surface;ciliary transition zone;cilium part;cytoplasm;cytoplasmic part;cytoskeletal part;cytoskeleton;exocyst;extracellular membrane-bounded organelle;extracellular organelle;extracellular region part;extracellular vesicular exosome;intracellular membrane-bounded organelle;intracellular non-membran…		+	+			JMD_Mido_JMD;TKD_Mido_TKD	E9Q3V6_S178_M1_1	YHLPDAESDEDEDFK	S	178	2.79984	0.00381956	-0.790521	-3.22641	2.8195	0.0101949	-0.485153	-2.57766	0.967404	0.530852	-0.208617	-0.991362	0.317591	0.700875	0.0967507	0.422675	E9Q3V6	2002-09-01	E9Q3V6_MOUSE
8.83469	9.16226	8.66546	8.94328	7.88693	8.00399	8.33158	8.2211	8.71334	8.65734	8.78583	8.61472	8.23569	8.34745	8.26957	7.9779	1	anatomical structure formation involved in morphogenesis;biological regulation;cell cycle phase;cell cycle process;cell projection assembly;cell projection organization;cell surface receptor linked signaling pathway;cellular component assembly;cellular component assembly at cellular level;cellular component assembly involved in morphogenesis;cellular component organization;cellular component orga…	binding;catalytic activity;enzyme regulator activity;GTP binding;GTPase activity;guanyl nucleotide binding;guanyl ribonucleotide binding;hydrolase activity;hydrolase activity, acting on acid anhydrides;hydrolase activity, acting on acid anhydrides, in phosphorus-containing anhydrides;identical protein binding;nucleoside-triphosphatase activity;nucleotide binding;protein binding;protein complex sc…	actin cytoskeleton;actomyosin contractile ring;cell cortex;cell cortex part;cell division site part;cell part;cell projection;cell projection membrane;cell projection part;cell surface;chromosomal part;ciliary transition zone;cilium membrane;cilium part;cleavage furrow;condensed chromosome kinetochore;contractile ring;cytoplasm;cytoplasmic part;cytoskeletal part;cytoskeleton;exocyst;extracellular…		+	+			JMD_Mido_JMD;TKD_Mido_TKD	P42208_S218_M1_1	YHLPDAESDEDEDFK	S	218	2.79984	0.00382127	-0.790521	-3.22641	2.8195	0.0101981	-0.485153	-2.57766	0.967404	0.530984	-0.208617	-0.991362	0.317591	0.700743	0.0967507	0.422675	P42208	2002-09-01	SEPT2_MOUSE
NaN	NaN	NaN	NaN	NaN	NaN	NaN	2.75185	NaN	NaN	NaN	NaN	NaN	NaN	NaN	NaN	1	biological regulation;cell cycle;cell division;cell projection organization;cellular component assembly;cellular component assembly at cellular level;cellular component organization;cellular component organization at cellular level;cellular component organization or biogenesis;cellular component organization or biogenesis at cellular level;cellular macromolecular complex assembly;cellular macromo…	binding;enzyme regulator activity;GTP binding;guanyl nucleotide binding;guanyl ribonucleotide binding;identical protein binding;nucleotide binding;protein binding;protein complex scaffold;purine nucleotide binding;purine ribonucleoside triphosphate binding;purine ribonucleotide binding;ribonucleotide binding;structural molecule activity	actin cytoskeleton;cell cortex;cell cortex part;cell part;cell projection;cell projection part;cell surface;ciliary transition zone;cilium part;cytoplasm;cytoplasmic part;cytoskeletal part;cytoskeleton;exocyst;extracellular membrane-bounded organelle;extracellular organelle;extracellular region part;extracellular vesicular exosome;intracellular membrane-bounded organelle;intracellular non-membran…							E9Q3V6_T188_M1_1	DEDFKEQTRLLKASI	T	188	0	0.882444	NaN	0	NaN	1	0	NaN	NaN	1	0	NaN	0	0.808661	NaN	0	E9Q3V6	2002-09-01	E9Q3V6_MOUSE
NaN	NaN	NaN	NaN	NaN	NaN	NaN	2.75185	NaN	NaN	NaN	NaN	NaN	NaN	NaN	NaN	1	anatomical structure formation involved in morphogenesis;biological regulation;cell cycle phase;cell cycle process;cell projection assembly;cell projection organization;cell surface receptor linked signaling pathway;cellular component assembly;cellular component assembly at cellular level;cellular component assembly involved in morphogenesis;cellular component organization;cellular component orga…	binding;catalytic activity;enzyme regulator activity;GTP binding;GTPase activity;guanyl nucleotide binding;guanyl ribonucleotide binding;hydrolase activity;hydrolase activity, acting on acid anhydrides;hydrolase activity, acting on acid anhydrides, in phosphorus-containing anhydrides;identical protein binding;nucleoside-triphosphatase activity;nucleotide binding;protein binding;protein complex sc…	actin cytoskeleton;actomyosin contractile ring;cell cortex;cell cortex part;cell division site part;cell part;cell projection;cell projection membrane;cell projection part;cell surface;chromosomal part;ciliary transition zone;cilium membrane;cilium part;cleavage furrow;condensed chromosome kinetochore;contractile ring;cytoplasm;cytoplasmic part;cytoskeletal part;cytoskeleton;exocyst;extracellular…							P42208_T228_M1_1	DEDFKEQTRLLKASI	T	228	0	0.882383	NaN	0	NaN	1	0	NaN	NaN	1	0	NaN	0	0.807769	NaN	0	P42208	2002-09-01	SEPT2_MOUSE
1.57232	1.33253	0.561582	1.2999	0.93848	1.13944	0.919785	0.800182	0.964631	0.843535	1.02441	0.875278	1.66456	1.2066	1.48014	1.29329	1	cellular component assembly;cellular component organization;cellular component organization or biogenesis;macromolecular complex assembly;macromolecular complex subunit organization;protein complex assembly;protein complex subunit organization;protein heterooligomerization;protein oligomerization	binding;GTP binding;guanyl nucleotide binding;guanyl ribonucleotide binding;identical protein binding;nucleotide binding;protein binding;purine nucleotide binding;purine ribonucleoside triphosphate binding;purine ribonucleotide binding;ribonucleotide binding	actin cytoskeleton;actin filament bundle;actomyosin;axon part;axon terminus;cell cortex;cell cortex part;cell part;cell projection part;cytoplasm;cytoplasmic part;cytoskeletal part;cytoskeleton;extracellular membrane-bounded organelle;extracellular organelle;extracellular region part;extracellular vesicular exosome;intracellular membrane-bounded organelle;intracellular non-membrane-bounded organe…			+			TKD_Mido_TKD	E9Q1G8_S334_M1_1	NKGQLTKSPLAQMEE	S	334	0.478417	0.463436	-0.242113	-0.734467	2.34063	0.0166205	0.484184	2.30541	0.554051	0.630374	-0.26462	-0.82056	2.01031	0.0897264	0.461676	2.06238	E9Q1G8	2007-09-01	E9Q1G8_MOUSE
1.57232	1.33253	0.561582	1.2999	0.93848	1.13944	0.919785	0.800182	0.964631	0.843535	1.02441	0.875278	1.66456	1.2066	1.48014	1.29329	1	cellular component assembly;cellular component organization;cellular component organization or biogenesis;macromolecular complex assembly;macromolecular complex subunit organization;protein complex assembly;protein complex subunit organization;protein heterooligomerization;protein oligomerization	binding;GTP binding;guanyl nucleotide binding;guanyl ribonucleotide binding;identical protein binding;nucleotide binding;protein binding;purine nucleotide binding;purine ribonucleoside triphosphate binding;purine ribonucleotide binding;ribonucleotide binding	actin cytoskeleton;actin filament bundle;actomyosin;axon part;axon terminus;cell cortex;cell cortex part;cell part;cell projection part;cytoplasm;cytoplasmic part;cytoskeletal part;cytoskeleton;extracellular membrane-bounded organelle;extracellular organelle;extracellular region part;extracellular vesicular exosome;intracellular membrane-bounded organelle;intracellular non-membrane-bounded organe…			+			TKD_Mido_TKD	E9Q9F5_S334_M1_1	NKGQLTKSPLAQMEE	S	334	0.478417	0.463355	-0.242113	-0.734467	2.34063	0.01663	0.484184	2.30541	0.554051	0.630504	-0.26462	-0.82056	2.01031	0.0896473	0.461676	2.06238	E9Q9F5	2007-09-01	E9Q9F5_MOUSE
1.57232	1.33253	0.561582	1.2999	0.93848	1.13944	0.919785	0.800182	0.964631	0.843535	1.02441	0.875278	1.66456	1.2066	1.48014	1.29329	1	anatomical structure morphogenesis;biological regulation;cell cycle phase;cell cycle process;cell division;cell part morphogenesis;cell projection morphogenesis;cell projection organization;cellular component assembly;cellular component morphogenesis;cellular component organization;cellular component organization at cellular level;cellular component organization or biogenesis;cellular component o…	binding;GTP binding;guanyl nucleotide binding;guanyl ribonucleotide binding;identical protein binding;nucleotide binding;protein binding;purine nucleotide binding;purine ribonucleoside triphosphate binding;purine ribonucleotide binding;ribonucleotide binding	actin cytoskeleton;actin filament bundle;actomyosin;axon part;axon terminus;axoneme;cell cortex;cell cortex part;cell division site part;cell part;cell projection part;chromosomal part;cleavage furrow;condensed chromosome kinetochore;cytoplasm;cytoplasmic part;cytoskeletal part;cytoskeleton;extracellular membrane-bounded organelle;extracellular organelle;extracellular region part;extracellular ve…			+			TKD_Mido_TKD	O55131_S333_M1_1	NKGQLTKSPLAQMEE	S	333	0.478417	0.463274	-0.242113	-0.734467	2.34063	0.0166252	0.484184	2.30541	0.554051	0.630634	-0.26462	-0.82056	2.01031	0.0898057	0.461676	2.06238	O55131	2007-09-01	SEPT7_MOUSE
-2.09556	-1.69845	-1.93228	-1.83445	-3.86417	-3.75982	-2.48766	-3.59721	-2.80202	-2.88323	-1.90821	-1.86958	-2.89018	-2.16257	-2.26757	-3.5405	1	cellular component assembly;cellular component organization;cellular component organization or biogenesis;macromolecular complex assembly;macromolecular complex subunit organization;protein complex assembly;protein complex subunit organization;protein heterooligomerization;protein oligomerization	binding;GTP binding;guanyl nucleotide binding;guanyl ribonucleotide binding;identical protein binding;nucleotide binding;protein binding;purine nucleotide binding;purine ribonucleoside triphosphate binding;purine ribonucleotide binding;ribonucleotide binding	actin cytoskeleton;actin filament bundle;actomyosin;axon part;axon terminus;cell cortex;cell cortex part;cell part;cell projection part;cytoplasm;cytoplasmic part;cytoskeletal part;cytoskeleton;extracellular membrane-bounded organelle;extracellular organelle;extracellular region part;extracellular vesicular exosome;intracellular membrane-bounded organelle;intracellular non-membrane-bounded organe…		+				JMD_Mido_JMD	E9Q1G8_T228_M1_1	KIYEFPETDDEEENK	T	228	2.46685	0.0022743	-1.53703	-3.58478	0.357813	0.451733	-0.34945	-0.670185	0.823517	0.42755	-0.475572	-1.22472	0.783212	0.214659	0.712008	1.2944	E9Q1G8	2007-09-01	E9Q1G8_MOUSE
-2.09556	-1.69845	-1.93228	-1.83445	-3.86417	-3.75982	-2.48766	-3.59721	-2.80202	-2.88323	-1.90821	-1.86958	-2.89018	-2.16257	-2.26757	-3.5405	1	cellular component assembly;cellular component organization;cellular component organization or biogenesis;macromolecular complex assembly;macromolecular complex subunit organization;protein complex assembly;protein complex subunit organization;protein heterooligomerization;protein oligomerization	binding;GTP binding;guanyl nucleotide binding;guanyl ribonucleotide binding;identical protein binding;nucleotide binding;protein binding;purine nucleotide binding;purine ribonucleoside triphosphate binding;purine ribonucleotide binding;ribonucleotide binding	actin cytoskeleton;actin filament bundle;actomyosin;axon part;axon terminus;cell cortex;cell cortex part;cell part;cell projection part;cytoplasm;cytoplasmic part;cytoskeletal part;cytoskeleton;extracellular membrane-bounded organelle;extracellular organelle;extracellular region part;extracellular vesicular exosome;intracellular membrane-bounded organelle;intracellular non-membrane-bounded organe…		+				JMD_Mido_JMD	E9Q9F5_T228_M1_1	KIYEFPETDDEEENK	T	228	2.46685	0.00227676	-1.53703	-3.58478	0.357813	0.451581	-0.34945	-0.670185	0.823517	0.427697	-0.475572	-1.22472	0.783212	0.21474	0.712008	1.2944	E9Q9F5	2007-09-01	E9Q9F5_MOUSE
-2.09556	-1.69845	-1.93228	-1.83445	-3.86417	-3.75982	-2.48766	-3.59721	-2.80202	-2.88323	-1.90821	-1.86958	-2.89018	-2.16257	-2.26757	-3.5405	1	anatomical structure morphogenesis;biological regulation;cell cycle phase;cell cycle process;cell division;cell part morphogenesis;cell projection morphogenesis;cell projection organization;cellular component assembly;cellular component morphogenesis;cellular component organization;cellular component organization at cellular level;cellular component organization or biogenesis;cellular component o…	binding;GTP binding;guanyl nucleotide binding;guanyl ribonucleotide binding;identical protein binding;nucleotide binding;protein binding;purine nucleotide binding;purine ribonucleoside triphosphate binding;purine ribonucleotide binding;ribonucleotide binding	actin cytoskeleton;actin filament bundle;actomyosin;axon part;axon terminus;axoneme;cell cortex;cell cortex part;cell division site part;cell part;cell projection part;chromosomal part;cleavage furrow;condensed chromosome kinetochore;cytoplasm;cytoplasmic part;cytoskeletal part;cytoskeleton;extracellular membrane-bounded organelle;extracellular organelle;extracellular region part;extracellular ve…		+				JMD_Mido_JMD	O55131_T227_M1_1	KIYEFPETDDEEENK	T	227	2.46685	0.00227553	-1.53703	-3.58478	0.357813	0.451657	-0.34945	-0.670185	0.823517	0.427843	-0.475572	-1.22472	0.783212	0.214578	0.712008	1.2944	O55131	2007-09-01	SEPT7_MOUSE
3.52733	3.7597	2.77868	2.36773	2.14798	2.73102	3.23276	2.53309	1.80103	1.88546	2.37288	1.90663	1.78417	1.28337	1.72454	1.53042	1	cell cycle;cell division;cellular component assembly;cellular component organization;cellular component organization or biogenesis;cellular process;macromolecular complex assembly;macromolecular complex subunit organization;protein complex assembly;protein complex subunit organization;protein heterooligomerization;protein oligomerization	binding;GTP binding;guanyl nucleotide binding;guanyl ribonucleotide binding;nucleotide binding;purine nucleotide binding;purine ribonucleoside triphosphate binding;purine ribonucleotide binding;ribonucleotide binding	actin cytoskeleton;actin filament bundle;actomyosin;cell part;cytoplasmic part;cytoskeletal part;cytoskeleton;intracellular non-membrane-bounded organelle;intracellular organelle;intracellular organelle part;intracellular part;macromolecular complex;microtubule;non-membrane-bounded organelle;organelle;organelle part;perinuclear region of cytoplasm;protein complex;stress fiber			+		+	TKD_Mido_JMD_Mido;TKD_Mido_TKD	Q80UG5-3_S78_M1_1	VDSLSQRSPKPSLRR	S	78	0.522346	0.328197	-0.447145	-0.904084	1.2703	0.0721283	-0.410873	-1.513	1.73324	0.153733	-1.11686	-2.49037	2.28424	0.0379515	-1.08059	-3.06649	Q80UG5-3	2009-09-01	SEPT9_MOUSE
4.10967	3.54821	2.95939	3.20505	2.45598	0.911077	0.764853	0.585723	2.74647	2.47345	2.89583	2.3327	2.46318	0.841005	0.95838	0.467881	1	cell cycle;cell division;cellular component assembly;cellular component organization;cellular component organization or biogenesis;cellular process;macromolecular complex assembly;macromolecular complex subunit organization;protein complex assembly;protein complex subunit organization;protein heterooligomerization;protein oligomerization	binding;GTP binding;guanyl nucleotide binding;guanyl ribonucleotide binding;nucleotide binding;purine nucleotide binding;purine ribonucleoside triphosphate binding;purine ribonucleotide binding;ribonucleotide binding	actin cytoskeleton;actin filament bundle;actomyosin;cell part;cytoplasmic part;cytoskeletal part;cytoskeleton;intracellular non-membrane-bounded organelle;intracellular organelle;intracellular organelle part;intracellular part;macromolecular complex;microtubule;non-membrane-bounded organelle;organelle;organelle part;perinuclear region of cytoplasm;protein complex;stress fiber		+	+			JMD_Mido_JMD;TKD_Mido_TKD	Q80UG5-3_S23_M1_1	DFEALKRSFEVEEIE	S	23	2.42097	0.00157354	-2.27617	-3.80882	1.68835	0.0104472	-1.4295	-2.56335	1.62619	0.166017	-0.84347	-2.21928	0.00173462	1	0.00320435	0.00447951	Q80UG5-3	2009-09-01	SEPT9_MOUSE
-2.16646	-1.71293	-2.81249	-3.19832	NaN	-2.71837	-1.95026	-2.19425	NaN	NaN	-3.18729	-3.88521	NaN	NaN	-2.85647	NaN	1	cell cycle;cell division;cellular component assembly;cellular component organization;cellular component organization or biogenesis;cellular process;macromolecular complex assembly;macromolecular complex subunit organization;protein complex assembly;protein complex subunit organization;protein heterooligomerization;protein oligomerization	binding;GTP binding;guanyl nucleotide binding;guanyl ribonucleotide binding;nucleotide binding;purine nucleotide binding;purine ribonucleoside triphosphate binding;purine ribonucleotide binding;ribonucleotide binding	actin cytoskeleton;actin filament bundle;actomyosin;cell part;cytoplasmic part;cytoskeletal part;cytoskeleton;intracellular non-membrane-bounded organelle;intracellular organelle;intracellular organelle part;intracellular part;macromolecular complex;microtubule;non-membrane-bounded organelle;organelle;organelle part;perinuclear region of cytoplasm;protein complex;stress fiber							Q80UG5-3_T136_M1_1	AEVLGHKTPEPVPRR	T	136	0.162184	0.896745	0.18492	0.345717	0	1	0.679784	0	0.919682	0.289265	-1.0637	-1.66141	0	1	-0.568839	0	Q80UG5-3	2009-09-01	SEPT9_MOUSE
-2.1674	-1.10922	NaN	NaN	-3.38178	-4.02874	NaN	NaN	NaN	NaN	-4.74212	NaN	NaN	NaN	NaN	NaN	1	cell cycle;cell division;cellular component assembly;cellular component organization;cellular component organization or biogenesis;cellular process;macromolecular complex assembly;macromolecular complex subunit organization;protein complex assembly;protein complex subunit organization;protein heterooligomerization;protein oligomerization	binding;GTP binding;guanyl nucleotide binding;guanyl ribonucleotide binding;nucleotide binding;purine nucleotide binding;purine ribonucleoside triphosphate binding;purine ribonucleotide binding;ribonucleotide binding	actin cytoskeleton;actin filament bundle;actomyosin;cell part;cytoplasmic part;cytoskeletal part;cytoskeleton;intracellular non-membrane-bounded organelle;intracellular organelle;intracellular organelle part;intracellular part;macromolecular complex;microtubule;non-membrane-bounded organelle;organelle;organelle part;perinuclear region of cytoplasm;protein complex;stress fiber		+				JMD_Mido_JMD	Q80UG5-3_S2_M1_1	______MSDPAVNAQ	S	2	1.09997	0.0424036	-2.06695	-2.8702	0	1	NaN	0	0	1	-3.10381	0	0	1	NaN	0	Q80UG5-3	2009-09-01	SEPT9_MOUSE
2.24971	2.72107	1.77121	2.38953	1.2759	0.275903	0.325721	0.208181	1.84073	1.8258	2.04479	1.96908	2.3587	1.89421	1.96253	1.8563	1			cell part;chromatin remodeling complex;histone methyltransferase complex;intracellular organelle part;intracellular part;ISWI complex;macromolecular complex;methyltransferase complex;MLL1 complex;nuclear part;nucleoplasm part;NURF complex;organelle part;protein complex		+			+	JMD_Mido_JMD;TKD_Mido_JMD_Mido	A2CF80_S62_M1_1	GIPLPAESPKKGPKK	S	62	2.81836	0.000805214	-1.76145	-4.18949	0.327371	0.692191	0.0978311	0.430841	0.900737	0.437146	-0.362778	-1.19332	2.77295	0.0267411	1.49651	3.96034	A2CF80	0610010K14Rik	A2CF80_MOUSE
2.24971	2.72107	1.77121	2.38953	1.2759	0.275903	0.325721	0.208181	1.84073	1.8258	2.04479	1.96908	2.3587	1.89421	1.96253	1.8563	1			cell part;chromatin remodeling complex;histone methyltransferase complex;intracellular organelle part;intracellular part;ISWI complex;macromolecular complex;methyltransferase complex;MLL1 complex;nuclear part;nucleoplasm part;NURF complex;organelle part;protein complex		+			+	JMD_Mido_JMD;TKD_Mido_JMD_Mido	A2CF83_S62_M1_1	GIPLPAESPKKGPKK	S	62	2.81836	0.000806967	-1.76145	-4.18949	0.327371	0.69241	0.0978311	0.430841	0.900737	0.436156	-0.362778	-1.19332	2.77295	0.027873	1.49651	3.96034	A2CF83	0610010K14Rik	A2CF83_MOUSE
2.24971	2.72107	1.77121	2.38953	1.2759	0.275903	0.325721	0.208181	1.84073	1.8258	2.04479	1.96908	2.3587	1.89421	1.96253	1.8563	1		binding;chromatin binding;DNA binding;nucleic acid binding	cell part;chromatin remodeling complex;histone methyltransferase complex;intracellular organelle part;intracellular part;ISWI complex;macromolecular complex;methyltransferase complex;MLL1 complex;nuclear part;nucleoplasm part;NURF complex;organelle part;protein complex		+			+	JMD_Mido_JMD;TKD_Mido_JMD_Mido	D3Z687_S96_M1_1	GIPLPAESPKKGPKK	S	96	2.81836	0.000806381	-1.76145	-4.18949	0.327371	0.69252	0.0978311	0.430841	0.900737	0.436721	-0.362778	-1.19332	2.77295	0.0277263	1.49651	3.96034	D3Z687	0610010K14Rik	D3Z687_MOUSE
2.24971	2.72107	1.77121	2.38953	1.2759	0.275903	0.325721	0.208181	1.84073	1.8258	2.04479	1.96908	2.3587	1.89421	1.96253	1.8563	1			cell part;chromatin remodeling complex;histone methyltransferase complex;intracellular organelle part;intracellular part;ISWI complex;macromolecular complex;methyltransferase complex;MLL1 complex;nuclear part;nucleoplasm part;NURF complex;organelle part;protein complex		+			+	JMD_Mido_JMD;TKD_Mido_JMD_Mido	F6S0D5_S33_M1_1	GIPLPAESPKKGPKK	S	33	2.81836	0.00080814	-1.76145	-4.18949	0.327371	0.69263	0.0978311	0.430841	0.900737	0.436863	-0.362778	-1.19332	2.77295	0.0274375	1.49651	3.96034	F6S0D5	0610010K14Rik	F6S0D5_MOUSE
2.24971	2.72107	1.77121	2.38953	1.2759	0.275903	0.325721	0.208181	1.84073	1.8258	2.04479	1.96908	2.3587	1.89421	1.96253	1.8563	1		binding;chromatin binding;DNA binding;nucleic acid binding	cell part;chromatin remodeling complex;histone methyltransferase complex;intracellular organelle part;intracellular part;ISWI complex;macromolecular complex;methyltransferase complex;MLL1 complex;nuclear part;nucleoplasm part;NURF complex;organelle part;protein complex		+			+	JMD_Mido_JMD;TKD_Mido_JMD_Mido	F6XN97_S95_M1_1	GIPLPAESPKKGPKK	S	95	2.81836	0.000802888	-1.76145	-4.18949	0.327371	0.692739	0.0978311	0.430841	0.900737	0.436298	-0.362778	-1.19332	2.77295	0.0272953	1.49651	3.96034	F6XN97	0610010K14Rik	F6XN97_MOUSE
2.24971	2.72107	1.77121	2.38953	1.2759	0.275903	0.325721	0.208181	1.84073	1.8258	2.04479	1.96908	2.3587	1.89421	1.96253	1.8563	1			cell part;chromatin remodeling complex;histone methyltransferase complex;intracellular organelle part;intracellular part;ISWI complex;macromolecular complex;methyltransferase complex;MLL1 complex;nuclear part;nucleoplasm part;NURF complex;organelle part;protein complex		+			+	JMD_Mido_JMD;TKD_Mido_JMD_Mido	H3BJI0_S19_M1_1	GIPLPAESPKKGPKK	S	19	2.81836	0.000804049	-1.76145	-4.18949	0.327371	0.692301	0.0978311	0.430841	0.900737	0.436439	-0.362778	-1.19332	2.77295	0.0270154	1.49651	3.96034	H3BJI0	0610010K14Rik	H3BJI0_MOUSE
2.83975	2.8269	2.07585	2.60021	3.32065	3.28774	3.19631	3.24586	2.27855	1.88943	2.42669	2.21267	3.41099	3.28438	3.06038	3.16964	1					+	+			JMD_Mido_JMD;TKD_Mido_TKD	E9PZY8_S1628_M1_1	SFLSEPSSPGRSKTT	S	1628	2.02063	0.0179341	0.676961	2.41224	3.55718	0.00117038	1.02951	4.36051	0.922497	0.425523	-0.383842	-1.23205	0.14922	0.910562	-0.0312891	-0.17383	E9PZY8	1110037F02Rik	E9PZY8_MOUSE
0.364278	0.219838	-0.495812	-0.352394	-0.0436001	-0.381366	0.351185	-0.213745	-0.183381	-0.123274	0.656498	-0.349416	0.468026	0.0333853	-0.847237	0.0871811	1										E9PZY8_S173_M1_1	KEDQFNGSPPRPQPR	S	173	0.00747225	1	-0.0058589	-0.0161454	0.0644574	1	-0.064768	-0.141675	0.0773231	0.980535	0.0661296	0.162236	0.00757919	1	0.00722051	0.0172144	E9PZY8	1110037F02Rik	E9PZY8_MOUSE
NaN	NaN	NaN	-4.16801	NaN	NaN	NaN	NaN	NaN	NaN	NaN	NaN	NaN	NaN	NaN	NaN	1										E9PZY8_S1497_M1_1	LLQSKEESPESLFLE	S	1497	0	0.839846	NaN	0	NaN	1	0	NaN	0	1	NaN	0	NaN	1	0	NaN	E9PZY8	1110037F02Rik	E9PZY8_MOUSE
NaN	-0.678843	NaN	NaN	NaN	NaN	NaN	NaN	NaN	NaN	-1.61951	NaN	NaN	NaN	NaN	NaN	2			cell part;intracellular organelle part;intracellular part;nuclear part;nucleoplasm;organelle part							A0A087WPA4_T119_M2_1	NHDSPPHTPTRRSDN	T	119	0	0.993295	NaN	0	0	0.993447	NaN	0	0	0.992598	-0.940668	0	NaN	1	0	NaN	A0A087WPA4	2310022A10Rik	A0A087WPA4_MOUSE
NaN	-0.678843	NaN	NaN	NaN	NaN	NaN	NaN	NaN	NaN	-1.61951	NaN	NaN	NaN	NaN	NaN	2			cell part;intracellular organelle part;intracellular part;nuclear part;nucleoplasm;organelle part							A0A087WPA4_S115_M2_1	ANSLNHDSPPHTPTR	S	115	0	0.993218	NaN	0	0	0.993527	NaN	0	0	0.992525	-0.940668	0	NaN	1	0	NaN	A0A087WPA4	2310022A10Rik	A0A087WPA4_MOUSE
NaN	-0.678843	NaN	NaN	NaN	NaN	NaN	NaN	NaN	NaN	-1.61951	NaN	NaN	NaN	NaN	NaN	2			cell part;intracellular organelle part;intracellular part;nuclear part;nucleoplasm;organelle part							A0A087WRI8_T145_M2_1	NHDSPPHTPTRRSDN	T	145	0	0.996992	NaN	0	0	0.993607	NaN	0	0	0.992452	-0.940668	0	NaN	1	0	NaN	A0A087WRI8	2310022A10Rik	A0A087WRI8_MOUSE
NaN	-0.678843	NaN	NaN	NaN	NaN	NaN	NaN	NaN	NaN	-1.61951	NaN	NaN	NaN	NaN	NaN	2			cell part;intracellular organelle part;intracellular part;nuclear part;nucleoplasm;organelle part							A0A087WRI8_S141_M2_1	ANSLNHDSPPHTPTR	S	141	0	0.993065	NaN	0	0	0.993687	NaN	0	0	0.993472	-0.940668	0	NaN	1	0	NaN	A0A087WRI8	2310022A10Rik	A0A087WRI8_MOUSE
NaN	-0.678843	NaN	NaN	NaN	NaN	NaN	NaN	NaN	NaN	-1.61951	NaN	NaN	NaN	NaN	NaN	2			cell part;intracellular organelle part;intracellular part;nuclear part;nucleoplasm;organelle part							A0A087WSU8_T42_M2_1	NHDSPPHTPTRRSDN	T	42	0	0.997069	NaN	0	0	0.993767	NaN	0	0	0.993545	-0.940668	0	NaN	1	0	NaN	A0A087WSU8	2310022A10Rik	A0A087WSU8_MOUSE
NaN	-0.678843	NaN	NaN	NaN	NaN	NaN	NaN	NaN	NaN	-1.61951	NaN	NaN	NaN	NaN	NaN	2			cell part;intracellular organelle part;intracellular part;nuclear part;nucleoplasm;organelle part							A0A087WSU8_S38_M2_1	ANSLNHDSPPHTPTR	S	38	0	0.998541	NaN	0	0	0.993847	NaN	0	0	0.993618	-0.940668	0	NaN	1	0	NaN	A0A087WSU8	2310022A10Rik	A0A087WSU8_MOUSE
NaN	-0.678843	NaN	NaN	NaN	NaN	NaN	NaN	NaN	NaN	-1.61951	NaN	NaN	NaN	NaN	NaN	2			cell part;intracellular organelle part;intracellular part;nuclear part;nucleoplasm;organelle part							G5E8E3_T145_M2_1	NHDSPPHTPTRRSDN	T	145	0	1	NaN	0	0	0.994087	NaN	0	0	0.993837	-0.940668	0	NaN	1	0	NaN	G5E8E3	2310022A10Rik	G5E8E3_MOUSE
NaN	-0.678843	NaN	NaN	NaN	NaN	NaN	NaN	NaN	NaN	-1.61951	NaN	NaN	NaN	NaN	NaN	2			cell part;intracellular organelle part;intracellular part;nuclear part;nucleoplasm;organelle part							G5E8E3_S141_M2_1	ANSLNHDSPPHTPTR	S	141	0	1	NaN	0	0	0.994167	NaN	0	0	0.99391	-0.940668	0	NaN	1	0	NaN	G5E8E3	2310022A10Rik	G5E8E3_MOUSE
-2.66408	-2.43877	-4.96047	-2.60152	-3.99621	-2.08421	-2.51549	-3.14433	NaN	-2.85907	-4.98651	-2.47727	-3.5813	-2.75076	-2.47515	-3.95485	1										A0A087WRM8_S193_M1_1	SLDFARYSDDGNRET	S	193	0.117963	0.978087	0.231151	0.278598	0.120025	0.869058	0.250435	0.287454	0.103913	0.938027	-0.274741	-0.258065	0.184781	0.721092	-0.255456	-0.398541	A0A087WRM8	2310035C23Rik	A0A087WRM8_MOUSE
-2.66408	-2.43877	-4.96047	-2.60152	-3.99621	-2.08421	-2.51549	-3.14433	NaN	-2.85907	-4.98651	-2.47727	-3.5813	-2.75076	-2.47515	-3.95485	1										A0A087WSS1_S193_M1_1	SLDFARYSDDGNRET	S	193	0.117963	0.978391	0.231151	0.278598	0.120025	0.868926	0.250435	0.287454	0.103913	0.938256	-0.274741	-0.258065	0.184781	0.721627	-0.255456	-0.398541	A0A087WSS1	2310035C23Rik	A0A087WSS1_MOUSE
-2.66408	-2.43877	-4.96047	-2.60152	-3.99621	-2.08421	-2.51549	-3.14433	NaN	-2.85907	-4.98651	-2.47727	-3.5813	-2.75076	-2.47515	-3.95485	1										E9QM90_S193_M1_1	SLDFARYSDDGNRET	S	193	0.117963	0.977935	0.231151	0.278598	0.120025	0.868794	0.250435	0.287454	0.103913	0.938142	-0.274741	-0.258065	0.184781	0.721494	-0.255456	-0.398541	E9QM90	2310035C23Rik	E9QM90_MOUSE
-2.66408	-2.43877	-4.96047	-2.60152	-3.99621	-2.08421	-2.51549	-3.14433	NaN	-2.85907	-4.98651	-2.47727	-3.5813	-2.75076	-2.47515	-3.95485	1										G3X9J4_S193_M1_1	SLDFARYSDDGNRET	S	193	0.117963	0.977631	0.231151	0.278598	0.120025	0.868662	0.250435	0.287454	0.103913	0.937913	-0.274741	-0.258065	0.184781	0.72136	-0.255456	-0.398541	G3X9J4	2310035C23Rik	G3X9J4_MOUSE
-1.77001	-1.96747	NaN	-2.09423	-2.51475	-2.85334	-3.0999	NaN	-2.61811	NaN	-2.41078	NaN	-2.74155	-3.0198	NaN	NaN	1					+				JMD_Mido_JMD	A0A087WRM8_S180_M1_1	GQLNRAGSISTLDSL	S	180	1.9749	0.0123401	-0.878764	-2.98816	0.771542	0.174488	-0.366232	-1.33905	1.5401	0.186917	-0.570543	-2.33609	0.0829164	0.920215	-0.0580103	-0.16948	A0A087WRM8	2310035C23Rik	A0A087WRM8_MOUSE
-1.77001	-1.96747	NaN	-2.09423	-2.51475	-2.85334	-3.0999	NaN	-2.61811	NaN	-2.41078	NaN	-2.74155	-3.0198	NaN	NaN	1					+				JMD_Mido_JMD	A0A087WSS1_S180_M1_1	GQLNRAGSISTLDSL	S	180	1.9749	0.0123487	-0.878764	-2.98816	0.771542	0.174522	-0.366232	-1.33905	1.5401	0.187241	-0.570543	-2.33609	0.0829164	0.920517	-0.0580103	-0.16948	A0A087WSS1	2310035C23Rik	A0A087WSS1_MOUSE
-1.77001	-1.96747	NaN	-2.09423	-2.51475	-2.85334	-3.0999	NaN	-2.61811	NaN	-2.41078	NaN	-2.74155	-3.0198	NaN	NaN	1					+				JMD_Mido_JMD	E9QM90_S180_M1_1	GQLNRAGSISTLDSL	S	180	1.9749	0.0123316	-0.878764	-2.98816	0.771542	0.174532	-0.366232	-1.33905	1.5401	0.187403	-0.570543	-2.33609	0.0829164	0.920668	-0.0580103	-0.16948	E9QM90	2310035C23Rik	E9QM90_MOUSE
-1.77001	-1.96747	NaN	-2.09423	-2.51475	-2.85334	-3.0999	NaN	-2.61811	NaN	-2.41078	NaN	-2.74155	-3.0198	NaN	NaN	1					+				JMD_Mido_JMD	G3X9J4_S180_M1_1	GQLNRAGSISTLDSL	S	180	1.9749	0.0123273	-0.878764	-2.98816	0.771542	0.174556	-0.366232	-1.33905	1.5401	0.187566	-0.570543	-2.33609	0.0829164	0.920818	-0.0580103	-0.16948	G3X9J4	2310035C23Rik	G3X9J4_MOUSE
-1.90271	NaN	-2.33949	-2.45877	NaN	NaN	NaN	NaN	-1.93101	-2.29776	NaN	NaN	NaN	NaN	NaN	NaN	2										A0A087WRM8_T183_M2_1	NRAGSISTLDSLDFA	T	183	0	0.991533	NaN	0	0	0.997704	NaN	0	0.170872	0.909637	0.119274	0.333657	NaN	1	0	NaN	A0A087WRM8	2310035C23Rik	A0A087WRM8_MOUSE
-0.691671	-1.8681	-2.33949	-0.741865	NaN	NaN	NaN	NaN	-0.716512	-0.878756	-1.5582	-2.21661	NaN	NaN	NaN	NaN	2										A0A087WRM8_S180_M2_1	GQLNRAGSISTLDSL	S	180	0	0.984698	NaN	0	0	0.997785	NaN	0	0.0440178	0.996842	0.067763	0.106465	NaN	1	0	NaN	A0A087WRM8	2310035C23Rik	A0A087WRM8_MOUSE
-1.90271	NaN	-2.33949	-2.45877	NaN	NaN	NaN	NaN	-1.93101	-2.29776	NaN	NaN	NaN	NaN	NaN	NaN	2										A0A087WSS1_T183_M2_1	NRAGSISTLDSLDFA	T	183	0	0.984623	NaN	0	0	0.997866	NaN	0	0.170872	0.90952	0.119274	0.333657	NaN	1	0	NaN	A0A087WSS1	2310035C23Rik	A0A087WSS1_MOUSE
-0.691671	-1.8681	-2.33949	-0.741865	NaN	NaN	NaN	NaN	-0.716512	-0.878756	-1.5582	-2.21661	NaN	NaN	NaN	NaN	2										A0A087WSS1_S180_M2_1	GQLNRAGSISTLDSL	S	180	0	0.984548	NaN	0	0	0.997946	NaN	0	0.0440178	0.996949	0.067763	0.106465	NaN	1	0	NaN	A0A087WSS1	2310035C23Rik	A0A087WSS1_MOUSE
-1.90271	NaN	-2.33949	-2.45877	NaN	NaN	NaN	NaN	-1.93101	-2.29776	NaN	NaN	NaN	NaN	NaN	NaN	2										E9QM90_T183_M2_1	NRAGSISTLDSLDFA	T	183	0	0.984472	NaN	0	0	0.998027	NaN	0	0.170872	0.909287	0.119274	0.333657	NaN	1	0	NaN	E9QM90	2310035C23Rik	E9QM90_MOUSE
-0.691671	-1.8681	-2.33949	-0.741865	NaN	NaN	NaN	NaN	-0.716512	-0.878756	-1.5582	-2.21661	NaN	NaN	NaN	NaN	2										E9QM90_S180_M2_1	GQLNRAGSISTLDSL	S	180	0	0.984397	NaN	0	0	0.998108	NaN	0	0.0440178	0.997057	0.067763	0.106465	NaN	1	0	NaN	E9QM90	2310035C23Rik	E9QM90_MOUSE
-1.90271	NaN	-2.33949	-2.45877	NaN	NaN	NaN	NaN	-1.93101	-2.29776	NaN	NaN	NaN	NaN	NaN	NaN	2										G3X9J4_T183_M2_1	NRAGSISTLDSLDFA	T	183	0	0.984322	NaN	0	0	0.998188	NaN	0	0.170872	0.909753	0.119274	0.333657	NaN	1	0	NaN	G3X9J4	2310035C23Rik	G3X9J4_MOUSE
-0.691671	-1.8681	-2.33949	-0.741865	NaN	NaN	NaN	NaN	-0.716512	-0.878756	-1.5582	-2.21661	NaN	NaN	NaN	NaN	2										G3X9J4_S180_M2_1	GQLNRAGSISTLDSL	S	180	0	0.984171	NaN	0	0	0.998269	NaN	0	0.0440178	0.997164	0.067763	0.106465	NaN	1	0	NaN	G3X9J4	2310035C23Rik	G3X9J4_MOUSE
-1.5076	-1.8681	NaN	-1.26512	NaN	NaN	NaN	NaN	-1.52982	-1.55445	-1.5582	-2.21661	NaN	NaN	NaN	NaN	2										A0A087WRM8_S186_M2_1	GSISTLDSLDFARYS	S	186	0	0.983719	NaN	0	0	0.998835	NaN	0	0.278981	0.823289	-0.16783	-0.484507	NaN	1	0	NaN	A0A087WRM8	2310035C23Rik	A0A087WRM8_MOUSE
-1.5076	-1.8681	NaN	-1.26512	NaN	NaN	NaN	NaN	-1.52982	-1.55445	-1.5582	-2.21661	NaN	NaN	NaN	NaN	2										A0A087WSS1_S186_M2_1	GSISTLDSLDFARYS	S	186	0	0.984774	NaN	0	0	0.998916	NaN	0	0.278981	0.823894	-0.16783	-0.484507	NaN	1	0	NaN	A0A087WSS1	2310035C23Rik	A0A087WSS1_MOUSE
-1.5076	-1.8681	NaN	-1.26512	NaN	NaN	NaN	NaN	-1.52982	-1.55445	-1.5582	-2.21661	NaN	NaN	NaN	NaN	2										E9QM90_S186_M2_1	GSISTLDSLDFARYS	S	186	0	0.984246	NaN	0	0	0.998997	NaN	0	0.278981	0.823168	-0.16783	-0.484507	NaN	1	0	NaN	E9QM90	2310035C23Rik	E9QM90_MOUSE
-1.5076	-1.8681	NaN	-1.26512	NaN	NaN	NaN	NaN	-1.52982	-1.55445	-1.5582	-2.21661	NaN	NaN	NaN	NaN	2										G3X9J4_S186_M2_1	GSISTLDSLDFARYS	S	186	0	0.984849	NaN	0	0	0.999078	NaN	0	0.278981	0.823773	-0.16783	-0.484507	NaN	1	0	NaN	G3X9J4	2310035C23Rik	G3X9J4_MOUSE
NaN	NaN	-0.875407	NaN	NaN	NaN	NaN	NaN	-1.31578	-0.969815	-1.36123	-1.50613	NaN	NaN	NaN	NaN	3										A0A087WRM8_S186_M3_1	GSISTLDSLDFARYS	S	186	0	0.985907	NaN	0	0	0.999401	NaN	0	0	0.998823	-0.412833	0	NaN	1	0	NaN	A0A087WRM8	2310035C23Rik	A0A087WRM8_MOUSE
NaN	NaN	-0.875407	NaN	NaN	NaN	NaN	NaN	-1.31578	-0.969815	-1.36123	-1.50613	NaN	NaN	NaN	NaN	3										A0A087WRM8_T183_M3_1	NRAGSISTLDSLDFA	T	183	0	0.985831	NaN	0	0	0.999482	NaN	0	0	0.998896	-0.412833	0	NaN	1	0	NaN	A0A087WRM8	2310035C23Rik	A0A087WRM8_MOUSE
NaN	NaN	-0.875407	NaN	NaN	NaN	NaN	NaN	-1.31578	-0.969815	-1.36123	-1.50613	NaN	NaN	NaN	NaN	3										A0A087WRM8_S180_M3_1	GQLNRAGSISTLDSL	S	180	0	0.985755	NaN	0	0	0.999563	NaN	0	0	0.99897	-0.412833	0	NaN	1	0	NaN	A0A087WRM8	2310035C23Rik	A0A087WRM8_MOUSE
NaN	NaN	-0.875407	NaN	NaN	NaN	NaN	NaN	-1.31578	-0.969815	-1.36123	-1.50613	NaN	NaN	NaN	NaN	3										A0A087WSS1_S186_M3_1	GSISTLDSLDFARYS	S	186	0	0.98568	NaN	0	0	0.999644	NaN	0	0	0.999044	-0.412833	0	NaN	1	0	NaN	A0A087WSS1	2310035C23Rik	A0A087WSS1_MOUSE
NaN	NaN	-0.875407	NaN	NaN	NaN	NaN	NaN	-1.31578	-0.969815	-1.36123	-1.50613	NaN	NaN	NaN	NaN	3										A0A087WSS1_T183_M3_1	NRAGSISTLDSLDFA	T	183	0	0.985529	NaN	0	0	0.999725	NaN	0	0	0.999118	-0.412833	0	NaN	1	0	NaN	A0A087WSS1	2310035C23Rik	A0A087WSS1_MOUSE
NaN	NaN	-0.875407	NaN	NaN	NaN	NaN	NaN	-1.31578	-0.969815	-1.36123	-1.50613	NaN	NaN	NaN	NaN	3										A0A087WSS1_S180_M3_1	GQLNRAGSISTLDSL	S	180	0	0.985	NaN	0	0	0.994648	NaN	0	0	0.999191	-0.412833	0	NaN	1	0	NaN	A0A087WSS1	2310035C23Rik	A0A087WSS1_MOUSE
NaN	NaN	-0.875407	NaN	NaN	NaN	NaN	NaN	-1.31578	-0.969815	-1.36123	-1.50613	NaN	NaN	NaN	NaN	3										E9QM90_S186_M3_1	GSISTLDSLDFARYS	S	186	0	0.985453	NaN	0	0	0.991929	NaN	0	0	0.999265	-0.412833	0	NaN	1	0	NaN	E9QM90	2310035C23Rik	E9QM90_MOUSE
NaN	NaN	-0.875407	NaN	NaN	NaN	NaN	NaN	-1.31578	-0.969815	-1.36123	-1.50613	NaN	NaN	NaN	NaN	3										E9QM90_T183_M3_1	NRAGSISTLDSLDFA	T	183	0	0.985378	NaN	0	0	0.984254	NaN	0	0	0.999339	-0.412833	0	NaN	1	0	NaN	E9QM90	2310035C23Rik	E9QM90_MOUSE
NaN	NaN	-0.875407	NaN	NaN	NaN	NaN	NaN	-1.31578	-0.969815	-1.36123	-1.50613	NaN	NaN	NaN	NaN	3										E9QM90_S180_M3_1	GQLNRAGSISTLDSL	S	180	0	0.985302	NaN	0	0	0.99185	NaN	0	0	0.999413	-0.412833	0	NaN	1	0	NaN	E9QM90	2310035C23Rik	E9QM90_MOUSE
NaN	NaN	-0.875407	NaN	NaN	NaN	NaN	NaN	-1.31578	-0.969815	-1.36123	-1.50613	NaN	NaN	NaN	NaN	3										G3X9J4_S186_M3_1	GSISTLDSLDFARYS	S	186	0	0.985227	NaN	0	0	0.984411	NaN	0	0	0.999486	-0.412833	0	NaN	1	0	NaN	G3X9J4	2310035C23Rik	G3X9J4_MOUSE
NaN	NaN	-0.875407	NaN	NaN	NaN	NaN	NaN	-1.31578	-0.969815	-1.36123	-1.50613	NaN	NaN	NaN	NaN	3										G3X9J4_T183_M3_1	NRAGSISTLDSLDFA	T	183	0	0.985151	NaN	0	0	0.98449	NaN	0	0	0.99956	-0.412833	0	NaN	1	0	NaN	G3X9J4	2310035C23Rik	G3X9J4_MOUSE
NaN	NaN	-0.875407	NaN	NaN	NaN	NaN	NaN	-1.31578	-0.969815	-1.36123	-1.50613	NaN	NaN	NaN	NaN	3										G3X9J4_S180_M3_1	GQLNRAGSISTLDSL	S	180	0	0.985076	NaN	0	0	0.984568	NaN	0	0	0.999634	-0.412833	0	NaN	1	0	NaN	G3X9J4	2310035C23Rik	G3X9J4_MOUSE
-1.79376	-1.94309	-3.33324	-2.08811	-0.865894	-0.582741	-0.741221	-0.850672	-2.00703	-2.7198	-2.51017	-2.11323	-0.550726	-0.862816	-0.660647	-1.38778	1					+	+			JMD_Mido_JMD;TKD_Mido_TKD	A0A087WP74_S910_M1_1	EIVAEVKSPCDSQIP	S	910	2.27386	0.00309361	1.52942	3.33177	2.974	0.0020523	1.47207	4.20729	0.0427743	1	-0.0480076	-0.0978471	0.213424	0.758521	-0.10536	-0.354916	A0A087WP74	2810474O19Rik	A0A087WP74_MOUSE
-1.94538	NaN	NaN	NaN	NaN	NaN	-3.93385	NaN	-2.38685	NaN	-0.688551	-2.53505	NaN	NaN	-1.83793	NaN	1										B1APX2_T315_M1_1	GDTSPCGTEDSSPAS	T	315	0	0.814314	-1.98847	0	0	0.863021	0.0322172	0	0	1	0.0752257	0	0	1	2.09591	0	B1APX2	5031439G07Rik	B1APX2_MOUSE
-2.51783	-1.07474	NaN	NaN	NaN	NaN	NaN	NaN	-2.097	NaN	NaN	NaN	NaN	NaN	NaN	NaN	1										B1APX2_S380_M1_1	EFFREDDSGADLHNA	S	380	0	0.81416	NaN	0	0	0.863142	NaN	0	0	1	-0.300721	0	NaN	1	0	NaN	B1APX2	5031439G07Rik	B1APX2_MOUSE
-1.97659	NaN	NaN	NaN	NaN	-2.3683	NaN	NaN	NaN	NaN	-2.72	NaN	-1.48453	NaN	NaN	NaN	1										Q0VAW6_S145_M1_1	RKSRRSRSESETSTM	S	145	0	1	-0.391718	0	0	1	1.23547	0	0	1	-0.743411	0	0	0.891968	0.883775	0	Q0VAW6	8030462N17Rik	Q0VAW6_MOUSE
NaN	NaN	2.19069	NaN	1.94533	1.48199	1.36754	1.53478	2.70464	2.54571	NaN	3.10372	2.90348	2.57954	2.65878	2.51515	1								+	TKD_Mido_JMD_Mido	Q0VAW6_S66_M1_1	LMELRRDSSESQLAS	S	66	0	1	-0.60828	0	0.289293	0.683773	-0.120453	-0.443732	0	1	0.594003	0	3.41385	0.031776	1.08183	4.29459	Q0VAW6	8030462N17Rik	Q0VAW6_MOUSE
NaN	NaN	NaN	NaN	NaN	NaN	NaN	NaN	NaN	NaN	2.60808	NaN	NaN	NaN	2.53299	NaN	1										Q0VAW6_S67_M1_1	MELRRDSSESQLAST	S	67	NaN	1	0	NaN	0	1	-0.0750937	0	0	1	NaN	0	0	0.892219	NaN	0	Q0VAW6	8030462N17Rik	Q0VAW6_MOUSE
NaN	NaN	NaN	NaN	NaN	NaN	NaN	NaN	-0.897928	NaN	NaN	NaN	NaN	NaN	NaN	NaN	2										Q0VAW6_S69_M2_1	LRRDSSESQLASTES	S	69	NaN	1	0	NaN	0	1	NaN	0	0	1	NaN	0	NaN	1	0	NaN	Q0VAW6	8030462N17Rik	Q0VAW6_MOUSE
-1.33279	NaN	NaN	NaN	NaN	NaN	NaN	NaN	-0.897928	NaN	-2.27095	NaN	NaN	NaN	NaN	NaN	2										Q0VAW6_S67_M2_1	MELRRDSSESQLAST	S	67	0	1	NaN	0	0	1	NaN	0	0	1	-0.251647	0	NaN	1	0	NaN	Q0VAW6	8030462N17Rik	Q0VAW6_MOUSE
-1.33279	NaN	NaN	NaN	NaN	NaN	NaN	NaN	NaN	NaN	-2.27095	NaN	NaN	NaN	NaN	NaN	2										Q0VAW6_S66_M2_1	LMELRRDSSESQLAS	S	66	0	1	NaN	0	0	1	NaN	0	0	1	-0.938159	0	NaN	1	0	NaN	Q0VAW6	8030462N17Rik	Q0VAW6_MOUSE
NaN	NaN	NaN	NaN	NaN	NaN	NaN	NaN	-2.35887	-2.03029	NaN	NaN	NaN	NaN	NaN	NaN	1										Q0VAW6_S143_M1_1	VGRKSRRSRSESETS	S	143	NaN	1	0	NaN	0	1	NaN	0	0	1	NaN	0	NaN	1	0	NaN	Q0VAW6	8030462N17Rik	Q0VAW6_MOUSE
NaN	NaN	NaN	NaN	-4.37854	NaN	NaN	NaN	NaN	NaN	NaN	NaN	NaN	NaN	NaN	NaN	1										Q0VAW6_T151_M1_1	RSESETSTMAAKKNR	T	151	0	1	NaN	0	NaN	1	0	NaN	NaN	1	0	NaN	0	0.892386	NaN	0	Q0VAW6	8030462N17Rik	Q0VAW6_MOUSE
NaN	NaN	-1.88072	-1.99694	NaN	NaN	NaN	NaN	-2.23523	-1.99911	-1.79121	-2.04792	NaN	NaN	NaN	NaN	2										Q0VAW6_S145_M2_1	RKSRRSRSESETSTM	S	145	0	1	NaN	0	0	1	NaN	0	0.219119	0.909576	-0.0795406	-0.329502	NaN	1	0	NaN	Q0VAW6	8030462N17Rik	Q0VAW6_MOUSE
NaN	NaN	-1.88072	-1.99694	NaN	NaN	NaN	NaN	-2.23523	-1.99911	-1.79121	-2.04792	NaN	NaN	NaN	NaN	2										Q0VAW6_S143_M2_1	VGRKSRRSRSESETS	S	143	0	1	NaN	0	0	1	NaN	0	0.219119	0.909693	-0.0795406	-0.329502	NaN	1	0	NaN	Q0VAW6	8030462N17Rik	Q0VAW6_MOUSE
-5.94283	-3.50783	-6.66742	-6.18388	-1.68262	-2.59463	-2.59079	-2.57015	-5.39386	-5.10436	-4.68081	-5.82198	-1.96943	-2.98067	-2.98951	-2.81085	1					+	+			JMD_Mido_JMD;TKD_Mido_TKD	E9Q7Y4_S133_M1_1	SGSCRRLSLDASTVD	S	133	2.31279	0.00159617	3.21594	3.82524	3.5367	0.000100104	2.56264	5.80185	0.168884	0.8747	0.325237	0.38476	0.442893	0.448829	-0.328069	-0.760159	E9Q7Y4	A430078G23Rik	E9Q7Y4_MOUSE
-2.17848	-2.27581	-4.41172	-2.43452	NaN	NaN	NaN	NaN	-2.92596	-3.35013	-2.70989	-2.85418	-2.08579	-4.09011	-2.90903	NaN	1			cell part;intracellular membrane-bounded organelle;intracellular organelle;intracellular part;membrane-bounded organelle;nucleus;organelle							Q3UTB2_S115_M1_1	TELQDGYSPQKCKQE	S	115	0	1	NaN	0	0.0460728	1	-0.0682725	-0.111346	0.0893322	0.953057	-0.134906	-0.207867	0	1	NaN	0	Q3UTB2	A630001G21Rik	Q3UTB2_MOUSE
0.269617	0.727531	-0.442381	0.0569096	0.670118	0.771181	0.728196	0.4672	-0.429224	-0.666933	-0.353675	-0.611788	0.78581	0.410484	0.166774	0.110611	1	behavior;cognition;establishment of localization;establishment of localization in cell;establishment of protein localization;establishment of RNA localization;fertilization;intracellular transport;learning;learning or memory;mRNA transport;multicellular organismal process;neurological system process;nuclear transport;nucleic acid transport;nucleobase-containing compound transport;nucleocytoplasmi…		cell part;centrosome;cytoplasm;cytoplasmic part;cytoskeletal part;intracellular membrane-bounded organelle;intracellular non-membrane-bounded organelle;intracellular organelle;intracellular organelle part;intracellular part;macromolecular complex;membrane;membrane part;membrane-bounded organelle;microtubule organizing center;non-membrane-bounded organelle;nuclear membrane;nuclear part;nuclear por…	RNA transport		+			TKD_Mido_TKD	P58742_S495_M1_1	NAQFPRFSPVLGRAQ	S	495	1.03988	0.107139	0.506255	1.43847	2.68858	0.00442156	0.883825	3.26707	1.40992	0.195888	-0.668324	-1.88876	0.874144	0.287497	-0.290754	-1.08621	P58742	Aaas	AAAS_MOUSE
NaN	-1.47177	-0.741111	-1.88037	NaN	NaN	NaN	NaN	-1.63596	-1.01415	-1.33919	-1.45796	NaN	NaN	NaN	NaN	2	establishment of localization;establishment of protein localization;protein transport;transport		cell part;cytoplasm;cytoplasmic part;cytosol;intracellular organelle part;intracellular part;nuclear part;nucleoplasm;organelle part							Q8R2R3_S312_M2_1	DEIEGLSSDDEH___	S	312	0	1	NaN	0	0	1	NaN	0	0.00269941	1	0.00260325	0.00621357	NaN	1	0	NaN	Q8R2R3	Aagab	AAGAB_MOUSE
NaN	-1.47177	-0.741111	-1.88037	NaN	NaN	NaN	NaN	-1.63596	-1.01415	-1.33919	-1.45796	NaN	NaN	NaN	NaN	2	establishment of localization;establishment of protein localization;protein transport;transport		cell part;cytoplasm;cytoplasmic part;cytosol;intracellular organelle part;intracellular part;nuclear part;nucleoplasm;organelle part							Q8R2R3_S311_M2_1	RDEIEGLSSDDEH__	S	311	0	1	NaN	0	0	1	NaN	0	0.00269941	1	0.00260325	0.00621357	NaN	1	0	NaN	Q8R2R3	Aagab	AAGAB_MOUSE
-0.632466	-1.78017	NaN	NaN	NaN	NaN	NaN	NaN	-0.408672	NaN	NaN	-0.928093	NaN	NaN	-0.828596	NaN	1	alanyl-tRNA aminoacylation;amine metabolic process;amino acid activation;biological regulation;carboxylic acid metabolic process;cellular amine metabolic process;cellular amino acid metabolic process;cellular ketone metabolic process;cellular macromolecule metabolic process;cellular metabolic process;cellular nitrogen compound metabolic process;cellular process;macromolecule metabolic process;met…	adenyl nucleotide binding;adenyl ribonucleotide binding;alanine-tRNA ligase activity;aminoacyl-tRNA editing activity;aminoacyl-tRNA ligase activity;ATP binding;binding;carboxylic ester hydrolase activity;catalytic activity;cation binding;hydrolase activity;hydrolase activity, acting on ester bonds;ion binding;ligase activity;ligase activity, forming aminoacyl-tRNA and related compounds;ligase act…	cell part;cytoplasm;intracellular membrane-bounded organelle;intracellular organelle;intracellular part;membrane-bounded organelle;nucleus;organelle							Q3THG9_S409_M1_1	QDYVSTQSAEE____	S	409	0	0.847262	NaN	0	0	1	-0.160213	0	0.315998	0.733297	0.537938	0.737015	0	1	NaN	0	Q3THG9	Aarsd1	AASD1_MOUSE
NaN	NaN	NaN	NaN	NaN	NaN	NaN	NaN	NaN	NaN	NaN	NaN	NaN	-3.51197	-4.17121	NaN	2	biological adhesion;biological regulation;cell adhesion;cell division;cellular component biogenesis;cellular component biogenesis at cellular level;cellular component organization or biogenesis;cellular component organization or biogenesis at cellular level;cellular process;cellular response to stimulus;cellular response to stress;embryonic cleavage;negative regulation of amyloid precursor protei…	binding;leucine zipper domain binding;LRR domain binding;nucleic acid binding transcription factor activity;protein binding;protein domain specific binding;sequence-specific DNA binding transcription factor activity	adherens junction;anchoring junction;cell junction;cell part;cell-substrate adherens junction;cell-substrate junction;centrosome;cytoplasm;cytoplasmic part;cytoskeletal part;cytosol;focal adhesion;Golgi apparatus;intracellular membrane-bounded organelle;intracellular non-membrane-bounded organelle;intracellular organelle;intracellular organelle part;intracellular part;membrane-bounded organelle;m…							Q9JKX4_S288_M2_1	TESEEISSEDDELVG	S	288	NaN	1	0	NaN	0	1	NaN	0	NaN	1	0	NaN	0	1	NaN	0	Q9JKX4	Aatf	AATF_MOUSE
NaN	NaN	NaN	NaN	NaN	NaN	NaN	NaN	NaN	NaN	NaN	NaN	NaN	-3.51197	-4.17121	NaN	2	biological adhesion;biological regulation;cell adhesion;cell division;cellular component biogenesis;cellular component biogenesis at cellular level;cellular component organization or biogenesis;cellular component organization or biogenesis at cellular level;cellular process;cellular response to stimulus;cellular response to stress;embryonic cleavage;negative regulation of amyloid precursor protei…	binding;leucine zipper domain binding;LRR domain binding;nucleic acid binding transcription factor activity;protein binding;protein domain specific binding;sequence-specific DNA binding transcription factor activity	adherens junction;anchoring junction;cell junction;cell part;cell-substrate adherens junction;cell-substrate junction;centrosome;cytoplasm;cytoplasmic part;cytoskeletal part;cytosol;focal adhesion;Golgi apparatus;intracellular membrane-bounded organelle;intracellular non-membrane-bounded organelle;intracellular organelle;intracellular organelle part;intracellular part;membrane-bounded organelle;m…							Q9JKX4_S287_M2_1	NTESEEISSEDDELV	S	287	NaN	1	0	NaN	0	1	NaN	0	NaN	1	0	NaN	0	1	NaN	0	Q9JKX4	Aatf	AATF_MOUSE
NaN	NaN	NaN	NaN	NaN	NaN	NaN	NaN	NaN	NaN	NaN	NaN	NaN	-3.51197	-4.17121	NaN	2	biological adhesion;biological regulation;cell adhesion;cell division;cellular component biogenesis;cellular component biogenesis at cellular level;cellular component organization or biogenesis;cellular component organization or biogenesis at cellular level;cellular process;cellular response to stimulus;cellular response to stress;embryonic cleavage;negative regulation of amyloid precursor protei…	binding;leucine zipper domain binding;LRR domain binding;nucleic acid binding transcription factor activity;protein binding;protein domain specific binding;sequence-specific DNA binding transcription factor activity	adherens junction;anchoring junction;cell junction;cell part;cell-substrate adherens junction;cell-substrate junction;centrosome;cytoplasm;cytoplasmic part;cytoskeletal part;cytosol;focal adhesion;Golgi apparatus;intracellular membrane-bounded organelle;intracellular non-membrane-bounded organelle;intracellular organelle;intracellular organelle part;intracellular part;membrane-bounded organelle;m…							Q9JKX4-2_S173_M2_1	TESEEISSEDDELVG	S	173	NaN	1	0	NaN	0	1	NaN	0	NaN	1	0	NaN	0	1	NaN	0	Q9JKX4-2	Aatf	AATF_MOUSE
NaN	NaN	NaN	NaN	NaN	NaN	NaN	NaN	NaN	NaN	NaN	NaN	NaN	-3.51197	-4.17121	NaN	2	biological adhesion;biological regulation;cell adhesion;cell division;cellular component biogenesis;cellular component biogenesis at cellular level;cellular component organization or biogenesis;cellular component organization or biogenesis at cellular level;cellular process;cellular response to stimulus;cellular response to stress;embryonic cleavage;negative regulation of amyloid precursor protei…	binding;leucine zipper domain binding;LRR domain binding;nucleic acid binding transcription factor activity;protein binding;protein domain specific binding;sequence-specific DNA binding transcription factor activity	adherens junction;anchoring junction;cell junction;cell part;cell-substrate adherens junction;cell-substrate junction;centrosome;cytoplasm;cytoplasmic part;cytoskeletal part;cytosol;focal adhesion;Golgi apparatus;intracellular membrane-bounded organelle;intracellular non-membrane-bounded organelle;intracellular organelle;intracellular organelle part;intracellular part;membrane-bounded organelle;m…							Q9JKX4-2_S172_M2_1	NTESEEISSEDDELV	S	172	NaN	1	0	NaN	0	1	NaN	0	NaN	1	0	NaN	0	1	NaN	0	Q9JKX4-2	Aatf	AATF_MOUSE
0.627018	0.605587	NaN	0.345342	NaN	NaN	-2.51828	NaN	0.373523	0.739656	NaN	0.0215445	NaN	NaN	NaN	NaN	2	biological adhesion;biological regulation;cell adhesion;cell division;cellular component biogenesis;cellular component biogenesis at cellular level;cellular component organization or biogenesis;cellular component organization or biogenesis at cellular level;cellular process;cellular response to stimulus;cellular response to stress;embryonic cleavage;negative regulation of amyloid precursor protei…	binding;leucine zipper domain binding;LRR domain binding;nucleic acid binding transcription factor activity;protein binding;protein domain specific binding;sequence-specific DNA binding transcription factor activity	adherens junction;anchoring junction;cell junction;cell part;cell-substrate adherens junction;cell-substrate junction;centrosome;cytoplasm;cytoplasmic part;cytoskeletal part;cytosol;focal adhesion;Golgi apparatus;intracellular membrane-bounded organelle;intracellular non-membrane-bounded organelle;intracellular organelle;intracellular organelle part;intracellular part;membrane-bounded organelle;m…							Q9JKX4_S283_M2_1	GAKPNTESEEISSED	S	283	0	1	-3.04426	0	0	1	NaN	0	0.260162	0.84485	-0.147741	-0.452888	0	1	NaN	0	Q9JKX4	Aatf	AATF_MOUSE
0.627018	0.605587	NaN	0.345342	NaN	NaN	-2.51828	NaN	0.373523	0.739656	NaN	0.0215445	NaN	NaN	NaN	NaN	2	biological adhesion;biological regulation;cell adhesion;cell division;cellular component biogenesis;cellular component biogenesis at cellular level;cellular component organization or biogenesis;cellular component organization or biogenesis at cellular level;cellular process;cellular response to stimulus;cellular response to stress;embryonic cleavage;negative regulation of amyloid precursor protei…	binding;leucine zipper domain binding;LRR domain binding;nucleic acid binding transcription factor activity;protein binding;protein domain specific binding;sequence-specific DNA binding transcription factor activity	adherens junction;anchoring junction;cell junction;cell part;cell-substrate adherens junction;cell-substrate junction;centrosome;cytoplasm;cytoplasmic part;cytoskeletal part;cytosol;focal adhesion;Golgi apparatus;intracellular membrane-bounded organelle;intracellular non-membrane-bounded organelle;intracellular organelle;intracellular organelle part;intracellular part;membrane-bounded organelle;m…							Q9JKX4_T281_M2_1	VNGAKPNTESEEISS	T	281	0	1	-3.04426	0	0	1	NaN	0	0.260162	0.84449	-0.147741	-0.452888	0	1	NaN	0	Q9JKX4	Aatf	AATF_MOUSE
0.627018	0.605587	NaN	0.345342	NaN	NaN	-2.51828	NaN	0.373523	0.739656	NaN	0.0215445	NaN	NaN	NaN	NaN	2	biological adhesion;biological regulation;cell adhesion;cell division;cellular component biogenesis;cellular component biogenesis at cellular level;cellular component organization or biogenesis;cellular component organization or biogenesis at cellular level;cellular process;cellular response to stimulus;cellular response to stress;embryonic cleavage;negative regulation of amyloid precursor protei…	binding;leucine zipper domain binding;LRR domain binding;nucleic acid binding transcription factor activity;protein binding;protein domain specific binding;sequence-specific DNA binding transcription factor activity	adherens junction;anchoring junction;cell junction;cell part;cell-substrate adherens junction;cell-substrate junction;centrosome;cytoplasm;cytoplasmic part;cytoskeletal part;cytosol;focal adhesion;Golgi apparatus;intracellular membrane-bounded organelle;intracellular non-membrane-bounded organelle;intracellular organelle;intracellular organelle part;intracellular part;membrane-bounded organelle;m…							Q9JKX4-2_S168_M2_1	GAKPNTESEEISSED	S	168	0	1	-3.04426	0	0	1	NaN	0	0.260162	0.84473	-0.147741	-0.452888	0	1	NaN	0	Q9JKX4-2	Aatf	AATF_MOUSE
0.627018	0.605587	NaN	0.345342	NaN	NaN	-2.51828	NaN	0.373523	0.739656	NaN	0.0215445	NaN	NaN	NaN	NaN	2	biological adhesion;biological regulation;cell adhesion;cell division;cellular component biogenesis;cellular component biogenesis at cellular level;cellular component organization or biogenesis;cellular component organization or biogenesis at cellular level;cellular process;cellular response to stimulus;cellular response to stress;embryonic cleavage;negative regulation of amyloid precursor protei…	binding;leucine zipper domain binding;LRR domain binding;nucleic acid binding transcription factor activity;protein binding;protein domain specific binding;sequence-specific DNA binding transcription factor activity	adherens junction;anchoring junction;cell junction;cell part;cell-substrate adherens junction;cell-substrate junction;centrosome;cytoplasm;cytoplasmic part;cytoskeletal part;cytosol;focal adhesion;Golgi apparatus;intracellular membrane-bounded organelle;intracellular non-membrane-bounded organelle;intracellular organelle;intracellular organelle part;intracellular part;membrane-bounded organelle;m…							Q9JKX4-2_T166_M2_1	VNGAKPNTESEEISS	T	166	0	1	-3.04426	0	0	1	NaN	0	0.260162	0.84461	-0.147741	-0.452888	0	1	NaN	0	Q9JKX4-2	Aatf	AATF_MOUSE
NaN	NaN	2.09336	0.788123	NaN	NaN	NaN	NaN	1.16011	NaN	0.741859	NaN	-2.22897	NaN	NaN	-3.79058	3	biological adhesion;biological regulation;cell adhesion;cell division;cellular component biogenesis;cellular component biogenesis at cellular level;cellular component organization or biogenesis;cellular component organization or biogenesis at cellular level;cellular process;cellular response to stimulus;cellular response to stress;embryonic cleavage;negative regulation of amyloid precursor protei…	binding;leucine zipper domain binding;LRR domain binding;nucleic acid binding transcription factor activity;protein binding;protein domain specific binding;sequence-specific DNA binding transcription factor activity	adherens junction;anchoring junction;cell junction;cell part;cell-substrate adherens junction;cell-substrate junction;centrosome;cytoplasm;cytoplasmic part;cytoskeletal part;cytosol;focal adhesion;Golgi apparatus;intracellular membrane-bounded organelle;intracellular non-membrane-bounded organelle;intracellular organelle;intracellular organelle part;intracellular part;membrane-bounded organelle;m…			+			TKD_Mido_TKD	Q9JKX4_S288_M3_1	TESEEISSEDDELVG	S	288	0	1	NaN	0	1.40654	0.0118642	-3.96076	-4.36052	0.260445	0.781988	-0.48976	-0.623655	0	1	NaN	0	Q9JKX4	Aatf	AATF_MOUSE
NaN	NaN	2.09336	0.788123	NaN	NaN	NaN	NaN	1.16011	NaN	0.741859	NaN	-2.22897	NaN	NaN	-3.79058	3	biological adhesion;biological regulation;cell adhesion;cell division;cellular component biogenesis;cellular component biogenesis at cellular level;cellular component organization or biogenesis;cellular component organization or biogenesis at cellular level;cellular process;cellular response to stimulus;cellular response to stress;embryonic cleavage;negative regulation of amyloid precursor protei…	binding;leucine zipper domain binding;LRR domain binding;nucleic acid binding transcription factor activity;protein binding;protein domain specific binding;sequence-specific DNA binding transcription factor activity	adherens junction;anchoring junction;cell junction;cell part;cell-substrate adherens junction;cell-substrate junction;centrosome;cytoplasm;cytoplasmic part;cytoskeletal part;cytosol;focal adhesion;Golgi apparatus;intracellular membrane-bounded organelle;intracellular non-membrane-bounded organelle;intracellular organelle;intracellular organelle part;intracellular part;membrane-bounded organelle;m…			+			TKD_Mido_TKD	Q9JKX4_S287_M3_1	NTESEEISSEDDELV	S	287	0	1	NaN	0	1.40654	0.0118606	-3.96076	-4.36052	0.260445	0.781866	-0.48976	-0.623655	0	1	NaN	0	Q9JKX4	Aatf	AATF_MOUSE
NaN	NaN	2.09336	0.788123	NaN	NaN	NaN	NaN	1.16011	NaN	0.741859	NaN	-2.22897	NaN	NaN	-3.79058	3	biological adhesion;biological regulation;cell adhesion;cell division;cellular component biogenesis;cellular component biogenesis at cellular level;cellular component organization or biogenesis;cellular component organization or biogenesis at cellular level;cellular process;cellular response to stimulus;cellular response to stress;embryonic cleavage;negative regulation of amyloid precursor protei…	binding;leucine zipper domain binding;LRR domain binding;nucleic acid binding transcription factor activity;protein binding;protein domain specific binding;sequence-specific DNA binding transcription factor activity	adherens junction;anchoring junction;cell junction;cell part;cell-substrate adherens junction;cell-substrate junction;centrosome;cytoplasm;cytoplasmic part;cytoskeletal part;cytosol;focal adhesion;Golgi apparatus;intracellular membrane-bounded organelle;intracellular non-membrane-bounded organelle;intracellular organelle;intracellular organelle part;intracellular part;membrane-bounded organelle;m…			+			TKD_Mido_TKD	Q9JKX4_S283_M3_1	GAKPNTESEEISSED	S	283	0	1	NaN	0	1.40654	0.011857	-3.96076	-4.36052	0.260445	0.781743	-0.48976	-0.623655	0	1	NaN	0	Q9JKX4	Aatf	AATF_MOUSE
NaN	NaN	2.09336	0.788123	NaN	NaN	NaN	NaN	1.16011	NaN	0.741859	NaN	-2.22897	NaN	NaN	-3.79058	3	biological adhesion;biological regulation;cell adhesion;cell division;cellular component biogenesis;cellular component biogenesis at cellular level;cellular component organization or biogenesis;cellular component organization or biogenesis at cellular level;cellular process;cellular response to stimulus;cellular response to stress;embryonic cleavage;negative regulation of amyloid precursor protei…	binding;leucine zipper domain binding;LRR domain binding;nucleic acid binding transcription factor activity;protein binding;protein domain specific binding;sequence-specific DNA binding transcription factor activity	adherens junction;anchoring junction;cell junction;cell part;cell-substrate adherens junction;cell-substrate junction;centrosome;cytoplasm;cytoplasmic part;cytoskeletal part;cytosol;focal adhesion;Golgi apparatus;intracellular membrane-bounded organelle;intracellular non-membrane-bounded organelle;intracellular organelle;intracellular organelle part;intracellular part;membrane-bounded organelle;m…			+			TKD_Mido_TKD	Q9JKX4-2_S173_M3_1	TESEEISSEDDELVG	S	173	0	1	NaN	0	1.40654	0.0118534	-3.96076	-4.36052	0.260445	0.781619	-0.48976	-0.623655	0	1	NaN	0	Q9JKX4-2	Aatf	AATF_MOUSE
NaN	NaN	2.09336	0.788123	NaN	NaN	NaN	NaN	1.16011	NaN	0.741859	NaN	-2.22897	NaN	NaN	-3.79058	3	biological adhesion;biological regulation;cell adhesion;cell division;cellular component biogenesis;cellular component biogenesis at cellular level;cellular component organization or biogenesis;cellular component organization or biogenesis at cellular level;cellular process;cellular response to stimulus;cellular response to stress;embryonic cleavage;negative regulation of amyloid precursor protei…	binding;leucine zipper domain binding;LRR domain binding;nucleic acid binding transcription factor activity;protein binding;protein domain specific binding;sequence-specific DNA binding transcription factor activity	adherens junction;anchoring junction;cell junction;cell part;cell-substrate adherens junction;cell-substrate junction;centrosome;cytoplasm;cytoplasmic part;cytoskeletal part;cytosol;focal adhesion;Golgi apparatus;intracellular membrane-bounded organelle;intracellular non-membrane-bounded organelle;intracellular organelle;intracellular organelle part;intracellular part;membrane-bounded organelle;m…			+			TKD_Mido_TKD	Q9JKX4-2_S172_M3_1	NTESEEISSEDDELV	S	172	0	1	NaN	0	1.40654	0.0118498	-3.96076	-4.36052	0.260445	0.781496	-0.48976	-0.623655	0	1	NaN	0	Q9JKX4-2	Aatf	AATF_MOUSE
NaN	NaN	2.09336	0.788123	NaN	NaN	NaN	NaN	1.16011	NaN	0.741859	NaN	-2.22897	NaN	NaN	-3.79058	3	biological adhesion;biological regulation;cell adhesion;cell division;cellular component biogenesis;cellular component biogenesis at cellular level;cellular component organization or biogenesis;cellular component organization or biogenesis at cellular level;cellular process;cellular response to stimulus;cellular response to stress;embryonic cleavage;negative regulation of amyloid precursor protei…	binding;leucine zipper domain binding;LRR domain binding;nucleic acid binding transcription factor activity;protein binding;protein domain specific binding;sequence-specific DNA binding transcription factor activity	adherens junction;anchoring junction;cell junction;cell part;cell-substrate adherens junction;cell-substrate junction;centrosome;cytoplasm;cytoplasmic part;cytoskeletal part;cytosol;focal adhesion;Golgi apparatus;intracellular membrane-bounded organelle;intracellular non-membrane-bounded organelle;intracellular organelle;intracellular organelle part;intracellular part;membrane-bounded organelle;m…			+			TKD_Mido_TKD	Q9JKX4-2_S168_M3_1	GAKPNTESEEISSED	S	168	0	1	NaN	0	1.40654	0.0118499	-3.96076	-4.36052	0.260445	0.781397	-0.48976	-0.623655	0	1	NaN	0	Q9JKX4-2	Aatf	AATF_MOUSE
-1.37008	NaN	NaN	NaN	NaN	NaN	NaN	NaN	NaN	NaN	NaN	NaN	NaN	NaN	NaN	NaN	2										A0A0B4J1G2_S211_M2_1	RKRPTSASSSPEPPE	S	211	0	1	NaN	0	NaN	1	0	NaN	0	1	NaN	0	NaN	1	0	NaN	A0A0B4J1G2	AB124611	A0A0B4J1G2_MOUSE
-1.37008	NaN	NaN	NaN	NaN	NaN	NaN	NaN	NaN	NaN	NaN	NaN	NaN	NaN	NaN	NaN	2										A0A0B4J1G2_S209_M2_1	GPRKRPTSASSSPEP	S	209	0	1	NaN	0	NaN	1	0	NaN	0	1	NaN	0	NaN	1	0	NaN	A0A0B4J1G2	AB124611	A0A0B4J1G2_MOUSE
-1.37008	NaN	NaN	NaN	NaN	NaN	NaN	NaN	NaN	NaN	NaN	NaN	NaN	NaN	NaN	NaN	2										Z4YNA9_S181_M2_1	RKRPTSASSSPEPPE	S	181	0	1	NaN	0	NaN	1	0	NaN	0	1	NaN	0	NaN	1	0	NaN	Z4YNA9	AB124611	Z4YNA9_MOUSE
-1.37008	NaN	NaN	NaN	NaN	NaN	NaN	NaN	NaN	NaN	NaN	NaN	NaN	NaN	NaN	NaN	2										Z4YNA9_S179_M2_1	GPRKRPTSASSSPEP	S	179	0	1	NaN	0	NaN	1	0	NaN	0	1	NaN	0	NaN	1	0	NaN	Z4YNA9	AB124611	Z4YNA9_MOUSE
1.73312	2.09496	1.81402	2.1544	1.75153	1.84792	1.87124	1.57101	1.67653	2.11136	2.88555	2.45983	2.59213	2.44059	2.40486	1.58933	1	biological regulation;cellular process;chemical homeostasis;cholesterol homeostasis;establishment of localization;homeostatic process;lipid homeostasis;lipid transport;metabolic process;organic substance transport;regulation of biological process;regulation of biological quality;regulation of biosynthetic process;regulation of cellular biosynthetic process;regulation of cellular localization;regu…	active transmembrane transporter activity;adenyl nucleotide binding;adenyl ribonucleotide binding;ATP binding;ATPase activity;ATPase activity, coupled;ATPase activity, coupled to movement of substances;ATPase activity, coupled to transmembrane movement of substances;binding;catalytic activity;hydrolase activity;hydrolase activity, acting on acid anhydrides;hydrolase activity, acting on acid anhyd…	cell part;cytoplasmic part;endosome;integral to membrane;intracellular membrane-bounded organelle;intracellular organelle;intracellular part;intrinsic to membrane;lysosome;lytic vacuole;membrane;membrane part;membrane-bounded organelle;organelle;vacuole	ABC transporters;Lysosome						A2AJ26_T2410_M1_1	DEPEDLDTEDEGLIS	T	2410	0.748164	0.374941	-0.188701	-0.842798	0.0266041	1	-0.0265952	-0.060142	0.564082	0.596115	0.334195	0.88675	1.09497	0.165555	0.4963	1.47615	A2AJ26	Abca2	A2AJ26_MOUSE
1.73312	2.09496	1.81402	2.1544	1.75153	1.84792	1.87124	1.57101	1.67653	2.11136	2.88555	2.45983	2.59213	2.44059	2.40486	1.58933	1	biological regulation;cellular process;chemical homeostasis;cholesterol homeostasis;establishment of localization;homeostatic process;lipid homeostasis;lipid transport;metabolic process;organic substance transport;regulation of biological process;regulation of biological quality;regulation of biosynthetic process;regulation of cellular biosynthetic process;regulation of cellular localization;regu…	active transmembrane transporter activity;adenyl nucleotide binding;adenyl ribonucleotide binding;ATP binding;ATPase activity;ATPase activity, coupled;ATPase activity, coupled to movement of substances;ATPase activity, coupled to transmembrane movement of substances;binding;catalytic activity;hydrolase activity;hydrolase activity, acting on acid anhydrides;hydrolase activity, acting on acid anhyd…	cell part;cytoplasmic membrane-bounded vesicle;cytoplasmic part;cytoplasmic vesicle;cytoskeletal part;endosomal part;endosome;endosome membrane;integral to membrane;intracellular membrane-bounded organelle;intracellular organelle;intracellular organelle part;intracellular part;intrinsic to membrane;lysosomal membrane;lysosome;lytic vacuole;membrane;membrane part;membrane-bounded organelle;membran…							P41234_T2411_M1_1	DEPEDLDTEDEGLIS	T	2411	0.748164	0.374873	-0.188701	-0.842798	0.0266041	1	-0.0265952	-0.060142	0.564082	0.596248	0.334195	0.88675	1.09497	0.16563	0.4963	1.47615	P41234	Abca2	ABCA2_MOUSE
NaN	-0.440095	NaN	-0.911385	-1.96118	-3.16757	NaN	NaN	-2.56102	-1.1295	-1.96049	-0.644954	NaN	-1.6311	NaN	-2.65948	1	metabolic process	active transmembrane transporter activity;adenyl nucleotide binding;adenyl ribonucleotide binding;ATP binding;ATPase activity;ATPase activity, coupled;ATPase activity, coupled to movement of substances;ATPase activity, coupled to transmembrane movement of substances;binding;catalytic activity;hydrolase activity;hydrolase activity, acting on acid anhydrides;hydrolase activity, acting on acid anhyd…	basolateral plasma membrane;cell part;extracellular membrane-bounded organelle;extracellular organelle;extracellular region part;extracellular vesicular exosome;integral to membrane;integral to plasma membrane;intrinsic to membrane;intrinsic to plasma membrane;membrane;membrane part;membrane-bounded organelle;membrane-bounded vesicle;organelle;plasma membrane;plasma membrane part;vesicle	ABC transporters;Vitamin digestion and absorption	+				JMD_Mido_JMD	O35379_S878_M1_1	NAEQDLASEDDSVSG	S	878	0.999089	0.0589479	-1.88864	-2.5263	0.329744	0.444512	-0.5713	-0.702502	0.614794	0.461805	-0.898251	-1.18811	0.187219	0.698899	0.419086	0.469503	O35379	Abcc1	MRP1_MOUSE
NaN	0.0124731	NaN	NaN	0.636722	0.831676	0.73325	NaN	NaN	NaN	NaN	NaN	0.657342	NaN	NaN	0.164686	1	metabolic process	active transmembrane transporter activity;adenyl nucleotide binding;adenyl ribonucleotide binding;ATP binding;ATPase activity;ATPase activity, coupled;ATPase activity, coupled to movement of substances;ATPase activity, coupled to transmembrane movement of substances;binding;catalytic activity;hydrolase activity;hydrolase activity, acting on acid anhydrides;hydrolase activity, acting on acid anhyd…	basolateral plasma membrane;cell part;extracellular membrane-bounded organelle;extracellular organelle;extracellular region part;extracellular vesicular exosome;integral to membrane;integral to plasma membrane;intrinsic to membrane;intrinsic to plasma membrane;membrane;membrane part;membrane-bounded organelle;membrane-bounded vesicle;organelle;plasma membrane;plasma membrane part;vesicle	ABC transporters;Vitamin digestion and absorption						O35379_S290_M1_1	PSKPKGSSQLDVNEE	S	290	0	1	0.721409	0	0	1	NaN	0	0	0.890837	NaN	0	0.697814	0.320399	-0.322868	-1.08543	O35379	Abcc1	MRP1_MOUSE
-1.49435	0.174793	-1.95047	-1.44539	0.450345	0.554862	0.661399	0.761304	-2.26892	-1.87156	-1.16499	-1.20349	0.583214	0.367527	0.702619	0.659627	1	biological regulation;cellular process;drug transmembrane transport;drug transport;establishment of localization;positive regulation of biological process;positive regulation of cell proliferation;positive regulation of cellular process;positive regulation of smooth muscle cell proliferation;regulation of biological process;regulation of cell proliferation;regulation of cellular process;regulatio…	active transmembrane transporter activity;adenyl nucleotide binding;adenyl ribonucleotide binding;ATP binding;ATPase activity;ATPase activity, coupled;ATPase activity, coupled to movement of substances;ATPase activity, coupled to transmembrane movement of substances;binding;catalytic activity;drug transmembrane transporter activity;hydrolase activity;hydrolase activity, acting on acid anhydrides;…	basolateral plasma membrane;cell part;cytoplasmic part;cytoplasmic vesicle membrane;cytoplasmic vesicle part;integral to membrane;intracellular organelle part;intracellular part;intrinsic to membrane;membrane;membrane part;organelle membrane;organelle part;plasma membrane;plasma membrane part;platelet dense granule membrane;secretory granule membrane;vesicle membrane	ABC transporters;Bile secretion	+	+			JMD_Mido_JMD;TKD_Mido_TKD	E9Q236_T646_M1_1	EPSTAPGTPTLRKRT	T	646	2.04657	0.00463467	1.78583	3.13228	3.66647	0.000101695	2.20549	5.82587	0.360645	0.704276	-0.448387	-0.703683	0.105675	0.936612	-0.0287309	-0.143491	E9Q236	Abcc4	E9Q236_MOUSE
-1.49435	0.174793	-1.95047	-1.44539	0.450345	0.554862	0.661399	0.761304	-2.26892	-1.87156	-1.16499	-1.20349	0.583214	0.367527	0.702619	0.659627	1	biological regulation;cellular process;drug transmembrane transport;drug transport;establishment of localization;positive regulation of biological process;positive regulation of cell proliferation;positive regulation of cellular process;positive regulation of smooth muscle cell proliferation;regulation of biological process;regulation of cell proliferation;regulation of cellular process;regulatio…	active transmembrane transporter activity;adenyl nucleotide binding;adenyl ribonucleotide binding;ATP binding;ATPase activity;ATPase activity, coupled;ATPase activity, coupled to movement of substances;ATPase activity, coupled to transmembrane movement of substances;binding;catalytic activity;drug transmembrane transporter activity;hydrolase activity;hydrolase activity, acting on acid anhydrides;…	basolateral plasma membrane;cell part;cytoplasmic part;cytoplasmic vesicle membrane;cytoplasmic vesicle part;integral to membrane;intracellular organelle part;intracellular part;intrinsic to membrane;membrane;membrane part;organelle membrane;organelle part;plasma membrane;plasma membrane part;platelet dense granule membrane;secretory granule membrane;vesicle membrane	ABC transporters;Bile secretion	+	+			JMD_Mido_JMD;TKD_Mido_TKD	E9Q236-2_T571_M1_1	EPSTAPGTPTLRKRT	T	571	2.04657	0.00463668	1.78583	3.13228	3.66647	0.00010148	2.20549	5.82587	0.360645	0.704146	-0.448387	-0.703683	0.105675	0.936157	-0.0287309	-0.143491	E9Q236-2	Abcc4	E9Q236_MOUSE
-1.49435	0.174793	-1.95047	-1.44539	0.450345	0.554862	0.661399	0.761304	-2.26892	-1.87156	-1.16499	-1.20349	0.583214	0.367527	0.702619	0.659627	1	biological regulation;cellular process;drug transmembrane transport;drug transport;establishment of localization;positive regulation of biological process;positive regulation of cell proliferation;positive regulation of cellular process;positive regulation of smooth muscle cell proliferation;regulation of biological process;regulation of cell proliferation;regulation of cellular process;regulatio…	active transmembrane transporter activity;adenyl nucleotide binding;adenyl ribonucleotide binding;ATP binding;ATPase activity;ATPase activity, coupled;ATPase activity, coupled to movement of substances;ATPase activity, coupled to transmembrane movement of substances;binding;catalytic activity;drug transmembrane transporter activity;hydrolase activity;hydrolase activity, acting on acid anhydrides;…	basolateral plasma membrane;cell part;cytoplasmic part;cytoplasmic vesicle membrane;cytoplasmic vesicle part;integral to membrane;intracellular organelle part;intracellular part;intrinsic to membrane;membrane;membrane part;organelle membrane;organelle part;plasma membrane;plasma membrane part;platelet dense granule membrane;secretory granule membrane;vesicle membrane	ABC transporters;Bile secretion	+	+			JMD_Mido_JMD;TKD_Mido_TKD	E9Q236-3_T561_M1_1	EPSTAPGTPTLRKRT	T	561	2.04657	0.00463868	1.78583	3.13228	3.66647	0.000101803	2.20549	5.82587	0.360645	0.704405	-0.448387	-0.703683	0.105675	0.936309	-0.0287309	-0.143491	E9Q236-3	Abcc4	E9Q236_MOUSE
-1.49435	0.174793	-1.95047	-1.44539	0.450345	0.554862	0.661399	0.761304	-2.26892	-1.87156	-1.16499	-1.20349	0.583214	0.367527	0.702619	0.659627	1	cellular process;drug transmembrane transport;drug transport;establishment of localization;transmembrane transport;transport	active transmembrane transporter activity;adenyl nucleotide binding;adenyl ribonucleotide binding;ATP binding;ATPase activity;ATPase activity, coupled;ATPase activity, coupled to movement of substances;ATPase activity, coupled to transmembrane movement of substances;binding;catalytic activity;drug transmembrane transporter activity;hydrolase activity;hydrolase activity, acting on acid anhydrides;…	basolateral plasma membrane;cell part;cytoplasmic part;cytoplasmic vesicle membrane;cytoplasmic vesicle part;integral to membrane;intracellular organelle part;intracellular part;intrinsic to membrane;membrane;membrane part;organelle membrane;organelle part;plasma membrane;plasma membrane part;platelet dense granule membrane;secretory granule membrane;vesicle membrane	ABC transporters;Bile secretion	+	+			JMD_Mido_JMD;TKD_Mido_TKD	E9Q467_T571_M1_1	EPSTAPGTPTLRKRT	T	571	2.04657	0.00464069	1.78583	3.13228	3.66647	0.000101587	2.20549	5.82587	0.360645	0.704534	-0.448387	-0.703683	0.105675	0.936461	-0.0287309	-0.143491	E9Q467	Abcc4	E9Q467_MOUSE
-2.27057	-2.60352	-3.4882	-2.85402	-1.75811	-2.14334	-2.11086	-2.29297	-2.95314	-2.79818	-3.72119	-2.61309	-2.57921	-2.03978	-2.40093	-2.83045	1		active transmembrane transporter activity;adenyl nucleotide binding;adenyl ribonucleotide binding;anion transmembrane transporter activity;ATP binding;ATPase activity;ATPase activity, coupled;ATPase activity, coupled to movement of substances;ATPase activity, coupled to transmembrane movement of substances;binding;catalytic activity;hydrolase activity;hydrolase activity, acting on acid anhydrides…	cell part;integral to membrane;intrinsic to membrane;membrane;membrane part		+				JMD_Mido_JMD	F8WJ10_S43_M1_1	PRFRRTRSLECQDAL	S	43	1.38355	0.0435132	0.727759	1.90886	0.971589	0.0885346	0.558808	1.41567	0.250162	0.823326	-0.217321	-0.478373	0.986435	0.218739	-0.386271	-1.2828	F8WJ10	Abcc5	F8WJ10_MOUSE
-2.27057	-2.60352	-3.4882	-2.85402	-1.75811	-2.14334	-2.11086	-2.29297	-2.95314	-2.79818	-3.72119	-2.61309	-2.57921	-2.03978	-2.40093	-2.83045	1		active transmembrane transporter activity;adenyl nucleotide binding;adenyl ribonucleotide binding;anion transmembrane transporter activity;ATP binding;ATPase activity;ATPase activity, coupled;ATPase activity, coupled to movement of substances;ATPase activity, coupled to transmembrane movement of substances;binding;catalytic activity;hydrolase activity;hydrolase activity, acting on acid anhydrides…	cell part;integral to membrane;intrinsic to membrane;membrane;membrane part	ABC transporters	+				JMD_Mido_JMD	Q6P8Q2_S43_M1_1	PRFRRTRSLECQDAL	S	43	1.38355	0.0435018	0.727759	1.90886	0.971589	0.0885157	0.558808	1.41567	0.250162	0.823446	-0.217321	-0.478373	0.986435	0.21882	-0.386271	-1.2828	Q6P8Q2	Abcc5	Q6P8Q2_MOUSE
-2.27057	-2.60352	-3.4882	-2.85402	-1.75811	-2.14334	-2.11086	-2.29297	-2.95314	-2.79818	-3.72119	-2.61309	-2.57921	-2.03978	-2.40093	-2.83045	1		active transmembrane transporter activity;adenyl nucleotide binding;adenyl ribonucleotide binding;anion transmembrane transporter activity;ATP binding;ATPase activity;ATPase activity, coupled;ATPase activity, coupled to movement of substances;ATPase activity, coupled to transmembrane movement of substances;binding;catalytic activity;hydrolase activity;hydrolase activity, acting on acid anhydrides…	cell part;integral to membrane;intrinsic to membrane;membrane;membrane part	ABC transporters	+				JMD_Mido_JMD	Q9R1X5_S43_M1_1	PRFRRTRSLECQDAL	S	43	1.38355	0.0434905	0.727759	1.90886	0.971589	0.0884968	0.558808	1.41567	0.250162	0.823567	-0.217321	-0.478373	0.986435	0.218658	-0.386271	-1.2828	Q9R1X5	Abcc5	MRP5_MOUSE
7.75437	7.65499	7.00584	7.31044	7.45552	7.41767	7.74765	7.44461	7.27854	6.93699	7.21641	7.36629	7.94298	7.59288	7.70613	7.96988	1	biological regulation;cellular process;positive regulation of biological process;positive regulation of biosynthetic process;positive regulation of cellular biosynthetic process;positive regulation of cellular metabolic process;positive regulation of cellular process;positive regulation of cellular protein metabolic process;positive regulation of macromolecule biosynthetic process;positive regula…	adenyl nucleotide binding;adenyl ribonucleotide binding;ATP binding;ATPase activity;binding;catalytic activity;hydrolase activity;hydrolase activity, acting on acid anhydrides;hydrolase activity, acting on acid anhydrides, in phosphorus-containing anhydrides;nucleic acid binding;nucleoside-triphosphatase activity;nucleotide binding;purine nucleotide binding;purine ribonucleoside triphosphate bind…	cell part;cytoplasm;cytoplasmic part;envelope;intracellular non-membrane-bounded organelle;intracellular organelle;intracellular organelle part;intracellular part;macromolecular complex;membrane;non-membrane-bounded organelle;nuclear envelope;nuclear part;nucleoplasm;organelle;organelle envelope;organelle part;polysomal ribosome;ribonucleoprotein complex;ribosome			+			TKD_Mido_TKD	Q6P542_S107_M1_1	KQLSVPASDEEDEVP	S	107	0.176201	0.954746	0.0849545	0.295437	2.44422	0.0098067	0.603412	2.61828	0.556054	0.653874	-0.231851	-0.787646	1.26538	0.212687	0.286607	1.30222	Q6P542	Abcf1	ABCF1_MOUSE
NaN	NaN	NaN	NaN	NaN	4.94056	-0.387095	4.75195	NaN	-0.833477	NaN	-2.16087	NaN	-0.217728	NaN	NaN	1	biological regulation;cellular process;positive regulation of biological process;positive regulation of biosynthetic process;positive regulation of cellular biosynthetic process;positive regulation of cellular metabolic process;positive regulation of cellular process;positive regulation of cellular protein metabolic process;positive regulation of macromolecule biosynthetic process;positive regula…	adenyl nucleotide binding;adenyl ribonucleotide binding;ATP binding;ATPase activity;binding;catalytic activity;hydrolase activity;hydrolase activity, acting on acid anhydrides;hydrolase activity, acting on acid anhydrides, in phosphorus-containing anhydrides;nucleic acid binding;nucleoside-triphosphatase activity;nucleotide binding;purine nucleotide binding;purine ribonucleoside triphosphate bind…	cell part;cytoplasm;cytoplasmic part;envelope;intracellular non-membrane-bounded organelle;intracellular organelle;intracellular organelle part;intracellular part;macromolecular complex;membrane;non-membrane-bounded organelle;nuclear envelope;nuclear part;nucleoplasm;organelle;organelle envelope;organelle part;polysomal ribosome;ribonucleoprotein complex;ribosome							Q6P542_S103_M1_1	MERLKQLSVPASDEE	S	103	0	1	NaN	0	0	1	1.27945	0	0	1	NaN	0	0	1	-3.31953	0	Q6P542	Abcf1	ABCF1_MOUSE
3.25972	2.70963	2.87392	2.37588	1.06377	1.43769	1.54105	1.25941	2.74357	2.23223	2.32537	2.32972	1.5758	2.21706	1.28393	1.08334	2	biological regulation;cellular process;positive regulation of biological process;positive regulation of biosynthetic process;positive regulation of cellular biosynthetic process;positive regulation of cellular metabolic process;positive regulation of cellular process;positive regulation of cellular protein metabolic process;positive regulation of macromolecule biosynthetic process;positive regula…	adenyl nucleotide binding;adenyl ribonucleotide binding;ATP binding;ATPase activity;binding;catalytic activity;hydrolase activity;hydrolase activity, acting on acid anhydrides;hydrolase activity, acting on acid anhydrides, in phosphorus-containing anhydrides;nucleic acid binding;nucleoside-triphosphatase activity;nucleotide binding;purine nucleotide binding;purine ribonucleoside triphosphate bind…	cell part;cytoplasm;cytoplasmic part;envelope;intracellular non-membrane-bounded organelle;intracellular organelle;intracellular organelle part;intracellular part;macromolecular complex;membrane;non-membrane-bounded organelle;nuclear envelope;nuclear part;nucleoplasm;organelle;organelle envelope;organelle part;polysomal ribosome;ribonucleoprotein complex;ribosome		+	+			JMD_Mido_JMD;TKD_Mido_TKD	Q6P542_S107_M2_1	KQLSVPASDEEDEVP	S	107	3.37149	0.000976285	-1.47931	-4.74929	1.72261	0.014652	-0.86769	-2.33015	0.935498	0.416267	-0.397064	-1.2555	0.342126	0.57027	0.214553	0.582084	Q6P542	Abcf1	ABCF1_MOUSE
3.25972	2.70963	2.87392	2.37588	1.06377	1.43769	1.54105	1.25941	2.74357	2.23223	2.32537	2.32972	1.5758	2.21706	1.28393	1.08334	2	biological regulation;cellular process;positive regulation of biological process;positive regulation of biosynthetic process;positive regulation of cellular biosynthetic process;positive regulation of cellular metabolic process;positive regulation of cellular process;positive regulation of cellular protein metabolic process;positive regulation of macromolecule biosynthetic process;positive regula…	adenyl nucleotide binding;adenyl ribonucleotide binding;ATP binding;ATPase activity;binding;catalytic activity;hydrolase activity;hydrolase activity, acting on acid anhydrides;hydrolase activity, acting on acid anhydrides, in phosphorus-containing anhydrides;nucleic acid binding;nucleoside-triphosphatase activity;nucleotide binding;purine nucleotide binding;purine ribonucleoside triphosphate bind…	cell part;cytoplasm;cytoplasmic part;envelope;intracellular non-membrane-bounded organelle;intracellular organelle;intracellular organelle part;intracellular part;macromolecular complex;membrane;non-membrane-bounded organelle;nuclear envelope;nuclear part;nucleoplasm;organelle;organelle envelope;organelle part;polysomal ribosome;ribonucleoprotein complex;ribosome		+	+			JMD_Mido_JMD;TKD_Mido_TKD	Q6P542_S103_M2_1	MERLKQLSVPASDEE	S	103	3.37149	0.00097725	-1.47931	-4.74929	1.72261	0.0146563	-0.86769	-2.33015	0.935498	0.416415	-0.397064	-1.2555	0.342126	0.570388	0.214553	0.582084	Q6P542	Abcf1	ABCF1_MOUSE
6.27233	6.59753	5.6331	6.03378	5.76536	5.94652	6.13721	5.8485	5.70292	5.74594	5.68994	5.93176	6.07794	6.00526	6.22319	5.64142	1	biological regulation;cellular process;positive regulation of biological process;positive regulation of biosynthetic process;positive regulation of cellular biosynthetic process;positive regulation of cellular metabolic process;positive regulation of cellular process;positive regulation of cellular protein metabolic process;positive regulation of macromolecule biosynthetic process;positive regula…	adenyl nucleotide binding;adenyl ribonucleotide binding;ATP binding;ATPase activity;binding;catalytic activity;hydrolase activity;hydrolase activity, acting on acid anhydrides;hydrolase activity, acting on acid anhydrides, in phosphorus-containing anhydrides;nucleic acid binding;nucleoside-triphosphatase activity;nucleotide binding;purine nucleotide binding;purine ribonucleoside triphosphate bind…	cell part;cytoplasm;cytoplasmic part;envelope;intracellular non-membrane-bounded organelle;intracellular organelle;intracellular organelle part;intracellular part;macromolecular complex;membrane;non-membrane-bounded organelle;nuclear envelope;nuclear part;nucleoplasm;organelle;organelle envelope;organelle part;polysomal ribosome;ribonucleoprotein complex;ribosome							Q6P542_S194_M1_1	SKPAAADSEGEEEEE	S	194	0.427565	0.534953	-0.209788	-0.659125	0.80255	0.258787	0.219312	0.929899	0.877712	0.442061	-0.366547	-1.17987	0.163646	0.842537	0.0625525	0.252861	Q6P542	Abcf1	ABCF1_MOUSE
5.0811	4.95683	4.89729	5.14979	1.97426	1.66624	3.0404	2.35148	4.74646	4.92119	5.14955	5.01746	3.13831	3.70643	3.47109	3.24421	1	biological regulation;cellular process;positive regulation of biological process;positive regulation of biosynthetic process;positive regulation of cellular biosynthetic process;positive regulation of cellular metabolic process;positive regulation of cellular process;positive regulation of cellular protein metabolic process;positive regulation of macromolecule biosynthetic process;positive regula…	adenyl nucleotide binding;adenyl ribonucleotide binding;ATP binding;ATPase activity;binding;catalytic activity;hydrolase activity;hydrolase activity, acting on acid anhydrides;hydrolase activity, acting on acid anhydrides, in phosphorus-containing anhydrides;nucleic acid binding;nucleoside-triphosphatase activity;nucleotide binding;purine nucleotide binding;purine ribonucleoside triphosphate bind…	cell part;cytoplasm;cytoplasmic part;envelope;intracellular non-membrane-bounded organelle;intracellular organelle;intracellular organelle part;intracellular part;macromolecular complex;membrane;non-membrane-bounded organelle;nuclear envelope;nuclear part;nucleoplasm;organelle;organelle envelope;organelle part;polysomal ribosome;ribonucleoprotein complex;ribosome		+	+		+	JMD_Mido_JMD;TKD_Mido_JMD_Mido;TKD_Mido_TKD	Q6P542_S138_M1_1	EALIQDDSEEEEEEE	S	138	4.02172	0.00105946	-2.76316	-6.88121	4.31358	0.000124191	-1.56866	-6.22219	0.248961	0.915071	-0.0625848	-0.309137	1.90094	0.0537072	1.13192	2.68335	Q6P542	Abcf1	ABCF1_MOUSE
NaN	NaN	1.25942	NaN	-0.994872	-0.12715	0.354337	NaN	NaN	NaN	2.42565	NaN	NaN	NaN	NaN	-0.21511	1	biological regulation;cellular process;positive regulation of biological process;positive regulation of biosynthetic process;positive regulation of cellular biosynthetic process;positive regulation of cellular metabolic process;positive regulation of cellular process;positive regulation of cellular protein metabolic process;positive regulation of macromolecule biosynthetic process;positive regula…	adenyl nucleotide binding;adenyl ribonucleotide binding;ATP binding;ATPase activity;binding;catalytic activity;hydrolase activity;hydrolase activity, acting on acid anhydrides;hydrolase activity, acting on acid anhydrides, in phosphorus-containing anhydrides;nucleic acid binding;nucleoside-triphosphatase activity;nucleotide binding;purine nucleotide binding;purine ribonucleoside triphosphate bind…	cell part;cytoplasm;cytoplasmic part;envelope;intracellular non-membrane-bounded organelle;intracellular organelle;intracellular organelle part;intracellular part;macromolecular complex;membrane;non-membrane-bounded organelle;nuclear envelope;nuclear part;nucleoplasm;organelle;organelle envelope;organelle part;polysomal ribosome;ribonucleoprotein complex;ribosome							Q6P542_T203_M1_1	GEEEEEDTAKEKEPP	T	203	0	1	-1.51531	0	0	1	-2.64076	0	0	1	1.16623	0	0	1	0.0407852	0	Q6P542	Abcf1	ABCF1_MOUSE
NaN	NaN	NaN	NaN	NaN	NaN	NaN	NaN	-1.3922	-1.68461	-1.42886	-1.10121	NaN	NaN	NaN	NaN	1	biological regulation;cellular process;positive regulation of biological process;positive regulation of biosynthetic process;positive regulation of cellular biosynthetic process;positive regulation of cellular metabolic process;positive regulation of cellular process;positive regulation of cellular protein metabolic process;positive regulation of macromolecule biosynthetic process;positive regula…	adenyl nucleotide binding;adenyl ribonucleotide binding;ATP binding;ATPase activity;binding;catalytic activity;hydrolase activity;hydrolase activity, acting on acid anhydrides;hydrolase activity, acting on acid anhydrides, in phosphorus-containing anhydrides;nucleic acid binding;nucleoside-triphosphatase activity;nucleotide binding;purine nucleotide binding;purine ribonucleoside triphosphate bind…	cell part;cytoplasm;cytoplasmic part;envelope;intracellular non-membrane-bounded organelle;intracellular organelle;intracellular organelle part;intracellular part;macromolecular complex;membrane;non-membrane-bounded organelle;nuclear envelope;nuclear part;nucleoplasm;organelle;organelle envelope;organelle part;polysomal ribosome;ribonucleoprotein complex;ribosome							Q6P542_S22_M1_1	IGDGEGTSPADKVVK	S	22	NaN	1	0	NaN	0	1	NaN	0	0	1	NaN	0	NaN	1	0	NaN	Q6P542	Abcf1	ABCF1_MOUSE
3.48816	4.19287	3.06642	3.60594	4.11302	4.24857	4.2605	4.24827	3.44071	3.5174	3.70543	3.65215	3.64076	4.20912	4.16142	3.76311	1	biological regulation;cellular process;positive regulation of biological process;positive regulation of biosynthetic process;positive regulation of cellular biosynthetic process;positive regulation of cellular metabolic process;positive regulation of cellular process;positive regulation of cellular protein metabolic process;positive regulation of macromolecule biosynthetic process;positive regula…	adenyl nucleotide binding;adenyl ribonucleotide binding;ATP binding;ATPase activity;binding;catalytic activity;hydrolase activity;hydrolase activity, acting on acid anhydrides;hydrolase activity, acting on acid anhydrides, in phosphorus-containing anhydrides;nucleic acid binding;nucleoside-triphosphatase activity;nucleotide binding;purine nucleotide binding;purine ribonucleoside triphosphate bind…	cell part;cytoplasm;cytoplasmic part;envelope;intracellular non-membrane-bounded organelle;intracellular organelle;intracellular organelle part;intracellular part;macromolecular complex;membrane;non-membrane-bounded organelle;nuclear envelope;nuclear part;nucleoplasm;organelle;organelle envelope;organelle part;polysomal ribosome;ribonucleoprotein complex;ribosome		+				JMD_Mido_JMD	Q6P542_S225_M1_1	KKEAEQGSGEEKEEK	S	225	1.43569	0.0455178	0.629243	1.87816	1.24975	0.0850364	0.364683	1.43288	0.0132446	1	-0.00942886	-0.0277141	0.957476	0.274232	-0.273989	-1.11234	Q6P542	Abcf1	ABCF1_MOUSE
-0.328065	-0.275049	-0.345591	0.0346489	-2.31509	-2.56573	-2.51574	-2.62103	-0.783486	-1.50846	-0.640648	-0.472466	-2.10706	-2.11369	-2.2603	-1.98205	1	biological regulation;cellular process;positive regulation of biological process;positive regulation of biosynthetic process;positive regulation of cellular biosynthetic process;positive regulation of cellular metabolic process;positive regulation of cellular process;positive regulation of cellular protein metabolic process;positive regulation of macromolecule biosynthetic process;positive regula…	adenyl nucleotide binding;adenyl ribonucleotide binding;ATP binding;ATPase activity;binding;catalytic activity;hydrolase activity;hydrolase activity, acting on acid anhydrides;hydrolase activity, acting on acid anhydrides, in phosphorus-containing anhydrides;nucleic acid binding;nucleoside-triphosphatase activity;nucleotide binding;purine nucleotide binding;purine ribonucleoside triphosphate bind…	cell part;cytoplasm;cytoplasmic part;envelope;intracellular non-membrane-bounded organelle;intracellular organelle;intracellular organelle part;intracellular part;macromolecular complex;membrane;non-membrane-bounded organelle;nuclear envelope;nuclear part;nucleoplasm;organelle;organelle envelope;organelle part;polysomal ribosome;ribonucleoprotein complex;ribosome		+	+			JMD_Mido_JMD;TKD_Mido_TKD	Q6P542_S90_M1_1	KKDVDDDSDERVLME	S	90	6.05334	0.004	-2.27589	-10.7763	2.7702	0.00262001	-1.26451	-3.77366	1.35777	0.222327	-0.622752	-1.80589	2.35615	0.0889787	0.388622	2.07105	Q6P542	Abcf1	ABCF1_MOUSE
-0.522537	NaN	-1.54587	NaN	NaN	-1.70402	-0.765101	-2.27897	NaN	NaN	NaN	NaN	-0.491959	-1.21965	-1.10475	-1.23489	1	anatomical structure development;anatomical structure formation involved in morphogenesis;anatomical structure morphogenesis;anterior/posterior pattern specification;biological regulation;cell development;cell part morphogenesis;cell projection morphogenesis;cell projection organization;cellular component morphogenesis;cellular component organization;cellular component organization at cellular le…	binding;enzyme activator activity;enzyme regulator activity;kinase activator activity;kinase regulator activity;protein binding;protein complex binding;protein kinase activator activity;protein kinase regulator activity;protein tyrosine kinase activator activity	cell leading edge;cell part;cell projection;cytoplasmic part;extracellular membrane-bounded organelle;extracellular organelle;extracellular region part;extracellular vesicular exosome;filopodium;intracellular;intracellular part;lamellipodium;macromolecular complex;membrane-bounded organelle;membrane-bounded vesicle;organelle;protein complex;SCAR complex;vesicle							B7ZCU0_S225_M1_1	ARLGSQHSPGRTASL	S	225	0.316845	0.53559	-0.548493	-0.69829	0	0.818047	NaN	0	0	0.849899	NaN	0	0.626098	0.293279	0.569887	1.08789	B7ZCU0	Abi1	B7ZCU0_MOUSE
-0.522537	NaN	-1.54587	NaN	NaN	-1.70402	-0.765101	-2.27897	NaN	NaN	NaN	NaN	-0.491959	-1.21965	-1.10475	-1.23489	1	anatomical structure development;anatomical structure formation involved in morphogenesis;anatomical structure morphogenesis;anterior/posterior pattern specification;biological regulation;cell development;cell part morphogenesis;cell projection morphogenesis;cell projection organization;cellular component morphogenesis;cellular component organization;cellular component organization at cellular le…	binding;enzyme activator activity;enzyme regulator activity;kinase activator activity;kinase regulator activity;protein binding;protein complex binding;protein kinase activator activity;protein kinase regulator activity;protein tyrosine kinase activator activity	cell leading edge;cell part;cell projection;cytoplasmic part;extracellular membrane-bounded organelle;extracellular organelle;extracellular region part;extracellular vesicular exosome;filopodium;intracellular;intracellular part;lamellipodium;macromolecular complex;membrane-bounded organelle;membrane-bounded vesicle;organelle;protein complex;SCAR complex;vesicle							B7ZCU2_S225_M1_1	ARLGSQHSPGRTASL	S	225	0.316845	0.536231	-0.548493	-0.69829	0	0.818102	NaN	0	0	0.849953	NaN	0	0.626098	0.293456	0.569887	1.08789	B7ZCU2	Abi1	B7ZCU2_MOUSE
-0.522537	NaN	-1.54587	NaN	NaN	-1.70402	-0.765101	-2.27897	NaN	NaN	NaN	NaN	-0.491959	-1.21965	-1.10475	-1.23489	1	anatomical structure development;anatomical structure formation involved in morphogenesis;anatomical structure morphogenesis;anterior/posterior pattern specification;biological regulation;cell development;cell part morphogenesis;cell projection morphogenesis;cell projection organization;cellular component morphogenesis;cellular component organization;cellular component organization at cellular le…	binding;enzyme activator activity;enzyme regulator activity;kinase activator activity;kinase regulator activity;protein binding;protein complex binding;protein kinase activator activity;protein kinase regulator activity;protein tyrosine kinase activator activity	cell leading edge;cell part;cell projection;cytoplasmic part;extracellular membrane-bounded organelle;extracellular organelle;extracellular region part;extracellular vesicular exosome;filopodium;intracellular;intracellular part;lamellipodium;macromolecular complex;membrane-bounded organelle;membrane-bounded vesicle;organelle;protein complex;SCAR complex;vesicle							B7ZCU3_S225_M1_1	ARLGSQHSPGRTASL	S	225	0.316845	0.535681	-0.548493	-0.69829	0	0.818156	NaN	0	0	0.850006	NaN	0	0.626098	0.293544	0.569887	1.08789	B7ZCU3	Abi1	B7ZCU3_MOUSE
-0.522537	NaN	-1.54587	NaN	NaN	-1.70402	-0.765101	-2.27897	NaN	NaN	NaN	NaN	-0.491959	-1.21965	-1.10475	-1.23489	1	anatomical structure development;anatomical structure formation involved in morphogenesis;anatomical structure morphogenesis;anterior/posterior pattern specification;biological regulation;cell development;cell part morphogenesis;cell projection morphogenesis;cell projection organization;cellular component morphogenesis;cellular component organization;cellular component organization at cellular le…	binding;enzyme activator activity;enzyme regulator activity;kinase activator activity;kinase regulator activity;protein binding;protein complex binding;protein kinase activator activity;protein kinase regulator activity;protein tyrosine kinase activator activity	cell leading edge;cell part;cell projection;cytoplasmic part;extracellular membrane-bounded organelle;extracellular organelle;extracellular region part;extracellular vesicular exosome;filopodium;intracellular;intracellular part;lamellipodium;macromolecular complex;membrane-bounded organelle;membrane-bounded vesicle;organelle;protein complex;SCAR complex;vesicle							B7ZCU4_S225_M1_1	ARLGSQHSPGRTASL	S	225	0.316845	0.53614	-0.548493	-0.69829	0	0.81821	NaN	0	0	0.85006	NaN	0	0.626098	0.292927	0.569887	1.08789	B7ZCU4	Abi1	B7ZCU4_MOUSE
-0.522537	NaN	-1.54587	NaN	NaN	-1.70402	-0.765101	-2.27897	NaN	NaN	NaN	NaN	-0.491959	-1.21965	-1.10475	-1.23489	1	anatomical structure development;anatomical structure formation involved in morphogenesis;anatomical structure morphogenesis;anterior/posterior pattern specification;biological regulation;cell development;cell part morphogenesis;cell projection morphogenesis;cell projection organization;cellular component morphogenesis;cellular component organization;cellular component organization at cellular le…	binding;enzyme activator activity;enzyme regulator activity;kinase activator activity;kinase regulator activity;protein binding;protein complex binding;protein kinase activator activity;protein kinase regulator activity;protein tyrosine kinase activator activity	cell leading edge;cell part;cell projection;cytoplasmic part;extracellular membrane-bounded organelle;extracellular organelle;extracellular region part;extracellular vesicular exosome;filopodium;intracellular;intracellular part;lamellipodium;macromolecular complex;membrane-bounded organelle;membrane-bounded vesicle;organelle;protein complex;SCAR complex;vesicle							B7ZCU5_S225_M1_1	ARLGSQHSPGRTASL	S	225	0.316845	0.535956	-0.548493	-0.69829	0	0.818264	NaN	0	0	0.850113	NaN	0	0.626098	0.293632	0.569887	1.08789	B7ZCU5	Abi1	B7ZCU5_MOUSE
-0.522537	NaN	-1.54587	NaN	NaN	-1.70402	-0.765101	-2.27897	NaN	NaN	NaN	NaN	-0.491959	-1.21965	-1.10475	-1.23489	1	anatomical structure development;anatomical structure formation involved in morphogenesis;anatomical structure morphogenesis;anterior/posterior pattern specification;biological regulation;cell development;cell part morphogenesis;cell projection morphogenesis;cell projection organization;cellular component morphogenesis;cellular component organization;cellular component organization at cellular le…	binding;enzyme activator activity;enzyme regulator activity;kinase activator activity;kinase regulator activity;protein binding;protein complex binding;protein kinase activator activity;protein kinase regulator activity;protein tyrosine kinase activator activity	cell leading edge;cell part;cell projection;cytoplasmic part;extracellular membrane-bounded organelle;extracellular organelle;extracellular region part;extracellular vesicular exosome;filopodium;intracellular;intracellular part;lamellipodium;macromolecular complex;membrane-bounded organelle;membrane-bounded vesicle;organelle;protein complex;SCAR complex;vesicle							J3QNK8_S225_M1_1	ARLGSQHSPGRTASL	S	225	0.316845	0.535498	-0.548493	-0.69829	0	0.818319	NaN	0	0	0.850166	NaN	0	0.626098	0.293191	0.569887	1.08789	J3QNK8	Abi1	J3QNK8_MOUSE
-0.522537	NaN	-1.54587	NaN	NaN	-1.70402	-0.765101	-2.27897	NaN	NaN	NaN	NaN	-0.491959	-1.21965	-1.10475	-1.23489	1	anatomical structure development;anatomical structure formation involved in morphogenesis;anatomical structure morphogenesis;anterior/posterior pattern specification;biological regulation;cell development;cell part morphogenesis;cell projection morphogenesis;cell projection organization;cellular component morphogenesis;cellular component organization;cellular component organization at cellular le…	binding;enzyme activator activity;enzyme regulator activity;kinase activator activity;kinase regulator activity;protein binding;protein complex binding;protein kinase activator activity;protein kinase regulator activity;protein tyrosine kinase activator activity	cell junction;cell leading edge;cell part;cell projection;cell projection part;cytoplasmic part;cytoskeletal part;cytoskeleton;extracellular membrane-bounded organelle;extracellular organelle;extracellular region part;extracellular vesicular exosome;filopodium;growth cone;intracellular;intracellular membrane-bounded organelle;intracellular non-membrane-bounded organelle;intracellular organelle;in…							Q8CBW3_S225_M1_1	ARLGSQHSPGRTASL	S	225	0.316845	0.536415	-0.548493	-0.69829	0	0.818373	NaN	0	0	0.85022	NaN	0	0.626098	0.29372	0.569887	1.08789	Q8CBW3	Abi1	ABI1_MOUSE
-0.522537	NaN	-1.54587	NaN	NaN	-1.70402	-0.765101	-2.27897	NaN	NaN	NaN	NaN	-0.491959	-1.21965	-1.10475	-1.23489	1	anatomical structure development;anatomical structure formation involved in morphogenesis;anatomical structure morphogenesis;anterior/posterior pattern specification;biological regulation;cell development;cell part morphogenesis;cell projection morphogenesis;cell projection organization;cellular component morphogenesis;cellular component organization;cellular component organization at cellular le…	binding;enzyme activator activity;enzyme regulator activity;kinase activator activity;kinase regulator activity;protein binding;protein complex binding;protein kinase activator activity;protein kinase regulator activity;protein tyrosine kinase activator activity	cell junction;cell leading edge;cell part;cell projection;cell projection part;cytoplasmic part;cytoskeletal part;cytoskeleton;extracellular membrane-bounded organelle;extracellular organelle;extracellular region part;extracellular vesicular exosome;filopodium;growth cone;intracellular;intracellular membrane-bounded organelle;intracellular non-membrane-bounded organelle;intracellular organelle;in…							Q8CBW3-2_S220_M1_1	ARLGSQHSPGRTASL	S	220	0.316845	0.536323	-0.548493	-0.69829	0	0.818427	NaN	0	0	0.850273	NaN	0	0.626098	0.29284	0.569887	1.08789	Q8CBW3-2	Abi1	ABI1_MOUSE
-0.522537	NaN	-1.54587	NaN	NaN	-1.70402	-0.765101	-2.27897	NaN	NaN	NaN	NaN	-0.491959	-1.21965	-1.10475	-1.23489	1	anatomical structure development;anatomical structure formation involved in morphogenesis;anatomical structure morphogenesis;anterior/posterior pattern specification;biological regulation;cell development;cell part morphogenesis;cell projection morphogenesis;cell projection organization;cellular component morphogenesis;cellular component organization;cellular component organization at cellular le…	binding;enzyme activator activity;enzyme regulator activity;kinase activator activity;kinase regulator activity;protein binding;protein complex binding;protein kinase activator activity;protein kinase regulator activity;protein tyrosine kinase activator activity	cell junction;cell leading edge;cell part;cell projection;cell projection part;cytoplasmic part;cytoskeletal part;cytoskeleton;extracellular membrane-bounded organelle;extracellular organelle;extracellular region part;extracellular vesicular exosome;filopodium;growth cone;intracellular;intracellular membrane-bounded organelle;intracellular non-membrane-bounded organelle;intracellular organelle;in…							Q8CBW3-3_S220_M1_1	ARLGSQHSPGRTASL	S	220	0.316845	0.536048	-0.548493	-0.69829	0	0.818481	NaN	0	0	0.850326	NaN	0	0.626098	0.293015	0.569887	1.08789	Q8CBW3-3	Abi1	ABI1_MOUSE
-0.522537	NaN	-1.54587	NaN	NaN	-1.70402	-0.765101	-2.27897	NaN	NaN	NaN	NaN	-0.491959	-1.21965	-1.10475	-1.23489	1	anatomical structure development;anatomical structure formation involved in morphogenesis;anatomical structure morphogenesis;anterior/posterior pattern specification;biological regulation;cell development;cell part morphogenesis;cell projection morphogenesis;cell projection organization;cellular component morphogenesis;cellular component organization;cellular component organization at cellular le…	binding;enzyme activator activity;enzyme regulator activity;kinase activator activity;kinase regulator activity;protein binding;protein complex binding;protein kinase activator activity;protein kinase regulator activity;protein tyrosine kinase activator activity	cell junction;cell leading edge;cell part;cell projection;cell projection part;cytoplasmic part;cytoskeletal part;cytoskeleton;extracellular membrane-bounded organelle;extracellular organelle;extracellular region part;extracellular vesicular exosome;filopodium;growth cone;intracellular;intracellular membrane-bounded organelle;intracellular non-membrane-bounded organelle;intracellular organelle;in…							Q8CBW3-4_S220_M1_1	ARLGSQHSPGRTASL	S	220	0.316845	0.535865	-0.548493	-0.69829	0	0.818536	NaN	0	0	0.85038	NaN	0	0.626098	0.293103	0.569887	1.08789	Q8CBW3-4	Abi1	ABI1_MOUSE
-0.522537	NaN	-1.54587	NaN	NaN	-1.70402	-0.765101	-2.27897	NaN	NaN	NaN	NaN	-0.491959	-1.21965	-1.10475	-1.23489	1	anatomical structure development;anatomical structure formation involved in morphogenesis;anatomical structure morphogenesis;anterior/posterior pattern specification;biological regulation;cell development;cell part morphogenesis;cell projection morphogenesis;cell projection organization;cellular component morphogenesis;cellular component organization;cellular component organization at cellular le…	binding;enzyme activator activity;enzyme regulator activity;kinase activator activity;kinase regulator activity;protein binding;protein complex binding;protein kinase activator activity;protein kinase regulator activity;protein tyrosine kinase activator activity	cell junction;cell leading edge;cell part;cell projection;cell projection part;cytoplasmic part;cytoskeletal part;cytoskeleton;extracellular membrane-bounded organelle;extracellular organelle;extracellular region part;extracellular vesicular exosome;filopodium;growth cone;intracellular;intracellular membrane-bounded organelle;intracellular non-membrane-bounded organelle;intracellular organelle;in…							Q8CBW3-5_S220_M1_1	ARLGSQHSPGRTASL	S	220	0.316845	0.535773	-0.548493	-0.69829	0	0.81783	NaN	0	0	0.850433	NaN	0	0.626098	0.293367	0.569887	1.08789	Q8CBW3-5	Abi1	ABI1_MOUSE
1.16126	0.587986	0.198541	0.65304	0.948337	0.985625	0.86536	1.06771	0.661705	0.202558	0.626752	0.630373	1.23384	0.98647	1.07738	1.15295	1	actin cytoskeleton organization;actin filament bundle assembly;actin filament organization;actin filament-based process;alpha-beta T cell activation;alpha-beta T cell differentiation;anatomical structure morphogenesis;associative learning;astrocyte differentiation;behavior;Bergmann glial cell differentiation;biological regulation;calcium ion homeostasis;cation homeostasis;cell activation;cell com…	adenyl nucleotide binding;adenyl ribonucleotide binding;ATP binding;binding;catalytic activity;cation binding;ion binding;kinase activity;magnesium ion binding;manganese ion binding;metal ion binding;non-membrane spanning protein tyrosine kinase activity;nucleotide binding;phosphotransferase activity, alcohol group as acceptor;protein binding;protein kinase activity;protein tyrosine kinase activi…	actin cytoskeleton;cell part;cell projection;cell projection part;cytoplasmic membrane-bounded vesicle;cytoplasmic part;cytoplasmic vesicle;cytoskeleton;dendritic spine;extrinsic to internal side of plasma membrane;extrinsic to membrane;extrinsic to plasma membrane;intracellular membrane-bounded organelle;intracellular non-membrane-bounded organelle;intracellular organelle;intracellular part;lame…	ErbB signaling pathway;Viral myocarditis		+			TKD_Mido_TKD	B2RQ57_S632_M1_1	PRKQRDKSPSSLLED	S	632	0.77379	0.240318	0.316553	1.04778	2.51754	0.00907195	0.582312	2.62761	0.211157	0.884258	-0.119859	-0.367636	1.13156	0.38229	0.145901	0.871143	B2RQ57	Abl2	B2RQ57_MOUSE
1.16126	0.587986	0.198541	0.65304	0.948337	0.985625	0.86536	1.06771	0.661705	0.202558	0.626752	0.630373	1.23384	0.98647	1.07738	1.15295	1	actin cytoskeleton organization;actin filament bundle assembly;actin filament organization;actin filament-based process;alpha-beta T cell activation;alpha-beta T cell differentiation;anatomical structure morphogenesis;associative learning;astrocyte differentiation;behavior;Bergmann glial cell differentiation;biological regulation;calcium ion homeostasis;cation homeostasis;cell activation;cell com…	adenyl nucleotide binding;adenyl ribonucleotide binding;ATP binding;binding;catalytic activity;cation binding;ion binding;kinase activity;magnesium ion binding;manganese ion binding;metal ion binding;non-membrane spanning protein tyrosine kinase activity;nucleotide binding;phosphotransferase activity, alcohol group as acceptor;protein binding;protein kinase activity;protein tyrosine kinase activi…	actin cytoskeleton;cell part;cell projection;cell projection part;cytoplasmic membrane-bounded vesicle;cytoplasmic part;cytoplasmic vesicle;cytoskeleton;dendritic spine;extrinsic to internal side of plasma membrane;extrinsic to membrane;extrinsic to plasma membrane;intracellular membrane-bounded organelle;intracellular non-membrane-bounded organelle;intracellular organelle;intracellular part;lame…	ErbB signaling pathway;Viral myocarditis		+			TKD_Mido_TKD	F8VQH0_S632_M1_1	PRKQRDKSPSSLLED	S	632	0.77379	0.240412	0.316553	1.04778	2.51754	0.00907486	0.582312	2.62761	0.211157	0.88414	-0.119859	-0.367636	1.13156	0.382099	0.145901	0.871143	F8VQH0	Abl2	F8VQH0_MOUSE
1.16126	0.587986	0.198541	0.65304	0.948337	0.985625	0.86536	1.06771	0.661705	0.202558	0.626752	0.630373	1.23384	0.98647	1.07738	1.15295	1	actin cytoskeleton organization;actin filament bundle assembly;actin filament organization;actin filament-based process;alpha-beta T cell activation;alpha-beta T cell differentiation;anatomical structure morphogenesis;associative learning;astrocyte differentiation;behavior;Bergmann glial cell differentiation;biological regulation;calcium ion homeostasis;cation homeostasis;cell activation;cell com…	adenyl nucleotide binding;adenyl ribonucleotide binding;ATP binding;binding;catalytic activity;cation binding;ion binding;kinase activity;magnesium ion binding;manganese ion binding;metal ion binding;non-membrane spanning protein tyrosine kinase activity;nucleotide binding;phosphotransferase activity, alcohol group as acceptor;protein binding;protein kinase activity;protein tyrosine kinase activi…	actin cytoskeleton;cell part;cell projection;cell projection part;cytoplasmic membrane-bounded vesicle;cytoplasmic part;cytoplasmic vesicle;cytoskeleton;dendritic spine;extrinsic to internal side of plasma membrane;extrinsic to membrane;extrinsic to plasma membrane;intracellular membrane-bounded organelle;intracellular non-membrane-bounded organelle;intracellular organelle;intracellular part;lame…			+			TKD_Mido_TKD	Q4JIM5_S632_M1_1	PRKQRDKSPSSLLED	S	632	0.77379	0.240365	0.316553	1.04778	2.51754	0.00907776	0.582312	2.62761	0.211157	0.884022	-0.119859	-0.367636	1.13156	0.382195	0.145901	0.871143	Q4JIM5	Abl2	ABL2_MOUSE
NaN	NaN	-2.19348	NaN	NaN	NaN	NaN	NaN	NaN	NaN	NaN	NaN	NaN	NaN	NaN	NaN	1	actin cytoskeleton organization;actin filament bundle assembly;actin filament organization;actin filament-based process;alpha-beta T cell activation;alpha-beta T cell differentiation;anatomical structure morphogenesis;associative learning;astrocyte differentiation;behavior;Bergmann glial cell differentiation;biological regulation;calcium ion homeostasis;cation homeostasis;cell activation;cell com…	adenyl nucleotide binding;adenyl ribonucleotide binding;ATP binding;binding;catalytic activity;cation binding;ion binding;kinase activity;magnesium ion binding;manganese ion binding;metal ion binding;non-membrane spanning protein tyrosine kinase activity;nucleotide binding;phosphotransferase activity, alcohol group as acceptor;protein binding;protein kinase activity;protein tyrosine kinase activi…	actin cytoskeleton;cell part;cell projection;cell projection part;cytoplasmic membrane-bounded vesicle;cytoplasmic part;cytoplasmic vesicle;cytoskeleton;dendritic spine;extrinsic to internal side of plasma membrane;extrinsic to membrane;extrinsic to plasma membrane;intracellular membrane-bounded organelle;intracellular non-membrane-bounded organelle;intracellular organelle;intracellular part;lame…	ErbB signaling pathway;Viral myocarditis						B2RQ57_S635_M1_1	QRDKSPSSLLEDAKE	S	635	0	0.811744	NaN	0	NaN	1	0	NaN	0	0.856838	NaN	0	NaN	1	0	NaN	B2RQ57	Abl2	B2RQ57_MOUSE
NaN	NaN	-2.19348	NaN	NaN	NaN	NaN	NaN	NaN	NaN	NaN	NaN	NaN	NaN	NaN	NaN	1	actin cytoskeleton organization;actin filament bundle assembly;actin filament organization;actin filament-based process;alpha-beta T cell activation;alpha-beta T cell differentiation;anatomical structure morphogenesis;associative learning;astrocyte differentiation;behavior;Bergmann glial cell differentiation;biological regulation;calcium ion homeostasis;cation homeostasis;cell activation;cell com…	adenyl nucleotide binding;adenyl ribonucleotide binding;ATP binding;binding;catalytic activity;cation binding;ion binding;kinase activity;magnesium ion binding;manganese ion binding;metal ion binding;non-membrane spanning protein tyrosine kinase activity;nucleotide binding;phosphotransferase activity, alcohol group as acceptor;protein binding;protein kinase activity;protein tyrosine kinase activi…	actin cytoskeleton;cell part;cell projection;cell projection part;cytoplasmic membrane-bounded vesicle;cytoplasmic part;cytoplasmic vesicle;cytoskeleton;dendritic spine;extrinsic to internal side of plasma membrane;extrinsic to membrane;extrinsic to plasma membrane;intracellular membrane-bounded organelle;intracellular non-membrane-bounded organelle;intracellular organelle;intracellular part;lame…	ErbB signaling pathway;Viral myocarditis						F8VQH0_S635_M1_1	QRDKSPSSLLEDAKE	S	635	0	0.811692	NaN	0	NaN	1	0	NaN	0	0.856893	NaN	0	NaN	1	0	NaN	F8VQH0	Abl2	F8VQH0_MOUSE
NaN	NaN	-2.19348	NaN	NaN	NaN	NaN	NaN	NaN	NaN	NaN	NaN	NaN	NaN	NaN	NaN	1	actin cytoskeleton organization;actin filament bundle assembly;actin filament organization;actin filament-based process;alpha-beta T cell activation;alpha-beta T cell differentiation;anatomical structure morphogenesis;associative learning;astrocyte differentiation;behavior;Bergmann glial cell differentiation;biological regulation;calcium ion homeostasis;cation homeostasis;cell activation;cell com…	adenyl nucleotide binding;adenyl ribonucleotide binding;ATP binding;binding;catalytic activity;cation binding;ion binding;kinase activity;magnesium ion binding;manganese ion binding;metal ion binding;non-membrane spanning protein tyrosine kinase activity;nucleotide binding;phosphotransferase activity, alcohol group as acceptor;protein binding;protein kinase activity;protein tyrosine kinase activi…	actin cytoskeleton;cell part;cell projection;cell projection part;cytoplasmic membrane-bounded vesicle;cytoplasmic part;cytoplasmic vesicle;cytoskeleton;dendritic spine;extrinsic to internal side of plasma membrane;extrinsic to membrane;extrinsic to plasma membrane;intracellular membrane-bounded organelle;intracellular non-membrane-bounded organelle;intracellular organelle;intracellular part;lame…							Q4JIM5_S635_M1_1	QRDKSPSSLLEDAKE	S	635	0	0.811641	NaN	0	NaN	1	0	NaN	0	0.856947	NaN	0	NaN	1	0	NaN	Q4JIM5	Abl2	ABL2_MOUSE
NaN	NaN	NaN	NaN	NaN	NaN	NaN	NaN	NaN	NaN	NaN	NaN	NaN	NaN	NaN	NaN	1	actin cytoskeleton organization;actin filament bundle assembly;actin filament organization;actin filament-based process;alpha-beta T cell activation;alpha-beta T cell differentiation;anatomical structure morphogenesis;associative learning;astrocyte differentiation;behavior;Bergmann glial cell differentiation;biological regulation;calcium ion homeostasis;cation homeostasis;cell activation;cell com…	adenyl nucleotide binding;adenyl ribonucleotide binding;ATP binding;binding;catalytic activity;cation binding;ion binding;kinase activity;magnesium ion binding;manganese ion binding;metal ion binding;non-membrane spanning protein tyrosine kinase activity;nucleotide binding;phosphotransferase activity, alcohol group as acceptor;protein binding;protein kinase activity;protein tyrosine kinase activi…	actin cytoskeleton;cell part;cell projection;cell projection part;cytoplasmic membrane-bounded vesicle;cytoplasmic part;cytoplasmic vesicle;cytoskeleton;dendritic spine;extrinsic to internal side of plasma membrane;extrinsic to membrane;extrinsic to plasma membrane;intracellular membrane-bounded organelle;intracellular non-membrane-bounded organelle;intracellular organelle;intracellular part;lame…	ErbB signaling pathway;Viral myocarditis						B2RQ57_T903_M1_1	SDPEEEPTAPPAGQH	T	903	NaN	1	0	NaN	NaN	1	0	NaN	NaN	1	0	NaN	NaN	1	0	NaN	B2RQ57	Abl2	B2RQ57_MOUSE
NaN	NaN	NaN	NaN	NaN	NaN	NaN	NaN	NaN	NaN	NaN	NaN	NaN	NaN	NaN	NaN	1	actin cytoskeleton organization;actin filament bundle assembly;actin filament organization;actin filament-based process;alpha-beta T cell activation;alpha-beta T cell differentiation;anatomical structure morphogenesis;associative learning;astrocyte differentiation;behavior;Bergmann glial cell differentiation;biological regulation;calcium ion homeostasis;cation homeostasis;cell activation;cell com…	adenyl nucleotide binding;adenyl ribonucleotide binding;ATP binding;binding;catalytic activity;cation binding;ion binding;kinase activity;magnesium ion binding;manganese ion binding;metal ion binding;non-membrane spanning protein tyrosine kinase activity;nucleotide binding;phosphotransferase activity, alcohol group as acceptor;protein binding;protein kinase activity;protein tyrosine kinase activi…	actin cytoskeleton;cell part;cell projection;cell projection part;cytoplasmic membrane-bounded vesicle;cytoplasmic part;cytoplasmic vesicle;cytoskeleton;dendritic spine;extrinsic to internal side of plasma membrane;extrinsic to membrane;extrinsic to plasma membrane;intracellular membrane-bounded organelle;intracellular non-membrane-bounded organelle;intracellular organelle;intracellular part;lame…	ErbB signaling pathway;Viral myocarditis						F8VQH0_T1007_M1_1	SDPEEEPTAPPAGQH	T	1007	NaN	1	0	NaN	NaN	1	0	NaN	NaN	1	0	NaN	NaN	1	0	NaN	F8VQH0	Abl2	F8VQH0_MOUSE
NaN	NaN	NaN	NaN	NaN	NaN	NaN	NaN	NaN	NaN	NaN	NaN	NaN	NaN	NaN	NaN	1	actin cytoskeleton organization;actin filament bundle assembly;actin filament organization;actin filament-based process;alpha-beta T cell activation;alpha-beta T cell differentiation;anatomical structure morphogenesis;associative learning;astrocyte differentiation;behavior;Bergmann glial cell differentiation;biological regulation;calcium ion homeostasis;cation homeostasis;cell activation;cell com…	adenyl nucleotide binding;adenyl ribonucleotide binding;ATP binding;binding;catalytic activity;cation binding;ion binding;kinase activity;magnesium ion binding;manganese ion binding;metal ion binding;non-membrane spanning protein tyrosine kinase activity;nucleotide binding;phosphotransferase activity, alcohol group as acceptor;protein binding;protein kinase activity;protein tyrosine kinase activi…	actin cytoskeleton;cell part;cell projection;cell projection part;cytoplasmic membrane-bounded vesicle;cytoplasmic part;cytoplasmic vesicle;cytoskeleton;dendritic spine;extrinsic to internal side of plasma membrane;extrinsic to membrane;extrinsic to plasma membrane;intracellular membrane-bounded organelle;intracellular non-membrane-bounded organelle;intracellular organelle;intracellular part;lame…							Q4JIM5_T1007_M1_1	SDPEEEPTAPPAGQH	T	1007	NaN	1	0	NaN	NaN	1	0	NaN	NaN	1	0	NaN	NaN	1	0	NaN	Q4JIM5	Abl2	ABL2_MOUSE
NaN	3.99149	2.80655	3.21351	NaN	NaN	NaN	NaN	NaN	2.04518	NaN	2.08806	NaN	NaN	NaN	NaN	2	acetyl-CoA metabolic process;anatomical structure homeostasis;biological regulation;biosynthetic process;carboxylic acid biosynthetic process;carboxylic acid metabolic process;cellular biosynthetic process;cellular component assembly;cellular component organization;cellular component organization or biogenesis;cellular ketone metabolic process;cellular lipid metabolic process;cellular metabolic p…	acetyl-CoA carboxylase activity;adenyl nucleotide binding;adenyl ribonucleotide binding;ATP binding;binding;biotin carboxylase activity;catalytic activity;cation binding;CoA carboxylase activity;ion binding;ligase activity;ligase activity, forming carbon-carbon bonds;ligase activity, forming carbon-nitrogen bonds;metal ion binding;nucleotide binding;purine nucleotide binding;purine ribonucleoside…	actin cytoskeleton;cell part;cytoplasm;cytoplasmic part;cytoskeleton;cytosol;extracellular membrane-bounded organelle;extracellular organelle;extracellular region part;extracellular vesicular exosome;intracellular membrane-bounded organelle;intracellular non-membrane-bounded organelle;intracellular organelle;intracellular organelle part;intracellular part;membrane-bounded organelle;membrane-bound…	Fatty acid biosynthesis;Insulin signaling pathway;Propanoate metabolism;Pyruvate metabolism						Q5SWU9_S1262_M2_1	FCDSPPQSPTFPESG	S	1262	0	1	NaN	0	0	1	NaN	0	1.17903	0.192532	-1.27057	-2.31414	NaN	1	0	NaN	Q5SWU9	Acaca	ACACA_MOUSE
NaN	3.99149	2.80655	3.21351	NaN	NaN	NaN	NaN	NaN	2.04518	NaN	2.08806	NaN	NaN	NaN	NaN	2	acetyl-CoA metabolic process;anatomical structure homeostasis;biological regulation;biosynthetic process;carboxylic acid biosynthetic process;carboxylic acid metabolic process;cellular biosynthetic process;cellular component assembly;cellular component organization;cellular component organization or biogenesis;cellular ketone metabolic process;cellular lipid metabolic process;cellular metabolic p…	acetyl-CoA carboxylase activity;adenyl nucleotide binding;adenyl ribonucleotide binding;ATP binding;binding;biotin carboxylase activity;catalytic activity;cation binding;CoA carboxylase activity;ion binding;ligase activity;ligase activity, forming carbon-carbon bonds;ligase activity, forming carbon-nitrogen bonds;metal ion binding;nucleotide binding;purine nucleotide binding;purine ribonucleoside…	actin cytoskeleton;cell part;cytoplasm;cytoplasmic part;cytoskeleton;cytosol;extracellular membrane-bounded organelle;extracellular organelle;extracellular region part;extracellular vesicular exosome;intracellular membrane-bounded organelle;intracellular non-membrane-bounded organelle;intracellular organelle;intracellular organelle part;intracellular part;membrane-bounded organelle;membrane-bound…	Fatty acid biosynthesis;Insulin signaling pathway;Propanoate metabolism;Pyruvate metabolism						Q5SWU9_S1258_M2_1	IMGCFCDSPPQSPTF	S	1258	0	1	NaN	0	0	1	NaN	0	1.17903	0.192695	-1.27057	-2.31414	NaN	1	0	NaN	Q5SWU9	Acaca	ACACA_MOUSE
-2.34931	-2.65674	-2.29052	-2.41856	NaN	NaN	NaN	-3.54503	-3.20111	NaN	-2.40345	NaN	-3.14863	NaN	NaN	NaN	1	acetyl-CoA metabolic process;anatomical structure homeostasis;biological regulation;biosynthetic process;carboxylic acid biosynthetic process;carboxylic acid metabolic process;cellular biosynthetic process;cellular component assembly;cellular component organization;cellular component organization or biogenesis;cellular ketone metabolic process;cellular lipid metabolic process;cellular metabolic p…	acetyl-CoA carboxylase activity;adenyl nucleotide binding;adenyl ribonucleotide binding;ATP binding;binding;biotin carboxylase activity;catalytic activity;cation binding;CoA carboxylase activity;ion binding;ligase activity;ligase activity, forming carbon-carbon bonds;ligase activity, forming carbon-nitrogen bonds;metal ion binding;nucleotide binding;purine nucleotide binding;purine ribonucleoside…	actin cytoskeleton;cell part;cytoplasm;cytoplasmic part;cytoskeleton;cytosol;extracellular membrane-bounded organelle;extracellular organelle;extracellular region part;extracellular vesicular exosome;intracellular membrane-bounded organelle;intracellular non-membrane-bounded organelle;intracellular organelle;intracellular organelle part;intracellular part;membrane-bounded organelle;membrane-bound…	Fatty acid biosynthesis;Insulin signaling pathway;Propanoate metabolism;Pyruvate metabolism						Q5SWU9_S29_M1_1	GSVSEDNSEDEISNL	S	29	0	1	-1.11625	0	0	1	-0.346351	0	0.615877	0.547008	-0.373498	-1.00305	0	1	0.3964	0	Q5SWU9	Acaca	ACACA_MOUSE
NaN	NaN	NaN	NaN	NaN	NaN	NaN	NaN	NaN	NaN	NaN	NaN	NaN	NaN	NaN	-1.63218	1	acetyl-CoA metabolic process;anatomical structure homeostasis;biological regulation;biosynthetic process;carboxylic acid biosynthetic process;carboxylic acid metabolic process;cellular biosynthetic process;cellular component assembly;cellular component organization;cellular component organization or biogenesis;cellular ketone metabolic process;cellular lipid metabolic process;cellular metabolic p…	acetyl-CoA carboxylase activity;adenyl nucleotide binding;adenyl ribonucleotide binding;ATP binding;binding;biotin carboxylase activity;catalytic activity;cation binding;CoA carboxylase activity;ion binding;ligase activity;ligase activity, forming carbon-carbon bonds;ligase activity, forming carbon-nitrogen bonds;metal ion binding;nucleotide binding;purine nucleotide binding;purine ribonucleoside…	actin cytoskeleton;cell part;cytoplasm;cytoplasmic part;cytoskeleton;cytosol;extracellular membrane-bounded organelle;extracellular organelle;extracellular region part;extracellular vesicular exosome;intracellular membrane-bounded organelle;intracellular non-membrane-bounded organelle;intracellular organelle;intracellular organelle part;intracellular part;membrane-bounded organelle;membrane-bound…	Fatty acid biosynthesis;Insulin signaling pathway;Propanoate metabolism;Pyruvate metabolism						Q5SWU9_S34_M1_1	DNSEDEISNLVKLDL	S	34	NaN	1	0	NaN	0	1	NaN	0	NaN	1	0	NaN	0	1	NaN	0	Q5SWU9	Acaca	ACACA_MOUSE
NaN	NaN	NaN	NaN	NaN	-0.38054	NaN	NaN	NaN	NaN	NaN	NaN	NaN	-0.697576	NaN	NaN	1	actin filament-based process;biological regulation;cellular process;positive regulation of catalytic activity;positive regulation of GTPase activity;positive regulation of hydrolase activity;positive regulation of molecular function;regulation of biological process;regulation of catabolic process;regulation of catalytic activity;regulation of cellular catabolic process;regulation of cellular meta…	binding;cation binding;enzyme activator activity;enzyme regulator activity;GTPase activator activity;GTPase regulator activity;ion binding;metal ion binding;nucleoside-triphosphatase regulator activity;transition metal ion binding;zinc ion binding	cell part;cell projection;cytoplasmic part;endosomal part;endosome membrane;intracellular organelle part;intracellular part;membrane;organelle membrane;organelle part;ruffle	Endocytosis						D4AFX6_S391_M1_1	KSSPSTGSLDSGNES	S	391	0	1	NaN	0	0	1	NaN	0	NaN	1	0	NaN	0	1	-0.317036	0	D4AFX6	Acap2	D4AFX6_MOUSE
NaN	NaN	NaN	NaN	NaN	-0.38054	NaN	NaN	NaN	NaN	NaN	NaN	NaN	-0.697576	NaN	NaN	1	actin filament-based process;biological regulation;cellular process;positive regulation of catalytic activity;positive regulation of GTPase activity;positive regulation of hydrolase activity;positive regulation of molecular function;regulation of biological process;regulation of catabolic process;regulation of catalytic activity;regulation of cellular catabolic process;regulation of cellular meta…	binding;cation binding;enzyme activator activity;enzyme binding;enzyme regulator activity;GTPase activator activity;GTPase binding;GTPase regulator activity;ion binding;metal ion binding;nucleoside-triphosphatase regulator activity;protein binding;Rab GTPase binding;Ras GTPase binding;small GTPase binding;transition metal ion binding;zinc ion binding	cell part;cell projection;cytoplasmic part;endosomal part;endosome membrane;intracellular organelle part;intracellular part;membrane;organelle membrane;organelle part;ruffle	Endocytosis						Q6ZQK5_S384_M1_1	KSSPSTGSLDSGNES	S	384	0	1	NaN	0	0	1	NaN	0	NaN	1	0	NaN	0	1	-0.317036	0	Q6ZQK5	Acap2	ACAP2_MOUSE
NaN	NaN	NaN	NaN	NaN	-0.38054	NaN	NaN	NaN	NaN	NaN	NaN	NaN	-0.697576	NaN	NaN	1	actin filament-based process;biological regulation;cellular process;positive regulation of catalytic activity;positive regulation of GTPase activity;positive regulation of hydrolase activity;positive regulation of molecular function;regulation of biological process;regulation of catabolic process;regulation of catalytic activity;regulation of cellular catabolic process;regulation of cellular meta…	binding;cation binding;enzyme activator activity;enzyme binding;enzyme regulator activity;GTPase activator activity;GTPase binding;GTPase regulator activity;ion binding;metal ion binding;nucleoside-triphosphatase regulator activity;protein binding;Rab GTPase binding;Ras GTPase binding;small GTPase binding;transition metal ion binding;zinc ion binding	cell part;cell projection;cytoplasmic part;endosomal part;endosome membrane;intracellular organelle part;intracellular part;membrane;organelle membrane;organelle part;ruffle	Endocytosis						Q6ZQK5-2_S366_M1_1	KSSPSTGSLDSGNES	S	366	0	1	NaN	0	0	1	NaN	0	NaN	1	0	NaN	0	1	-0.317036	0	Q6ZQK5-2	Acap2	ACAP2_MOUSE
NaN	-1.5528	NaN	NaN	NaN	NaN	NaN	NaN	NaN	NaN	NaN	NaN	NaN	NaN	NaN	NaN	1	actin filament-based process;biological regulation;cellular process;positive regulation of catalytic activity;positive regulation of GTPase activity;positive regulation of hydrolase activity;positive regulation of molecular function;regulation of biological process;regulation of catabolic process;regulation of catalytic activity;regulation of cellular catabolic process;regulation of cellular meta…	binding;cation binding;enzyme activator activity;enzyme regulator activity;GTPase activator activity;GTPase regulator activity;ion binding;metal ion binding;nucleoside-triphosphatase regulator activity;transition metal ion binding;zinc ion binding	cell part;cell projection;cytoplasmic part;endosomal part;endosome membrane;intracellular organelle part;intracellular part;membrane;organelle membrane;organelle part;ruffle	Endocytosis						D4AFX6_T389_M1_1	DKKSSPSTGSLDSGN	T	389	0	1	NaN	0	NaN	1	0	NaN	0	1	NaN	0	NaN	1	0	NaN	D4AFX6	Acap2	D4AFX6_MOUSE
NaN	-1.5528	NaN	NaN	NaN	NaN	NaN	NaN	NaN	NaN	NaN	NaN	NaN	NaN	NaN	NaN	1	actin filament-based process;biological regulation;cellular process;positive regulation of catalytic activity;positive regulation of GTPase activity;positive regulation of hydrolase activity;positive regulation of molecular function;regulation of biological process;regulation of catabolic process;regulation of catalytic activity;regulation of cellular catabolic process;regulation of cellular meta…	binding;cation binding;enzyme activator activity;enzyme binding;enzyme regulator activity;GTPase activator activity;GTPase binding;GTPase regulator activity;ion binding;metal ion binding;nucleoside-triphosphatase regulator activity;protein binding;Rab GTPase binding;Ras GTPase binding;small GTPase binding;transition metal ion binding;zinc ion binding	cell part;cell projection;cytoplasmic part;endosomal part;endosome membrane;intracellular organelle part;intracellular part;membrane;organelle membrane;organelle part;ruffle	Endocytosis						Q6ZQK5_T382_M1_1	DKKSSPSTGSLDSGN	T	382	0	1	NaN	0	NaN	1	0	NaN	0	1	NaN	0	NaN	1	0	NaN	Q6ZQK5	Acap2	ACAP2_MOUSE
NaN	-1.5528	NaN	NaN	NaN	NaN	NaN	NaN	NaN	NaN	NaN	NaN	NaN	NaN	NaN	NaN	1	actin filament-based process;biological regulation;cellular process;positive regulation of catalytic activity;positive regulation of GTPase activity;positive regulation of hydrolase activity;positive regulation of molecular function;regulation of biological process;regulation of catabolic process;regulation of catalytic activity;regulation of cellular catabolic process;regulation of cellular meta…	binding;cation binding;enzyme activator activity;enzyme binding;enzyme regulator activity;GTPase activator activity;GTPase binding;GTPase regulator activity;ion binding;metal ion binding;nucleoside-triphosphatase regulator activity;protein binding;Rab GTPase binding;Ras GTPase binding;small GTPase binding;transition metal ion binding;zinc ion binding	cell part;cell projection;cytoplasmic part;endosomal part;endosome membrane;intracellular organelle part;intracellular part;membrane;organelle membrane;organelle part;ruffle	Endocytosis						Q6ZQK5-2_T364_M1_1	DKKSSPSTGSLDSGN	T	364	0	1	NaN	0	NaN	1	0	NaN	0	1	NaN	0	NaN	1	0	NaN	Q6ZQK5-2	Acap2	ACAP2_MOUSE
NaN	NaN	NaN	NaN	NaN	NaN	NaN	NaN	NaN	NaN	NaN	NaN	NaN	1.1174	NaN	NaN	2	autophagy;catabolic process;cellular catabolic process;cellular component organization;cellular component organization at cellular level;cellular component organization or biogenesis;cellular component organization or biogenesis at cellular level;cellular metabolic process;cellular process;establishment of localization;metabolic process;organelle organization;peroxisome degradation;peroxisome org…	binding;carboxylic acid binding;coenzyme binding;cofactor binding;fatty acid binding;fatty-acyl-CoA binding;lipid binding;monocarboxylic acid binding	cell part;cytoplasmic part;intracellular membrane-bounded organelle;intracellular organelle;intracellular organelle part;intracellular part;membrane;membrane-bounded organelle;microbody;nuclear part;nucleoplasm;nucleus;organelle;organelle part;peroxisome							E9QNH7_S208_M2_1	KGAEQSGSDDKKTLK	S	208	NaN	1	0	NaN	0	1	NaN	0	NaN	1	0	NaN	0	0.966925	NaN	0	E9QNH7	Acbd5	E9QNH7_MOUSE
NaN	NaN	NaN	NaN	NaN	NaN	NaN	NaN	NaN	NaN	NaN	NaN	NaN	1.1174	NaN	NaN	2	autophagy;catabolic process;cellular catabolic process;cellular component organization;cellular component organization at cellular level;cellular component organization or biogenesis;cellular component organization or biogenesis at cellular level;cellular metabolic process;cellular process;establishment of localization;metabolic process;organelle organization;peroxisome degradation;peroxisome org…	binding;carboxylic acid binding;coenzyme binding;cofactor binding;fatty acid binding;fatty-acyl-CoA binding;lipid binding;monocarboxylic acid binding	cell part;cytoplasmic part;intracellular membrane-bounded organelle;intracellular organelle;intracellular organelle part;intracellular part;membrane;membrane-bounded organelle;microbody;nuclear part;nucleoplasm;nucleus;organelle;organelle part;peroxisome							E9QNH7_S206_M2_1	ELKGAEQSGSDDKKT	S	206	NaN	1	0	NaN	0	1	NaN	0	NaN	1	0	NaN	0	0.967024	NaN	0	E9QNH7	Acbd5	E9QNH7_MOUSE
NaN	NaN	NaN	NaN	NaN	NaN	NaN	NaN	NaN	NaN	NaN	NaN	NaN	1.1174	NaN	NaN	2	autophagy;catabolic process;cellular catabolic process;cellular component organization;cellular component organization at cellular level;cellular component organization or biogenesis;cellular component organization or biogenesis at cellular level;cellular metabolic process;cellular process;establishment of localization;metabolic process;organelle organization;peroxisome degradation;peroxisome org…	binding;carboxylic acid binding;coenzyme binding;cofactor binding;fatty acid binding;fatty-acyl-CoA binding;lipid binding;monocarboxylic acid binding	cell part;cytoplasmic part;integral to membrane;intracellular membrane-bounded organelle;intracellular organelle;intracellular organelle part;intracellular part;intrinsic to membrane;membrane;membrane part;membrane-bounded organelle;microbody;microbody membrane;microbody part;nuclear part;nucleoplasm;nucleus;organelle;organelle membrane;organelle part;peroxisomal membrane;peroxisomal part;peroxis…							Q5XG73_S208_M2_1	KGAEQSGSDDKKTLK	S	208	NaN	1	0	NaN	0	1	NaN	0	NaN	1	0	NaN	0	0.967122	NaN	0	Q5XG73	Acbd5	ACBD5_MOUSE
NaN	NaN	NaN	NaN	NaN	NaN	NaN	NaN	NaN	NaN	NaN	NaN	NaN	1.1174	NaN	NaN	2	autophagy;catabolic process;cellular catabolic process;cellular component organization;cellular component organization at cellular level;cellular component organization or biogenesis;cellular component organization or biogenesis at cellular level;cellular metabolic process;cellular process;establishment of localization;metabolic process;organelle organization;peroxisome degradation;peroxisome org…	binding;carboxylic acid binding;coenzyme binding;cofactor binding;fatty acid binding;fatty-acyl-CoA binding;lipid binding;monocarboxylic acid binding	cell part;cytoplasmic part;integral to membrane;intracellular membrane-bounded organelle;intracellular organelle;intracellular organelle part;intracellular part;intrinsic to membrane;membrane;membrane part;membrane-bounded organelle;microbody;microbody membrane;microbody part;nuclear part;nucleoplasm;nucleus;organelle;organelle membrane;organelle part;peroxisomal membrane;peroxisomal part;peroxis…							Q5XG73_S206_M2_1	ELKGAEQSGSDDKKT	S	206	NaN	1	0	NaN	0	1	NaN	0	NaN	1	0	NaN	0	0.96722	NaN	0	Q5XG73	Acbd5	ACBD5_MOUSE
NaN	NaN	NaN	NaN	NaN	NaN	NaN	NaN	NaN	NaN	NaN	NaN	NaN	1.1174	NaN	NaN	2	autophagy;catabolic process;cellular catabolic process;cellular component organization;cellular component organization at cellular level;cellular component organization or biogenesis;cellular component organization or biogenesis at cellular level;cellular metabolic process;cellular process;establishment of localization;metabolic process;organelle organization;peroxisome degradation;peroxisome org…	binding;carboxylic acid binding;coenzyme binding;cofactor binding;fatty acid binding;fatty-acyl-CoA binding;lipid binding;monocarboxylic acid binding	cell part;cytoplasmic part;integral to membrane;intracellular membrane-bounded organelle;intracellular organelle;intracellular organelle part;intracellular part;intrinsic to membrane;membrane;membrane part;membrane-bounded organelle;microbody;microbody membrane;microbody part;nuclear part;nucleoplasm;nucleus;organelle;organelle membrane;organelle part;peroxisomal membrane;peroxisomal part;peroxis…							Q5XG73-2_S172_M2_1	KGAEQSGSDDKKTLK	S	172	NaN	1	0	NaN	0	1	NaN	0	NaN	1	0	NaN	0	0.967318	NaN	0	Q5XG73-2	Acbd5	ACBD5_MOUSE
NaN	NaN	NaN	NaN	NaN	NaN	NaN	NaN	NaN	NaN	NaN	NaN	NaN	1.1174	NaN	NaN	2	autophagy;catabolic process;cellular catabolic process;cellular component organization;cellular component organization at cellular level;cellular component organization or biogenesis;cellular component organization or biogenesis at cellular level;cellular metabolic process;cellular process;establishment of localization;metabolic process;organelle organization;peroxisome degradation;peroxisome org…	binding;carboxylic acid binding;coenzyme binding;cofactor binding;fatty acid binding;fatty-acyl-CoA binding;lipid binding;monocarboxylic acid binding	cell part;cytoplasmic part;integral to membrane;intracellular membrane-bounded organelle;intracellular organelle;intracellular organelle part;intracellular part;intrinsic to membrane;membrane;membrane part;membrane-bounded organelle;microbody;microbody membrane;microbody part;nuclear part;nucleoplasm;nucleus;organelle;organelle membrane;organelle part;peroxisomal membrane;peroxisomal part;peroxis…							Q5XG73-2_S170_M2_1	ELKGAEQSGSDDKKT	S	170	NaN	1	0	NaN	0	1	NaN	0	NaN	1	0	NaN	0	0.967417	NaN	0	Q5XG73-2	Acbd5	ACBD5_MOUSE
NaN	NaN	NaN	NaN	NaN	NaN	NaN	NaN	NaN	NaN	NaN	NaN	NaN	1.1174	NaN	NaN	2	autophagy;catabolic process;cellular catabolic process;cellular component organization;cellular component organization at cellular level;cellular component organization or biogenesis;cellular component organization or biogenesis at cellular level;cellular metabolic process;cellular process;establishment of localization;metabolic process;organelle organization;peroxisome degradation;peroxisome org…	binding;carboxylic acid binding;coenzyme binding;cofactor binding;fatty acid binding;fatty-acyl-CoA binding;lipid binding;monocarboxylic acid binding	cell part;cytoplasmic part;integral to membrane;intracellular membrane-bounded organelle;intracellular organelle;intracellular organelle part;intracellular part;intrinsic to membrane;membrane;membrane part;membrane-bounded organelle;microbody;microbody membrane;microbody part;nuclear part;nucleoplasm;nucleus;organelle;organelle membrane;organelle part;peroxisomal membrane;peroxisomal part;peroxis…							Q5XG73-3_S172_M2_1	KGAEQSGSDDKKTLK	S	172	NaN	1	0	NaN	0	1	NaN	0	NaN	1	0	NaN	0	1	NaN	0	Q5XG73-3	Acbd5	ACBD5_MOUSE
NaN	NaN	NaN	NaN	NaN	NaN	NaN	NaN	NaN	NaN	NaN	NaN	NaN	1.1174	NaN	NaN	2	autophagy;catabolic process;cellular catabolic process;cellular component organization;cellular component organization at cellular level;cellular component organization or biogenesis;cellular component organization or biogenesis at cellular level;cellular metabolic process;cellular process;establishment of localization;metabolic process;organelle organization;peroxisome degradation;peroxisome org…	binding;carboxylic acid binding;coenzyme binding;cofactor binding;fatty acid binding;fatty-acyl-CoA binding;lipid binding;monocarboxylic acid binding	cell part;cytoplasmic part;integral to membrane;intracellular membrane-bounded organelle;intracellular organelle;intracellular organelle part;intracellular part;intrinsic to membrane;membrane;membrane part;membrane-bounded organelle;microbody;microbody membrane;microbody part;nuclear part;nucleoplasm;nucleus;organelle;organelle membrane;organelle part;peroxisomal membrane;peroxisomal part;peroxis…							Q5XG73-3_S170_M2_1	ELKGAEQSGSDDKKT	S	170	NaN	1	0	NaN	0	1	NaN	0	NaN	1	0	NaN	0	0.980778	NaN	0	Q5XG73-3	Acbd5	ACBD5_MOUSE
NaN	NaN	NaN	NaN	NaN	NaN	NaN	NaN	NaN	NaN	NaN	NaN	NaN	1.1174	NaN	NaN	2	autophagy;catabolic process;cellular catabolic process;cellular component organization;cellular component organization at cellular level;cellular component organization or biogenesis;cellular component organization or biogenesis at cellular level;cellular metabolic process;cellular process;metabolic process;organelle organization;peroxisome degradation;peroxisome organization	binding;carboxylic acid binding;coenzyme binding;cofactor binding;fatty acid binding;fatty-acyl-CoA binding;lipid binding;monocarboxylic acid binding	cell part;cytoplasmic part;intracellular membrane-bounded organelle;intracellular organelle;intracellular organelle part;intracellular part;membrane;membrane-bounded organelle;microbody;nuclear part;nucleoplasm;nucleus;organelle;organelle part;peroxisome							Z4YM84_S183_M2_1	KGAEQSGSDDKKTLK	S	183	NaN	1	0	NaN	0	1	NaN	0	NaN	1	0	NaN	0	1	NaN	0	Z4YM84	Acbd5	Z4YM84_MOUSE
NaN	NaN	NaN	NaN	NaN	NaN	NaN	NaN	NaN	NaN	NaN	NaN	NaN	1.1174	NaN	NaN	2	autophagy;catabolic process;cellular catabolic process;cellular component organization;cellular component organization at cellular level;cellular component organization or biogenesis;cellular component organization or biogenesis at cellular level;cellular metabolic process;cellular process;metabolic process;organelle organization;peroxisome degradation;peroxisome organization	binding;carboxylic acid binding;coenzyme binding;cofactor binding;fatty acid binding;fatty-acyl-CoA binding;lipid binding;monocarboxylic acid binding	cell part;cytoplasmic part;intracellular membrane-bounded organelle;intracellular organelle;intracellular organelle part;intracellular part;membrane;membrane-bounded organelle;microbody;nuclear part;nucleoplasm;nucleus;organelle;organelle part;peroxisome							Z4YM84_S181_M2_1	ELKGAEQSGSDDKKT	S	181	NaN	1	0	NaN	0	1	NaN	0	NaN	1	0	NaN	0	1	NaN	0	Z4YM84	Acbd5	Z4YM84_MOUSE
NaN	NaN	NaN	NaN	NaN	NaN	NaN	NaN	NaN	0.574282	NaN	NaN	NaN	NaN	NaN	NaN	2	autophagy;catabolic process;cellular catabolic process;cellular component organization;cellular component organization at cellular level;cellular component organization or biogenesis;cellular component organization or biogenesis at cellular level;cellular metabolic process;cellular process;establishment of localization;metabolic process;organelle organization;peroxisome degradation;peroxisome org…	binding;carboxylic acid binding;coenzyme binding;cofactor binding;fatty acid binding;fatty-acyl-CoA binding;lipid binding;monocarboxylic acid binding	cell part;cytoplasmic part;intracellular membrane-bounded organelle;intracellular organelle;intracellular organelle part;intracellular part;membrane;membrane-bounded organelle;microbody;nuclear part;nucleoplasm;nucleus;organelle;organelle part;peroxisome							E9QNH7_S191_M2_1	SSDSGAESEEEEAQE	S	191	NaN	1	0	NaN	0	1	NaN	0	0	1	NaN	0	NaN	1	0	NaN	E9QNH7	Acbd5	E9QNH7_MOUSE
NaN	NaN	NaN	NaN	NaN	NaN	NaN	NaN	NaN	0.574282	NaN	NaN	NaN	NaN	NaN	NaN	2	autophagy;catabolic process;cellular catabolic process;cellular component organization;cellular component organization at cellular level;cellular component organization or biogenesis;cellular component organization or biogenesis at cellular level;cellular metabolic process;cellular process;establishment of localization;metabolic process;organelle organization;peroxisome degradation;peroxisome org…	binding;carboxylic acid binding;coenzyme binding;cofactor binding;fatty acid binding;fatty-acyl-CoA binding;lipid binding;monocarboxylic acid binding	cell part;cytoplasmic part;intracellular membrane-bounded organelle;intracellular organelle;intracellular organelle part;intracellular part;membrane;membrane-bounded organelle;microbody;nuclear part;nucleoplasm;nucleus;organelle;organelle part;peroxisome							E9QNH7_S187_M2_1	GKAESSDSGAESEEE	S	187	NaN	1	0	NaN	0	1	NaN	0	0	1	NaN	0	NaN	1	0	NaN	E9QNH7	Acbd5	E9QNH7_MOUSE
NaN	NaN	NaN	NaN	NaN	NaN	NaN	NaN	NaN	0.574282	NaN	NaN	NaN	NaN	NaN	NaN	2	autophagy;catabolic process;cellular catabolic process;cellular component organization;cellular component organization at cellular level;cellular component organization or biogenesis;cellular component organization or biogenesis at cellular level;cellular metabolic process;cellular process;establishment of localization;metabolic process;organelle organization;peroxisome degradation;peroxisome org…	binding;carboxylic acid binding;coenzyme binding;cofactor binding;fatty acid binding;fatty-acyl-CoA binding;lipid binding;monocarboxylic acid binding	cell part;cytoplasmic part;integral to membrane;intracellular membrane-bounded organelle;intracellular organelle;intracellular organelle part;intracellular part;intrinsic to membrane;membrane;membrane part;membrane-bounded organelle;microbody;microbody membrane;microbody part;nuclear part;nucleoplasm;nucleus;organelle;organelle membrane;organelle part;peroxisomal membrane;peroxisomal part;peroxis…							Q5XG73_S191_M2_1	SSDSGAESEEEEAQE	S	191	NaN	1	0	NaN	0	1	NaN	0	0	1	NaN	0	NaN	1	0	NaN	Q5XG73	Acbd5	ACBD5_MOUSE
NaN	NaN	NaN	NaN	NaN	NaN	NaN	NaN	NaN	0.574282	NaN	NaN	NaN	NaN	NaN	NaN	2	autophagy;catabolic process;cellular catabolic process;cellular component organization;cellular component organization at cellular level;cellular component organization or biogenesis;cellular component organization or biogenesis at cellular level;cellular metabolic process;cellular process;establishment of localization;metabolic process;organelle organization;peroxisome degradation;peroxisome org…	binding;carboxylic acid binding;coenzyme binding;cofactor binding;fatty acid binding;fatty-acyl-CoA binding;lipid binding;monocarboxylic acid binding	cell part;cytoplasmic part;integral to membrane;intracellular membrane-bounded organelle;intracellular organelle;intracellular organelle part;intracellular part;intrinsic to membrane;membrane;membrane part;membrane-bounded organelle;microbody;microbody membrane;microbody part;nuclear part;nucleoplasm;nucleus;organelle;organelle membrane;organelle part;peroxisomal membrane;peroxisomal part;peroxis…							Q5XG73_S187_M2_1	GKAESSDSGAESEEE	S	187	NaN	1	0	NaN	0	1	NaN	0	0	1	NaN	0	NaN	1	0	NaN	Q5XG73	Acbd5	ACBD5_MOUSE
NaN	NaN	NaN	NaN	NaN	NaN	NaN	NaN	NaN	0.574282	NaN	NaN	NaN	NaN	NaN	NaN	2	autophagy;catabolic process;cellular catabolic process;cellular component organization;cellular component organization at cellular level;cellular component organization or biogenesis;cellular component organization or biogenesis at cellular level;cellular metabolic process;cellular process;establishment of localization;metabolic process;organelle organization;peroxisome degradation;peroxisome org…	binding;carboxylic acid binding;coenzyme binding;cofactor binding;fatty acid binding;fatty-acyl-CoA binding;lipid binding;monocarboxylic acid binding	cell part;cytoplasmic part;integral to membrane;intracellular membrane-bounded organelle;intracellular organelle;intracellular organelle part;intracellular part;intrinsic to membrane;membrane;membrane part;membrane-bounded organelle;microbody;microbody membrane;microbody part;nuclear part;nucleoplasm;nucleus;organelle;organelle membrane;organelle part;peroxisomal membrane;peroxisomal part;peroxis…							Q5XG73-2_S155_M2_1	SSDSGAESEEEEAQE	S	155	NaN	1	0	NaN	0	1	NaN	0	0	1	NaN	0	NaN	1	0	NaN	Q5XG73-2	Acbd5	ACBD5_MOUSE
NaN	NaN	NaN	NaN	NaN	NaN	NaN	NaN	NaN	0.574282	NaN	NaN	NaN	NaN	NaN	NaN	2	autophagy;catabolic process;cellular catabolic process;cellular component organization;cellular component organization at cellular level;cellular component organization or biogenesis;cellular component organization or biogenesis at cellular level;cellular metabolic process;cellular process;establishment of localization;metabolic process;organelle organization;peroxisome degradation;peroxisome org…	binding;carboxylic acid binding;coenzyme binding;cofactor binding;fatty acid binding;fatty-acyl-CoA binding;lipid binding;monocarboxylic acid binding	cell part;cytoplasmic part;integral to membrane;intracellular membrane-bounded organelle;intracellular organelle;intracellular organelle part;intracellular part;intrinsic to membrane;membrane;membrane part;membrane-bounded organelle;microbody;microbody membrane;microbody part;nuclear part;nucleoplasm;nucleus;organelle;organelle membrane;organelle part;peroxisomal membrane;peroxisomal part;peroxis…							Q5XG73-2_S151_M2_1	GKAESSDSGAESEEE	S	151	NaN	1	0	NaN	0	1	NaN	0	0	1	NaN	0	NaN	1	0	NaN	Q5XG73-2	Acbd5	ACBD5_MOUSE
NaN	NaN	NaN	NaN	NaN	NaN	NaN	NaN	NaN	0.574282	NaN	NaN	NaN	NaN	NaN	NaN	2	autophagy;catabolic process;cellular catabolic process;cellular component organization;cellular component organization at cellular level;cellular component organization or biogenesis;cellular component organization or biogenesis at cellular level;cellular metabolic process;cellular process;establishment of localization;metabolic process;organelle organization;peroxisome degradation;peroxisome org…	binding;carboxylic acid binding;coenzyme binding;cofactor binding;fatty acid binding;fatty-acyl-CoA binding;lipid binding;monocarboxylic acid binding	cell part;cytoplasmic part;integral to membrane;intracellular membrane-bounded organelle;intracellular organelle;intracellular organelle part;intracellular part;intrinsic to membrane;membrane;membrane part;membrane-bounded organelle;microbody;microbody membrane;microbody part;nuclear part;nucleoplasm;nucleus;organelle;organelle membrane;organelle part;peroxisomal membrane;peroxisomal part;peroxis…							Q5XG73-3_S155_M2_1	SSDSGAESEEEEAQE	S	155	NaN	1	0	NaN	0	1	NaN	0	0	1	NaN	0	NaN	1	0	NaN	Q5XG73-3	Acbd5	ACBD5_MOUSE
NaN	NaN	NaN	NaN	NaN	NaN	NaN	NaN	NaN	0.574282	NaN	NaN	NaN	NaN	NaN	NaN	2	autophagy;catabolic process;cellular catabolic process;cellular component organization;cellular component organization at cellular level;cellular component organization or biogenesis;cellular component organization or biogenesis at cellular level;cellular metabolic process;cellular process;establishment of localization;metabolic process;organelle organization;peroxisome degradation;peroxisome org…	binding;carboxylic acid binding;coenzyme binding;cofactor binding;fatty acid binding;fatty-acyl-CoA binding;lipid binding;monocarboxylic acid binding	cell part;cytoplasmic part;integral to membrane;intracellular membrane-bounded organelle;intracellular organelle;intracellular organelle part;intracellular part;intrinsic to membrane;membrane;membrane part;membrane-bounded organelle;microbody;microbody membrane;microbody part;nuclear part;nucleoplasm;nucleus;organelle;organelle membrane;organelle part;peroxisomal membrane;peroxisomal part;peroxis…							Q5XG73-3_S151_M2_1	GKAESSDSGAESEEE	S	151	NaN	1	0	NaN	0	1	NaN	0	0	1	NaN	0	NaN	1	0	NaN	Q5XG73-3	Acbd5	ACBD5_MOUSE
NaN	NaN	NaN	NaN	NaN	NaN	NaN	NaN	NaN	0.574282	NaN	NaN	NaN	NaN	NaN	NaN	2	autophagy;catabolic process;cellular catabolic process;cellular component organization;cellular component organization at cellular level;cellular component organization or biogenesis;cellular component organization or biogenesis at cellular level;cellular metabolic process;cellular process;metabolic process;organelle organization;peroxisome degradation;peroxisome organization	binding;carboxylic acid binding;coenzyme binding;cofactor binding;fatty acid binding;fatty-acyl-CoA binding;lipid binding;monocarboxylic acid binding	cell part;cytoplasmic part;intracellular membrane-bounded organelle;intracellular organelle;intracellular organelle part;intracellular part;membrane;membrane-bounded organelle;microbody;nuclear part;nucleoplasm;nucleus;organelle;organelle part;peroxisome							Z4YM84_S166_M2_1	SSDSGAESEEEEAQE	S	166	NaN	1	0	NaN	0	1	NaN	0	0	1	NaN	0	NaN	1	0	NaN	Z4YM84	Acbd5	Z4YM84_MOUSE
NaN	NaN	NaN	NaN	NaN	NaN	NaN	NaN	NaN	0.574282	NaN	NaN	NaN	NaN	NaN	NaN	2	autophagy;catabolic process;cellular catabolic process;cellular component organization;cellular component organization at cellular level;cellular component organization or biogenesis;cellular component organization or biogenesis at cellular level;cellular metabolic process;cellular process;metabolic process;organelle organization;peroxisome degradation;peroxisome organization	binding;carboxylic acid binding;coenzyme binding;cofactor binding;fatty acid binding;fatty-acyl-CoA binding;lipid binding;monocarboxylic acid binding	cell part;cytoplasmic part;intracellular membrane-bounded organelle;intracellular organelle;intracellular organelle part;intracellular part;membrane;membrane-bounded organelle;microbody;nuclear part;nucleoplasm;nucleus;organelle;organelle part;peroxisome							Z4YM84_S162_M2_1	GKAESSDSGAESEEE	S	162	NaN	1	0	NaN	0	1	NaN	0	0	1	NaN	0	NaN	1	0	NaN	Z4YM84	Acbd5	Z4YM84_MOUSE
0.684944	1.46988	0.70125	1.47583	2.78863	2.84531	3.01408	3.0929	1.93155	NaN	2.00742	NaN	2.86675	2.72845	2.9833	2.73552	1	apoptosis;apoptotic chromosome condensation;biological regulation;cell death;cellular component organization;cellular component organization at cellular level;cellular component organization or biogenesis;cellular component organization or biogenesis at cellular level;cellular macromolecule metabolic process;cellular metabolic process;cellular nitrogen compound metabolic process;cellular process;…	binding;nucleotide binding	cell part;cytoplasm;intracellular membrane-bounded organelle;intracellular non-membrane-bounded organelle;intracellular organelle;intracellular organelle part;intracellular part;membrane;membrane-bounded organelle;non-membrane-bounded organelle;nuclear body;nuclear part;nuclear speck;nucleolus;nucleoplasm;nucleoplasm part;nucleus;organelle;organelle part;plasma membrane		+	+			JMD_Mido_JMD;TKD_Mido_TKD	F6RJ39_S832_M1_1	HADDSRISEDETERN	S	832	3.64465	0.00101634	1.85225	5.51127	3.10218	0.00268712	0.859024	4.43172	1.23019	0.209664	0.886506	2.02174	0.527489	0.594671	-0.106724	-0.551761	F6RJ39	Acin1	F6RJ39_MOUSE
5.26867	5.47294	4.79538	5.26013	5.803	6.04167	6.37891	5.87709	4.92306	5.00078	5.23239	5.09279	5.50936	5.75744	5.76021	5.48988	1	apoptosis;apoptotic chromosome condensation;biological regulation;cell death;cell differentiation;cellular component organization;cellular component organization at cellular level;cellular component organization or biogenesis;cellular component organization or biogenesis at cellular level;cellular developmental process;cellular macromolecule metabolic process;cellular metabolic process;cellular n…	binding;nucleotide binding	cell part;cytoplasm;exon-exon junction complex;intracellular membrane-bounded organelle;intracellular non-membrane-bounded organelle;intracellular organelle;intracellular organelle part;intracellular part;macromolecular complex;membrane;membrane-bounded organelle;non-membrane-bounded organelle;nuclear body;nuclear part;nuclear speck;nucleolus;nucleoplasm;nucleoplasm part;nucleus;organelle;organel…	mRNA surveillance pathway;RNA transport;Spliceosome	+	+			JMD_Mido_JMD;TKD_Mido_TKD	Q9JIX8_S216_M1_1	FSEEKGESDDEKPRK	S	216	2.29177	0.0092973	0.825887	2.82657	2.8837	0.00746776	0.566965	2.83239	0.377631	0.79821	-0.137022	-0.531089	1.43097	0.142978	-0.395944	-1.59434	Q9JIX8	Acin1	ACINU_MOUSE
NaN	NaN	NaN	0.253319	NaN	NaN	NaN	NaN	NaN	0.578145	0.251135	NaN	NaN	NaN	NaN	NaN	2	apoptosis;apoptotic chromosome condensation;biological regulation;cell death;cell differentiation;cellular component organization;cellular component organization at cellular level;cellular component organization or biogenesis;cellular component organization or biogenesis at cellular level;cellular developmental process;cellular macromolecule metabolic process;cellular metabolic process;cellular n…	binding;nucleotide binding	cell part;cytoplasm;exon-exon junction complex;intracellular membrane-bounded organelle;intracellular non-membrane-bounded organelle;intracellular organelle;intracellular organelle part;intracellular part;macromolecular complex;membrane;membrane-bounded organelle;non-membrane-bounded organelle;nuclear body;nuclear part;nuclear speck;nucleolus;nucleoplasm;nucleoplasm part;nucleus;organelle;organel…	mRNA surveillance pathway;RNA transport;Spliceosome						Q9JIX8_S216_M2_1	FSEEKGESDDEKPRK	S	216	0	1	NaN	0	0	1	NaN	0	0	1	0.161321	0	NaN	1	0	NaN	Q9JIX8	Acin1	ACINU_MOUSE
NaN	NaN	NaN	0.253319	NaN	NaN	NaN	NaN	NaN	0.578145	0.251135	NaN	NaN	NaN	NaN	NaN	2	apoptosis;apoptotic chromosome condensation;biological regulation;cell death;cell differentiation;cellular component organization;cellular component organization at cellular level;cellular component organization or biogenesis;cellular component organization or biogenesis at cellular level;cellular developmental process;cellular macromolecule metabolic process;cellular metabolic process;cellular n…	binding;nucleotide binding	cell part;cytoplasm;exon-exon junction complex;intracellular membrane-bounded organelle;intracellular non-membrane-bounded organelle;intracellular organelle;intracellular organelle part;intracellular part;macromolecular complex;membrane;membrane-bounded organelle;non-membrane-bounded organelle;nuclear body;nuclear part;nuclear speck;nucleolus;nucleoplasm;nucleoplasm part;nucleus;organelle;organel…	mRNA surveillance pathway;RNA transport;Spliceosome						Q9JIX8_S208_M2_1	HSPRKSSSFSEEKGE	S	208	0	1	NaN	0	0	1	NaN	0	0	1	0.161321	0	NaN	1	0	NaN	Q9JIX8	Acin1	ACINU_MOUSE
3.74144	4.30466	3.00709	3.79166	5.14767	5.35608	5.24821	5.07676	3.43817	3.35667	3.78539	3.46064	5.26099	5.17379	5.19374	4.79282	1	apoptosis;apoptotic chromosome condensation;biological regulation;cell death;cell differentiation;cellular component organization;cellular component organization at cellular level;cellular component organization or biogenesis;cellular component organization or biogenesis at cellular level;cellular developmental process;cellular macromolecule metabolic process;cellular metabolic process;cellular n…	binding;nucleotide binding	cell part;cytoplasm;exon-exon junction complex;intracellular membrane-bounded organelle;intracellular non-membrane-bounded organelle;intracellular organelle;intracellular organelle part;intracellular part;macromolecular complex;membrane;membrane-bounded organelle;non-membrane-bounded organelle;nuclear body;nuclear part;nuclear speck;nucleolus;nucleoplasm;nucleoplasm part;nucleus;organelle;organel…	mRNA surveillance pathway;RNA transport;Spliceosome	+	+			JMD_Mido_JMD;TKD_Mido_TKD	Q9JIX8_S729_M1_1	RLQPEQGSPKKCEAE	S	729	2.80471	0.00151849	1.49597	4.0018	4.52996	0.000148148	1.59512	6.59643	0.297156	0.800656	-0.200994	-0.524542	0.360449	0.669329	-0.10184	-0.4586	Q9JIX8	Acin1	ACINU_MOUSE
3.06132	3.56301	2.23111	2.89496	3.79414	3.93233	3.8946	3.933	2.51816	2.29231	2.66894	2.54368	3.88957	3.74768	3.60804	3.515	1	apoptosis;apoptotic chromosome condensation;biological regulation;cell death;cell differentiation;cellular component organization;cellular component organization at cellular level;cellular component organization or biogenesis;cellular component organization or biogenesis at cellular level;cellular developmental process;cellular macromolecule metabolic process;cellular metabolic process;cellular n…	binding;nucleotide binding	cell part;cytoplasm;exon-exon junction complex;intracellular membrane-bounded organelle;intracellular non-membrane-bounded organelle;intracellular organelle;intracellular organelle part;intracellular part;macromolecular complex;membrane;membrane-bounded organelle;non-membrane-bounded organelle;nuclear body;nuclear part;nuclear speck;nucleolus;nucleoplasm;nucleoplasm part;nucleus;organelle;organel…	mRNA surveillance pathway;RNA transport;Spliceosome	+	+			JMD_Mido_JMD;TKD_Mido_TKD	Q9JIX8_S1003_M1_1	VRTAQVPSPPRGKIS	S	1003	1.85684	0.01494	0.950917	2.52285	4.3452	0.000328244	1.1843	5.55007	0.740559	0.468356	-0.431832	-1.1189	1.1842	0.297489	-0.198445	-1.05447	Q9JIX8	Acin1	ACINU_MOUSE
3.24276	3.72426	2.63259	2.54734	3.18728	3.80814	3.94714	4.14862	-0.678412	3.04187	-0.0254035	3.0561	3.42019	3.07957	3.5614	3.53567	1	apoptosis;apoptotic chromosome condensation;biological regulation;cell death;cell differentiation;cellular component organization;cellular component organization at cellular level;cellular component organization or biogenesis;cellular component organization or biogenesis at cellular level;cellular developmental process;cellular macromolecule metabolic process;cellular metabolic process;cellular n…	binding;nucleotide binding	cell part;cytoplasm;exon-exon junction complex;intracellular membrane-bounded organelle;intracellular non-membrane-bounded organelle;intracellular organelle;intracellular organelle part;intracellular part;macromolecular complex;membrane;membrane-bounded organelle;non-membrane-bounded organelle;nuclear body;nuclear part;nuclear speck;nucleolus;nucleoplasm;nucleoplasm part;nucleus;organelle;organel…	mRNA surveillance pathway;RNA transport;Spliceosome	+	+			JMD_Mido_JMD;TKD_Mido_TKD	Q9JIX8_S838_M1_1	KGVQAGNSDTEGGQP	S	838	1.11202	0.0721325	0.73606	1.65165	1.06846	0.0348216	2.05067	1.86943	0.818534	0.306495	-1.6882	-1.49577	0.787425	0.273805	-0.373589	-1.11486	Q9JIX8	Acin1	ACINU_MOUSE
4.66868	4.50025	5.00521	4.54223	3.43316	4.11506	4.87771	3.69194	5.31869	5.06983	4.91199	4.49761	3.61291	4.11533	3.53712	3.4609	2	apoptosis;apoptotic chromosome condensation;biological regulation;cell death;cell differentiation;cellular component organization;cellular component organization at cellular level;cellular component organization or biogenesis;cellular component organization or biogenesis at cellular level;cellular developmental process;cellular macromolecule metabolic process;cellular metabolic process;cellular n…	binding;nucleotide binding	cell part;cytoplasm;exon-exon junction complex;intracellular membrane-bounded organelle;intracellular non-membrane-bounded organelle;intracellular organelle;intracellular organelle part;intracellular part;macromolecular complex;membrane;membrane-bounded organelle;non-membrane-bounded organelle;nuclear body;nuclear part;nuclear speck;nucleolus;nucleoplasm;nucleoplasm part;nucleus;organelle;organel…	mRNA surveillance pathway;RNA transport;Spliceosome		+			TKD_Mido_TKD	Q9JIX8_S657_M2_1	SSSRKSLSPGVSRDS	S	657	0.994647	0.097356	-0.649625	-1.49049	2.85332	0.00245538	-1.26796	-3.87657	0.621628	0.599821	0.270437	0.881263	0.447468	0.438114	-0.347902	-0.775426	Q9JIX8	Acin1	ACINU_MOUSE
4.66868	4.50025	5.00521	4.54223	3.43316	4.11506	4.87771	3.69194	5.31869	5.06983	4.91199	4.49761	3.61291	4.11533	3.53712	3.4609	2	apoptosis;apoptotic chromosome condensation;biological regulation;cell death;cell differentiation;cellular component organization;cellular component organization at cellular level;cellular component organization or biogenesis;cellular component organization or biogenesis at cellular level;cellular developmental process;cellular macromolecule metabolic process;cellular metabolic process;cellular n…	binding;nucleotide binding	cell part;cytoplasm;exon-exon junction complex;intracellular membrane-bounded organelle;intracellular non-membrane-bounded organelle;intracellular organelle;intracellular organelle part;intracellular part;macromolecular complex;membrane;membrane-bounded organelle;non-membrane-bounded organelle;nuclear body;nuclear part;nuclear speck;nucleolus;nucleoplasm;nucleoplasm part;nucleus;organelle;organel…	mRNA surveillance pathway;RNA transport;Spliceosome		+			TKD_Mido_TKD	Q9JIX8_S655_M2_1	ASSSSRKSLSPGVSR	S	655	0.994647	0.0973779	-0.649625	-1.49049	2.85332	0.00245413	-1.26796	-3.87657	0.621628	0.599688	0.270437	0.881263	0.447468	0.438216	-0.347902	-0.775426	Q9JIX8	Acin1	ACINU_MOUSE
-2.05316	-0.60788	-2.62239	-2.64757	0.92393	0.277523	0.513767	0.120697	NaN	NaN	NaN	-0.532621	-0.728835	-0.736968	0.5953	-0.43305	1	apoptosis;apoptotic chromosome condensation;biological regulation;cell death;cell differentiation;cellular component organization;cellular component organization at cellular level;cellular component organization or biogenesis;cellular component organization or biogenesis at cellular level;cellular developmental process;cellular macromolecule metabolic process;cellular metabolic process;cellular n…	binding;nucleotide binding	cell part;cytoplasm;exon-exon junction complex;intracellular membrane-bounded organelle;intracellular non-membrane-bounded organelle;intracellular organelle;intracellular organelle part;intracellular part;macromolecular complex;membrane;membrane-bounded organelle;non-membrane-bounded organelle;nuclear body;nuclear part;nuclear speck;nucleolus;nucleoplasm;nucleoplasm part;nucleus;organelle;organel…	mRNA surveillance pathway;RNA transport;Spliceosome	+				JMD_Mido_JMD	Q9JIX8_S898_M1_1	HADDSRISEDETERN	S	898	2.52014	0.00152642	2.44173	4.0073	0	1	0.206733	0	0	1	1.45013	0	1.14125	0.128123	-0.784868	-1.70505	Q9JIX8	Acin1	ACINU_MOUSE
-0.783824	NaN	NaN	-0.51264	NaN	NaN	NaN	NaN	-1.49351	NaN	-1.60591	-1.50518	NaN	NaN	NaN	NaN	1	apoptosis;apoptotic chromosome condensation;biological regulation;cell death;cell differentiation;cellular component organization;cellular component organization at cellular level;cellular component organization or biogenesis;cellular component organization or biogenesis at cellular level;cellular developmental process;cellular macromolecule metabolic process;cellular metabolic process;cellular n…	binding;nucleotide binding	cell part;cytoplasm;exon-exon junction complex;intracellular membrane-bounded organelle;intracellular non-membrane-bounded organelle;intracellular organelle;intracellular organelle part;intracellular part;macromolecular complex;membrane;membrane-bounded organelle;non-membrane-bounded organelle;nuclear body;nuclear part;nuclear speck;nucleolus;nucleoplasm;nucleoplasm part;nucleus;organelle;organel…	mRNA surveillance pathway;RNA transport;Spliceosome						Q9JIX8_S895_M1_1	VDLHADDSRISEDET	S	895	0	1	NaN	0	0	1	NaN	0	2.387	0.121804	-0.886635	-4.20071	NaN	1	0	NaN	Q9JIX8	Acin1	ACINU_MOUSE
NaN	-2.17308	NaN	-1.94923	-3.43635	-3.24934	-2.27147	NaN	-1.22034	-1.16481	-1.5801	-1.37929	-3.22237	-3.05589	-2.32374	-3.00517	2	apoptosis;apoptotic chromosome condensation;biological regulation;cell death;cell differentiation;cellular component organization;cellular component organization at cellular level;cellular component organization or biogenesis;cellular component organization or biogenesis at cellular level;cellular developmental process;cellular macromolecule metabolic process;cellular metabolic process;cellular n…	binding;nucleotide binding	cell part;cytoplasm;exon-exon junction complex;intracellular membrane-bounded organelle;intracellular non-membrane-bounded organelle;intracellular organelle;intracellular organelle part;intracellular part;macromolecular complex;membrane;membrane-bounded organelle;non-membrane-bounded organelle;nuclear body;nuclear part;nuclear speck;nucleolus;nucleoplasm;nucleoplasm part;nucleus;organelle;organel…	mRNA surveillance pathway;RNA transport;Spliceosome		+			TKD_Mido_TKD	Q9JIX8_S497_M2_1	ESPAGRVSDESVLPL	S	497	0.835621	0.110122	-0.924565	-1.61163	3.42301	0.00133033	-1.56566	-4.90813	2.01768	0.153978	0.72502	2.83612	0.0783157	0.912338	0.0839302	0.173948	Q9JIX8	Acin1	ACINU_MOUSE
4.1301	4.35112	3.93052	3.29084	4.02808	4.67083	4.38038	4.28883	3.33679	3.17162	4.06283	3.86397	3.55966	3.8898	4.20456	4.15619	2	apoptosis;apoptotic chromosome condensation;biological regulation;cell death;cell differentiation;cellular component organization;cellular component organization at cellular level;cellular component organization or biogenesis;cellular component organization or biogenesis at cellular level;cellular developmental process;cellular macromolecule metabolic process;cellular metabolic process;cellular n…	binding;nucleotide binding	cell part;cytoplasm;exon-exon junction complex;intracellular membrane-bounded organelle;intracellular non-membrane-bounded organelle;intracellular organelle;intracellular organelle part;intracellular part;macromolecular complex;membrane;membrane-bounded organelle;non-membrane-bounded organelle;nuclear body;nuclear part;nuclear speck;nucleolus;nucleoplasm;nucleoplasm part;nucleus;organelle;organel…	mRNA surveillance pathway;RNA transport;Spliceosome						Q9JIX8_S491_M2_1	TTDTKAESPAGRVSD	S	491	0.780102	0.199409	0.416382	1.14368	0.635757	0.24354	0.343751	0.959814	0.458533	0.662217	-0.316842	-0.770517	1.0096	0.212223	-0.389473	-1.30346	Q9JIX8	Acin1	ACINU_MOUSE
5.12543	5.12184	5.26064	5.4935	4.05368	4.7324	5.69407	5.10481	5.80974	6.07718	5.65174	5.80624	5.0346	5.73746	5.19901	4.78867	2	apoptosis;apoptotic chromosome condensation;biological regulation;cell death;cell differentiation;cellular component organization;cellular component organization at cellular level;cellular component organization or biogenesis;cellular component organization or biogenesis at cellular level;cellular developmental process;cellular macromolecule metabolic process;cellular metabolic process;cellular n…	binding;nucleotide binding	cell part;cytoplasm;exon-exon junction complex;intracellular membrane-bounded organelle;intracellular non-membrane-bounded organelle;intracellular organelle;intracellular organelle part;intracellular part;macromolecular complex;membrane;membrane-bounded organelle;non-membrane-bounded organelle;nuclear body;nuclear part;nuclear speck;nucleolus;nucleoplasm;nucleoplasm part;nucleus;organelle;organel…	mRNA surveillance pathway;RNA transport;Spliceosome		+			TKD_Mido_TKD	Q9JIX8_S391_M2_1	EEKSQSPSPPPLPED	S	391	0.448034	0.425569	-0.354111	-0.779101	1.58758	0.0264125	-0.646291	-2.02216	2.48616	0.151189	0.585874	2.61344	0.311126	0.566934	0.293694	0.589628	Q9JIX8	Acin1	ACINU_MOUSE
5.12543	5.12184	5.26064	5.4935	4.05368	4.7324	5.69407	5.10481	5.80974	6.07718	5.65174	5.80624	5.0346	5.73746	5.19901	4.78867	2	apoptosis;apoptotic chromosome condensation;biological regulation;cell death;cell differentiation;cellular component organization;cellular component organization at cellular level;cellular component organization or biogenesis;cellular component organization or biogenesis at cellular level;cellular developmental process;cellular macromolecule metabolic process;cellular metabolic process;cellular n…	binding;nucleotide binding	cell part;cytoplasm;exon-exon junction complex;intracellular membrane-bounded organelle;intracellular non-membrane-bounded organelle;intracellular organelle;intracellular organelle part;intracellular part;macromolecular complex;membrane;membrane-bounded organelle;non-membrane-bounded organelle;nuclear body;nuclear part;nuclear speck;nucleolus;nucleoplasm;nucleoplasm part;nucleus;organelle;organel…	mRNA surveillance pathway;RNA transport;Spliceosome		+			TKD_Mido_TKD	Q9JIX8_S389_M2_1	SLEEKSQSPSPPPLP	S	389	0.448034	0.425494	-0.354111	-0.779101	1.58758	0.0264056	-0.646291	-2.02216	2.48616	0.150787	0.585874	2.61344	0.311126	0.567052	0.293694	0.589628	Q9JIX8	Acin1	ACINU_MOUSE
2.47818	2.49639	1.70891	2.24585	3.74036	3.86312	3.7759	NaN	2.78155	NaN	2.46611	2.52247	4.08405	3.69939	3.86039	3.80184	1	apoptosis;apoptotic chromosome condensation;biological regulation;cell death;cell differentiation;cellular component organization;cellular component organization at cellular level;cellular component organization or biogenesis;cellular component organization or biogenesis at cellular level;cellular developmental process;cellular macromolecule metabolic process;cellular metabolic process;cellular n…	binding;nucleotide binding	cell part;cytoplasm;exon-exon junction complex;intracellular membrane-bounded organelle;intracellular non-membrane-bounded organelle;intracellular organelle;intracellular organelle part;intracellular part;macromolecular complex;membrane;membrane-bounded organelle;non-membrane-bounded organelle;nuclear body;nuclear part;nuclear speck;nucleolus;nucleoplasm;nucleoplasm part;nucleus;organelle;organel…	mRNA surveillance pathway;RNA transport;Spliceosome	+	+			JMD_Mido_JMD;TKD_Mido_TKD	Q9JIX8_S389_M1_1	SLEEKSQSPSPPPLP	S	389	3.07079	0.000813169	1.5608	4.88788	3.78669	0.00135994	1.27137	5.6268	0.736192	0.495938	0.357714	1.07781	0.276735	0.772242	0.0682899	0.339834	Q9JIX8	Acin1	ACINU_MOUSE
1.52942	1.28981	1.12697	1.17106	3.15299	3.17293	3.10398	3.42639	2.33137	1.03612	1.4981	1.29778	3.09866	2.61269	2.77397	2.90013	1	apoptosis;apoptotic chromosome condensation;biological regulation;cell death;cell differentiation;cellular component organization;cellular component organization at cellular level;cellular component organization or biogenesis;cellular component organization or biogenesis at cellular level;cellular developmental process;cellular macromolecule metabolic process;cellular metabolic process;cellular n…	binding;nucleotide binding	cell part;cytoplasm;exon-exon junction complex;intracellular membrane-bounded organelle;intracellular non-membrane-bounded organelle;intracellular organelle;intracellular organelle part;intracellular part;macromolecular complex;membrane;membrane-bounded organelle;non-membrane-bounded organelle;nuclear body;nuclear part;nuclear speck;nucleolus;nucleoplasm;nucleoplasm part;nucleus;organelle;organel…	mRNA surveillance pathway;RNA transport;Spliceosome	+	+			JMD_Mido_JMD;TKD_Mido_TKD	Q9JIX8_S657_M1_1	SSSRKSLSPGVSRDS	S	657	5.53807	0.00188235	1.93476	8.97608	2.33002	0.00433211	1.30552	3.27868	0.389181	0.728718	0.261531	0.66356	1.58019	0.138899	-0.367707	-1.63061	Q9JIX8	Acin1	ACINU_MOUSE
3.38152	3.04401	2.46427	2.60331	4.83894	5.32721	5.13347	5.06505	2.93155	2.74636	2.64701	2.59202	4.89455	4.71029	4.84906	4.48467	1	apoptosis;apoptotic chromosome condensation;biological regulation;cell death;cell differentiation;cellular component organization;cellular component organization at cellular level;cellular component organization or biogenesis;cellular component organization or biogenesis at cellular level;cellular developmental process;cellular macromolecule metabolic process;cellular metabolic process;cellular n…	binding;nucleotide binding	cell part;cytoplasm;exon-exon junction complex;intracellular membrane-bounded organelle;intracellular non-membrane-bounded organelle;intracellular organelle;intracellular organelle part;intracellular part;macromolecular complex;membrane;membrane-bounded organelle;non-membrane-bounded organelle;nuclear body;nuclear part;nuclear speck;nucleolus;nucleoplasm;nucleoplasm part;nucleus;organelle;organel…	mRNA surveillance pathway;RNA transport;Spliceosome	+	+			JMD_Mido_JMD;TKD_Mido_TKD	Q9JIX8_S479_M1_1	AQLLRSLSPLSGTTD	S	479	4.11921	0.0010963	2.21789	6.66762	5.56486	0	2.00541	9.17733	0.266441	0.843816	-0.144049	-0.446567	1.39788	0.160595	-0.356524	-1.50758	Q9JIX8	Acin1	ACINU_MOUSE
4.1301	4.33536	3.93052	3.25215	4.01989	4.66486	4.36596	4.28883	3.27417	3.09838	4.03367	3.82537	3.54649	3.87805	4.18885	4.14608	2	apoptosis;apoptotic chromosome condensation;biological regulation;cell death;cell differentiation;cellular component organization;cellular component organization at cellular level;cellular component organization or biogenesis;cellular component organization or biogenesis at cellular level;cellular developmental process;cellular macromolecule metabolic process;cellular metabolic process;cellular n…	binding;nucleotide binding	cell part;cytoplasm;exon-exon junction complex;intracellular membrane-bounded organelle;intracellular non-membrane-bounded organelle;intracellular organelle;intracellular organelle part;intracellular part;macromolecular complex;membrane;membrane-bounded organelle;non-membrane-bounded organelle;nuclear body;nuclear part;nuclear speck;nucleolus;nucleoplasm;nucleoplasm part;nucleus;organelle;organel…	mRNA surveillance pathway;RNA transport;Spliceosome						Q9JIX8_S479_M2_1	AQLLRSLSPLSGTTD	S	479	0.774319	0.199514	0.422849	1.14334	0.69498	0.199995	0.38197	1.04205	0.501725	0.617685	-0.354137	-0.837166	1.02636	0.206095	-0.395016	-1.32199	Q9JIX8	Acin1	ACINU_MOUSE
NaN	-1.68107	NaN	-2.01154	NaN	NaN	-3.00456	NaN	NaN	NaN	-2.46168	NaN	NaN	NaN	NaN	NaN	1	apoptosis;apoptotic chromosome condensation;biological regulation;cell death;cell differentiation;cellular component organization;cellular component organization at cellular level;cellular component organization or biogenesis;cellular component organization or biogenesis at cellular level;cellular developmental process;cellular macromolecule metabolic process;cellular metabolic process;cellular n…	binding;nucleotide binding	cell part;cytoplasm;exon-exon junction complex;intracellular membrane-bounded organelle;intracellular non-membrane-bounded organelle;intracellular organelle;intracellular organelle part;intracellular part;macromolecular complex;membrane;membrane-bounded organelle;non-membrane-bounded organelle;nuclear body;nuclear part;nuclear speck;nucleolus;nucleoplasm;nucleoplasm part;nucleus;organelle;organel…	mRNA surveillance pathway;RNA transport;Spliceosome						Q9JIX8_S491_M1_1	TTDTKAESPAGRVSD	S	491	0	1	-1.15826	0	0	1	NaN	0	0	1	-0.615377	0	0	1	NaN	0	Q9JIX8	Acin1	ACINU_MOUSE
NaN	NaN	NaN	NaN	NaN	2.22496	2.50308	NaN	NaN	NaN	NaN	NaN	0.78751	1.12788	NaN	NaN	2	apoptosis;apoptotic chromosome condensation;biological regulation;cell death;cell differentiation;cellular component organization;cellular component organization at cellular level;cellular component organization or biogenesis;cellular component organization or biogenesis at cellular level;cellular developmental process;cellular macromolecule metabolic process;cellular metabolic process;cellular n…	binding;nucleotide binding	cell part;cytoplasm;exon-exon junction complex;intracellular membrane-bounded organelle;intracellular non-membrane-bounded organelle;intracellular organelle;intracellular organelle part;intracellular part;macromolecular complex;membrane;membrane-bounded organelle;non-membrane-bounded organelle;nuclear body;nuclear part;nuclear speck;nucleolus;nucleoplasm;nucleoplasm part;nucleus;organelle;organel…	mRNA surveillance pathway;RNA transport;Spliceosome				+	TKD_Mido_JMD_Mido	Q9JIX8_T1329_M2_1	SRSRSRSTPVRDRGG	T	1329	0	1	NaN	0	0	1	NaN	0	NaN	1	0	NaN	1.62779	0.0630258	-1.40633	-4.39789	Q9JIX8	Acin1	ACINU_MOUSE
NaN	-5.80279	1.55943	NaN	NaN	2.22496	2.50308	NaN	NaN	NaN	NaN	-9.76084	0.78751	1.12788	NaN	NaN	2	apoptosis;apoptotic chromosome condensation;biological regulation;cell death;cell differentiation;cellular component organization;cellular component organization at cellular level;cellular component organization or biogenesis;cellular component organization or biogenesis at cellular level;cellular developmental process;cellular macromolecule metabolic process;cellular metabolic process;cellular n…	binding;nucleotide binding	cell part;cytoplasm;exon-exon junction complex;intracellular membrane-bounded organelle;intracellular non-membrane-bounded organelle;intracellular organelle;intracellular organelle part;intracellular part;macromolecular complex;membrane;membrane-bounded organelle;non-membrane-bounded organelle;nuclear body;nuclear part;nuclear speck;nucleolus;nucleoplasm;nucleoplasm part;nucleus;organelle;organel…	mRNA surveillance pathway;RNA transport;Spliceosome				+	TKD_Mido_JMD_Mido	Q9JIX8_S1326_M2_1	KRHSRSRSRSTPVRD	S	1326	0.459039	0.268388	4.4857	1.18552	0	1	10.7185	0	0	1	-7.63916	0	1.62779	0.0629356	-1.40633	-4.39789	Q9JIX8	Acin1	ACINU_MOUSE
3.52509	3.67711	4.25452	3.74942	-4.00019	-2.61542	-3.5657	-4.88678	3.29513	4.03378	3.62314	3.71208	-2.72546	-3.02536	NaN	NaN	3	apoptosis;apoptotic chromosome condensation;biological regulation;cell death;cell differentiation;cellular component organization;cellular component organization at cellular level;cellular component organization or biogenesis;cellular component organization or biogenesis at cellular level;cellular developmental process;cellular macromolecule metabolic process;cellular metabolic process;cellular n…	binding;nucleotide binding	cell part;cytoplasm;exon-exon junction complex;intracellular membrane-bounded organelle;intracellular non-membrane-bounded organelle;intracellular organelle;intracellular organelle part;intracellular part;macromolecular complex;membrane;membrane-bounded organelle;non-membrane-bounded organelle;nuclear body;nuclear part;nuclear speck;nucleolus;nucleoplasm;nucleoplasm part;nucleus;organelle;organel…	mRNA surveillance pathway;RNA transport;Spliceosome	+	+			JMD_Mido_JMD;TKD_Mido_TKD	Q9JIX8_T1329_M3_1	SRSRSRSTPVRDRGG	T	1329	5.29119	0	-7.56856	-12.6587	4.92763	0	-6.54144	-18.9272	0.252452	0.854127	-0.135505	-0.424515	0.55296	0.30152	0.891614	1.09517	Q9JIX8	Acin1	ACINU_MOUSE
3.52509	3.67711	4.25452	3.74942	-4.00019	-2.61542	-3.5657	-4.88678	3.29513	4.03378	3.62314	3.71208	-2.72546	-3.02536	NaN	NaN	3	apoptosis;apoptotic chromosome condensation;biological regulation;cell death;cell differentiation;cellular component organization;cellular component organization at cellular level;cellular component organization or biogenesis;cellular component organization or biogenesis at cellular level;cellular developmental process;cellular macromolecule metabolic process;cellular metabolic process;cellular n…	binding;nucleotide binding	cell part;cytoplasm;exon-exon junction complex;intracellular membrane-bounded organelle;intracellular non-membrane-bounded organelle;intracellular organelle;intracellular organelle part;intracellular part;macromolecular complex;membrane;membrane-bounded organelle;non-membrane-bounded organelle;nuclear body;nuclear part;nuclear speck;nucleolus;nucleoplasm;nucleoplasm part;nucleus;organelle;organel…	mRNA surveillance pathway;RNA transport;Spliceosome	+	+			JMD_Mido_JMD;TKD_Mido_TKD	Q9JIX8_S1328_M3_1	HSRSRSRSTPVRDRG	S	1328	5.29119	0	-7.56856	-12.6587	4.92763	0	-6.54144	-18.9272	0.252452	0.854008	-0.135505	-0.424515	0.55296	0.301431	0.891614	1.09517	Q9JIX8	Acin1	ACINU_MOUSE
3.41868	3.61018	4.17235	3.74942	-4.00019	-2.61542	-3.5657	-4.88678	3.29513	4.03378	3.62314	3.71208	-2.72546	-3.02536	NaN	NaN	3	apoptosis;apoptotic chromosome condensation;biological regulation;cell death;cell differentiation;cellular component organization;cellular component organization at cellular level;cellular component organization or biogenesis;cellular component organization or biogenesis at cellular level;cellular developmental process;cellular macromolecule metabolic process;cellular metabolic process;cellular n…	binding;nucleotide binding	cell part;cytoplasm;exon-exon junction complex;intracellular membrane-bounded organelle;intracellular non-membrane-bounded organelle;intracellular organelle;intracellular organelle part;intracellular part;macromolecular complex;membrane;membrane-bounded organelle;non-membrane-bounded organelle;nuclear body;nuclear part;nuclear speck;nucleolus;nucleoplasm;nucleoplasm part;nucleus;organelle;organel…	mRNA surveillance pathway;RNA transport;Spliceosome	+	+			JMD_Mido_JMD;TKD_Mido_TKD	Q9JIX8_S1326_M3_1	KRHSRSRSRSTPVRD	S	1326	5.26649	0	-7.50468	-12.5391	4.92763	0	-6.54144	-18.9272	0.121238	0.945966	-0.0716256	-0.223426	0.55296	0.301609	0.891614	1.09517	Q9JIX8	Acin1	ACINU_MOUSE
2.3236	2.74739	1.3471	1.59788	-0.705895	-2.82339	-3.01566	-2.66685	0.00913048	-0.274085	NaN	-0.860363	-0.713659	-1.03592	-3.00856	-2.43428	1	apoptosis;apoptotic chromosome condensation;biological regulation;cell death;cell differentiation;cellular component organization;cellular component organization at cellular level;cellular component organization or biogenesis;cellular component organization or biogenesis at cellular level;cellular developmental process;cellular macromolecule metabolic process;cellular metabolic process;cellular n…	binding;nucleotide binding	cell part;cytoplasm;exon-exon junction complex;intracellular membrane-bounded organelle;intracellular non-membrane-bounded organelle;intracellular organelle;intracellular organelle part;intracellular part;macromolecular complex;membrane;membrane-bounded organelle;non-membrane-bounded organelle;nuclear body;nuclear part;nuclear speck;nucleolus;nucleoplasm;nucleoplasm part;nucleus;organelle;organel…	mRNA surveillance pathway;RNA transport;Spliceosome	+	+	+		JMD_Mido_JMD;TKD_JMD;TKD_Mido_TKD	Q9JIX8_S710_M1_1	SVRGRHLSHPEPEQQ	S	710	3.32989	0.00123689	-4.30694	-5.9267	1.03472	0.0447796	-1.423	-1.81308	2.54235	0.097125	-2.3791	-4.42194	0.271123	0.570946	0.504845	0.581226	Q9JIX8	Acin1	ACINU_MOUSE
NaN	NaN	NaN	NaN	NaN	3.51688	3.10539	NaN	NaN	NaN	NaN	NaN	NaN	NaN	NaN	NaN	2	apoptosis;apoptotic chromosome condensation;biological regulation;cell death;cell differentiation;cellular component organization;cellular component organization at cellular level;cellular component organization or biogenesis;cellular component organization or biogenesis at cellular level;cellular developmental process;cellular macromolecule metabolic process;cellular metabolic process;cellular n…	binding;nucleotide binding	cell part;cytoplasm;exon-exon junction complex;intracellular membrane-bounded organelle;intracellular non-membrane-bounded organelle;intracellular organelle;intracellular organelle part;intracellular part;macromolecular complex;membrane;membrane-bounded organelle;non-membrane-bounded organelle;nuclear body;nuclear part;nuclear speck;nucleolus;nucleoplasm;nucleoplasm part;nucleus;organelle;organel…	mRNA surveillance pathway;RNA transport;Spliceosome						Q9JIX8_S454_M2_1	PPVLIQLSPPNTDAG	S	454	0	1	NaN	0	NaN	1	0	NaN	NaN	1	0	NaN	0	1	NaN	0	Q9JIX8	Acin1	ACINU_MOUSE
NaN	NaN	NaN	NaN	NaN	3.51688	3.10539	NaN	NaN	NaN	NaN	NaN	NaN	NaN	NaN	NaN	2	apoptosis;apoptotic chromosome condensation;biological regulation;cell death;cell differentiation;cellular component organization;cellular component organization at cellular level;cellular component organization or biogenesis;cellular component organization or biogenesis at cellular level;cellular developmental process;cellular macromolecule metabolic process;cellular metabolic process;cellular n…	binding;nucleotide binding	cell part;cytoplasm;exon-exon junction complex;intracellular membrane-bounded organelle;intracellular non-membrane-bounded organelle;intracellular organelle;intracellular organelle part;intracellular part;macromolecular complex;membrane;membrane-bounded organelle;non-membrane-bounded organelle;nuclear body;nuclear part;nuclear speck;nucleolus;nucleoplasm;nucleoplasm part;nucleus;organelle;organel…	mRNA surveillance pathway;RNA transport;Spliceosome						Q9JIX8_T431_M2_1	KEASSPPTHIQLQEE	T	431	0	1	NaN	0	NaN	1	0	NaN	NaN	1	0	NaN	0	1	NaN	0	Q9JIX8	Acin1	ACINU_MOUSE
NaN	-5.80279	1.55943	NaN	NaN	NaN	NaN	NaN	NaN	NaN	NaN	-9.76084	NaN	NaN	NaN	NaN	2	apoptosis;apoptotic chromosome condensation;biological regulation;cell death;cell differentiation;cellular component organization;cellular component organization at cellular level;cellular component organization or biogenesis;cellular component organization or biogenesis at cellular level;cellular developmental process;cellular macromolecule metabolic process;cellular metabolic process;cellular n…	binding;nucleotide binding	cell part;cytoplasm;exon-exon junction complex;intracellular membrane-bounded organelle;intracellular non-membrane-bounded organelle;intracellular organelle;intracellular organelle part;intracellular part;macromolecular complex;membrane;membrane-bounded organelle;non-membrane-bounded organelle;nuclear body;nuclear part;nuclear speck;nucleolus;nucleoplasm;nucleoplasm part;nucleus;organelle;organel…	mRNA surveillance pathway;RNA transport;Spliceosome						Q9JIX8_S1328_M2_1	HSRSRSRSTPVRDRG	S	1328	0	1	NaN	0	0	1	NaN	0	0	1	-7.63916	0	NaN	1	0	NaN	Q9JIX8	Acin1	ACINU_MOUSE
-0.288733	-0.786347	0.0796928	NaN	NaN	NaN	NaN	NaN	NaN	NaN	NaN	NaN	NaN	NaN	NaN	NaN	3	apoptosis;apoptotic chromosome condensation;biological regulation;cell death;cell differentiation;cellular component organization;cellular component organization at cellular level;cellular component organization or biogenesis;cellular component organization or biogenesis at cellular level;cellular developmental process;cellular macromolecule metabolic process;cellular metabolic process;cellular n…	binding;nucleotide binding	cell part;cytoplasm;exon-exon junction complex;intracellular membrane-bounded organelle;intracellular non-membrane-bounded organelle;intracellular organelle;intracellular organelle part;intracellular part;macromolecular complex;membrane;membrane-bounded organelle;non-membrane-bounded organelle;nuclear body;nuclear part;nuclear speck;nucleolus;nucleoplasm;nucleoplasm part;nucleus;organelle;organel…	mRNA surveillance pathway;RNA transport;Spliceosome						Q9JIX8_S1324_M3_1	DTKRHSRSRSRSTPV	S	1324	0	1	NaN	0	NaN	1	0	NaN	0	1	NaN	0	NaN	1	0	NaN	Q9JIX8	Acin1	ACINU_MOUSE
NaN	0.925678	NaN	NaN	NaN	NaN	1.23374	NaN	NaN	NaN	NaN	NaN	0.158178	NaN	NaN	0.125887	2	apoptosis;apoptotic chromosome condensation;biological regulation;cell death;cell differentiation;cellular component organization;cellular component organization at cellular level;cellular component organization or biogenesis;cellular component organization or biogenesis at cellular level;cellular developmental process;cellular macromolecule metabolic process;cellular metabolic process;cellular n…	binding;nucleotide binding	cell part;cytoplasm;exon-exon junction complex;intracellular membrane-bounded organelle;intracellular non-membrane-bounded organelle;intracellular organelle;intracellular organelle part;intracellular part;macromolecular complex;membrane;membrane-bounded organelle;non-membrane-bounded organelle;nuclear body;nuclear part;nuclear speck;nucleolus;nucleoplasm;nucleoplasm part;nucleus;organelle;organel…	mRNA surveillance pathway;RNA transport;Spliceosome						Q9JIX8_T417_M2_1	QIVSEEETPPPLLTK	T	417	0	1	0.308064	0	0	1	NaN	0	0	1	NaN	0	0	1	-1.09171	0	Q9JIX8	Acin1	ACINU_MOUSE
NaN	0.925678	NaN	NaN	NaN	NaN	1.23374	NaN	NaN	NaN	NaN	NaN	0.158178	NaN	NaN	0.125887	2	apoptosis;apoptotic chromosome condensation;biological regulation;cell death;cell differentiation;cellular component organization;cellular component organization at cellular level;cellular component organization or biogenesis;cellular component organization or biogenesis at cellular level;cellular developmental process;cellular macromolecule metabolic process;cellular metabolic process;cellular n…	binding;nucleotide binding	cell part;cytoplasm;exon-exon junction complex;intracellular membrane-bounded organelle;intracellular non-membrane-bounded organelle;intracellular organelle;intracellular organelle part;intracellular part;macromolecular complex;membrane;membrane-bounded organelle;non-membrane-bounded organelle;nuclear body;nuclear part;nuclear speck;nucleolus;nucleoplasm;nucleoplasm part;nucleus;organelle;organel…	mRNA surveillance pathway;RNA transport;Spliceosome						Q9JIX8_S413_M2_1	LQPEQIVSEEETPPP	S	413	0	1	0.308064	0	0	1	NaN	0	0	1	NaN	0	0	1	-1.09171	0	Q9JIX8	Acin1	ACINU_MOUSE
-5.76368	NaN	NaN	NaN	NaN	0.159459	-0.459599	NaN	NaN	NaN	NaN	NaN	NaN	NaN	NaN	NaN	1	apoptosis;apoptotic chromosome condensation;biological regulation;cell death;cell differentiation;cellular component organization;cellular component organization at cellular level;cellular component organization or biogenesis;cellular component organization or biogenesis at cellular level;cellular developmental process;cellular macromolecule metabolic process;cellular metabolic process;cellular n…	binding;nucleotide binding	cell part;cytoplasm;exon-exon junction complex;intracellular membrane-bounded organelle;intracellular non-membrane-bounded organelle;intracellular organelle;intracellular organelle part;intracellular part;macromolecular complex;membrane;membrane-bounded organelle;non-membrane-bounded organelle;nuclear body;nuclear part;nuclear speck;nucleolus;nucleoplasm;nucleoplasm part;nucleus;organelle;organel…	mRNA surveillance pathway;RNA transport;Spliceosome						Q9JIX8_S413_M1_1	LQPEQIVSEEETPPP	S	413	0	1	5.61361	0	NaN	1	0	NaN	0	1	NaN	0	0	1	NaN	0	Q9JIX8	Acin1	ACINU_MOUSE
NaN	NaN	NaN	NaN	NaN	NaN	NaN	NaN	NaN	NaN	NaN	NaN	-1.52151	NaN	NaN	NaN	1	apoptosis;apoptotic chromosome condensation;biological regulation;cell death;cell differentiation;cellular component organization;cellular component organization at cellular level;cellular component organization or biogenesis;cellular component organization or biogenesis at cellular level;cellular developmental process;cellular macromolecule metabolic process;cellular metabolic process;cellular n…	binding;nucleotide binding	cell part;cytoplasm;exon-exon junction complex;intracellular membrane-bounded organelle;intracellular non-membrane-bounded organelle;intracellular organelle;intracellular organelle part;intracellular part;macromolecular complex;membrane;membrane-bounded organelle;non-membrane-bounded organelle;nuclear body;nuclear part;nuclear speck;nucleolus;nucleoplasm;nucleoplasm part;nucleus;organelle;organel…	mRNA surveillance pathway;RNA transport;Spliceosome						Q9JIX8_T417_M1_1	QIVSEEETPPPLLTK	T	417	NaN	1	0	NaN	0	1	NaN	0	NaN	1	0	NaN	0	1	NaN	0	Q9JIX8	Acin1	ACINU_MOUSE
1.23685	1.33021	0.404005	0.898671	0.328077	-0.260691	-0.458539	-0.431665	0.636135	0.636142	0.6795	0.755785	0.878906	0.0190773	0.0858078	-0.227849	1	acetyl-CoA biosynthetic process;acetyl-CoA metabolic process;biosynthetic process;carbohydrate metabolic process;cellular biosynthetic process;cellular carbohydrate metabolic process;cellular metabolic process;cellular process;coenzyme biosynthetic process;coenzyme metabolic process;cofactor biosynthetic process;cofactor metabolic process;lipid biosynthetic process;lipid metabolic process;metabol…	acid-thiol ligase activity;adenyl nucleotide binding;adenyl ribonucleotide binding;ATP binding;ATP citrate synthase activity;binding;catalytic activity;CoA-ligase activity;cofactor binding;ligase activity;ligase activity, forming carbon-sulfur bonds;nucleotide binding;purine nucleotide binding;purine ribonucleoside triphosphate binding;purine ribonucleotide binding;ribonucleotide binding;succinat…	cell part;cytoplasm;cytoplasmic part;extracellular membrane-bounded organelle;extracellular organelle;extracellular region part;extracellular vesicular exosome;intracellular;intracellular membrane-bounded organelle;intracellular organelle;intracellular organelle part;intracellular part;membrane;membrane-bounded organelle;membrane-bounded vesicle;mitochondrion;nuclear part;nucleoplasm;organelle;or…	Carbon fixation pathways in prokaryotes;Citrate cycle (TCA cycle)	+				JMD_Mido_JMD	Q3V117_S455_M1_1	PAPSRTASFSESRAD	S	455	2.25272	0.00494996	-1.17314	-3.10121	1.04734	0.0857647	-0.487905	-1.42948	0.660914	0.564544	-0.290543	-0.933232	0.622218	0.327701	0.39469	0.982579	Q3V117	Acly	Q3V117_MOUSE
-0.216864	-0.0462818	-1.59013	-0.941495	0.0865574	-0.422051	-0.267094	-0.722555	-1.29945	-1.7597	-1.64242	-1.62453	-0.14226	-0.653493	-1.07829	-1.03693	1	acetyl-CoA biosynthetic process;acetyl-CoA metabolic process;biosynthetic process;carbohydrate metabolic process;cellular biosynthetic process;cellular carbohydrate metabolic process;cellular metabolic process;cellular process;coenzyme biosynthetic process;coenzyme metabolic process;cofactor biosynthetic process;cofactor metabolic process;lipid biosynthetic process;lipid metabolic process;metabol…	acid-thiol ligase activity;adenyl nucleotide binding;adenyl ribonucleotide binding;ATP binding;ATP citrate synthase activity;binding;catalytic activity;CoA-ligase activity;cofactor binding;ligase activity;ligase activity, forming carbon-sulfur bonds;nucleotide binding;purine nucleotide binding;purine ribonucleoside triphosphate binding;purine ribonucleotide binding;ribonucleotide binding;succinat…	cell part;cytoplasm;cytoplasmic part;extracellular membrane-bounded organelle;extracellular organelle;extracellular region part;extracellular vesicular exosome;intracellular;intracellular membrane-bounded organelle;intracellular organelle;intracellular organelle part;intracellular part;membrane;membrane-bounded organelle;membrane-bounded vesicle;mitochondrion;nuclear part;nucleoplasm;organelle;or…	Carbon fixation pathways in prokaryotes;Citrate cycle (TCA cycle)		+			TKD_Mido_TKD	Q3V117_S481_M1_1	MPQDSVPSPRSLQGK	S	481	0.413749	0.454039	0.367406	0.745556	1.93236	0.0108928	0.853782	2.52086	1.27133	0.196813	-0.882833	-1.88494	0.700407	0.29635	-0.396458	-1.05751	Q3V117	Acly	Q3V117_MOUSE
NaN	-6.82212	-6.1079	-6.32882	NaN	-5.34713	-5.65331	-5.22116	-5.75687	NaN	NaN	-5.7149	NaN	NaN	NaN	NaN	1	acetyl-CoA catabolic process;acetyl-CoA metabolic process;carboxylic acid metabolic process;catabolic process;cellular catabolic process;cellular ketone metabolic process;cellular metabolic process;cellular process;citrate metabolic process;coenzyme catabolic process;coenzyme metabolic process;cofactor catabolic process;cofactor metabolic process;isocitrate metabolic process;metabolic process;org…	3 iron, 4 sulfur cluster binding;4 iron, 4 sulfur cluster binding;aconitate hydratase activity;binding;carbon-oxygen lyase activity;catalytic activity;cation binding;hydro-lyase activity;ion binding;iron ion binding;iron-sulfur cluster binding;lyase activity;metal cluster binding;metal ion binding;transition metal ion binding	cell part;cytoplasmic part;intracellular membrane-bounded organelle;intracellular organelle;intracellular part;membrane-bounded organelle;mitochondrion;myelin sheath;nucleus;organelle	Carbon fixation pathways in prokaryotes;Citrate cycle (TCA cycle);Glyoxylate and dicarboxylate metabolism	+				JMD_Mido_JMD	Q99KI0_S559_M1_1	SGQRVDVSPTSQRLQ	S	559	1.82746	0.01367	1.01241	2.91717	0	1	NaN	0	1.05869	0.277835	0.68373	1.83306	0	1	NaN	0	Q99KI0	Aco2	ACON_MOUSE
NaN	-2.13088	NaN	NaN	NaN	-0.234175	-0.327312	NaN	NaN	NaN	NaN	-2.42437	-0.56999	NaN	NaN	NaN	1		binding;lipid binding	extracellular membrane-bounded organelle;extracellular organelle;extracellular region part;extracellular vesicular exosome;membrane-bounded organelle;membrane-bounded vesicle;organelle;vesicle							A2AVR6_S45_M1_1	SNRTSRKSISHPESG	S	45	0	0.857376	1.85013	0	0	0.866475	1.85437	0	0	1	-0.293489	0	0	1	-0.289247	0	A2AVR6	Acot11	A2AVR6_MOUSE
NaN	-2.13088	NaN	NaN	NaN	-0.234175	-0.327312	NaN	NaN	NaN	NaN	-2.42437	-0.56999	NaN	NaN	NaN	1			extracellular membrane-bounded organelle;extracellular organelle;extracellular region part;extracellular vesicular exosome;membrane-bounded organelle;membrane-bounded vesicle;organelle;vesicle							E0CXP8_S10_M1_1	SNRTSRKSISHPESG	S	10	0	0.857719	1.85013	0	0	0.868488	1.85437	0	0	1	-0.293489	0	0	1	-0.289247	0	E0CXP8	Acot11	E0CXP8_MOUSE
NaN	-2.13088	NaN	NaN	NaN	-0.234175	-0.327312	NaN	NaN	NaN	NaN	-2.42437	-0.56999	NaN	NaN	NaN	1			extracellular membrane-bounded organelle;extracellular organelle;extracellular region part;extracellular vesicular exosome;membrane-bounded organelle;membrane-bounded vesicle;organelle;vesicle							E0CYA0_S10_M1_1	SNRTSRKSISHPESG	S	10	0	0.857662	1.85013	0	0	0.864714	1.85437	0	0	1	-0.293489	0	0	1	-0.289247	0	E0CYA0	Acot11	E0CYA0_MOUSE
NaN	-2.13088	NaN	NaN	NaN	-0.234175	-0.327312	NaN	NaN	NaN	NaN	-2.42437	-0.56999	NaN	NaN	NaN	1			extracellular membrane-bounded organelle;extracellular organelle;extracellular region part;extracellular vesicular exosome;membrane-bounded organelle;membrane-bounded vesicle;organelle;vesicle							E0CYS0_S25_M1_1	SNRTSRKSISHPESG	S	25	0	0.857605	1.85013	0	0	0.868549	1.85437	0	0	1	-0.293489	0	0	1	-0.289247	0	E0CYS0	Acot11	E0CYS0_MOUSE
NaN	-2.13088	NaN	NaN	NaN	-0.234175	-0.327312	NaN	NaN	NaN	NaN	-2.42437	-0.56999	NaN	NaN	NaN	1			extracellular membrane-bounded organelle;extracellular organelle;extracellular region part;extracellular vesicular exosome;membrane-bounded organelle;membrane-bounded vesicle;organelle;vesicle							F6SS52_S14_M1_1	SNRTSRKSISHPESG	S	14	0	0.857547	1.85013	0	0	0.868671	1.85437	0	0	1	-0.293489	0	0	1	-0.289247	0	F6SS52	Acot11	F6SS52_MOUSE
NaN	-2.13088	NaN	NaN	NaN	-0.234175	-0.327312	NaN	NaN	NaN	NaN	-2.42437	-0.56999	NaN	NaN	NaN	1	biological regulation;carboxylic acid metabolic process;cellular ketone metabolic process;cellular lipid metabolic process;cellular metabolic process;cellular process;cellular response to stimulus;fatty acid metabolic process;intracellular signal transduction;lipid metabolic process;metabolic process;monocarboxylic acid metabolic process;organic acid metabolic process;oxoacid metabolic process;pr…	acyl-CoA hydrolase activity;binding;carboxylic ester hydrolase activity;catalytic activity;CoA hydrolase activity;hydrolase activity;hydrolase activity, acting on ester bonds;lipid binding;thiolester hydrolase activity	cell part;cytoplasm;extracellular membrane-bounded organelle;extracellular organelle;extracellular region part;extracellular vesicular exosome;intracellular part;membrane-bounded organelle;membrane-bounded vesicle;organelle;vesicle							Q8VHQ9_S25_M1_1	SNRTSRKSISHPESG	S	25	0	0.85749	1.85013	0	0	0.870756	1.85437	0	0	1	-0.293489	0	0	1	-0.289247	0	Q8VHQ9	Acot11	ACO11_MOUSE
1.27061	1.65848	0.845462	1.06658	3.23395	3.63586	3.9513	3.56536	1.72986	1.62825	1.85706	1.9118	3.03264	2.97484	3.64669	3.10604	1	acetyl-CoA biosynthetic process;acetyl-CoA metabolic process;biosynthetic process;cellular biosynthetic process;cellular metabolic process;cellular process;coenzyme biosynthetic process;coenzyme metabolic process;cofactor biosynthetic process;cofactor metabolic process;lipid biosynthetic process;lipid metabolic process;metabolic process;primary metabolic process	acetate-CoA ligase activity;acid-thiol ligase activity;catalytic activity;CoA-ligase activity;ligase activity;ligase activity, forming carbon-sulfur bonds	cell part;cytoplasm;intracellular membrane-bounded organelle;intracellular organelle;intracellular organelle part;intracellular part;membrane-bounded organelle;nuclear part;nucleoplasm;organelle;organelle part		+	+			JMD_Mido_JMD;TKD_Mido_TKD	A2AQN4_S30_M1_1	EGRVRGWSPPPEVRR	S	30	4.36172	0.00124841	2.38633	7.29863	3.81596	0.000333895	1.40831	5.27041	1.6768	0.17598	0.571456	2.01083	0.977071	0.214651	-0.406566	-1.29724	A2AQN4	Acss2	A2AQN4_MOUSE
1.27061	1.65848	0.845462	1.06658	3.23395	3.63586	3.9513	3.56536	1.72986	1.62825	1.85706	1.9118	3.03264	2.97484	3.64669	3.10604	1	acetyl-CoA biosynthetic process;acetyl-CoA metabolic process;biosynthetic process;cellular biosynthetic process;cellular metabolic process;cellular process;coenzyme biosynthetic process;coenzyme metabolic process;cofactor biosynthetic process;cofactor metabolic process;lipid biosynthetic process;lipid metabolic process;metabolic process;primary metabolic process	acetate-CoA ligase activity;acid-thiol ligase activity;catalytic activity;CoA-ligase activity;ligase activity;ligase activity, forming carbon-sulfur bonds	cell part;cytoplasm;intracellular membrane-bounded organelle;intracellular organelle;intracellular organelle part;intracellular part;membrane-bounded organelle;nuclear part;nucleoplasm;organelle;organelle part		+	+			JMD_Mido_JMD;TKD_Mido_TKD	A2AQN5_S30_M1_1	EGRVRGWSPPPEVRR	S	30	4.36172	0.00124051	2.38633	7.29863	3.81596	0.000333333	1.40831	5.27041	1.6768	0.176153	0.571456	2.01083	0.977071	0.214732	-0.406566	-1.29724	A2AQN5	Acss2	A2AQN5_MOUSE
1.27061	1.65848	0.845462	1.06658	3.23395	3.63586	3.9513	3.56536	1.72986	1.62825	1.85706	1.9118	3.03264	2.97484	3.64669	3.10604	1	acetate biosynthetic process;acetate metabolic process;acetyl-CoA biosynthetic process;acetyl-CoA metabolic process;biosynthetic process;carboxylic acid biosynthetic process;carboxylic acid metabolic process;cellular biosynthetic process;cellular ketone metabolic process;cellular metabolic process;cellular process;coenzyme biosynthetic process;coenzyme metabolic process;cofactor biosynthetic proc…	acetate-CoA ligase activity;acid-thiol ligase activity;adenyl nucleotide binding;adenyl ribonucleotide binding;ATP binding;binding;catalytic activity;CoA-ligase activity;ligase activity;ligase activity, forming carbon-sulfur bonds;nucleotide binding;purine nucleotide binding;purine ribonucleoside triphosphate binding;purine ribonucleotide binding;ribonucleotide binding	cell part;cytoplasm;intracellular membrane-bounded organelle;intracellular organelle;intracellular organelle part;intracellular part;membrane-bounded organelle;nuclear part;nucleoplasm;organelle;organelle part	Carbon fixation pathways in prokaryotes;Glycolysis / Gluconeogenesis;Methane metabolism;Propanoate metabolism;Pyruvate metabolism	+	+			JMD_Mido_JMD;TKD_Mido_TKD	Q9QXG4_S30_M1_1	EGRVRGWSPPPEVRR	S	30	4.36172	0.00124444	2.38633	7.29863	3.81596	0.000333614	1.40831	5.27041	1.6768	0.175808	0.571456	2.01083	0.977071	0.214813	-0.406566	-1.29724	Q9QXG4	Acss2	ACSA_MOUSE
0.234545	0.225215	0.228474	0.117095	0.81269	1.08095	1.18385	0.705464	1.07196	0.94551	0.902864	1.02106	0.946457	1.19729	1.17102	1.21901	2	acetyl-CoA biosynthetic process;acetyl-CoA metabolic process;biosynthetic process;cellular biosynthetic process;cellular metabolic process;cellular process;coenzyme biosynthetic process;coenzyme metabolic process;cofactor biosynthetic process;cofactor metabolic process;lipid biosynthetic process;lipid metabolic process;metabolic process;primary metabolic process	acetate-CoA ligase activity;acid-thiol ligase activity;catalytic activity;CoA-ligase activity;ligase activity;ligase activity, forming carbon-sulfur bonds	cell part;cytoplasm;intracellular membrane-bounded organelle;intracellular organelle;intracellular organelle part;intracellular part;membrane-bounded organelle;nuclear part;nucleoplasm;organelle;organelle part		+		+		JMD_Mido_JMD;TKD_JMD	A2AQN4_S267_M2_1	MNDSPSQSPPVKRPC	S	267	3.18133	0.00276133	0.744406	3.45528	1.04211	0.308093	0.148095	0.853255	5.52043	0.12736	0.784016	5.32813	0.711245	0.410923	0.187705	0.821421	A2AQN4	Acss2	A2AQN4_MOUSE
0.234545	0.225215	0.228474	0.117095	0.81269	1.08095	1.18385	0.705464	1.07196	0.94551	0.902864	1.02106	0.946457	1.19729	1.17102	1.21901	2	acetyl-CoA biosynthetic process;acetyl-CoA metabolic process;biosynthetic process;cellular biosynthetic process;cellular metabolic process;cellular process;coenzyme biosynthetic process;coenzyme metabolic process;cofactor biosynthetic process;cofactor metabolic process;lipid biosynthetic process;lipid metabolic process;metabolic process;primary metabolic process	acetate-CoA ligase activity;acid-thiol ligase activity;catalytic activity;CoA-ligase activity;ligase activity;ligase activity, forming carbon-sulfur bonds	cell part;cytoplasm;intracellular membrane-bounded organelle;intracellular organelle;intracellular organelle part;intracellular part;membrane-bounded organelle;nuclear part;nucleoplasm;organelle;organelle part		+		+		JMD_Mido_JMD;TKD_JMD	A2AQN4_S263_M2_1	AELGMNDSPSQSPPV	S	263	3.18133	0.00276272	0.744406	3.45528	1.04211	0.308148	0.148095	0.853255	5.52043	0.132667	0.784016	5.32813	0.711245	0.410824	0.187705	0.821421	A2AQN4	Acss2	A2AQN4_MOUSE
0.234545	0.225215	0.228474	0.117095	0.81269	1.08095	1.18385	0.705464	1.07196	0.94551	0.902864	1.02106	0.946457	1.19729	1.17102	1.21901	2	acetyl-CoA biosynthetic process;acetyl-CoA metabolic process;biosynthetic process;cellular biosynthetic process;cellular metabolic process;cellular process;coenzyme biosynthetic process;coenzyme metabolic process;cofactor biosynthetic process;cofactor metabolic process;lipid biosynthetic process;lipid metabolic process;metabolic process;primary metabolic process	acetate-CoA ligase activity;acid-thiol ligase activity;catalytic activity;CoA-ligase activity;ligase activity;ligase activity, forming carbon-sulfur bonds	cell part;cytoplasm;intracellular membrane-bounded organelle;intracellular organelle;intracellular organelle part;intracellular part;membrane-bounded organelle;nuclear part;nucleoplasm;organelle;organelle part		+		+		JMD_Mido_JMD;TKD_JMD	A2AQN5_S267_M2_1	MNDSPSQSPPVKRPC	S	267	3.18133	0.00276411	0.744406	3.45528	1.04211	0.307928	0.148095	0.853255	5.52043	0.151619	0.784016	5.32813	0.711245	0.410725	0.187705	0.821421	A2AQN5	Acss2	A2AQN5_MOUSE
0.234545	0.225215	0.228474	0.117095	0.81269	1.08095	1.18385	0.705464	1.07196	0.94551	0.902864	1.02106	0.946457	1.19729	1.17102	1.21901	2	acetyl-CoA biosynthetic process;acetyl-CoA metabolic process;biosynthetic process;cellular biosynthetic process;cellular metabolic process;cellular process;coenzyme biosynthetic process;coenzyme metabolic process;cofactor biosynthetic process;cofactor metabolic process;lipid biosynthetic process;lipid metabolic process;metabolic process;primary metabolic process	acetate-CoA ligase activity;acid-thiol ligase activity;catalytic activity;CoA-ligase activity;ligase activity;ligase activity, forming carbon-sulfur bonds	cell part;cytoplasm;intracellular membrane-bounded organelle;intracellular organelle;intracellular organelle part;intracellular part;membrane-bounded organelle;nuclear part;nucleoplasm;organelle;organelle part		+		+		JMD_Mido_JMD;TKD_JMD	A2AQN5_S263_M2_1	AELGMNDSPSQSPPV	S	263	3.18133	0.00276551	0.744406	3.45528	1.04211	0.307983	0.148095	0.853255	5.52043	0.122462	0.784016	5.32813	0.711245	0.411122	0.187705	0.821421	A2AQN5	Acss2	A2AQN5_MOUSE
0.234545	0.225215	0.228474	0.117095	0.81269	1.08095	1.18385	0.705464	1.07196	0.94551	0.902864	1.02106	0.946457	1.19729	1.17102	1.21901	2	acetate biosynthetic process;acetate metabolic process;acetyl-CoA biosynthetic process;acetyl-CoA metabolic process;biosynthetic process;carboxylic acid biosynthetic process;carboxylic acid metabolic process;cellular biosynthetic process;cellular ketone metabolic process;cellular metabolic process;cellular process;coenzyme biosynthetic process;coenzyme metabolic process;cofactor biosynthetic proc…	acetate-CoA ligase activity;acid-thiol ligase activity;adenyl nucleotide binding;adenyl ribonucleotide binding;ATP binding;binding;catalytic activity;CoA-ligase activity;ligase activity;ligase activity, forming carbon-sulfur bonds;nucleotide binding;purine nucleotide binding;purine ribonucleoside triphosphate binding;purine ribonucleotide binding;ribonucleotide binding	cell part;cytoplasm;intracellular membrane-bounded organelle;intracellular organelle;intracellular organelle part;intracellular part;membrane-bounded organelle;nuclear part;nucleoplasm;organelle;organelle part	Carbon fixation pathways in prokaryotes;Glycolysis / Gluconeogenesis;Methane metabolism;Propanoate metabolism;Pyruvate metabolism	+		+		JMD_Mido_JMD;TKD_JMD	Q9QXG4_S267_M2_1	MNDSPSQSPPVKRPC	S	267	3.18133	0.0027669	0.744406	3.45528	1.04211	0.307872	0.148095	0.853255	5.52043	0.144727	0.784016	5.32813	0.711245	0.411023	0.187705	0.821421	Q9QXG4	Acss2	ACSA_MOUSE
0.234545	0.225215	0.228474	0.117095	0.81269	1.08095	1.18385	0.705464	1.07196	0.94551	0.902864	1.02106	0.946457	1.19729	1.17102	1.21901	2	acetate biosynthetic process;acetate metabolic process;acetyl-CoA biosynthetic process;acetyl-CoA metabolic process;biosynthetic process;carboxylic acid biosynthetic process;carboxylic acid metabolic process;cellular biosynthetic process;cellular ketone metabolic process;cellular metabolic process;cellular process;coenzyme biosynthetic process;coenzyme metabolic process;cofactor biosynthetic proc…	acetate-CoA ligase activity;acid-thiol ligase activity;adenyl nucleotide binding;adenyl ribonucleotide binding;ATP binding;binding;catalytic activity;CoA-ligase activity;ligase activity;ligase activity, forming carbon-sulfur bonds;nucleotide binding;purine nucleotide binding;purine ribonucleoside triphosphate binding;purine ribonucleotide binding;ribonucleotide binding	cell part;cytoplasm;intracellular membrane-bounded organelle;intracellular organelle;intracellular organelle part;intracellular part;membrane-bounded organelle;nuclear part;nucleoplasm;organelle;organelle part	Carbon fixation pathways in prokaryotes;Glycolysis / Gluconeogenesis;Methane metabolism;Propanoate metabolism;Pyruvate metabolism	+		+		JMD_Mido_JMD;TKD_JMD	Q9QXG4_S263_M2_1	AELGMNDSPSQSPPV	S	263	3.18133	0.0027683	0.744406	3.45528	1.04211	0.308038	0.148095	0.853255	5.52043	0.138435	0.784016	5.32813	0.711245	0.410626	0.187705	0.821421	Q9QXG4	Acss2	ACSA_MOUSE
NaN	0.345673	-0.851853	NaN	1.48956	1.83389	NaN	NaN	NaN	NaN	0.307291	NaN	1.86538	1.4381	1.37509	1.34742	1	acetyl-CoA biosynthetic process;acetyl-CoA metabolic process;biosynthetic process;cellular biosynthetic process;cellular metabolic process;cellular process;coenzyme biosynthetic process;coenzyme metabolic process;cofactor biosynthetic process;cofactor metabolic process;lipid biosynthetic process;lipid metabolic process;metabolic process;primary metabolic process	acetate-CoA ligase activity;acid-thiol ligase activity;catalytic activity;CoA-ligase activity;ligase activity;ligase activity, forming carbon-sulfur bonds	cell part;cytoplasm;intracellular membrane-bounded organelle;intracellular organelle;intracellular organelle part;intracellular part;membrane-bounded organelle;nuclear part;nucleoplasm;organelle;organelle part		+				JMD_Mido_JMD	A2AQN4_S263_M1_1	AELGMNDSPSQSPPV	S	263	1.0383	0.0528113	1.91482	2.64835	0	0.867694	1.19921	0	0	1	0.560381	0	0.300229	0.644945	-0.155232	-0.500657	A2AQN4	Acss2	A2AQN4_MOUSE
NaN	0.345673	-0.851853	NaN	1.48956	1.83389	NaN	NaN	NaN	NaN	0.307291	NaN	1.86538	1.4381	1.37509	1.34742	1	acetyl-CoA biosynthetic process;acetyl-CoA metabolic process;biosynthetic process;cellular biosynthetic process;cellular metabolic process;cellular process;coenzyme biosynthetic process;coenzyme metabolic process;cofactor biosynthetic process;cofactor metabolic process;lipid biosynthetic process;lipid metabolic process;metabolic process;primary metabolic process	acetate-CoA ligase activity;acid-thiol ligase activity;catalytic activity;CoA-ligase activity;ligase activity;ligase activity, forming carbon-sulfur bonds	cell part;cytoplasm;intracellular membrane-bounded organelle;intracellular organelle;intracellular organelle part;intracellular part;membrane-bounded organelle;nuclear part;nucleoplasm;organelle;organelle part		+				JMD_Mido_JMD	A2AQN5_S263_M1_1	AELGMNDSPSQSPPV	S	263	1.0383	0.052798	1.91482	2.64835	0	0.867755	1.19921	0	0	1	0.560381	0	0.300229	0.644819	-0.155232	-0.500657	A2AQN5	Acss2	A2AQN5_MOUSE
NaN	0.345673	-0.851853	NaN	1.48956	1.83389	NaN	NaN	NaN	NaN	0.307291	NaN	1.86538	1.4381	1.37509	1.34742	1	acetate biosynthetic process;acetate metabolic process;acetyl-CoA biosynthetic process;acetyl-CoA metabolic process;biosynthetic process;carboxylic acid biosynthetic process;carboxylic acid metabolic process;cellular biosynthetic process;cellular ketone metabolic process;cellular metabolic process;cellular process;coenzyme biosynthetic process;coenzyme metabolic process;cofactor biosynthetic proc…	acetate-CoA ligase activity;acid-thiol ligase activity;adenyl nucleotide binding;adenyl ribonucleotide binding;ATP binding;binding;catalytic activity;CoA-ligase activity;ligase activity;ligase activity, forming carbon-sulfur bonds;nucleotide binding;purine nucleotide binding;purine ribonucleoside triphosphate binding;purine ribonucleotide binding;ribonucleotide binding	cell part;cytoplasm;intracellular membrane-bounded organelle;intracellular organelle;intracellular organelle part;intracellular part;membrane-bounded organelle;nuclear part;nucleoplasm;organelle;organelle part	Carbon fixation pathways in prokaryotes;Glycolysis / Gluconeogenesis;Methane metabolism;Propanoate metabolism;Pyruvate metabolism	+				JMD_Mido_JMD	Q9QXG4_S263_M1_1	AELGMNDSPSQSPPV	S	263	1.0383	0.0528165	1.91482	2.64835	0	0.867816	1.19921	0	0	1	0.560381	0	0.300229	0.64507	-0.155232	-0.500657	Q9QXG4	Acss2	ACSA_MOUSE
7.88609	8.08276	7.42929	8.34909	8.17928	8.95245	8.47137	8.55456	7.1179	7.56818	NaN	7.44685	7.99755	8.37475	8.49093	8.14383	1	anatomical structure development;anatomical structure homeostasis;anatomical structure morphogenesis;ATP-dependent chromatin remodeling;axonogenesis;biological adhesion;biological regulation;cell adhesion;cell part morphogenesis;cell projection morphogenesis;cell projection organization;cell-cell adhesion;cellular component morphogenesis;cellular component organization;cellular component organiza…	adenyl nucleotide binding;adenyl ribonucleotide binding;ATP binding;binding;core promoter proximal region DNA binding;core promoter proximal region sequence-specific DNA binding;cytoskeletal protein binding;DNA binding;enhancer binding;enhancer sequence-specific DNA binding;enzyme binding;identical protein binding;kinesin binding;nitric-oxide synthase binding;nucleic acid binding;nucleotide bindi…	adherens junction;anchoring junction;axon;blood microparticle;cell cortex part;cell junction;cell part;cell projection;cell-substrate adherens junction;cell-substrate junction;chromatin;chromosomal part;cortical cytoskeleton;cytoplasmic part;cytoskeletal part;cytoskeleton;cytosol;extracellular membrane-bounded organelle;extracellular organelle;extracellular region part;extracellular space;extrace…	Adherens junction;Arrhythmogenic right ventricular cardiomyopathy (ARVC);Bacterial invasion of epithelial cells;Dilated cardiomyopathy;Focal adhesion;Hypertrophic cardiomyopathy (HCM);Leukocyte transendothelial migration;Pathogenic Escherichia coli infection;Phagosome;Phototransduction - fly;Regulation of actin cytoskeleton;Shigellosis;Tight junction;Vibrio cholerae infection;Viral myocarditis	+	+			JMD_Mido_JMD;TKD_Mido_TKD	P60710_S52_M1_1	VGMGQKDSYVGDEAQ	S	52	1.27327	0.065333	0.602605	1.71636	2.40397	0.00625486	0.874121	3.19943	1.0951	0.294958	-0.559163	-1.57245	0.722244	0.331443	-0.287647	-0.976874	P60710	Actb	ACTB_MOUSE
NaN	-0.778508	-1.54623	-1.13429	0.713563	0.886212	1.03014	0.711982	-1.24788	-1.12457	-1.05708	-1.54499	0.183936	0.47291	0.529837	0.389757	1	anatomical structure development;anatomical structure homeostasis;anatomical structure morphogenesis;ATP-dependent chromatin remodeling;axonogenesis;biological adhesion;biological regulation;cell adhesion;cell part morphogenesis;cell projection morphogenesis;cell projection organization;cell-cell adhesion;cellular component morphogenesis;cellular component organization;cellular component organiza…	adenyl nucleotide binding;adenyl ribonucleotide binding;ATP binding;binding;core promoter proximal region DNA binding;core promoter proximal region sequence-specific DNA binding;cytoskeletal protein binding;DNA binding;enhancer binding;enhancer sequence-specific DNA binding;enzyme binding;identical protein binding;kinesin binding;nitric-oxide synthase binding;nucleic acid binding;nucleotide bindi…	adherens junction;anchoring junction;axon;blood microparticle;cell cortex part;cell junction;cell part;cell projection;cell-substrate adherens junction;cell-substrate junction;chromatin;chromosomal part;cortical cytoskeleton;cytoplasmic part;cytoskeletal part;cytoskeleton;cytosol;extracellular membrane-bounded organelle;extracellular organelle;extracellular region part;extracellular space;extrace…	Adherens junction;Arrhythmogenic right ventricular cardiomyopathy (ARVC);Bacterial invasion of epithelial cells;Dilated cardiomyopathy;Focal adhesion;Hypertrophic cardiomyopathy (HCM);Leukocyte transendothelial migration;Pathogenic Escherichia coli infection;Phagosome;Phototransduction - fly;Regulation of actin cytoskeleton;Shigellosis;Tight junction;Vibrio cholerae infection;Viral myocarditis	+	+			JMD_Mido_JMD;TKD_Mido_TKD	P60710_S239_M1_1	SSSSLEKSYELPDGQ	S	239	3.68776	0.00110145	1.98848	6.4859	4.77905	0	1.63774	7.06356	0.152354	0.930773	-0.0906228	-0.278592	2.19426	0.0844907	-0.441364	-2.12416	P60710	Actb	ACTB_MOUSE
-0.791094	-0.900825	-1.64994	-1.03786	0.327805	0.516448	0.43535	0.432351	-1.27495	-1.10383	-0.506921	-1.00848	0.224695	0.0814676	0.112865	0.195086	1	ATP-dependent chromatin remodeling;cellular component organization;cellular component organization at cellular level;cellular component organization or biogenesis;cellular component organization or biogenesis at cellular level;cellular macromolecule metabolic process;cellular metabolic process;cellular process;cellular protein metabolic process;chromatin modification;chromatin organization;chroma…	binding;chromatin binding	cell part;chromatin;chromatin remodeling complex;chromosomal part;DNA helicase complex;H4/H2A histone acetyltransferase complex;histone acetyltransferase complex;Ino80 complex;intracellular membrane-bounded organelle;intracellular organelle;intracellular organelle part;intracellular part;macromolecular complex;membrane;membrane-bounded organelle;npBAF complex;NuA4 histone acetyltransferase comple…		+	+			JMD_Mido_JMD;TKD_Mido_TKD	A0A0A6YWG8_S237_M1_1	KEAVREGSPANWKRK	S	237	3.62597	0.000865823	1.52292	5.15154	3.26751	0.00204517	1.12708	4.1988	0.188181	0.899746	0.121385	0.343872	2.75859	0.115042	-0.27446	-1.81408	A0A0A6YWG8	Actl6a	A0A0A6YWG8_MOUSE
-0.791094	-0.900825	-1.64994	-1.03786	0.327805	0.516448	0.43535	0.432351	-1.27495	-1.10383	-0.506921	-1.00848	0.224695	0.0814676	0.112865	0.195086	1	anatomical structure development;ATP-dependent chromatin remodeling;biological regulation;biosynthetic process;cellular biosynthetic process;cellular component organization;cellular component organization at cellular level;cellular component organization or biogenesis;cellular component organization or biogenesis at cellular level;cellular macromolecule biosynthetic process;cellular macromolecule…	binding;chromatin binding;core promoter proximal region DNA binding;core promoter proximal region sequence-specific DNA binding;DNA binding;enhancer binding;enhancer sequence-specific DNA binding;nucleic acid binding;regulatory region DNA binding;regulatory region nucleic acid binding;RNA polymerase II core promoter proximal region sequence-specific DNA binding;RNA polymerase II distal enhancer s…	cell part;chromatin;chromatin remodeling complex;chromosomal part;DNA helicase complex;H4/H2A histone acetyltransferase complex;histone acetyltransferase complex;Ino80 complex;intracellular membrane-bounded organelle;intracellular organelle;intracellular organelle part;intracellular part;macromolecular complex;membrane;membrane-bounded organelle;npBAF complex;NuA4 histone acetyltransferase comple…		+	+			JMD_Mido_JMD;TKD_Mido_TKD	Q9Z2N8_S233_M1_1	KEAVREGSPANWKRK	S	233	3.62597	0.000864728	1.52292	5.15154	3.26751	0.00204635	1.12708	4.1988	0.188181	0.899628	0.121385	0.343872	2.75859	0.114965	-0.27446	-1.81408	Q9Z2N8	Actl6a	ACL6A_MOUSE
-4.33191	-3.72386	NaN	NaN	NaN	-5.30573	NaN	NaN	NaN	NaN	-5.23373	NaN	-6.21677	NaN	NaN	-4.92465	1	biological regulation;biosynthetic process;cell cycle phase;cell cycle process;cell division;cellular biosynthetic process;cellular component organization;cellular component organization at cellular level;cellular component organization or biogenesis;cellular component organization or biogenesis at cellular level;cellular macromolecule biosynthetic process;cellular macromolecule metabolic process…	adenyl nucleotide binding;adenyl ribonucleotide binding;ATP binding;binding;nucleotide binding;purine nucleotide binding;purine ribonucleoside triphosphate binding;purine ribonucleotide binding;ribonucleotide binding	cell part;chromatin remodeling complex;chromosomal part;DNA helicase complex;Ino80 complex;intracellular membrane-bounded organelle;intracellular organelle;intracellular organelle part;intracellular part;macromolecular complex;membrane-bounded organelle;nuclear chromosome part;nuclear part;nucleus;organelle;organelle part;protein complex							Q8R2S9_S132_M1_1	GTRRIPVSPEQTRSY	S	132	0	1	-1.27784	0	0	1	-0.336982	0	0	1	-1.20584	0	0	0.969684	-0.264985	0	Q8R2S9	Actr8	ARP8_MOUSE
3.95134	4.16956	3.48258	3.40381	3.37433	3.21923	3.39846	3.2538	3.14966	3.1289	3.46123	3.22307	3.06233	2.99223	2.88601	2.70362	1	biological adhesion;biological regulation;cell adhesion;cell adhesion mediated by integrin;cell migration;cell motility;cell surface receptor linked signaling pathway;cellular component movement;cellular macromolecule metabolic process;cellular metabolic process;cellular process;cellular protein metabolic process;cellular response to stimulus;defense response;defense response to bacterium;defense…	binding;catalytic activity;cation binding;cytokine receptor binding;endopeptidase activity;growth factor receptor binding;hydrolase activity;integrin binding;interleukin-6 receptor binding;ion binding;metal ion binding;metalloendopeptidase activity;metallopeptidase activity;Notch binding;PDZ domain binding;peptidase activity;peptidase activity, acting on L-amino acid peptides;protein binding;prot…	actin cytoskeleton;adherens junction;anchoring junction;apical plasma membrane;cell junction;cell part;cell projection membrane;cell projection part;cell surface;cell-cell junction;cell-substrate adherens junction;cell-substrate junction;cytoplasm;cytoskeleton;focal adhesion;integral to membrane;integral to plasma membrane;intracellular non-membrane-bounded organelle;intracellular organelle;intra…	Alzheimer's disease;Epithelial cell signaling in Helicobacter pylori infection;Notch signaling pathway		+			TKD_Mido_TKD	E9PXU2_S813_M1_1	NSSTAAKSFEDLTDH	S	813	1.2276	0.0936412	-0.44037	-1.52075	1.6316	0.064126	-0.329665	-1.57651	1.36854	0.251314	-0.511112	-1.7065	2.37079	0.0855233	-0.400406	-2.1111	E9PXU2	Adam17	E9PXU2_MOUSE
3.95134	4.16956	3.48258	3.40381	3.37433	3.21923	3.39846	3.2538	3.14966	3.1289	3.46123	3.22307	3.06233	2.99223	2.88601	2.70362	1	adaptive immune response;adaptive immune response based on somatic recombination of immune receptors built from immunoglobulin superfamily domains;anatomical structure development;B cell activation;B cell differentiation;biological adhesion;biological regulation;cell activation;cell adhesion;cell adhesion mediated by integrin;cell differentiation;cell motility;cell surface receptor linked signali…	binding;catalytic activity;cation binding;cytokine receptor binding;endopeptidase activity;growth factor receptor binding;hydrolase activity;integrin binding;interleukin-6 receptor binding;ion binding;metal ion binding;metalloendopeptidase activity;metallopeptidase activity;Notch binding;PDZ domain binding;peptidase activity;peptidase activity, acting on L-amino acid peptides;protein binding;prot…	actin cytoskeleton;apical plasma membrane;cell part;cell surface;cytoplasm;cytoskeleton;extracellular region;integral to membrane;integral to plasma membrane;intracellular non-membrane-bounded organelle;intracellular organelle;intracellular part;intrinsic to membrane;intrinsic to plasma membrane;membrane;membrane part;membrane raft;non-membrane-bounded organelle;organelle;plasma membrane;plasma m…	Alzheimer's disease;Epithelial cell signaling in Helicobacter pylori infection;Notch signaling pathway		+			TKD_Mido_TKD	Q9Z0F8_S794_M1_1	NSSTAAKSFEDLTDH	S	794	1.2276	0.0936201	-0.44037	-1.52075	1.6316	0.0641405	-0.329665	-1.57651	1.36854	0.25115	-0.511112	-1.7065	2.37079	0.0856015	-0.400406	-2.1111	Q9Z0F8	Adam17	ADA17_MOUSE
NaN	NaN	NaN	NaN	NaN	-2.12617	NaN	NaN	NaN	NaN	NaN	NaN	NaN	NaN	NaN	NaN	1	adenosine to inosine editing;anatomical structure development;base conversion or substitution editing;biological regulation;biosynthetic process;cell differentiation;cellular biosynthetic process;cellular component assembly;cellular component assembly at cellular level;cellular component organization;cellular component organization at cellular level;cellular component organization or biogenesis;c…	adenosine deaminase activity;binding;catalytic activity;cation binding;deaminase activity;DNA binding;double-stranded RNA adenosine deaminase activity;hydrolase activity;hydrolase activity, acting on carbon-nitrogen (but not peptide) bonds;hydrolase activity, acting on carbon-nitrogen (but not peptide) bonds, in cyclic amidines;ion binding;left-handed Z-DNA binding;metal ion binding;nucleic acid …	cell part;cytoplasm;intracellular membrane-bounded organelle;intracellular non-membrane-bounded organelle;intracellular organelle;intracellular organelle part;intracellular part;membrane;membrane-bounded organelle;non-membrane-bounded organelle;nuclear part;nucleolus;nucleoplasm;nucleus;organelle;organelle part	Cytosolic DNA-sensing pathway;Measles						Q99MU3_S231_M1_1	RGEPGLDSEDGDPAS	S	231	0	1	NaN	0	NaN	1	0	NaN	NaN	1	0	NaN	0	1	NaN	0	Q99MU3	Adar	DSRAD_MOUSE
NaN	NaN	NaN	NaN	NaN	-2.12617	NaN	NaN	NaN	NaN	NaN	NaN	NaN	NaN	NaN	NaN	1	adenosine to inosine editing;anatomical structure development;base conversion or substitution editing;biological regulation;biosynthetic process;cell differentiation;cellular biosynthetic process;cellular component assembly;cellular component assembly at cellular level;cellular component organization;cellular component organization at cellular level;cellular component organization or biogenesis;c…	adenosine deaminase activity;binding;catalytic activity;cation binding;deaminase activity;DNA binding;double-stranded RNA adenosine deaminase activity;hydrolase activity;hydrolase activity, acting on carbon-nitrogen (but not peptide) bonds;hydrolase activity, acting on carbon-nitrogen (but not peptide) bonds, in cyclic amidines;ion binding;left-handed Z-DNA binding;metal ion binding;nucleic acid …	cell part;cytoplasm;intracellular membrane-bounded organelle;intracellular non-membrane-bounded organelle;intracellular organelle;intracellular organelle part;intracellular part;membrane;membrane-bounded organelle;non-membrane-bounded organelle;nuclear part;nucleolus;nucleoplasm;nucleus;organelle;organelle part	Cytosolic DNA-sensing pathway;Measles						Q99MU3-2_S231_M1_1	RGEPGLDSEDGDPAS	S	231	0	1	NaN	0	NaN	1	0	NaN	NaN	1	0	NaN	0	1	NaN	0	Q99MU3-2	Adar	DSRAD_MOUSE
-1.94204	-2.34621	NaN	NaN	-2.68715	-1.96406	NaN	NaN	-2.65401	NaN	-3.07716	-2.71004	-2.03606	NaN	NaN	NaN	1	adenosine to inosine editing;anatomical structure development;base conversion or substitution editing;biological regulation;biosynthetic process;cell differentiation;cellular biosynthetic process;cellular component assembly;cellular component assembly at cellular level;cellular component organization;cellular component organization at cellular level;cellular component organization or biogenesis;c…	adenosine deaminase activity;binding;catalytic activity;cation binding;deaminase activity;DNA binding;double-stranded RNA adenosine deaminase activity;hydrolase activity;hydrolase activity, acting on carbon-nitrogen (but not peptide) bonds;hydrolase activity, acting on carbon-nitrogen (but not peptide) bonds, in cyclic amidines;ion binding;left-handed Z-DNA binding;metal ion binding;nucleic acid …	cell part;cytoplasm;intracellular membrane-bounded organelle;intracellular non-membrane-bounded organelle;intracellular organelle;intracellular organelle part;intracellular part;membrane;membrane-bounded organelle;non-membrane-bounded organelle;nuclear part;nucleolus;nucleoplasm;nucleus;organelle;organelle part	Cytosolic DNA-sensing pathway;Measles						Q99MU3_S238_M1_1	SEDGDPASDLEGPSE	S	238	0.152392	0.918361	-0.181479	-0.35294	0	1	0.777678	0	1.21655	0.244086	-0.669612	-2.04077	0	1	0.289545	0	Q99MU3	Adar	DSRAD_MOUSE
-1.94204	-2.34621	NaN	NaN	-2.68715	-1.96406	NaN	NaN	-2.65401	NaN	-3.07716	-2.71004	-2.03606	NaN	NaN	NaN	1	adenosine to inosine editing;anatomical structure development;base conversion or substitution editing;biological regulation;biosynthetic process;cell differentiation;cellular biosynthetic process;cellular component assembly;cellular component assembly at cellular level;cellular component organization;cellular component organization at cellular level;cellular component organization or biogenesis;c…	adenosine deaminase activity;binding;catalytic activity;cation binding;deaminase activity;DNA binding;double-stranded RNA adenosine deaminase activity;hydrolase activity;hydrolase activity, acting on carbon-nitrogen (but not peptide) bonds;hydrolase activity, acting on carbon-nitrogen (but not peptide) bonds, in cyclic amidines;ion binding;left-handed Z-DNA binding;metal ion binding;nucleic acid …	cell part;cytoplasm;intracellular membrane-bounded organelle;intracellular non-membrane-bounded organelle;intracellular organelle;intracellular organelle part;intracellular part;membrane;membrane-bounded organelle;non-membrane-bounded organelle;nuclear part;nucleolus;nucleoplasm;nucleus;organelle;organelle part	Cytosolic DNA-sensing pathway;Measles						Q99MU3-2_S238_M1_1	SEDGDPASDLEGPSE	S	238	0.152392	0.918222	-0.181479	-0.35294	0	1	0.777678	0	1.21655	0.244249	-0.669612	-2.04077	0	1	0.289545	0	Q99MU3-2	Adar	DSRAD_MOUSE
NaN	NaN	NaN	NaN	NaN	NaN	NaN	NaN	-2.95038	NaN	NaN	NaN	NaN	NaN	NaN	NaN	1	adenosine to inosine editing;anatomical structure development;base conversion or substitution editing;biological regulation;biosynthetic process;cell differentiation;cellular biosynthetic process;cellular component assembly;cellular component assembly at cellular level;cellular component organization;cellular component organization at cellular level;cellular component organization or biogenesis;c…	adenosine deaminase activity;binding;catalytic activity;cation binding;deaminase activity;DNA binding;double-stranded RNA adenosine deaminase activity;hydrolase activity;hydrolase activity, acting on carbon-nitrogen (but not peptide) bonds;hydrolase activity, acting on carbon-nitrogen (but not peptide) bonds, in cyclic amidines;ion binding;left-handed Z-DNA binding;metal ion binding;nucleic acid …	cell part;cytoplasm;intracellular membrane-bounded organelle;intracellular non-membrane-bounded organelle;intracellular organelle;intracellular organelle part;intracellular part;membrane;membrane-bounded organelle;non-membrane-bounded organelle;nuclear part;nucleolus;nucleoplasm;nucleus;organelle;organelle part	Cytosolic DNA-sensing pathway;Measles						Q99MU3_S244_M1_1	ASDLEGPSEPLDMAE	S	244	NaN	1	0	NaN	0	1	NaN	0	0	1	NaN	0	NaN	1	0	NaN	Q99MU3	Adar	DSRAD_MOUSE
NaN	NaN	NaN	NaN	NaN	NaN	NaN	NaN	-2.95038	NaN	NaN	NaN	NaN	NaN	NaN	NaN	1	adenosine to inosine editing;anatomical structure development;base conversion or substitution editing;biological regulation;biosynthetic process;cell differentiation;cellular biosynthetic process;cellular component assembly;cellular component assembly at cellular level;cellular component organization;cellular component organization at cellular level;cellular component organization or biogenesis;c…	adenosine deaminase activity;binding;catalytic activity;cation binding;deaminase activity;DNA binding;double-stranded RNA adenosine deaminase activity;hydrolase activity;hydrolase activity, acting on carbon-nitrogen (but not peptide) bonds;hydrolase activity, acting on carbon-nitrogen (but not peptide) bonds, in cyclic amidines;ion binding;left-handed Z-DNA binding;metal ion binding;nucleic acid …	cell part;cytoplasm;intracellular membrane-bounded organelle;intracellular non-membrane-bounded organelle;intracellular organelle;intracellular organelle part;intracellular part;membrane;membrane-bounded organelle;non-membrane-bounded organelle;nuclear part;nucleolus;nucleoplasm;nucleus;organelle;organelle part	Cytosolic DNA-sensing pathway;Measles						Q99MU3-2_S244_M1_1	ASDLEGPSEPLDMAE	S	244	NaN	1	0	NaN	0	1	NaN	0	0	1	NaN	0	NaN	1	0	NaN	Q99MU3-2	Adar	DSRAD_MOUSE
0.790464	-0.370395	NaN	-0.738689	NaN	-0.754977	-0.960287	NaN	-0.717788	-0.492131	NaN	-0.77122	NaN	NaN	-0.868134	NaN	2	actin cytoskeleton organization;actin filament bundle assembly;actin filament capping;actin filament organization;actin filament-based process;anatomical structure homeostasis;anatomical structure morphogenesis;barbed-end actin filament capping;biological regulation;cell communication;cell differentiation;cell morphogenesis;cell volume homeostasis;cellular component assembly;cellular component as…	actin binding;actin filament binding;binding;cytoskeletal protein binding;identical protein binding;protein binding;protein dimerization activity;protein heterodimerization activity;protein homodimerization activity;spectrin binding;structural molecule activity;transcription factor binding	adherens junction;anchoring junction;cell junction;cell part;cell projection;cell projection part;cell-substrate adherens junction;cell-substrate junction;cytoplasmic part;cytoskeletal part;cytoskeleton;dendritic spine;F-actin capping protein complex;focal adhesion;intermediate filament cytoskeleton;intracellular membrane-bounded organelle;intracellular non-membrane-bounded organelle;intracellula…							Q9QYC0_T614_M2_1	VPNTPPSTPVKLEED	T	614	0.524313	0.272021	-0.751426	-1.07385	0	1	-0.207754	0	0.519289	0.563644	-0.554173	-0.97456	0	1	-0.0105014	0	Q9QYC0	Add1	ADDA_MOUSE
0.790464	-0.370395	NaN	-0.738689	NaN	-0.754977	-0.960287	NaN	-0.717788	-0.492131	NaN	-0.77122	NaN	NaN	-0.868134	NaN	2	actin cytoskeleton organization;actin filament bundle assembly;actin filament capping;actin filament organization;actin filament-based process;anatomical structure homeostasis;anatomical structure morphogenesis;barbed-end actin filament capping;biological regulation;cell communication;cell differentiation;cell morphogenesis;cell volume homeostasis;cellular component assembly;cellular component as…	actin binding;actin filament binding;binding;cytoskeletal protein binding;identical protein binding;protein binding;protein dimerization activity;protein heterodimerization activity;protein homodimerization activity;spectrin binding;structural molecule activity;transcription factor binding	adherens junction;anchoring junction;cell junction;cell part;cell projection;cell projection part;cell-substrate adherens junction;cell-substrate junction;cytoplasmic part;cytoskeletal part;cytoskeleton;dendritic spine;F-actin capping protein complex;focal adhesion;intermediate filament cytoskeleton;intracellular membrane-bounded organelle;intracellular non-membrane-bounded organelle;intracellula…							Q9QYC0_S613_M2_1	AVPNTPPSTPVKLEE	S	613	0.524313	0.272072	-0.751426	-1.07385	0	1	-0.207754	0	0.519289	0.563512	-0.554173	-0.97456	0	1	-0.0105014	0	Q9QYC0	Add1	ADDA_MOUSE
0.869531	1.12409	0.378346	0.636817	2.90796	3.01428	2.75274	2.60061	-0.237016	0.607757	-0.652381	-0.93289	1.50476	1.73052	1.88249	1.50372	1	actin cytoskeleton organization;actin filament bundle assembly;actin filament capping;actin filament organization;actin filament-based process;anatomical structure homeostasis;anatomical structure morphogenesis;barbed-end actin filament capping;biological regulation;cell communication;cell differentiation;cell morphogenesis;cell volume homeostasis;cellular component assembly;cellular component as…	actin binding;actin filament binding;binding;cytoskeletal protein binding;identical protein binding;protein binding;protein dimerization activity;protein heterodimerization activity;protein homodimerization activity;spectrin binding;structural molecule activity;transcription factor binding	adherens junction;anchoring junction;cell junction;cell part;cell projection;cell projection part;cell-substrate adherens junction;cell-substrate junction;cytoplasmic part;cytoskeletal part;cytoskeleton;dendritic spine;F-actin capping protein complex;focal adhesion;intermediate filament cytoskeleton;intracellular membrane-bounded organelle;intracellular non-membrane-bounded organelle;intracellula…		+	+		+	JMD_Mido_JMD;TKD_Mido_JMD_Mido;TKD_Mido_TKD	Q9QYC0_S586_M1_1	VERKQKGSEENLDET	S	586	4.5357	0.00123659	2.0667	7.29454	2.86976	0.00112523	1.95901	4.37007	1.52956	0.166735	-1.05583	-2.23841	3.97474	0.0340488	-1.16353	-5.07124	Q9QYC0	Add1	ADDA_MOUSE
NaN	NaN	NaN	NaN	NaN	NaN	NaN	NaN	NaN	NaN	NaN	-1.44587	NaN	NaN	NaN	NaN	1	actin cytoskeleton organization;actin filament bundle assembly;actin filament capping;actin filament organization;actin filament-based process;anatomical structure homeostasis;anatomical structure morphogenesis;barbed-end actin filament capping;biological regulation;cell communication;cell differentiation;cell morphogenesis;cell volume homeostasis;cellular component assembly;cellular component as…	actin binding;actin filament binding;binding;cytoskeletal protein binding;identical protein binding;protein binding;protein dimerization activity;protein heterodimerization activity;protein homodimerization activity;spectrin binding;structural molecule activity;transcription factor binding	adherens junction;anchoring junction;cell junction;cell part;cell projection;cell projection part;cell-substrate adherens junction;cell-substrate junction;cytoplasmic part;cytoskeletal part;cytoskeleton;dendritic spine;F-actin capping protein complex;focal adhesion;intermediate filament cytoskeleton;intracellular membrane-bounded organelle;intracellular non-membrane-bounded organelle;intracellula…							Q9QYC0_S420_M1_1	PASVTGHSFASDGDS	S	420	NaN	1	0	NaN	0	1	NaN	0	0	1	NaN	0	NaN	1	0	NaN	Q9QYC0	Add1	ADDA_MOUSE
NaN	NaN	NaN	-1.68986	NaN	NaN	NaN	NaN	NaN	NaN	NaN	NaN	NaN	NaN	NaN	NaN	1	actin cytoskeleton organization;actin filament bundle assembly;actin filament capping;actin filament organization;actin filament-based process;anatomical structure homeostasis;anatomical structure morphogenesis;barbed-end actin filament capping;biological regulation;cell communication;cell differentiation;cell morphogenesis;cell volume homeostasis;cellular component assembly;cellular component as…	actin binding;actin filament binding;binding;cytoskeletal protein binding;identical protein binding;protein binding;protein dimerization activity;protein heterodimerization activity;protein homodimerization activity;spectrin binding;structural molecule activity;transcription factor binding	adherens junction;anchoring junction;cell junction;cell part;cell projection;cell projection part;cell-substrate adherens junction;cell-substrate junction;cytoplasmic part;cytoskeletal part;cytoskeleton;dendritic spine;F-actin capping protein complex;focal adhesion;intermediate filament cytoskeleton;intracellular membrane-bounded organelle;intracellular non-membrane-bounded organelle;intracellula…							Q9QYC0_S431_M1_1	DGDSGTCSPLRHSFQ	S	431	0	1	NaN	0	NaN	1	0	NaN	0	1	NaN	0	NaN	1	0	NaN	Q9QYC0	Add1	ADDA_MOUSE
-2.62727	-2.59639	NaN	NaN	NaN	NaN	NaN	NaN	NaN	NaN	NaN	NaN	NaN	NaN	NaN	NaN	1	actin cytoskeleton organization;actin filament bundle assembly;actin filament capping;actin filament organization;actin filament-based process;anatomical structure homeostasis;anatomical structure morphogenesis;barbed-end actin filament capping;biological regulation;cell communication;cell differentiation;cell morphogenesis;cell volume homeostasis;cellular component assembly;cellular component as…	actin binding;actin filament binding;binding;cytoskeletal protein binding;identical protein binding;protein binding;protein dimerization activity;protein heterodimerization activity;protein homodimerization activity;spectrin binding;structural molecule activity;transcription factor binding	adherens junction;anchoring junction;cell junction;cell part;cell projection;cell projection part;cell-substrate adherens junction;cell-substrate junction;cytoplasmic part;cytoskeletal part;cytoskeleton;dendritic spine;F-actin capping protein complex;focal adhesion;intermediate filament cytoskeleton;intracellular membrane-bounded organelle;intracellular non-membrane-bounded organelle;intracellula…							Q9QYC0_S724_M1_1	KKKFRTPSFLKKSKK	S	724	0	1	NaN	0	NaN	1	0	NaN	0	1	NaN	0	NaN	1	0	NaN	Q9QYC0	Add1	ADDA_MOUSE
-4.03546	NaN	NaN	NaN	NaN	NaN	NaN	NaN	NaN	NaN	NaN	NaN	NaN	NaN	NaN	NaN	1	actin cytoskeleton organization;actin filament bundle assembly;actin filament capping;actin filament organization;actin filament-based process;anatomical structure homeostasis;anatomical structure morphogenesis;barbed-end actin filament capping;biological regulation;cell communication;cell differentiation;cell morphogenesis;cell volume homeostasis;cellular component assembly;cellular component as…	actin binding;actin filament binding;binding;cytoskeletal protein binding;identical protein binding;protein binding;protein dimerization activity;protein heterodimerization activity;protein homodimerization activity;spectrin binding;structural molecule activity;transcription factor binding	adherens junction;anchoring junction;cell junction;cell part;cell projection;cell projection part;cell-substrate adherens junction;cell-substrate junction;cytoplasmic part;cytoskeletal part;cytoskeleton;dendritic spine;F-actin capping protein complex;focal adhesion;intermediate filament cytoskeleton;intracellular membrane-bounded organelle;intracellular non-membrane-bounded organelle;intracellula…							Q9QYC0_S12_M1_1	TRAAVVTSPPPTTAP	S	12	0	1	NaN	0	NaN	1	0	NaN	0	1	NaN	0	NaN	1	0	NaN	Q9QYC0	Add1	ADDA_MOUSE
NaN	-3.38961	NaN	NaN	NaN	NaN	NaN	NaN	NaN	NaN	NaN	NaN	NaN	NaN	NaN	NaN	1	actin cytoskeleton organization;actin filament bundle assembly;actin filament capping;actin filament organization;actin filament-based process;anatomical structure homeostasis;anatomical structure morphogenesis;barbed-end actin filament capping;biological regulation;cell communication;cell differentiation;cell morphogenesis;cell volume homeostasis;cellular component assembly;cellular component as…	actin binding;actin filament binding;binding;cytoskeletal protein binding;identical protein binding;protein binding;protein dimerization activity;protein heterodimerization activity;protein homodimerization activity;spectrin binding;structural molecule activity;transcription factor binding	adherens junction;anchoring junction;cell junction;cell part;cell projection;cell projection part;cell-substrate adherens junction;cell-substrate junction;cytoplasmic part;cytoskeletal part;cytoskeleton;dendritic spine;F-actin capping protein complex;focal adhesion;intermediate filament cytoskeleton;intracellular membrane-bounded organelle;intracellular non-membrane-bounded organelle;intracellula…							Q9QYC0_S465_M1_1	EEGQNGSSPKSKTKW	S	465	0	1	NaN	0	NaN	1	0	NaN	0	1	NaN	0	NaN	1	0	NaN	Q9QYC0	Add1	ADDA_MOUSE
3.46582	1.82442	NaN	2.39873	2.35413	1.65381	1.78221	2.49773	NaN	2.65408	NaN	2.60097	1.87375	2.09327	2.10255	1.7526	2		structural molecule activity	brush border;cell cortex;cell junction;cell part;cell projection;cell-cell junction;chromosome;condensed chromosome;condensed nuclear chromosome;cytoplasm;cytoplasmic part;cytoskeleton;intracellular non-membrane-bounded organelle;intracellular organelle;intracellular organelle part;intracellular part;membrane;non-membrane-bounded organelle;nuclear chromosome;nuclear part;nucleoplasm;organelle;org…			+			TKD_Mido_TKD	Q9QYB5_S681_M2_1	PDGSPSKSPSKKKKK	S	681	0.461421	0.370053	-0.491018	-0.858852	2.17909	0.0105789	-0.671985	-2.92414	0.0344202	1	0.0645383	0.0894939	0.205141	0.755945	-0.11643	-0.35811	Q9QYB5	Add3	ADDG_MOUSE
2.94677	NaN	NaN	NaN	NaN	NaN	NaN	NaN	NaN	2.65408	NaN	2.60097	NaN	NaN	NaN	NaN	2		structural molecule activity	brush border;cell cortex;cell junction;cell part;cell projection;cell-cell junction;chromosome;condensed chromosome;condensed nuclear chromosome;cytoplasm;cytoplasmic part;cytoskeleton;intracellular non-membrane-bounded organelle;intracellular organelle;intracellular organelle part;intracellular part;membrane;non-membrane-bounded organelle;nuclear chromosome;nuclear part;nucleoplasm;organelle;org…							Q9QYB5_S679_M2_1	LSPDGSPSKSPSKKK	S	679	0	1	NaN	0	0	1	NaN	0	0	1	-0.319242	0	NaN	1	0	NaN	Q9QYB5	Add3	ADDG_MOUSE
1.73924	1.82442	NaN	2.39873	2.35413	1.65381	1.78221	2.49773	NaN	NaN	NaN	NaN	1.87375	2.09327	2.10255	1.7526	2		structural molecule activity	brush border;cell cortex;cell junction;cell part;cell projection;cell-cell junction;chromosome;condensed chromosome;condensed nuclear chromosome;cytoplasm;cytoplasmic part;cytoskeleton;intracellular non-membrane-bounded organelle;intracellular organelle;intracellular organelle part;intracellular part;membrane;non-membrane-bounded organelle;nuclear chromosome;nuclear part;nucleoplasm;organelle;org…							Q9QYB5_S677_M2_1	EVLSPDGSPSKSPSK	S	677	0.102262	1	0.0845087	0.210698	0	1	NaN	0	0	1	NaN	0	0.205141	0.756082	-0.11643	-0.35811	Q9QYB5	Add3	ADDG_MOUSE
1.67021	-0.197928	-0.734591	-0.23903	3.00508	3.15751	1.36362	3.26354	NaN	-0.883766	-0.267527	-0.379938	2.94638	2.80875	2.02181	0.999464	1		structural molecule activity	brush border;cell cortex;cell junction;cell part;cell projection;cell-cell junction;chromosome;condensed chromosome;condensed nuclear chromosome;cytoplasm;cytoplasmic part;cytoskeleton;intracellular non-membrane-bounded organelle;intracellular organelle;intracellular organelle part;intracellular part;membrane;non-membrane-bounded organelle;nuclear chromosome;nuclear part;nucleoplasm;organelle;org…		+	+			JMD_Mido_JMD;TKD_Mido_TKD	Q9QYB5_S681_M1_1	PDGSPSKSPSKKKKK	S	681	2.00158	0.00380334	2.57277	3.24282	2.34757	0.00259303	2.70451	4.14519	0.430837	0.616808	-0.635075	-0.851124	0.340337	0.499646	-0.503334	-0.68679	Q9QYB5	Add3	ADDG_MOUSE
NaN	NaN	NaN	NaN	NaN	NaN	NaN	NaN	-0.461986	NaN	NaN	NaN	NaN	NaN	NaN	NaN	1		structural molecule activity	brush border;cell cortex;cell junction;cell part;cell projection;cell-cell junction;chromosome;condensed chromosome;condensed nuclear chromosome;cytoplasm;cytoplasmic part;cytoskeleton;intracellular non-membrane-bounded organelle;intracellular organelle;intracellular organelle part;intracellular part;membrane;non-membrane-bounded organelle;nuclear chromosome;nuclear part;nucleoplasm;organelle;org…							Q9QYB5_S679_M1_1	LSPDGSPSKSPSKKK	S	679	NaN	1	0	NaN	0	1	NaN	0	0	1	NaN	0	NaN	1	0	NaN	Q9QYB5	Add3	ADDG_MOUSE
-0.868087	NaN	1.55749	NaN	NaN	-5.57393	NaN	NaN	-1.44924	0.663436	NaN	-0.97142	NaN	-3.92541	NaN	NaN	3		structural molecule activity	brush border;cell cortex;cell junction;cell part;cell projection;cell-cell junction;chromosome;condensed chromosome;condensed nuclear chromosome;cytoplasm;cytoplasmic part;cytoskeleton;intracellular non-membrane-bounded organelle;intracellular organelle;intracellular organelle part;intracellular part;membrane;non-membrane-bounded organelle;nuclear chromosome;nuclear part;nucleoplasm;organelle;org…							Q9QYB5_S681_M3_1	PDGSPSKSPSKKKKK	S	681	0	1	-5.91863	0	0	1	-3.33967	0	0.29882	0.729707	-0.930443	-0.702565	0	1	1.64852	0	Q9QYB5	Add3	ADDG_MOUSE
-0.868087	NaN	1.08787	NaN	NaN	-5.57393	NaN	NaN	-1.44924	0.663436	NaN	-0.97142	NaN	-3.92541	NaN	NaN	3		structural molecule activity	brush border;cell cortex;cell junction;cell part;cell projection;cell-cell junction;chromosome;condensed chromosome;condensed nuclear chromosome;cytoplasm;cytoplasmic part;cytoskeleton;intracellular non-membrane-bounded organelle;intracellular organelle;intracellular organelle part;intracellular part;membrane;non-membrane-bounded organelle;nuclear chromosome;nuclear part;nucleoplasm;organelle;org…							Q9QYB5_S679_M3_1	LSPDGSPSKSPSKKK	S	679	0	1	-5.68382	0	0	1	-3.33967	0	0.242206	0.788732	-0.695633	-0.578982	0	1	1.64852	0	Q9QYB5	Add3	ADDG_MOUSE
-0.868087	NaN	1.55749	NaN	NaN	-5.57393	NaN	NaN	-1.44924	0.663436	NaN	-0.97142	NaN	-3.92541	NaN	NaN	3		structural molecule activity	brush border;cell cortex;cell junction;cell part;cell projection;cell-cell junction;chromosome;condensed chromosome;condensed nuclear chromosome;cytoplasm;cytoplasmic part;cytoskeleton;intracellular non-membrane-bounded organelle;intracellular organelle;intracellular organelle part;intracellular part;membrane;non-membrane-bounded organelle;nuclear chromosome;nuclear part;nucleoplasm;organelle;org…							Q9QYB5_S677_M3_1	EVLSPDGSPSKSPSK	S	677	0	1	-5.91863	0	0	1	-3.33967	0	0.29882	0.729836	-0.930443	-0.702565	0	1	1.64852	0	Q9QYB5	Add3	ADDG_MOUSE
NaN	NaN	-0.290158	NaN	NaN	NaN	NaN	NaN	NaN	NaN	NaN	NaN	NaN	NaN	NaN	NaN	3		structural molecule activity	brush border;cell cortex;cell junction;cell part;cell projection;cell-cell junction;chromosome;condensed chromosome;condensed nuclear chromosome;cytoplasm;cytoplasmic part;cytoskeleton;intracellular non-membrane-bounded organelle;intracellular organelle;intracellular organelle part;intracellular part;membrane;non-membrane-bounded organelle;nuclear chromosome;nuclear part;nucleoplasm;organelle;org…							Q9QYB5_S673_M3_1	ERTEEVLSPDGSPSK	S	673	0	1	NaN	0	NaN	1	0	NaN	0	1	NaN	0	NaN	1	0	NaN	Q9QYB5	Add3	ADDG_MOUSE
NaN	NaN	NaN	NaN	NaN	NaN	NaN	NaN	-0.155788	0.94122	NaN	NaN	NaN	NaN	NaN	NaN	2		structural molecule activity	brush border;cell cortex;cell junction;cell part;cell projection;cell-cell junction;chromosome;condensed chromosome;condensed nuclear chromosome;cytoplasm;cytoplasmic part;cytoskeleton;intracellular non-membrane-bounded organelle;intracellular organelle;intracellular organelle part;intracellular part;membrane;non-membrane-bounded organelle;nuclear chromosome;nuclear part;nucleoplasm;organelle;org…							Q9QYB5_T598_M2_1	VSQIQSQTQSPQSVP	T	598	NaN	1	0	NaN	0	1	NaN	0	0	1	NaN	0	NaN	1	0	NaN	Q9QYB5	Add3	ADDG_MOUSE
NaN	NaN	NaN	NaN	NaN	NaN	NaN	NaN	-0.155788	0.94122	NaN	NaN	NaN	NaN	NaN	NaN	2		structural molecule activity	brush border;cell cortex;cell junction;cell part;cell projection;cell-cell junction;chromosome;condensed chromosome;condensed nuclear chromosome;cytoplasm;cytoplasmic part;cytoskeleton;intracellular non-membrane-bounded organelle;intracellular organelle;intracellular organelle part;intracellular part;membrane;non-membrane-bounded organelle;nuclear chromosome;nuclear part;nucleoplasm;organelle;org…							Q9QYB5_S596_M2_1	ASVSQIQSQTQSPQS	S	596	NaN	1	0	NaN	0	1	NaN	0	0	1	NaN	0	NaN	1	0	NaN	Q9QYB5	Add3	ADDG_MOUSE
-2.85103	-2.85012	-6.62452	-5.06889	-4.62511	-4.26738	-5.92336	NaN	-4.75932	-4.80194	-3.79215	NaN	-3.80176	-5.96862	-5.52097	NaN	1		structural molecule activity	brush border;cell cortex;cell junction;cell part;cell projection;cell-cell junction;chromosome;condensed chromosome;condensed nuclear chromosome;cytoplasm;cytoplasmic part;cytoskeleton;intracellular non-membrane-bounded organelle;intracellular organelle;intracellular organelle part;intracellular part;membrane;non-membrane-bounded organelle;nuclear chromosome;nuclear part;nucleoplasm;organelle;org…							Q9QYB5_S42_M1_1	YLRERNMSPDLRQDF	S	42	0.197147	0.752902	-0.589978	-0.465063	0.365607	0.386278	-0.645984	-0.770703	0.0310901	1	-0.102497	-0.0837036	0.0665683	0.916685	-0.158504	-0.170392	Q9QYB5	Add3	ADDG_MOUSE
NaN	-2.33526	NaN	NaN	-2.89708	NaN	NaN	NaN	NaN	NaN	NaN	NaN	-3.44227	NaN	-2.36019	NaN	1		structural molecule activity	brush border;cell cortex;cell junction;cell part;cell projection;cell-cell junction;chromosome;condensed chromosome;condensed nuclear chromosome;cytoplasm;cytoplasmic part;cytoskeleton;intracellular non-membrane-bounded organelle;intracellular organelle;intracellular organelle part;intracellular part;membrane;non-membrane-bounded organelle;nuclear chromosome;nuclear part;nucleoplasm;organelle;org…							Q9QYB5_S423_M1_1	EDDSAPLSPLKFMAQ	S	423	0	1	-0.561812	0	0	1	NaN	0	0	1	NaN	0	0	1	-0.00415468	0	Q9QYB5	Add3	ADDG_MOUSE
-0.549278	-0.104824	-1.09497	-0.508535	-1.49261	-2.89884	-1.96019	-2.3407	-1.27708	-0.949443	-0.371184	-0.985528	-0.161678	-0.945374	-0.481209	-0.827963	1	biological regulation;biosynthetic process;cellular biosynthetic process;cellular macromolecule biosynthetic process;cellular macromolecule metabolic process;cellular metabolic process;cellular nitrogen compound metabolic process;cellular process;macromolecule biosynthetic process;macromolecule metabolic process;metabolic process;negative regulation of apoptosis;negative regulation of biological …	binding;cation binding;chromatin binding;DNA binding;ion binding;metal ion binding;nucleic acid binding	cell part;extracellular region part;extracellular space;intracellular membrane-bounded organelle;intracellular organelle;intracellular part;membrane-bounded organelle;nucleus;organelle		+			+	JMD_Mido_JMD;TKD_Mido_JMD_Mido	Q9Z103_S98_M1_1	SHFRNVHSEDFENRI	S	98	2.36952	0.00245195	-1.60868	-3.49356	0.517007	0.338132	0.291753	0.811239	0.555536	0.599639	-0.331406	-0.876671	2.39992	0.0300488	1.56903	3.51418	Q9Z103	Adnp	ADNP_MOUSE
-3.34535	-2.82325	-4.13392	-3.20884	-4.33977	-4.93497	-2.82173	-2.84779	-3.3839	-3.57442	-3.71761	-3.14518	-1.67541	-2.13864	-2.17663	-1.88849	1	biological regulation;biosynthetic process;cellular biosynthetic process;cellular macromolecule biosynthetic process;cellular macromolecule metabolic process;cellular metabolic process;cellular nitrogen compound metabolic process;cellular process;macromolecule biosynthetic process;macromolecule metabolic process;metabolic process;negative regulation of apoptosis;negative regulation of biological …	binding;cation binding;chromatin binding;DNA binding;ion binding;metal ion binding;nucleic acid binding	cell part;extracellular region part;extracellular space;intracellular membrane-bounded organelle;intracellular organelle;intracellular part;membrane-bounded organelle;nucleus;organelle			+		+	TKD_Mido_JMD_Mido;TKD_Mido_TKD	Q9Z103_S904_M1_1	EVEPKIPSDNLEEPV	S	904	0.241856	0.695265	-0.358221	-0.510948	3.89842	0.000319109	1.48548	5.4917	0.0936187	0.962228	-0.0774354	-0.192713	1.74613	0.0523491	1.76627	2.72964	Q9Z103	Adnp	ADNP_MOUSE
-0.483692	0.0357008	-0.61072	-0.508906	-1.67103	NaN	-0.886023	NaN	0.0573282	0.289909	0.31318	0.270846	NaN	-0.510608	-0.170284	NaN	1	biological regulation;biosynthetic process;cellular biosynthetic process;cellular macromolecule biosynthetic process;cellular macromolecule metabolic process;cellular metabolic process;cellular nitrogen compound metabolic process;cellular process;macromolecule biosynthetic process;macromolecule metabolic process;metabolic process;negative regulation of apoptosis;negative regulation of biological …	binding;cation binding;chromatin binding;DNA binding;ion binding;metal ion binding;nucleic acid binding	cell part;extracellular region part;extracellular space;intracellular membrane-bounded organelle;intracellular organelle;intracellular part;membrane-bounded organelle;nucleus;organelle		+	+			JMD_Mido_JMD;TKD_Mido_TKD	Q9Z103_S959_M1_1	AKLMHDASDSEVDQD	S	959	1.28203	0.0434336	-0.886624	-2.08954	1.85965	0.0194497	-0.573262	-2.42044	2.14053	0.15161	0.62472	2.4333	0.796918	0.186488	0.938083	1.77733	Q9Z103	Adnp	ADNP_MOUSE
-3.56086	NaN	NaN	-2.19502	NaN	NaN	NaN	-2.295	-1.29963	-1.91687	NaN	-0.96231	-1.65467	NaN	NaN	NaN	1	biological regulation;biosynthetic process;cellular biosynthetic process;cellular macromolecule biosynthetic process;cellular macromolecule metabolic process;cellular metabolic process;cellular nitrogen compound metabolic process;cellular process;macromolecule biosynthetic process;macromolecule metabolic process;metabolic process;negative regulation of apoptosis;negative regulation of biological …	binding;cation binding;chromatin binding;DNA binding;ion binding;metal ion binding;nucleic acid binding	cell part;extracellular region part;extracellular space;intracellular membrane-bounded organelle;intracellular organelle;intracellular part;membrane-bounded organelle;nucleus;organelle							Q9Z103_S961_M1_1	LMHDASDSEVDQDDV	S	961	0	1	0.582943	0	0	1	-0.261733	0	1.01051	0.242207	1.485	2.05132	0	1	0.640327	0	Q9Z103	Adnp	ADNP_MOUSE
1.73837	1.93791	2.68357	1.50858	NaN	NaN	-2.39449	-3.59018	2.39026	3.07242	2.23086	2.69455	NaN	-2.34486	-5.50961	NaN	2	biological regulation;biosynthetic process;cellular biosynthetic process;cellular macromolecule biosynthetic process;cellular macromolecule metabolic process;cellular metabolic process;cellular nitrogen compound metabolic process;cellular process;macromolecule biosynthetic process;macromolecule metabolic process;metabolic process;negative regulation of apoptosis;negative regulation of biological …	binding;cation binding;chromatin binding;DNA binding;ion binding;metal ion binding;nucleic acid binding	cell part;extracellular region part;extracellular space;intracellular membrane-bounded organelle;intracellular organelle;intracellular part;membrane-bounded organelle;nucleus;organelle		+	+			JMD_Mido_JMD;TKD_Mido_TKD	Q9Z103_S961_M2_1	LMHDASDSEVDQDDV	S	961	3.14252	0.00105882	-4.95944	-7.88669	2.53209	0.00119845	-6.52426	-5.88775	1.03486	0.298273	0.629915	1.51865	0.196544	0.658344	-0.934903	-0.521841	Q9Z103	Adnp	ADNP_MOUSE
1.73837	1.93791	2.68357	1.50858	NaN	NaN	-2.39449	-3.59018	2.39026	3.07242	2.23086	2.69455	NaN	-2.34486	-5.50961	NaN	2	biological regulation;biosynthetic process;cellular biosynthetic process;cellular macromolecule biosynthetic process;cellular macromolecule metabolic process;cellular metabolic process;cellular nitrogen compound metabolic process;cellular process;macromolecule biosynthetic process;macromolecule metabolic process;metabolic process;negative regulation of apoptosis;negative regulation of biological …	binding;cation binding;chromatin binding;DNA binding;ion binding;metal ion binding;nucleic acid binding	cell part;extracellular region part;extracellular space;intracellular membrane-bounded organelle;intracellular organelle;intracellular part;membrane-bounded organelle;nucleus;organelle		+	+			JMD_Mido_JMD;TKD_Mido_TKD	Q9Z103_S959_M2_1	AKLMHDASDSEVDQD	S	959	3.14252	0.00105719	-4.95944	-7.88669	2.53209	0.00119768	-6.52426	-5.88775	1.03486	0.298424	0.629915	1.51865	0.196544	0.658221	-0.934903	-0.521841	Q9Z103	Adnp	ADNP_MOUSE
1.00487	0.704756	-0.0493107	0.707581	1.7949	1.8888	1.74286	1.76144	0.519369	0.0970697	0.488612	0.508685	1.94285	1.27405	1.59119	1.2581	1	adaptation of signaling pathway;anatomical structure development;biological regulation;cardiac muscle contraction;cell surface receptor linked signaling pathway;cellular component organization;cellular component organization or biogenesis;cellular macromolecule metabolic process;cellular membrane organization;cellular metabolic process;cellular process;cellular protein metabolic process;cellular …	adenyl nucleotide binding;adenyl ribonucleotide binding;ATP binding;binding;catalytic activity;Edg-2 lysophosphatidic acid receptor binding;endothelial differentiation G-protein coupled receptor binding;G-protein coupled receptor kinase activity;G-protein-coupled receptor binding;kinase activity;nucleotide binding;phosphotransferase activity, alcohol group as acceptor;protein binding;protein kina…	cell part;cytoplasm;intracellular part;membrane	Chemokine signaling pathway;Endocytosis;Phototransduction - fly	+	+			JMD_Mido_JMD;TKD_Mido_TKD	Q7TS64_S628_M1_1	KMKNKPRSPVVELSK	S	628	2.73739	0.00211858	1.20503	3.68077	2.94758	0.00250773	1.11311	3.82292	0.32368	0.791558	-0.188541	-0.542991	0.8554	0.295844	-0.280454	-1.05949	Q7TS64	Adrbk1	Q7TS64_MOUSE
1.00487	0.704756	-0.0493107	0.707581	1.7949	1.8888	1.74286	1.76144	0.519369	0.0970697	0.488612	0.508685	1.94285	1.27405	1.59119	1.2581	1	adaptation of signaling pathway;anatomical structure development;biological regulation;cardiac muscle contraction;cell surface receptor linked signaling pathway;cellular component organization;cellular component organization or biogenesis;cellular macromolecule metabolic process;cellular membrane organization;cellular metabolic process;cellular process;cellular protein metabolic process;cellular …	adenyl nucleotide binding;adenyl ribonucleotide binding;ATP binding;beta-adrenergic receptor kinase activity;binding;catalytic activity;Edg-2 lysophosphatidic acid receptor binding;endothelial differentiation G-protein coupled receptor binding;G-protein coupled receptor kinase activity;G-protein-coupled receptor binding;kinase activity;nucleotide binding;phosphotransferase activity, alcohol group…	cell part;cell projection;cilium;cytoplasm;intracellular part;membrane;plasma membrane;primary cilium	Chemokine signaling pathway;Endocytosis;Phototransduction - fly	+	+			JMD_Mido_JMD;TKD_Mido_TKD	Q99MK8_S670_M1_1	KMKNKPRSPVVELSK	S	670	2.73739	0.00211977	1.20503	3.68077	2.94758	0.00250898	1.11311	3.82292	0.32368	0.791435	-0.188541	-0.542991	0.8554	0.295932	-0.280454	-1.05949	Q99MK8	Adrbk1	ARBK1_MOUSE
0.849735	1.01532	0.854104	0.953303	-1.8483	-1.23743	-1.1006	-1.6873	1.03098	0.935287	NaN	0.81743	-1.02049	-1.3312	-0.806835	-1.34916	1	adipose tissue development;anatomical structure development;biological regulation;biosynthetic process;cell development;cell surface receptor linked signaling pathway;cellular biosynthetic process;cellular component assembly;cellular component assembly at cellular level;cellular component organization;cellular component organization at cellular level;cellular component organization or biogenesis;…	binding;endopeptidase activator activity;endopeptidase regulator activity;enzyme activator activity;enzyme binding;enzyme regulator activity;peptidase activator activity;peptidase regulator activity;protease binding;proteasome binding;protein binding;protein complex binding	cell part;cytoplasm;intracellular organelle part;intracellular part;macromolecular complex;membrane;nuclear part;nucleoplasm;organelle part;plasma membrane;proteasome complex;protein complex		+	+			JMD_Mido_JMD;TKD_Mido_TKD	Q9JKV1_S405_M1_1	KDEEEDMSLD_____	S	405	4.90699	0.00124444	-2.38652	-8.44343	4.25324	0	-2.05482	-7.81247	0.0483113	1	0.00978398	0.0574562	0.761563	0.293947	0.341484	1.06402	Q9JKV1	Adrm1	ADRM1_MOUSE
4.00192	3.59533	3.60464	3.53092	-9.20805	NaN	-0.094429	NaN	3.7288	3.23221	3.3774	3.29228	NaN	0.549015	0.204634	NaN	2	biological regulation;cellular component organization;cellular component organization at cellular level;cellular component organization or biogenesis;cellular component organization or biogenesis at cellular level;cellular process;chromatin modification;chromatin organization;chromosome organization;negative regulation of biological process;negative regulation of biosynthetic process;negative reg…	binding;cation binding;core promoter proximal region DNA binding;core promoter proximal region sequence-specific DNA binding;DNA binding;ion binding;metal ion binding;nucleic acid binding;nucleic acid binding transcription factor activity;protein binding transcription factor activity;regulatory region DNA binding;regulatory region nucleic acid binding;RNA polymerase II core promoter proximal regi…	cell part;ESC/E(Z) complex;histone methyltransferase complex;intracellular membrane-bounded organelle;intracellular organelle;intracellular organelle part;intracellular part;macromolecular complex;membrane-bounded organelle;methyltransferase complex;nuclear part;nucleoplasm part;nucleus;organelle;organelle part;PcG protein complex;protein complex		+	+			JMD_Mido_JMD;TKD_Mido_TKD	Q9Z248_S24_M2_1	LSPLSPGSPGPAARG	S	24	1.39076	0.0148292	-8.33444	-2.87879	3.98048	0	-3.03085	-10.1974	0.903133	0.485657	-0.275529	-1.08222	0.414397	0.357181	5.02806	1.07897	Q9Z248	Aebp2	AEBP2_MOUSE
4.00192	3.38203	3.60464	3.53092	-9.20805	NaN	-0.761898	NaN	3.68496	3.1893	3.3774	3.29228	NaN	0.549015	-0.332743	NaN	2	biological regulation;cellular component organization;cellular component organization at cellular level;cellular component organization or biogenesis;cellular component organization or biogenesis at cellular level;cellular process;chromatin modification;chromatin organization;chromosome organization;negative regulation of biological process;negative regulation of biosynthetic process;negative reg…	binding;cation binding;core promoter proximal region DNA binding;core promoter proximal region sequence-specific DNA binding;DNA binding;ion binding;metal ion binding;nucleic acid binding;nucleic acid binding transcription factor activity;protein binding transcription factor activity;regulatory region DNA binding;regulatory region nucleic acid binding;RNA polymerase II core promoter proximal regi…	cell part;ESC/E(Z) complex;histone methyltransferase complex;intracellular membrane-bounded organelle;intracellular organelle;intracellular organelle part;intracellular part;macromolecular complex;membrane-bounded organelle;methyltransferase complex;nuclear part;nucleoplasm part;nucleus;organelle;organelle part;PcG protein complex;protein complex		+	+			JMD_Mido_JMD;TKD_Mido_TKD	Q9Z248_S21_M2_1	LSRLSPLSPGSPGPA	S	21	1.53256	0.010199	-8.61485	-3.19814	3.32287	0.000217899	-3.27785	-7.91849	0.695491	0.587048	-0.243892	-0.902979	0.452028	0.325851	5.09311	1.1719	Q9Z248	Aebp2	AEBP2_MOUSE
4.00192	3.59533	3.60464	3.53092	-9.20805	NaN	-0.094429	NaN	3.7288	3.23221	3.3774	3.29228	NaN	0.549015	0.204634	NaN	2	biological regulation;cellular component organization;cellular component organization at cellular level;cellular component organization or biogenesis;cellular component organization or biogenesis at cellular level;cellular process;chromatin modification;chromatin organization;chromosome organization;negative regulation of biological process;negative regulation of biosynthetic process;negative reg…	binding;cation binding;core promoter proximal region DNA binding;core promoter proximal region sequence-specific DNA binding;DNA binding;ion binding;metal ion binding;nucleic acid binding;nucleic acid binding transcription factor activity;protein binding transcription factor activity;regulatory region DNA binding;regulatory region nucleic acid binding;RNA polymerase II core promoter proximal regi…	cell part;ESC/E(Z) complex;histone methyltransferase complex;intracellular membrane-bounded organelle;intracellular organelle;intracellular organelle part;intracellular part;macromolecular complex;membrane-bounded organelle;methyltransferase complex;nuclear part;nucleoplasm part;nucleus;organelle;organelle part;PcG protein complex;protein complex		+	+			JMD_Mido_JMD;TKD_Mido_TKD	Q9Z248-2_S24_M2_1	LSPLSPGSPGPAARG	S	24	1.39076	0.0148243	-8.33444	-2.87879	3.98048	0	-3.03085	-10.1974	0.903133	0.485522	-0.275529	-1.08222	0.414397	0.357264	5.02806	1.07897	Q9Z248-2	Aebp2	AEBP2_MOUSE
4.00192	3.38203	3.60464	3.53092	-9.20805	NaN	-0.761898	NaN	3.68496	3.1893	3.3774	3.29228	NaN	0.549015	-0.332743	NaN	2	biological regulation;cellular component organization;cellular component organization at cellular level;cellular component organization or biogenesis;cellular component organization or biogenesis at cellular level;cellular process;chromatin modification;chromatin organization;chromosome organization;negative regulation of biological process;negative regulation of biosynthetic process;negative reg…	binding;cation binding;core promoter proximal region DNA binding;core promoter proximal region sequence-specific DNA binding;DNA binding;ion binding;metal ion binding;nucleic acid binding;nucleic acid binding transcription factor activity;protein binding transcription factor activity;regulatory region DNA binding;regulatory region nucleic acid binding;RNA polymerase II core promoter proximal regi…	cell part;ESC/E(Z) complex;histone methyltransferase complex;intracellular membrane-bounded organelle;intracellular organelle;intracellular organelle part;intracellular part;macromolecular complex;membrane-bounded organelle;methyltransferase complex;nuclear part;nucleoplasm part;nucleus;organelle;organelle part;PcG protein complex;protein complex		+	+			JMD_Mido_JMD;TKD_Mido_TKD	Q9Z248-2_S21_M2_1	LSRLSPLSPGSPGPA	S	21	1.53256	0.0101952	-8.61485	-3.19814	3.32287	0.000218111	-3.27785	-7.91849	0.695491	0.586915	-0.243892	-0.902979	0.452028	0.325762	5.09311	1.1719	Q9Z248-2	Aebp2	AEBP2_MOUSE
NaN	0.732194	NaN	NaN	NaN	NaN	-1.52731	NaN	-1.33345	-1.86037	NaN	NaN	NaN	NaN	-1.48049	NaN	2	biological regulation;cellular component organization;cellular component organization at cellular level;cellular component organization or biogenesis;cellular component organization or biogenesis at cellular level;cellular process;chromatin modification;chromatin organization;chromosome organization;negative regulation of biological process;negative regulation of biosynthetic process;negative reg…	binding;cation binding;core promoter proximal region DNA binding;core promoter proximal region sequence-specific DNA binding;DNA binding;ion binding;metal ion binding;nucleic acid binding;nucleic acid binding transcription factor activity;protein binding transcription factor activity;regulatory region DNA binding;regulatory region nucleic acid binding;RNA polymerase II core promoter proximal regi…	cell part;ESC/E(Z) complex;histone methyltransferase complex;intracellular membrane-bounded organelle;intracellular organelle;intracellular organelle part;intracellular part;macromolecular complex;membrane-bounded organelle;methyltransferase complex;nuclear part;nucleoplasm part;nucleus;organelle;organelle part;PcG protein complex;protein complex							Q9Z248_S18_M2_1	LEELSRLSPLSPGSP	S	18	0	1	-2.2595	0	0	1	0.116425	0	0	1	-2.32911	0	0	1	0.0468235	0	Q9Z248	Aebp2	AEBP2_MOUSE
NaN	0.732194	NaN	NaN	NaN	NaN	-1.52731	NaN	-1.33345	-1.86037	NaN	NaN	NaN	NaN	-1.48049	NaN	2	biological regulation;cellular component organization;cellular component organization at cellular level;cellular component organization or biogenesis;cellular component organization or biogenesis at cellular level;cellular process;chromatin modification;chromatin organization;chromosome organization;negative regulation of biological process;negative regulation of biosynthetic process;negative reg…	binding;cation binding;core promoter proximal region DNA binding;core promoter proximal region sequence-specific DNA binding;DNA binding;ion binding;metal ion binding;nucleic acid binding;nucleic acid binding transcription factor activity;protein binding transcription factor activity;regulatory region DNA binding;regulatory region nucleic acid binding;RNA polymerase II core promoter proximal regi…	cell part;ESC/E(Z) complex;histone methyltransferase complex;intracellular membrane-bounded organelle;intracellular organelle;intracellular organelle part;intracellular part;macromolecular complex;membrane-bounded organelle;methyltransferase complex;nuclear part;nucleoplasm part;nucleus;organelle;organelle part;PcG protein complex;protein complex							Q9Z248-2_S18_M2_1	LEELSRLSPLSPGSP	S	18	0	1	-2.2595	0	0	1	0.116425	0	0	1	-2.32911	0	0	1	0.0468235	0	Q9Z248-2	Aebp2	AEBP2_MOUSE
2.37682	2.48661	1.77513	2.27563	1.36934	-0.0368223	0.469485	0.587498	2.23274	2.10135	2.2135	2.19704	2.66327	2.05361	1.95041	1.79393	1	biological regulation;cellular component organization;cellular component organization at cellular level;cellular component organization or biogenesis;cellular component organization or biogenesis at cellular level;cellular process;chromatin modification;chromatin organization;chromosome organization;negative regulation of biological process;negative regulation of biosynthetic process;negative reg…	binding;cation binding;core promoter proximal region DNA binding;core promoter proximal region sequence-specific DNA binding;DNA binding;ion binding;metal ion binding;nucleic acid binding;nucleic acid binding transcription factor activity;protein binding transcription factor activity;regulatory region DNA binding;regulatory region nucleic acid binding;RNA polymerase II core promoter proximal regi…	cell part;ESC/E(Z) complex;histone methyltransferase complex;intracellular membrane-bounded organelle;intracellular organelle;intracellular organelle part;intracellular part;macromolecular complex;membrane-bounded organelle;methyltransferase complex;nuclear part;nucleoplasm part;nucleus;organelle;organelle part;PcG protein complex;protein complex		+			+	JMD_Mido_JMD;TKD_Mido_JMD_Mido	Q9Z248_S199_M1_1	TSGGRRGSLEMSSDG	S	199	2.58221	0.00156063	-1.63117	-3.78877	0.139367	0.929736	-0.0708512	-0.242209	0.0970528	0.98031	-0.0423905	-0.163136	2.32523	0.0298875	1.51793	3.39196	Q9Z248	Aebp2	AEBP2_MOUSE
2.37682	2.48661	1.77513	2.27563	1.36934	-0.0368223	0.469485	0.587498	2.23274	2.10135	2.2135	2.19704	2.66327	2.05361	1.95041	1.79393	1	biological regulation;cellular component organization;cellular component organization at cellular level;cellular component organization or biogenesis;cellular component organization or biogenesis at cellular level;cellular process;chromatin modification;chromatin organization;chromosome organization;negative regulation of biological process;negative regulation of biosynthetic process;negative reg…	binding;cation binding;core promoter proximal region DNA binding;core promoter proximal region sequence-specific DNA binding;DNA binding;ion binding;metal ion binding;nucleic acid binding;nucleic acid binding transcription factor activity;protein binding transcription factor activity;regulatory region DNA binding;regulatory region nucleic acid binding;RNA polymerase II core promoter proximal regi…	cell part;ESC/E(Z) complex;histone methyltransferase complex;intracellular membrane-bounded organelle;intracellular organelle;intracellular organelle part;intracellular part;macromolecular complex;membrane-bounded organelle;methyltransferase complex;nuclear part;nucleoplasm part;nucleus;organelle;organelle part;PcG protein complex;protein complex		+			+	JMD_Mido_JMD;TKD_Mido_JMD_Mido	Q9Z248-2_S199_M1_1	TSGGRRGSLEMSSDG	S	199	2.58221	0.00156155	-1.63117	-3.78877	0.139367	0.929875	-0.0708512	-0.242209	0.0970528	0.980421	-0.0423905	-0.163136	2.32523	0.0299812	1.51793	3.39196	Q9Z248-2	Aebp2	AEBP2_MOUSE
-0.889317	-0.753295	0.124478	-0.417727	NaN	NaN	NaN	NaN	-0.624922	-0.529864	-0.799918	-0.730809	NaN	NaN	NaN	NaN	3	biological regulation;cellular component organization;cellular component organization at cellular level;cellular component organization or biogenesis;cellular component organization or biogenesis at cellular level;cellular process;chromatin modification;chromatin organization;chromosome organization;negative regulation of biological process;negative regulation of biosynthetic process;negative reg…	binding;cation binding;core promoter proximal region DNA binding;core promoter proximal region sequence-specific DNA binding;DNA binding;ion binding;metal ion binding;nucleic acid binding;nucleic acid binding transcription factor activity;protein binding transcription factor activity;regulatory region DNA binding;regulatory region nucleic acid binding;RNA polymerase II core promoter proximal regi…	cell part;ESC/E(Z) complex;histone methyltransferase complex;intracellular membrane-bounded organelle;intracellular organelle;intracellular organelle part;intracellular part;macromolecular complex;membrane-bounded organelle;methyltransferase complex;nuclear part;nucleoplasm part;nucleus;organelle;organelle part;PcG protein complex;protein complex							Q9Z248_S204_M3_1	RGSLEMSSDGEPLSR	S	204	0	1	NaN	0	0	1	NaN	0	0.344278	0.785866	-0.187413	-0.562136	NaN	1	0	NaN	Q9Z248	Aebp2	AEBP2_MOUSE
-0.889317	-0.753295	0.124478	-0.417727	NaN	NaN	NaN	NaN	-0.624922	-0.529864	-0.799918	-0.730809	NaN	NaN	NaN	NaN	3	biological regulation;cellular component organization;cellular component organization at cellular level;cellular component organization or biogenesis;cellular component organization or biogenesis at cellular level;cellular process;chromatin modification;chromatin organization;chromosome organization;negative regulation of biological process;negative regulation of biosynthetic process;negative reg…	binding;cation binding;core promoter proximal region DNA binding;core promoter proximal region sequence-specific DNA binding;DNA binding;ion binding;metal ion binding;nucleic acid binding;nucleic acid binding transcription factor activity;protein binding transcription factor activity;regulatory region DNA binding;regulatory region nucleic acid binding;RNA polymerase II core promoter proximal regi…	cell part;ESC/E(Z) complex;histone methyltransferase complex;intracellular membrane-bounded organelle;intracellular organelle;intracellular organelle part;intracellular part;macromolecular complex;membrane-bounded organelle;methyltransferase complex;nuclear part;nucleoplasm part;nucleus;organelle;organelle part;PcG protein complex;protein complex							Q9Z248_S203_M3_1	RRGSLEMSSDGEPLS	S	203	0	1	NaN	0	0	1	NaN	0	0.344278	0.785991	-0.187413	-0.562136	NaN	1	0	NaN	Q9Z248	Aebp2	AEBP2_MOUSE
-0.889317	-0.753295	0.124478	-0.417727	NaN	NaN	NaN	NaN	-0.624922	-0.529864	-0.799918	-0.730809	NaN	NaN	NaN	NaN	3	biological regulation;cellular component organization;cellular component organization at cellular level;cellular component organization or biogenesis;cellular component organization or biogenesis at cellular level;cellular process;chromatin modification;chromatin organization;chromosome organization;negative regulation of biological process;negative regulation of biosynthetic process;negative reg…	binding;cation binding;core promoter proximal region DNA binding;core promoter proximal region sequence-specific DNA binding;DNA binding;ion binding;metal ion binding;nucleic acid binding;nucleic acid binding transcription factor activity;protein binding transcription factor activity;regulatory region DNA binding;regulatory region nucleic acid binding;RNA polymerase II core promoter proximal regi…	cell part;ESC/E(Z) complex;histone methyltransferase complex;intracellular membrane-bounded organelle;intracellular organelle;intracellular organelle part;intracellular part;macromolecular complex;membrane-bounded organelle;methyltransferase complex;nuclear part;nucleoplasm part;nucleus;organelle;organelle part;PcG protein complex;protein complex							Q9Z248_S199_M3_1	TSGGRRGSLEMSSDG	S	199	0	1	NaN	0	0	1	NaN	0	0.344278	0.78574	-0.187413	-0.562136	NaN	1	0	NaN	Q9Z248	Aebp2	AEBP2_MOUSE
-0.889317	-0.753295	0.124478	-0.417727	NaN	NaN	NaN	NaN	-0.624922	-0.529864	-0.799918	-0.730809	NaN	NaN	NaN	NaN	3	biological regulation;cellular component organization;cellular component organization at cellular level;cellular component organization or biogenesis;cellular component organization or biogenesis at cellular level;cellular process;chromatin modification;chromatin organization;chromosome organization;negative regulation of biological process;negative regulation of biosynthetic process;negative reg…	binding;cation binding;core promoter proximal region DNA binding;core promoter proximal region sequence-specific DNA binding;DNA binding;ion binding;metal ion binding;nucleic acid binding;nucleic acid binding transcription factor activity;protein binding transcription factor activity;regulatory region DNA binding;regulatory region nucleic acid binding;RNA polymerase II core promoter proximal regi…	cell part;ESC/E(Z) complex;histone methyltransferase complex;intracellular membrane-bounded organelle;intracellular organelle;intracellular organelle part;intracellular part;macromolecular complex;membrane-bounded organelle;methyltransferase complex;nuclear part;nucleoplasm part;nucleus;organelle;organelle part;PcG protein complex;protein complex							Q9Z248-2_S204_M3_1	RGSLEMSSDGEPLSR	S	204	0	1	NaN	0	0	1	NaN	0	0.344278	0.785615	-0.187413	-0.562136	NaN	1	0	NaN	Q9Z248-2	Aebp2	AEBP2_MOUSE
-0.889317	-0.753295	0.124478	-0.417727	NaN	NaN	NaN	NaN	-0.624922	-0.529864	-0.799918	-0.730809	NaN	NaN	NaN	NaN	3	biological regulation;cellular component organization;cellular component organization at cellular level;cellular component organization or biogenesis;cellular component organization or biogenesis at cellular level;cellular process;chromatin modification;chromatin organization;chromosome organization;negative regulation of biological process;negative regulation of biosynthetic process;negative reg…	binding;cation binding;core promoter proximal region DNA binding;core promoter proximal region sequence-specific DNA binding;DNA binding;ion binding;metal ion binding;nucleic acid binding;nucleic acid binding transcription factor activity;protein binding transcription factor activity;regulatory region DNA binding;regulatory region nucleic acid binding;RNA polymerase II core promoter proximal regi…	cell part;ESC/E(Z) complex;histone methyltransferase complex;intracellular membrane-bounded organelle;intracellular organelle;intracellular organelle part;intracellular part;macromolecular complex;membrane-bounded organelle;methyltransferase complex;nuclear part;nucleoplasm part;nucleus;organelle;organelle part;PcG protein complex;protein complex							Q9Z248-2_S203_M3_1	RRGSLEMSSDGEPLS	S	203	0	1	NaN	0	0	1	NaN	0	0.344278	0.785364	-0.187413	-0.562136	NaN	1	0	NaN	Q9Z248-2	Aebp2	AEBP2_MOUSE
-0.889317	-0.753295	0.124478	-0.417727	NaN	NaN	NaN	NaN	-0.624922	-0.529864	-0.799918	-0.730809	NaN	NaN	NaN	NaN	3	biological regulation;cellular component organization;cellular component organization at cellular level;cellular component organization or biogenesis;cellular component organization or biogenesis at cellular level;cellular process;chromatin modification;chromatin organization;chromosome organization;negative regulation of biological process;negative regulation of biosynthetic process;negative reg…	binding;cation binding;core promoter proximal region DNA binding;core promoter proximal region sequence-specific DNA binding;DNA binding;ion binding;metal ion binding;nucleic acid binding;nucleic acid binding transcription factor activity;protein binding transcription factor activity;regulatory region DNA binding;regulatory region nucleic acid binding;RNA polymerase II core promoter proximal regi…	cell part;ESC/E(Z) complex;histone methyltransferase complex;intracellular membrane-bounded organelle;intracellular organelle;intracellular organelle part;intracellular part;macromolecular complex;membrane-bounded organelle;methyltransferase complex;nuclear part;nucleoplasm part;nucleus;organelle;organelle part;PcG protein complex;protein complex							Q9Z248-2_S199_M3_1	TSGGRRGSLEMSSDG	S	199	0	1	NaN	0	0	1	NaN	0	0.344278	0.785489	-0.187413	-0.562136	NaN	1	0	NaN	Q9Z248-2	Aebp2	AEBP2_MOUSE
2.009	1.29677	2.51087	1.83835	NaN	-5.79643	NaN	NaN	-1.01595	0.0384455	0.490706	0.0741692	NaN	-3.7509	-5.80074	-1.09716	3	biological regulation;cellular component organization;cellular component organization at cellular level;cellular component organization or biogenesis;cellular component organization or biogenesis at cellular level;cellular process;chromatin modification;chromatin organization;chromosome organization;negative regulation of biological process;negative regulation of biosynthetic process;negative reg…	binding;cation binding;core promoter proximal region DNA binding;core promoter proximal region sequence-specific DNA binding;DNA binding;ion binding;metal ion binding;nucleic acid binding;nucleic acid binding transcription factor activity;protein binding transcription factor activity;regulatory region DNA binding;regulatory region nucleic acid binding;RNA polymerase II core promoter proximal regi…	cell part;ESC/E(Z) complex;histone methyltransferase complex;intracellular membrane-bounded organelle;intracellular organelle;intracellular organelle part;intracellular part;macromolecular complex;membrane-bounded organelle;methyltransferase complex;nuclear part;nucleoplasm part;nucleus;organelle;organelle part;PcG protein complex;protein complex			+	+		TKD_JMD;TKD_Mido_TKD	Q9Z248_S24_M3_1	LSPLSPGSPGPAARG	S	24	0	1	-7.71017	0	1.45602	0.0108794	-3.44644	-2.64942	2.5903	0.103463	-2.01691	-3.97687	0	1	2.24682	0	Q9Z248	Aebp2	AEBP2_MOUSE
0.931478	0.318184	1.07128	NaN	NaN	-5.79643	NaN	NaN	-1.01595	0.0384455	-1.21655	0.0741692	NaN	-3.7509	-5.80074	-4.27206	3	biological regulation;cellular component organization;cellular component organization at cellular level;cellular component organization or biogenesis;cellular component organization or biogenesis at cellular level;cellular process;chromatin modification;chromatin organization;chromosome organization;negative regulation of biological process;negative regulation of biosynthetic process;negative reg…	binding;cation binding;core promoter proximal region DNA binding;core promoter proximal region sequence-specific DNA binding;DNA binding;ion binding;metal ion binding;nucleic acid binding;nucleic acid binding transcription factor activity;protein binding transcription factor activity;regulatory region DNA binding;regulatory region nucleic acid binding;RNA polymerase II core promoter proximal regi…	cell part;ESC/E(Z) complex;histone methyltransferase complex;intracellular membrane-bounded organelle;intracellular organelle;intracellular organelle part;intracellular part;macromolecular complex;membrane-bounded organelle;methyltransferase complex;nuclear part;nucleoplasm part;nucleus;organelle;organelle part;PcG protein complex;protein complex			+			TKD_Mido_TKD	Q9Z248_S21_M3_1	LSRLSPLSPGSPGPA	S	21	0	1	-6.57007	0	2.80891	0.00129532	-4.07793	-5.40864	1.47778	0.164879	-1.30362	-2.38098	0	1	1.18852	0	Q9Z248	Aebp2	AEBP2_MOUSE
1.65246	1.29677	2.51087	1.83835	NaN	-5.79643	NaN	NaN	NaN	0.0384455	0.490706	0.0741692	NaN	-3.7509	-5.80074	-1.09716	3	biological regulation;cellular component organization;cellular component organization at cellular level;cellular component organization or biogenesis;cellular component organization or biogenesis at cellular level;cellular process;chromatin modification;chromatin organization;chromosome organization;negative regulation of biological process;negative regulation of biosynthetic process;negative reg…	binding;cation binding;core promoter proximal region DNA binding;core promoter proximal region sequence-specific DNA binding;DNA binding;ion binding;metal ion binding;nucleic acid binding;nucleic acid binding transcription factor activity;protein binding transcription factor activity;regulatory region DNA binding;regulatory region nucleic acid binding;RNA polymerase II core promoter proximal regi…	cell part;ESC/E(Z) complex;histone methyltransferase complex;intracellular membrane-bounded organelle;intracellular organelle;intracellular organelle part;intracellular part;macromolecular complex;membrane-bounded organelle;methyltransferase complex;nuclear part;nucleoplasm part;nucleus;organelle;organelle part;PcG protein complex;protein complex			+			TKD_Mido_TKD	Q9Z248_S15_M3_1	MADLEELSRLSPLSP	S	15	0	1	-7.62104	0	1.28445	0.0173889	-3.75071	-2.55281	2.38451	0.0840602	-1.62351	-3.81923	0	1	2.24682	0	Q9Z248	Aebp2	AEBP2_MOUSE
2.009	1.29677	2.51087	1.83835	NaN	-5.79643	NaN	NaN	-1.01595	0.0384455	0.490706	0.0741692	NaN	-3.7509	-5.80074	-1.09716	3	biological regulation;cellular component organization;cellular component organization at cellular level;cellular component organization or biogenesis;cellular component organization or biogenesis at cellular level;cellular process;chromatin modification;chromatin organization;chromosome organization;negative regulation of biological process;negative regulation of biosynthetic process;negative reg…	binding;cation binding;core promoter proximal region DNA binding;core promoter proximal region sequence-specific DNA binding;DNA binding;ion binding;metal ion binding;nucleic acid binding;nucleic acid binding transcription factor activity;protein binding transcription factor activity;regulatory region DNA binding;regulatory region nucleic acid binding;RNA polymerase II core promoter proximal regi…	cell part;ESC/E(Z) complex;histone methyltransferase complex;intracellular membrane-bounded organelle;intracellular organelle;intracellular organelle part;intracellular part;macromolecular complex;membrane-bounded organelle;methyltransferase complex;nuclear part;nucleoplasm part;nucleus;organelle;organelle part;PcG protein complex;protein complex			+	+		TKD_JMD;TKD_Mido_TKD	Q9Z248-2_S24_M3_1	LSPLSPGSPGPAARG	S	24	0	1	-7.71017	0	1.45602	0.010876	-3.44644	-2.64942	2.5903	0.101941	-2.01691	-3.97687	0	1	2.24682	0	Q9Z248-2	Aebp2	AEBP2_MOUSE
0.931478	0.318184	1.07128	NaN	NaN	-5.79643	NaN	NaN	-1.01595	0.0384455	-1.21655	0.0741692	NaN	-3.7509	-5.80074	-4.27206	3	biological regulation;cellular component organization;cellular component organization at cellular level;cellular component organization or biogenesis;cellular component organization or biogenesis at cellular level;cellular process;chromatin modification;chromatin organization;chromosome organization;negative regulation of biological process;negative regulation of biosynthetic process;negative reg…	binding;cation binding;core promoter proximal region DNA binding;core promoter proximal region sequence-specific DNA binding;DNA binding;ion binding;metal ion binding;nucleic acid binding;nucleic acid binding transcription factor activity;protein binding transcription factor activity;regulatory region DNA binding;regulatory region nucleic acid binding;RNA polymerase II core promoter proximal regi…	cell part;ESC/E(Z) complex;histone methyltransferase complex;intracellular membrane-bounded organelle;intracellular organelle;intracellular organelle part;intracellular part;macromolecular complex;membrane-bounded organelle;methyltransferase complex;nuclear part;nucleoplasm part;nucleus;organelle;organelle part;PcG protein complex;protein complex			+			TKD_Mido_TKD	Q9Z248-2_S21_M3_1	LSRLSPLSPGSPGPA	S	21	0	1	-6.57007	0	2.80891	0.00129438	-4.07793	-5.40864	1.47778	0.164622	-1.30362	-2.38098	0	1	1.18852	0	Q9Z248-2	Aebp2	AEBP2_MOUSE
1.65246	1.29677	2.51087	1.83835	NaN	-5.79643	NaN	NaN	NaN	0.0384455	0.490706	0.0741692	NaN	-3.7509	-5.80074	-1.09716	3	biological regulation;cellular component organization;cellular component organization at cellular level;cellular component organization or biogenesis;cellular component organization or biogenesis at cellular level;cellular process;chromatin modification;chromatin organization;chromosome organization;negative regulation of biological process;negative regulation of biosynthetic process;negative reg…	binding;cation binding;core promoter proximal region DNA binding;core promoter proximal region sequence-specific DNA binding;DNA binding;ion binding;metal ion binding;nucleic acid binding;nucleic acid binding transcription factor activity;protein binding transcription factor activity;regulatory region DNA binding;regulatory region nucleic acid binding;RNA polymerase II core promoter proximal regi…	cell part;ESC/E(Z) complex;histone methyltransferase complex;intracellular membrane-bounded organelle;intracellular organelle;intracellular organelle part;intracellular part;macromolecular complex;membrane-bounded organelle;methyltransferase complex;nuclear part;nucleoplasm part;nucleus;organelle;organelle part;PcG protein complex;protein complex			+			TKD_Mido_TKD	Q9Z248-2_S15_M3_1	MADLEELSRLSPLSP	S	15	0	1	-7.62104	0	1.28445	0.0173938	-3.75071	-2.55281	2.38451	0.084697	-1.62351	-3.81923	0	1	2.24682	0	Q9Z248-2	Aebp2	AEBP2_MOUSE
1.58455	0.275032	1.84734	1.83835	NaN	NaN	NaN	NaN	-1.01595	NaN	-0.0367894	NaN	NaN	NaN	NaN	-1.26647	3	biological regulation;cellular component organization;cellular component organization at cellular level;cellular component organization or biogenesis;cellular component organization or biogenesis at cellular level;cellular process;chromatin modification;chromatin organization;chromosome organization;negative regulation of biological process;negative regulation of biosynthetic process;negative reg…	binding;cation binding;core promoter proximal region DNA binding;core promoter proximal region sequence-specific DNA binding;DNA binding;ion binding;metal ion binding;nucleic acid binding;nucleic acid binding transcription factor activity;protein binding transcription factor activity;regulatory region DNA binding;regulatory region nucleic acid binding;RNA polymerase II core promoter proximal regi…	cell part;ESC/E(Z) complex;histone methyltransferase complex;intracellular membrane-bounded organelle;intracellular organelle;intracellular organelle part;intracellular part;macromolecular complex;membrane-bounded organelle;methyltransferase complex;nuclear part;nucleoplasm part;nucleus;organelle;organelle part;PcG protein complex;protein complex							Q9Z248_S18_M3_1	LEELSRLSPLSPGSP	S	18	0	1	NaN	0	0	1	-0.740097	0	1.39781	0.16298	-1.91269	-2.59192	0	1	NaN	0	Q9Z248	Aebp2	AEBP2_MOUSE
1.58455	0.275032	1.84734	1.83835	NaN	NaN	NaN	NaN	-1.01595	NaN	-0.0367894	NaN	NaN	NaN	NaN	-1.26647	3	biological regulation;cellular component organization;cellular component organization at cellular level;cellular component organization or biogenesis;cellular component organization or biogenesis at cellular level;cellular process;chromatin modification;chromatin organization;chromosome organization;negative regulation of biological process;negative regulation of biosynthetic process;negative reg…	binding;cation binding;core promoter proximal region DNA binding;core promoter proximal region sequence-specific DNA binding;DNA binding;ion binding;metal ion binding;nucleic acid binding;nucleic acid binding transcription factor activity;protein binding transcription factor activity;regulatory region DNA binding;regulatory region nucleic acid binding;RNA polymerase II core promoter proximal regi…	cell part;ESC/E(Z) complex;histone methyltransferase complex;intracellular membrane-bounded organelle;intracellular organelle;intracellular organelle part;intracellular part;macromolecular complex;membrane-bounded organelle;methyltransferase complex;nuclear part;nucleoplasm part;nucleus;organelle;organelle part;PcG protein complex;protein complex							Q9Z248-2_S18_M3_1	LEELSRLSPLSPGSP	S	18	0	1	NaN	0	0	1	-0.740097	0	1.39781	0.163247	-1.91269	-2.59192	0	1	NaN	0	Q9Z248-2	Aebp2	AEBP2_MOUSE
NaN	-2.06388	NaN	NaN	NaN	NaN	NaN	NaN	NaN	NaN	NaN	NaN	NaN	NaN	NaN	NaN	2	biological regulation;cellular component organization;cellular component organization at cellular level;cellular component organization or biogenesis;cellular component organization or biogenesis at cellular level;cellular process;chromatin modification;chromatin organization;chromosome organization;negative regulation of biological process;negative regulation of biosynthetic process;negative reg…	binding;cation binding;core promoter proximal region DNA binding;core promoter proximal region sequence-specific DNA binding;DNA binding;ion binding;metal ion binding;nucleic acid binding;nucleic acid binding transcription factor activity;protein binding transcription factor activity;regulatory region DNA binding;regulatory region nucleic acid binding;RNA polymerase II core promoter proximal regi…	cell part;ESC/E(Z) complex;histone methyltransferase complex;intracellular membrane-bounded organelle;intracellular organelle;intracellular organelle part;intracellular part;macromolecular complex;membrane-bounded organelle;methyltransferase complex;nuclear part;nucleoplasm part;nucleus;organelle;organelle part;PcG protein complex;protein complex							Q9Z248_S217_M2_1	SRMDSEDSISSTLMD	S	217	0	1	NaN	0	NaN	1	0	NaN	0	1	NaN	0	NaN	1	0	NaN	Q9Z248	Aebp2	AEBP2_MOUSE
NaN	-2.06388	NaN	NaN	NaN	NaN	NaN	NaN	NaN	NaN	NaN	NaN	NaN	NaN	NaN	NaN	2	biological regulation;cellular component organization;cellular component organization at cellular level;cellular component organization or biogenesis;cellular component organization or biogenesis at cellular level;cellular process;chromatin modification;chromatin organization;chromosome organization;negative regulation of biological process;negative regulation of biosynthetic process;negative reg…	binding;cation binding;core promoter proximal region DNA binding;core promoter proximal region sequence-specific DNA binding;DNA binding;ion binding;metal ion binding;nucleic acid binding;nucleic acid binding transcription factor activity;protein binding transcription factor activity;regulatory region DNA binding;regulatory region nucleic acid binding;RNA polymerase II core promoter proximal regi…	cell part;ESC/E(Z) complex;histone methyltransferase complex;intracellular membrane-bounded organelle;intracellular organelle;intracellular organelle part;intracellular part;macromolecular complex;membrane-bounded organelle;methyltransferase complex;nuclear part;nucleoplasm part;nucleus;organelle;organelle part;PcG protein complex;protein complex							Q9Z248_S214_M2_1	EPLSRMDSEDSISST	S	214	0	1	NaN	0	NaN	1	0	NaN	0	1	NaN	0	NaN	1	0	NaN	Q9Z248	Aebp2	AEBP2_MOUSE
NaN	-2.06388	NaN	NaN	NaN	NaN	NaN	NaN	NaN	NaN	NaN	NaN	NaN	NaN	NaN	NaN	2	biological regulation;cellular component organization;cellular component organization at cellular level;cellular component organization or biogenesis;cellular component organization or biogenesis at cellular level;cellular process;chromatin modification;chromatin organization;chromosome organization;negative regulation of biological process;negative regulation of biosynthetic process;negative reg…	binding;cation binding;core promoter proximal region DNA binding;core promoter proximal region sequence-specific DNA binding;DNA binding;ion binding;metal ion binding;nucleic acid binding;nucleic acid binding transcription factor activity;protein binding transcription factor activity;regulatory region DNA binding;regulatory region nucleic acid binding;RNA polymerase II core promoter proximal regi…	cell part;ESC/E(Z) complex;histone methyltransferase complex;intracellular membrane-bounded organelle;intracellular organelle;intracellular organelle part;intracellular part;macromolecular complex;membrane-bounded organelle;methyltransferase complex;nuclear part;nucleoplasm part;nucleus;organelle;organelle part;PcG protein complex;protein complex							Q9Z248-2_S217_M2_1	SRMDSEDSISSTLMD	S	217	0	1	NaN	0	NaN	1	0	NaN	0	1	NaN	0	NaN	1	0	NaN	Q9Z248-2	Aebp2	AEBP2_MOUSE
NaN	-2.06388	NaN	NaN	NaN	NaN	NaN	NaN	NaN	NaN	NaN	NaN	NaN	NaN	NaN	NaN	2	biological regulation;cellular component organization;cellular component organization at cellular level;cellular component organization or biogenesis;cellular component organization or biogenesis at cellular level;cellular process;chromatin modification;chromatin organization;chromosome organization;negative regulation of biological process;negative regulation of biosynthetic process;negative reg…	binding;cation binding;core promoter proximal region DNA binding;core promoter proximal region sequence-specific DNA binding;DNA binding;ion binding;metal ion binding;nucleic acid binding;nucleic acid binding transcription factor activity;protein binding transcription factor activity;regulatory region DNA binding;regulatory region nucleic acid binding;RNA polymerase II core promoter proximal regi…	cell part;ESC/E(Z) complex;histone methyltransferase complex;intracellular membrane-bounded organelle;intracellular organelle;intracellular organelle part;intracellular part;macromolecular complex;membrane-bounded organelle;methyltransferase complex;nuclear part;nucleoplasm part;nucleus;organelle;organelle part;PcG protein complex;protein complex							Q9Z248-2_S214_M2_1	EPLSRMDSEDSISST	S	214	0	1	NaN	0	NaN	1	0	NaN	0	1	NaN	0	NaN	1	0	NaN	Q9Z248-2	Aebp2	AEBP2_MOUSE
-0.720755	-0.129086	-1.2211	-0.808146	0.944473	1.41743	1.01092	1.38498	-0.904237	-0.959422	-0.254649	-0.820576	0.993811	0.645601	0.748077	0.619099	1	biological regulation;biosynthetic process;cellular biosynthetic process;cellular macromolecule biosynthetic process;cellular macromolecule metabolic process;cellular metabolic process;cellular nitrogen compound metabolic process;cellular process;macromolecule biosynthetic process;macromolecule metabolic process;metabolic process;nitrogen compound metabolic process;nucleic acid metabolic process;…	nucleic acid binding transcription factor activity;sequence-specific DNA binding transcription factor activity	cell part;intracellular membrane-bounded organelle;intracellular organelle;intracellular organelle part;intracellular part;macromolecular complex;membrane-bounded organelle;nuclear part;nucleoplasm part;nucleus;organelle;organelle part;protein complex;transcription elongation factor complex		+	+			JMD_Mido_JMD;TKD_Mido_TKD	A3KMF4_S575_M1_1	GKRGCPKSPAQQEPP	S	575	3.51773	0.000959327	1.90922	5.35391	3.7201	0.000330275	1.48637	5.24095	0.0182683	1	-0.0149499	-0.0395861	1.5752	0.124494	-0.437803	-1.75206	A3KMF4	Aff1	A3KMF4_MOUSE
-0.720755	-0.129086	-1.2211	-0.808146	0.944473	1.41743	1.01092	1.38498	-0.904237	-0.959422	-0.254649	-0.820576	0.993811	0.645601	0.748077	0.619099	1	biological regulation;biosynthetic process;cellular biosynthetic process;cellular macromolecule biosynthetic process;cellular macromolecule metabolic process;cellular metabolic process;cellular nitrogen compound metabolic process;cellular process;macromolecule biosynthetic process;macromolecule metabolic process;metabolic process;nitrogen compound metabolic process;nucleic acid metabolic process;…	nucleic acid binding transcription factor activity;sequence-specific DNA binding transcription factor activity	cell part;intracellular membrane-bounded organelle;intracellular organelle;intracellular organelle part;intracellular part;macromolecular complex;membrane-bounded organelle;nuclear part;nucleoplasm part;nucleus;organelle;organelle part;protein complex;transcription elongation factor complex		+	+			JMD_Mido_JMD;TKD_Mido_TKD	B1AVP1_S583_M1_1	GKRGCPKSPAQQEPP	S	583	3.51773	0.000960674	1.90922	5.35391	3.7201	0.000329725	1.48637	5.24095	0.0182683	1	-0.0149499	-0.0395861	1.5752	0.124416	-0.437803	-1.75206	B1AVP1	Aff1	B1AVP1_MOUSE
-0.720755	-0.129086	-1.2211	-0.808146	0.944473	1.41743	1.01092	1.38498	-0.904237	-0.959422	-0.254649	-0.820576	0.993811	0.645601	0.748077	0.619099	1	biological regulation;biosynthetic process;cellular biosynthetic process;cellular macromolecule biosynthetic process;cellular macromolecule metabolic process;cellular metabolic process;cellular nitrogen compound metabolic process;cellular process;macromolecule biosynthetic process;macromolecule metabolic process;metabolic process;nitrogen compound metabolic process;nucleic acid metabolic process;…	nucleic acid binding transcription factor activity;sequence-specific DNA binding transcription factor activity	cell part;intracellular membrane-bounded organelle;intracellular organelle;intracellular organelle part;intracellular part;macromolecular complex;membrane-bounded organelle;nuclear part;nucleoplasm part;nucleus;organelle;organelle part;protein complex;transcription elongation factor complex		+	+			JMD_Mido_JMD;TKD_Mido_TKD	E9Q921_S583_M1_1	GKRGCPKSPAQQEPP	S	583	3.51773	0.000962025	1.90922	5.35391	3.7201	0.00033	1.48637	5.24095	0.0182683	1	-0.0149499	-0.0395861	1.5752	0.124573	-0.437803	-1.75206	E9Q921	Aff1	E9Q921_MOUSE
NaN	-1.63747	NaN	NaN	NaN	NaN	NaN	NaN	NaN	NaN	NaN	NaN	NaN	NaN	NaN	NaN	1	biological regulation;biosynthetic process;cellular biosynthetic process;cellular macromolecule biosynthetic process;cellular macromolecule metabolic process;cellular metabolic process;cellular nitrogen compound metabolic process;cellular process;macromolecule biosynthetic process;macromolecule metabolic process;metabolic process;nitrogen compound metabolic process;nucleic acid metabolic process;…	nucleic acid binding transcription factor activity;sequence-specific DNA binding transcription factor activity	cell part;intracellular membrane-bounded organelle;intracellular organelle;intracellular organelle part;intracellular part;macromolecular complex;membrane-bounded organelle;nuclear part;nucleoplasm part;nucleus;organelle;organelle part;protein complex;transcription elongation factor complex							A3KMF4_S524_M1_1	DGRGSTESPQWRQES	S	524	0	0.815502	NaN	0	NaN	1	0	NaN	0	1	NaN	0	NaN	1	0	NaN	A3KMF4	Aff1	A3KMF4_MOUSE
NaN	-1.63747	NaN	NaN	NaN	NaN	NaN	NaN	NaN	NaN	NaN	NaN	NaN	NaN	NaN	NaN	1	biological regulation;biosynthetic process;cellular biosynthetic process;cellular macromolecule biosynthetic process;cellular macromolecule metabolic process;cellular metabolic process;cellular nitrogen compound metabolic process;cellular process;macromolecule biosynthetic process;macromolecule metabolic process;metabolic process;nitrogen compound metabolic process;nucleic acid metabolic process;…	nucleic acid binding transcription factor activity;sequence-specific DNA binding transcription factor activity	cell part;intracellular membrane-bounded organelle;intracellular organelle;intracellular organelle part;intracellular part;macromolecular complex;membrane-bounded organelle;nuclear part;nucleoplasm part;nucleus;organelle;organelle part;protein complex;transcription elongation factor complex							B1AVP1_S532_M1_1	DGRGSTESPQWRQES	S	532	0	0.81514	NaN	0	NaN	1	0	NaN	0	1	NaN	0	NaN	1	0	NaN	B1AVP1	Aff1	B1AVP1_MOUSE
NaN	-1.63747	NaN	NaN	NaN	NaN	NaN	NaN	NaN	NaN	NaN	NaN	NaN	NaN	NaN	NaN	1	biological regulation;biosynthetic process;cellular biosynthetic process;cellular macromolecule biosynthetic process;cellular macromolecule metabolic process;cellular metabolic process;cellular nitrogen compound metabolic process;cellular process;macromolecule biosynthetic process;macromolecule metabolic process;metabolic process;nitrogen compound metabolic process;nucleic acid metabolic process;…	nucleic acid binding transcription factor activity;sequence-specific DNA binding transcription factor activity	cell part;intracellular membrane-bounded organelle;intracellular organelle;intracellular organelle part;intracellular part;macromolecular complex;membrane-bounded organelle;nuclear part;nucleoplasm part;nucleus;organelle;organelle part;protein complex;transcription elongation factor complex							E9Q921_S532_M1_1	DGRGSTESPQWRQES	S	532	0	0.815554	NaN	0	NaN	1	0	NaN	0	1	NaN	0	NaN	1	0	NaN	E9Q921	Aff1	E9Q921_MOUSE
NaN	NaN	NaN	NaN	-1.21777	NaN	NaN	NaN	-6.50532	NaN	NaN	NaN	NaN	NaN	NaN	NaN	1	biological regulation;biosynthetic process;cellular biosynthetic process;cellular macromolecule biosynthetic process;cellular macromolecule metabolic process;cellular metabolic process;cellular nitrogen compound metabolic process;cellular process;macromolecule biosynthetic process;macromolecule metabolic process;metabolic process;nitrogen compound metabolic process;nucleic acid metabolic process;…	nucleic acid binding transcription factor activity;sequence-specific DNA binding transcription factor activity	cell part;intracellular membrane-bounded organelle;intracellular organelle;intracellular organelle part;intracellular part;macromolecular complex;membrane-bounded organelle;nuclear part;nucleoplasm part;nucleus;organelle;organelle part;protein complex;transcription elongation factor complex							A3KMF4_T522_M1_1	PLDGRGSTESPQWRQ	T	522	0	0.816072	NaN	0	0	0.859833	NaN	0	0	1	NaN	0	0	1	NaN	0	A3KMF4	Aff1	A3KMF4_MOUSE
NaN	NaN	NaN	NaN	-1.21777	NaN	NaN	NaN	-6.50532	NaN	NaN	NaN	NaN	NaN	NaN	NaN	1	biological regulation;biosynthetic process;cellular biosynthetic process;cellular macromolecule biosynthetic process;cellular macromolecule metabolic process;cellular metabolic process;cellular nitrogen compound metabolic process;cellular process;macromolecule biosynthetic process;macromolecule metabolic process;metabolic process;nitrogen compound metabolic process;nucleic acid metabolic process;…	nucleic acid binding transcription factor activity;sequence-specific DNA binding transcription factor activity	cell part;intracellular membrane-bounded organelle;intracellular organelle;intracellular organelle part;intracellular part;macromolecular complex;membrane-bounded organelle;nuclear part;nucleoplasm part;nucleus;organelle;organelle part;protein complex;transcription elongation factor complex							B1AVP1_T530_M1_1	PLDGRGSTESPQWRQ	T	530	0	0.816383	NaN	0	0	0.859893	NaN	0	0	1	NaN	0	0	1	NaN	0	B1AVP1	Aff1	B1AVP1_MOUSE
NaN	NaN	NaN	NaN	-1.21777	NaN	NaN	NaN	-6.50532	NaN	NaN	NaN	NaN	NaN	NaN	NaN	1	biological regulation;biosynthetic process;cellular biosynthetic process;cellular macromolecule biosynthetic process;cellular macromolecule metabolic process;cellular metabolic process;cellular nitrogen compound metabolic process;cellular process;macromolecule biosynthetic process;macromolecule metabolic process;metabolic process;nitrogen compound metabolic process;nucleic acid metabolic process;…	nucleic acid binding transcription factor activity;sequence-specific DNA binding transcription factor activity	cell part;intracellular membrane-bounded organelle;intracellular organelle;intracellular organelle part;intracellular part;macromolecular complex;membrane-bounded organelle;nuclear part;nucleoplasm part;nucleus;organelle;organelle part;protein complex;transcription elongation factor complex							E9Q921_T530_M1_1	PLDGRGSTESPQWRQ	T	530	0	0.816331	NaN	0	0	0.859953	NaN	0	0	1	NaN	0	0	1	NaN	0	E9Q921	Aff1	E9Q921_MOUSE
NaN	NaN	-3.0132	NaN	-0.104899	NaN	NaN	NaN	-1.70519	-2.20279	NaN	-1.79535	NaN	NaN	NaN	NaN	1	anatomical structure morphogenesis;appendage morphogenesis;biological regulation;biosynthetic process;cellular biosynthetic process;cellular macromolecule biosynthetic process;cellular macromolecule metabolic process;cellular metabolic process;cellular nitrogen compound metabolic process;cellular process;developmental process;embryonic appendage morphogenesis;embryonic hindlimb morphogenesis;embr…	binding;DNA binding;double-stranded DNA binding;nucleic acid binding;nucleic acid binding transcription factor activity;sequence-specific DNA binding transcription factor activity;structure-specific DNA binding	cell part;cytoplasm;intracellular membrane-bounded organelle;intracellular organelle;intracellular organelle part;intracellular part;membrane-bounded organelle;nuclear part;nucleoplasm;nucleus;organelle;organelle part							D3YYI6_S883_M1_1	KMLRSPTSPLSDTCK	S	883	0	0.918831	2.9083	0	0	0.832172	NaN	0	0	0.875399	1.11209	0	0	0.866464	NaN	0	D3YYI6	Aff3	D3YYI6_MOUSE
NaN	NaN	-3.0132	NaN	-0.104899	NaN	NaN	NaN	-1.70519	-2.20279	NaN	-1.79535	NaN	NaN	NaN	NaN	1	anatomical structure morphogenesis;appendage morphogenesis;biological regulation;biosynthetic process;cellular biosynthetic process;cellular macromolecule biosynthetic process;cellular macromolecule metabolic process;cellular metabolic process;cellular nitrogen compound metabolic process;cellular process;developmental process;embryonic appendage morphogenesis;embryonic hindlimb morphogenesis;embr…	binding;DNA binding;double-stranded DNA binding;nucleic acid binding;nucleic acid binding transcription factor activity;sequence-specific DNA binding transcription factor activity;structure-specific DNA binding	cell part;cytoplasm;intracellular membrane-bounded organelle;intracellular organelle;intracellular organelle part;intracellular part;membrane-bounded organelle;nuclear part;nucleoplasm;nucleus;organelle;organelle part							F8WJA7_S882_M1_1	KMLRSPTSPLSDTCK	S	882	0	0.918766	2.9083	0	0	0.832115	NaN	0	0	0.875456	1.11209	0	0	0.866543	NaN	0	F8WJA7	Aff3	F8WJA7_MOUSE
NaN	NaN	-3.0132	NaN	-0.104899	NaN	NaN	NaN	-1.70519	-2.20279	NaN	-1.79535	NaN	NaN	NaN	NaN	1	anatomical structure morphogenesis;appendage morphogenesis;biosynthetic process;cellular biosynthetic process;cellular macromolecule biosynthetic process;cellular macromolecule metabolic process;cellular metabolic process;cellular nitrogen compound metabolic process;cellular process;developmental process;embryonic appendage morphogenesis;embryonic hindlimb morphogenesis;embryonic limb morphogenes…	binding;DNA binding;double-stranded DNA binding;nucleic acid binding;nucleic acid binding transcription factor activity;sequence-specific DNA binding transcription factor activity;structure-specific DNA binding	cell part;cytoplasm;intracellular membrane-bounded organelle;intracellular organelle;intracellular organelle part;intracellular part;membrane-bounded organelle;nuclear part;nucleoplasm;nucleus;organelle;organelle part							P51827_S908_M1_1	KMLRSPTSPLSDTCK	S	908	0	0.9187	2.9083	0	0	0.830491	NaN	0	0	0.875512	1.11209	0	0	0.866622	NaN	0	P51827	Aff3	AFF3_MOUSE
NaN	NaN	NaN	NaN	NaN	NaN	-0.205355	NaN	NaN	NaN	NaN	NaN	NaN	NaN	NaN	NaN	1	anatomical structure morphogenesis;appendage morphogenesis;biological regulation;biosynthetic process;cellular biosynthetic process;cellular macromolecule biosynthetic process;cellular macromolecule metabolic process;cellular metabolic process;cellular nitrogen compound metabolic process;cellular process;developmental process;embryonic appendage morphogenesis;embryonic hindlimb morphogenesis;embr…	binding;DNA binding;double-stranded DNA binding;nucleic acid binding;nucleic acid binding transcription factor activity;sequence-specific DNA binding transcription factor activity;structure-specific DNA binding	cell part;cytoplasm;intracellular membrane-bounded organelle;intracellular organelle;intracellular organelle part;intracellular part;membrane-bounded organelle;nuclear part;nucleoplasm;nucleus;organelle;organelle part							D3YYI6_T882_M1_1	EKMLRSPTSPLSDTC	T	882	0	0.918634	NaN	0	NaN	1	0	NaN	NaN	1	0	NaN	0	0.865834	NaN	0	D3YYI6	Aff3	D3YYI6_MOUSE
NaN	NaN	NaN	NaN	NaN	NaN	-0.205355	NaN	NaN	NaN	NaN	NaN	NaN	NaN	NaN	NaN	1	anatomical structure morphogenesis;appendage morphogenesis;biological regulation;biosynthetic process;cellular biosynthetic process;cellular macromolecule biosynthetic process;cellular macromolecule metabolic process;cellular metabolic process;cellular nitrogen compound metabolic process;cellular process;developmental process;embryonic appendage morphogenesis;embryonic hindlimb morphogenesis;embr…	binding;DNA binding;double-stranded DNA binding;nucleic acid binding;nucleic acid binding transcription factor activity;sequence-specific DNA binding transcription factor activity;structure-specific DNA binding	cell part;cytoplasm;intracellular membrane-bounded organelle;intracellular organelle;intracellular organelle part;intracellular part;membrane-bounded organelle;nuclear part;nucleoplasm;nucleus;organelle;organelle part							F8WJA7_T881_M1_1	EKMLRSPTSPLSDTC	T	881	0	0.918569	NaN	0	NaN	1	0	NaN	NaN	1	0	NaN	0	0.866701	NaN	0	F8WJA7	Aff3	F8WJA7_MOUSE
NaN	NaN	NaN	NaN	NaN	NaN	-0.205355	NaN	NaN	NaN	NaN	NaN	NaN	NaN	NaN	NaN	1	anatomical structure morphogenesis;appendage morphogenesis;biosynthetic process;cellular biosynthetic process;cellular macromolecule biosynthetic process;cellular macromolecule metabolic process;cellular metabolic process;cellular nitrogen compound metabolic process;cellular process;developmental process;embryonic appendage morphogenesis;embryonic hindlimb morphogenesis;embryonic limb morphogenes…	binding;DNA binding;double-stranded DNA binding;nucleic acid binding;nucleic acid binding transcription factor activity;sequence-specific DNA binding transcription factor activity;structure-specific DNA binding	cell part;cytoplasm;intracellular membrane-bounded organelle;intracellular organelle;intracellular organelle part;intracellular part;membrane-bounded organelle;nuclear part;nucleoplasm;nucleus;organelle;organelle part							P51827_T907_M1_1	EKMLRSPTSPLSDTC	T	907	0	0.919489	NaN	0	NaN	1	0	NaN	NaN	1	0	NaN	0	0.866859	NaN	0	P51827	Aff3	AFF3_MOUSE
-1.39005	-1.51766	-2.86382	-4.21401	-1.15035	-1.04632	-1.48976	-1.33104	-3.15387	-2.38194	-1.57534	-3.0864	-0.29855	-0.482636	-0.950927	-0.961234	1	anatomical structure morphogenesis;appendage morphogenesis;biological regulation;biosynthetic process;cellular biosynthetic process;cellular macromolecule biosynthetic process;cellular macromolecule metabolic process;cellular metabolic process;cellular nitrogen compound metabolic process;cellular process;developmental process;embryonic appendage morphogenesis;embryonic hindlimb morphogenesis;embr…	binding;DNA binding;double-stranded DNA binding;nucleic acid binding;nucleic acid binding transcription factor activity;sequence-specific DNA binding transcription factor activity;structure-specific DNA binding	cell part;cytoplasm;intracellular membrane-bounded organelle;intracellular organelle;intracellular organelle part;intracellular part;membrane-bounded organelle;nuclear part;nucleoplasm;nucleus;organelle;organelle part		+	+			JMD_Mido_JMD;TKD_Mido_TKD	D3YYI6_S757_M1_1	FGRNELLSPLKDSDE	S	757	0.946601	0.0777823	1.24202	1.61357	2.44791	0.00263636	1.87605	3.71567	0.0238618	1	-0.0530018	-0.061762	1.61586	0.0968401	0.581033	1.97554	D3YYI6	Aff3	D3YYI6_MOUSE
-1.39005	-1.51766	-2.86382	-4.21401	-1.15035	-1.04632	-1.48976	-1.33104	-3.15387	-2.38194	-1.57534	-3.0864	-0.29855	-0.482636	-0.950927	-0.961234	1	anatomical structure morphogenesis;appendage morphogenesis;biological regulation;biosynthetic process;cellular biosynthetic process;cellular macromolecule biosynthetic process;cellular macromolecule metabolic process;cellular metabolic process;cellular nitrogen compound metabolic process;cellular process;developmental process;embryonic appendage morphogenesis;embryonic hindlimb morphogenesis;embr…	binding;DNA binding;double-stranded DNA binding;nucleic acid binding;nucleic acid binding transcription factor activity;sequence-specific DNA binding transcription factor activity;structure-specific DNA binding	cell part;cytoplasm;intracellular membrane-bounded organelle;intracellular organelle;intracellular organelle part;intracellular part;membrane-bounded organelle;nuclear part;nucleoplasm;nucleus;organelle;organelle part		+	+			JMD_Mido_JMD;TKD_Mido_TKD	F8WJA7_S756_M1_1	FGRNELLSPLKDSDE	S	756	0.946601	0.0777461	1.24202	1.61357	2.44791	0.00263892	1.87605	3.71567	0.0238618	1	-0.0530018	-0.061762	1.61586	0.0969172	0.581033	1.97554	F8WJA7	Aff3	F8WJA7_MOUSE
-1.39005	-1.51766	-2.86382	-4.21401	-1.15035	-1.04632	-1.48976	-1.33104	-3.15387	-2.38194	-1.57534	-3.0864	-0.29855	-0.482636	-0.950927	-0.961234	1	anatomical structure morphogenesis;appendage morphogenesis;biosynthetic process;cellular biosynthetic process;cellular macromolecule biosynthetic process;cellular macromolecule metabolic process;cellular metabolic process;cellular nitrogen compound metabolic process;cellular process;developmental process;embryonic appendage morphogenesis;embryonic hindlimb morphogenesis;embryonic limb morphogenes…	binding;DNA binding;double-stranded DNA binding;nucleic acid binding;nucleic acid binding transcription factor activity;sequence-specific DNA binding transcription factor activity;structure-specific DNA binding	cell part;cytoplasm;intracellular membrane-bounded organelle;intracellular organelle;intracellular organelle part;intracellular part;membrane-bounded organelle;nuclear part;nucleoplasm;nucleus;organelle;organelle part		+	+			JMD_Mido_JMD;TKD_Mido_TKD	P51827_S782_M1_1	FGRNELLSPLKDSDE	S	782	0.946601	0.0777642	1.24202	1.61357	2.44791	0.00263764	1.87605	3.71567	0.0238618	1	-0.0530018	-0.061762	1.61586	0.0967631	0.581033	1.97554	P51827	Aff3	AFF3_MOUSE
-2.72691	-2.3103	-3.30893	-3.15423	-2.39433	-2.23234	-2.37115	-4.20702	-3.06358	-3.14683	-2.87405	-2.64994	-2.11052	-2.55255	-2.11623	-2.27063	1	anatomical structure development;biological regulation;biosynthetic process;cell development;cellular biosynthetic process;cellular developmental process;cellular macromolecule biosynthetic process;cellular macromolecule metabolic process;cellular metabolic process;cellular nitrogen compound metabolic process;cellular process;cellular process involved in reproduction;developmental process;develop…		cell part;chromatin;chromosomal part;cytoplasmic part;intracellular membrane-bounded organelle;intracellular non-membrane-bounded organelle;intracellular organelle;intracellular organelle part;intracellular part;macromolecular complex;membrane-bounded organelle;mitochondrion;non-membrane-bounded organelle;nuclear part;nucleolus;nucleoplasm;nucleoplasm part;nucleus;organelle;organelle part;protein…			+			TKD_Mido_TKD	Q9ESC8_S689_M1_1	FFRQRMFSPMEEKEL	S	689	0.0496934	1	0.0738792	0.118965	2.35558	0.00839519	0.671116	2.66954	0.0845265	0.979198	-0.0585078	-0.166891	0.514641	0.355992	0.538729	0.926864	Q9ESC8	Aff4	AFF4_MOUSE
1.62443	1.23807	1.2044	1.07901	NaN	-1.18236	-0.677279	-1.95636	1.01038	0.72892	0.903601	0.934795	-1.23281	-1.00212	-2.83957	NaN	2	anatomical structure development;biological regulation;biosynthetic process;cell development;cellular biosynthetic process;cellular developmental process;cellular macromolecule biosynthetic process;cellular macromolecule metabolic process;cellular metabolic process;cellular nitrogen compound metabolic process;cellular process;cellular process involved in reproduction;developmental process;develop…		cell part;chromatin;chromosomal part;cytoplasmic part;intracellular membrane-bounded organelle;intracellular non-membrane-bounded organelle;intracellular organelle;intracellular organelle part;intracellular part;macromolecular complex;membrane-bounded organelle;mitochondrion;non-membrane-bounded organelle;nuclear part;nucleolus;nucleoplasm;nucleoplasm part;nucleus;organelle;organelle part;protein…		+	+			JMD_Mido_JMD;TKD_Mido_TKD	Q9ESC8_S1055_M2_1	VGMPSPVSPKLSPGN	S	1055	3.17742	0.000847584	-2.55848	-5.80217	2.49326	0.00230919	-2.58592	-4.39334	1.60367	0.25231	-0.392051	-1.69035	0.240658	0.622321	-0.4195	-0.532874	Q9ESC8	Aff4	AFF4_MOUSE
1.62443	1.23807	1.2044	1.07901	NaN	-1.18236	-0.677279	-1.95636	1.01038	0.72892	0.903601	0.934795	-1.23281	-1.00212	-2.83957	NaN	2	anatomical structure development;biological regulation;biosynthetic process;cell development;cellular biosynthetic process;cellular developmental process;cellular macromolecule biosynthetic process;cellular macromolecule metabolic process;cellular metabolic process;cellular nitrogen compound metabolic process;cellular process;cellular process involved in reproduction;developmental process;develop…		cell part;chromatin;chromosomal part;cytoplasmic part;intracellular membrane-bounded organelle;intracellular non-membrane-bounded organelle;intracellular organelle;intracellular organelle part;intracellular part;macromolecular complex;membrane-bounded organelle;mitochondrion;non-membrane-bounded organelle;nuclear part;nucleolus;nucleoplasm;nucleoplasm part;nucleus;organelle;organelle part;protein…		+	+			JMD_Mido_JMD;TKD_Mido_TKD	Q9ESC8_S1052_M2_1	SKAVGMPSPVSPKLS	S	1052	3.17742	0.000848635	-2.55848	-5.80217	2.49326	0.00230794	-2.58592	-4.39334	1.60367	0.25215	-0.392051	-1.69035	0.240658	0.622445	-0.4195	-0.532874	Q9ESC8	Aff4	AFF4_MOUSE
NaN	NaN	NaN	-0.607759	NaN	NaN	-1.30956	NaN	NaN	NaN	NaN	NaN	NaN	NaN	NaN	NaN	1	anatomical structure development;biological regulation;biosynthetic process;cell development;cellular biosynthetic process;cellular developmental process;cellular macromolecule biosynthetic process;cellular macromolecule metabolic process;cellular metabolic process;cellular nitrogen compound metabolic process;cellular process;cellular process involved in reproduction;developmental process;develop…		cell part;chromatin;chromosomal part;cytoplasmic part;intracellular membrane-bounded organelle;intracellular non-membrane-bounded organelle;intracellular organelle;intracellular organelle part;intracellular part;macromolecular complex;membrane-bounded organelle;mitochondrion;non-membrane-bounded organelle;nuclear part;nucleolus;nucleoplasm;nucleoplasm part;nucleus;organelle;organelle part;protein…							Q9ESC8_S205_M1_1	HSKEHQRSKSPRDPD	S	205	0	1	-0.701802	0	NaN	1	0	NaN	0	1	NaN	0	0	1	NaN	0	Q9ESC8	Aff4	AFF4_MOUSE
-2.40776	-2.92822	-2.37037	-2.88877	NaN	-10.2023	NaN	NaN	-3.08495	-2.80026	-2.76925	-3.18654	NaN	-6.17729	NaN	NaN	2	anatomical structure development;biological regulation;biosynthetic process;cell development;cellular biosynthetic process;cellular developmental process;cellular macromolecule biosynthetic process;cellular macromolecule metabolic process;cellular metabolic process;cellular nitrogen compound metabolic process;cellular process;cellular process involved in reproduction;developmental process;develop…		cell part;chromatin;chromosomal part;cytoplasmic part;intracellular membrane-bounded organelle;intracellular non-membrane-bounded organelle;intracellular organelle;intracellular organelle part;intracellular part;macromolecular complex;membrane-bounded organelle;mitochondrion;non-membrane-bounded organelle;nuclear part;nucleolus;nucleoplasm;nucleoplasm part;nucleus;organelle;organelle part;protein…							Q9ESC8_S701_M2_1	KELLSPLSEPDDRYP	S	701	0	1	-7.55354	0	0	1	-3.21704	0	0.857191	0.478402	-0.311471	-1.10216	0	1	4.02503	0	Q9ESC8	Aff4	AFF4_MOUSE
-2.40776	-2.92822	-2.37037	-2.88877	NaN	-10.2023	NaN	NaN	-3.08495	-2.80026	-2.76925	-3.18654	NaN	-6.17729	NaN	NaN	2	anatomical structure development;biological regulation;biosynthetic process;cell development;cellular biosynthetic process;cellular developmental process;cellular macromolecule biosynthetic process;cellular macromolecule metabolic process;cellular metabolic process;cellular nitrogen compound metabolic process;cellular process;cellular process involved in reproduction;developmental process;develop…		cell part;chromatin;chromosomal part;cytoplasmic part;intracellular membrane-bounded organelle;intracellular non-membrane-bounded organelle;intracellular organelle;intracellular organelle part;intracellular part;macromolecular complex;membrane-bounded organelle;mitochondrion;non-membrane-bounded organelle;nuclear part;nucleolus;nucleoplasm;nucleoplasm part;nucleus;organelle;organelle part;protein…							Q9ESC8_S698_M2_1	MEEKELLSPLSEPDD	S	698	0	1	-7.55354	0	0	1	-3.21704	0	0.857191	0.478265	-0.311471	-1.10216	0	1	4.02503	0	Q9ESC8	Aff4	AFF4_MOUSE
2.09656	1.83975	1.07822	1.67244	1.78926	1.70782	1.85131	1.72712	1.62263	1.26047	1.47508	1.30658	1.89634	1.96343	2.10335	1.99543	1		binding;clathrin binding;protein binding	AP-1 adaptor complex;AP-type membrane coat adaptor complex;cell part;clathrin adaptor complex;cytoplasm;cytoplasmic part;cytoplasmic vesicle part;cytosol;Golgi apparatus;Golgi apparatus part;intracellular membrane-bounded organelle;intracellular organelle;intracellular organelle part;intracellular part;macromolecular complex;membrane part;membrane-bounded organelle;nuclear part;nucleoplasm;nucleu…			+			TKD_Mido_TKD	H3BJH7_S151_M1_1	TGQLRSFSPGDFRTD	S	151	0.172352	0.940979	0.0971329	0.304835	3.06806	0.00644729	0.573447	2.96495	0.505849	0.66193	-0.255555	-0.770818	2.18967	0.175126	0.22076	1.43319	H3BJH7	Aftph	H3BJH7_MOUSE
2.09656	1.83975	1.07822	1.67244	1.78926	1.70782	1.85131	1.72712	1.62263	1.26047	1.47508	1.30658	1.89634	1.96343	2.10335	1.99543	1	establishment of localization;establishment of protein localization;protein transport;transport	binding;clathrin binding;protein binding	AP-1 adaptor complex;AP-type membrane coat adaptor complex;cell part;clathrin adaptor complex;cytoplasm;cytoplasmic part;cytoplasmic vesicle part;cytosol;Golgi apparatus;Golgi apparatus part;intracellular membrane-bounded organelle;intracellular organelle;intracellular organelle part;intracellular part;macromolecular complex;membrane part;membrane-bounded organelle;nuclear part;nucleoplasm;nucleu…			+			TKD_Mido_TKD	Q80WT5_S151_M1_1	TGQLRSFSPGDFRTD	S	151	0.172352	0.941274	0.0971329	0.304835	3.06806	0.006445	0.573447	2.96495	0.505849	0.66206	-0.255555	-0.770818	2.18967	0.174975	0.22076	1.43319	Q80WT5	Aftph	AFTIN_MOUSE
2.09656	1.83975	1.07822	1.67244	1.78926	1.70782	1.85131	1.72712	1.62263	1.26047	1.47508	1.30658	1.89634	1.96343	2.10335	1.99543	1	establishment of localization;establishment of protein localization;protein transport;transport	binding;clathrin binding;protein binding	AP-1 adaptor complex;AP-type membrane coat adaptor complex;cell part;clathrin adaptor complex;cytoplasm;cytoplasmic part;cytoplasmic vesicle part;cytosol;Golgi apparatus;Golgi apparatus part;intracellular membrane-bounded organelle;intracellular organelle;intracellular organelle part;intracellular part;macromolecular complex;membrane part;membrane-bounded organelle;nuclear part;nucleoplasm;nucleu…			+			TKD_Mido_TKD	Q80WT5-2_S151_M1_1	TGQLRSFSPGDFRTD	S	151	0.172352	0.941127	0.0971329	0.304835	3.06806	0.00644959	0.573447	2.96495	0.505849	0.6618	-0.255555	-0.770818	2.18967	0.17505	0.22076	1.43319	Q80WT5-2	Aftph	AFTIN_MOUSE
NaN	-1.06873	NaN	NaN	NaN	NaN	-1.1113	NaN	NaN	NaN	NaN	NaN	NaN	NaN	NaN	NaN	1	actin cytoskeleton organization;actin filament-based process;anatomical structure development;biological regulation;cellular component organization;cellular component organization at cellular level;cellular component organization or biogenesis;cellular component organization or biogenesis at cellular level;cellular process;cellular response to stimulus;cytoskeleton organization;developmental proc…	adenyl nucleotide binding;adenyl ribonucleotide binding;ATP binding;binding;catalytic activity;cation binding;enzyme activator activity;enzyme binding;enzyme regulator activity;GTP binding;GTPase activator activity;GTPase activity;GTPase regulator activity;guanyl nucleotide binding;guanyl ribonucleotide binding;hydrolase activity;hydrolase activity, acting on acid anhydrides;hydrolase activity, a…	cell part;cytoplasm;cytoplasmic part;endosome;extracellular membrane-bounded organelle;extracellular organelle;extracellular region part;extracellular vesicular exosome;intracellular membrane-bounded organelle;intracellular non-membrane-bounded organelle;intracellular organelle;intracellular organelle part;intracellular part;membrane;membrane-bounded organelle;membrane-bounded vesicle;mitochondri…	Endocytosis						Q3UHD9_S802_M1_1	RNLARALSTDCTPSG	S	802	0	1	-0.042572	0	NaN	1	0	NaN	0	1	NaN	0	0	1	NaN	0	Q3UHD9	Agap2	AGAP2_MOUSE
NaN	-1.06873	NaN	NaN	NaN	NaN	-1.1113	NaN	NaN	NaN	NaN	NaN	NaN	NaN	NaN	NaN	1	actin cytoskeleton organization;actin filament-based process;anatomical structure development;biological regulation;cellular component organization;cellular component organization at cellular level;cellular component organization or biogenesis;cellular component organization or biogenesis at cellular level;cellular process;cellular response to stimulus;cytoskeleton organization;developmental proc…	adenyl nucleotide binding;adenyl ribonucleotide binding;ATP binding;binding;catalytic activity;cation binding;enzyme activator activity;enzyme binding;enzyme regulator activity;GTP binding;GTPase activator activity;GTPase activity;GTPase regulator activity;guanyl nucleotide binding;guanyl ribonucleotide binding;hydrolase activity;hydrolase activity, acting on acid anhydrides;hydrolase activity, a…	cell part;cytoplasm;cytoplasmic part;endosome;extracellular membrane-bounded organelle;extracellular organelle;extracellular region part;extracellular vesicular exosome;intracellular membrane-bounded organelle;intracellular non-membrane-bounded organelle;intracellular organelle;intracellular organelle part;intracellular part;membrane;membrane-bounded organelle;membrane-bounded vesicle;mitochondri…	Endocytosis						Q3UHD9-2_S802_M1_1	RNLARALSTDCTPSG	S	802	0	1	-0.042572	0	NaN	1	0	NaN	0	1	NaN	0	0	1	NaN	0	Q3UHD9-2	Agap2	AGAP2_MOUSE
NaN	-5.60163	NaN	-4.82441	NaN	NaN	NaN	NaN	NaN	NaN	NaN	NaN	-6.1879	NaN	NaN	NaN	1	actin cytoskeleton organization;actin filament-based process;anatomical structure development;biological regulation;cellular component organization;cellular component organization at cellular level;cellular component organization or biogenesis;cellular component organization or biogenesis at cellular level;cellular process;cellular response to stimulus;cytoskeleton organization;developmental proc…	adenyl nucleotide binding;adenyl ribonucleotide binding;ATP binding;binding;catalytic activity;cation binding;enzyme activator activity;enzyme binding;enzyme regulator activity;GTP binding;GTPase activator activity;GTPase activity;GTPase regulator activity;guanyl nucleotide binding;guanyl ribonucleotide binding;hydrolase activity;hydrolase activity, acting on acid anhydrides;hydrolase activity, a…	cell part;cytoplasm;cytoplasmic part;endosome;extracellular membrane-bounded organelle;extracellular organelle;extracellular region part;extracellular vesicular exosome;intracellular membrane-bounded organelle;intracellular non-membrane-bounded organelle;intracellular organelle;intracellular organelle part;intracellular part;membrane;membrane-bounded organelle;membrane-bounded vesicle;mitochondri…	Endocytosis						Q3UHD9_S650_M1_1	LFANRRGSDAEKRSL	S	650	0	1	NaN	0	0	1	NaN	0	0	1	NaN	0	0	1	NaN	0	Q3UHD9	Agap2	AGAP2_MOUSE
NaN	-5.60163	NaN	-4.82441	NaN	NaN	NaN	NaN	NaN	NaN	NaN	NaN	-6.1879	NaN	NaN	NaN	1	actin cytoskeleton organization;actin filament-based process;anatomical structure development;biological regulation;cellular component organization;cellular component organization at cellular level;cellular component organization or biogenesis;cellular component organization or biogenesis at cellular level;cellular process;cellular response to stimulus;cytoskeleton organization;developmental proc…	adenyl nucleotide binding;adenyl ribonucleotide binding;ATP binding;binding;catalytic activity;cation binding;enzyme activator activity;enzyme binding;enzyme regulator activity;GTP binding;GTPase activator activity;GTPase activity;GTPase regulator activity;guanyl nucleotide binding;guanyl ribonucleotide binding;hydrolase activity;hydrolase activity, acting on acid anhydrides;hydrolase activity, a…	cell part;cytoplasm;cytoplasmic part;endosome;extracellular membrane-bounded organelle;extracellular organelle;extracellular region part;extracellular vesicular exosome;intracellular membrane-bounded organelle;intracellular non-membrane-bounded organelle;intracellular organelle;intracellular organelle part;intracellular part;membrane;membrane-bounded organelle;membrane-bounded vesicle;mitochondri…	Endocytosis						Q3UHD9-2_S650_M1_1	LFANRRGSDAEKRSL	S	650	0	1	NaN	0	0	1	NaN	0	0	1	NaN	0	0	1	NaN	0	Q3UHD9-2	Agap2	AGAP2_MOUSE
0.443352	1.34774	NaN	NaN	1.16864	1.77725	1.68796	1.80113	NaN	NaN	-0.0266414	NaN	1.14964	NaN	1.32026	0.92631	1	acrosome assembly;anatomical structure formation involved in morphogenesis;cellular component assembly;cellular component assembly at cellular level;cellular component assembly involved in morphogenesis;cellular component organization;cellular component organization at cellular level;cellular component organization or biogenesis;cellular component organization or biogenesis at cellular level;cell…	binding;cation binding;ion binding;metal ion binding;transition metal ion binding;zinc ion binding	cell body;cell part;cell projection;cytoplasmic membrane-bounded vesicle;cytoplasmic part;cytoplasmic vesicle;intracellular membrane-bounded organelle;intracellular organelle;intracellular part;membrane-bounded organelle;membrane-bounded vesicle;neuronal cell body;organelle;vesicle							A0A087WNV1_S181_M1_1	NKGTPSQSPVVGRSQ	S	181	0.937942	0.102655	0.713197	1.56547	0	0.996335	1.15871	0	0	0.995518	-0.922188	0	1.20025	0.151732	-0.476673	-1.58801	A0A087WNV1	Agfg1	A0A087WNV1_MOUSE
0.443352	1.34774	NaN	NaN	1.16864	1.77725	1.68796	1.80113	NaN	NaN	-0.0266414	NaN	1.14964	NaN	1.32026	0.92631	1	acrosome assembly;anatomical structure formation involved in morphogenesis;cellular component assembly;cellular component assembly at cellular level;cellular component assembly involved in morphogenesis;cellular component organization;cellular component organization at cellular level;cellular component organization or biogenesis;cellular component organization or biogenesis at cellular level;cell…	binding;cation binding;ion binding;metal ion binding;transition metal ion binding;zinc ion binding	cell body;cell part;cell projection;cytoplasmic membrane-bounded vesicle;cytoplasmic part;cytoplasmic vesicle;intracellular membrane-bounded organelle;intracellular organelle;intracellular part;membrane-bounded organelle;membrane-bounded vesicle;neuronal cell body;organelle;vesicle							A0A087WR52_S178_M1_1	NKGTPSQSPVVGRSQ	S	178	0.937942	0.102678	0.713197	1.56547	0	0.996415	1.15871	0	0	0.995591	-0.922188	0	1.20025	0.151882	-0.476673	-1.58801	A0A087WR52	Agfg1	A0A087WR52_MOUSE
0.443352	1.34774	NaN	NaN	1.16864	1.77725	1.68796	1.80113	NaN	NaN	-0.0266414	NaN	1.14964	NaN	1.32026	0.92631	1	acrosome assembly;anatomical structure formation involved in morphogenesis;cellular component assembly;cellular component assembly at cellular level;cellular component assembly involved in morphogenesis;cellular component organization;cellular component organization at cellular level;cellular component organization or biogenesis;cellular component organization or biogenesis at cellular level;cell…	binding;cation binding;ion binding;metal ion binding;transition metal ion binding;zinc ion binding	cell body;cell part;cell projection;cytoplasmic membrane-bounded vesicle;cytoplasmic part;cytoplasmic vesicle;intracellular membrane-bounded organelle;intracellular organelle;intracellular part;membrane-bounded organelle;membrane-bounded vesicle;neuronal cell body;organelle;vesicle							A0A087WRL1_S112_M1_1	NKGTPSQSPVVGRSQ	S	112	0.937942	0.1027	0.713197	1.56547	0	0.996496	1.15871	0	0	0.995664	-0.922188	0	1.20025	0.152032	-0.476673	-1.58801	A0A087WRL1	Agfg1	A0A087WRL1_MOUSE
0.443352	1.34774	NaN	NaN	1.16864	1.77725	1.68796	1.80113	NaN	NaN	-0.0266414	NaN	1.14964	NaN	1.32026	0.92631	1	acrosome assembly;anatomical structure formation involved in morphogenesis;cellular component assembly;cellular component assembly at cellular level;cellular component assembly involved in morphogenesis;cellular component organization;cellular component organization at cellular level;cellular component organization or biogenesis;cellular component organization or biogenesis at cellular level;cell…	binding;cation binding;ion binding;metal ion binding;transition metal ion binding;zinc ion binding	cell body;cell part;cell projection;cytoplasmic membrane-bounded vesicle;cytoplasmic part;cytoplasmic vesicle;intracellular membrane-bounded organelle;intracellular organelle;intracellular part;membrane-bounded organelle;membrane-bounded vesicle;neuronal cell body;organelle;vesicle							A0A087WSR7_S181_M1_1	NKGTPSQSPVVGRSQ	S	181	0.937942	0.102632	0.713197	1.56547	0	0.996576	1.15871	0	0	0.995737	-0.922188	0	1.20025	0.152257	-0.476673	-1.58801	A0A087WSR7	Agfg1	A0A087WSR7_MOUSE
0.443352	1.34774	NaN	NaN	1.16864	1.77725	1.68796	1.80113	NaN	NaN	-0.0266414	NaN	1.14964	NaN	1.32026	0.92631	1	acrosome assembly;anatomical structure formation involved in morphogenesis;cellular component assembly;cellular component assembly at cellular level;cellular component assembly involved in morphogenesis;cellular component organization;cellular component organization at cellular level;cellular component organization or biogenesis;cellular component organization or biogenesis at cellular level;cell…	binding;cation binding;DNA binding;ion binding;metal ion binding;nucleic acid binding;transition metal ion binding;zinc ion binding	cell body;cell part;cell projection;cytoplasmic membrane-bounded vesicle;cytoplasmic part;cytoplasmic vesicle;intracellular membrane-bounded organelle;intracellular organelle;intracellular part;membrane-bounded organelle;membrane-bounded vesicle;neuronal cell body;nucleus;organelle;vesicle							Q8K2K6_S181_M1_1	NKGTPSQSPVVGRSQ	S	181	0.937942	0.102723	0.713197	1.56547	0	0.996657	1.15871	0	0	0.995811	-0.922188	0	1.20025	0.152182	-0.476673	-1.58801	Q8K2K6	Agfg1	AGFG1_MOUSE
0.443352	1.34774	NaN	NaN	1.16864	1.77725	1.68796	1.80113	NaN	NaN	-0.0266414	NaN	1.14964	NaN	1.32026	0.92631	1	acrosome assembly;anatomical structure formation involved in morphogenesis;cellular component assembly;cellular component assembly at cellular level;cellular component assembly involved in morphogenesis;cellular component organization;cellular component organization at cellular level;cellular component organization or biogenesis;cellular component organization or biogenesis at cellular level;cell…	binding;cation binding;DNA binding;ion binding;metal ion binding;nucleic acid binding;transition metal ion binding;zinc ion binding	cell body;cell part;cell projection;cytoplasmic membrane-bounded vesicle;cytoplasmic part;cytoplasmic vesicle;intracellular membrane-bounded organelle;intracellular organelle;intracellular part;membrane-bounded organelle;membrane-bounded vesicle;neuronal cell body;nucleus;organelle;vesicle							Q8K2K6-1_S181_M1_1	NKGTPSQSPVVGRSQ	S	181	0.937942	0.102746	0.713197	1.56547	0	0.996737	1.15871	0	0	0.995884	-0.922188	0	1.20025	0.152107	-0.476673	-1.58801	Q8K2K6-1	Agfg1	AGFG1_MOUSE
0.443352	1.34774	NaN	NaN	1.16864	1.77725	1.68796	1.80113	NaN	NaN	-0.0266414	NaN	1.14964	NaN	1.32026	0.92631	1	acrosome assembly;anatomical structure formation involved in morphogenesis;cellular component assembly;cellular component assembly at cellular level;cellular component assembly involved in morphogenesis;cellular component organization;cellular component organization at cellular level;cellular component organization or biogenesis;cellular component organization or biogenesis at cellular level;cell…	binding;cation binding;DNA binding;ion binding;metal ion binding;nucleic acid binding;transition metal ion binding;zinc ion binding	cell body;cell part;cell projection;cytoplasmic membrane-bounded vesicle;cytoplasmic part;cytoplasmic vesicle;intracellular membrane-bounded organelle;intracellular organelle;intracellular part;membrane-bounded organelle;membrane-bounded vesicle;neuronal cell body;nucleus;organelle;vesicle							Q8K2K6-2_S181_M1_1	NKGTPSQSPVVGRSQ	S	181	0.937942	0.102609	0.713197	1.56547	0	0.996818	1.15871	0	0	0.995957	-0.922188	0	1.20025	0.151957	-0.476673	-1.58801	Q8K2K6-2	Agfg1	AGFG1_MOUSE
0.443352	1.34774	NaN	NaN	1.16864	1.77725	1.68796	1.80113	NaN	NaN	-0.0266414	NaN	1.14964	NaN	1.32026	0.92631	1	acrosome assembly;anatomical structure formation involved in morphogenesis;cellular component assembly;cellular component assembly at cellular level;cellular component assembly involved in morphogenesis;cellular component organization;cellular component organization at cellular level;cellular component organization or biogenesis;cellular component organization or biogenesis at cellular level;cell…	binding;cation binding;DNA binding;ion binding;metal ion binding;nucleic acid binding;transition metal ion binding;zinc ion binding	cell body;cell part;cell projection;cytoplasmic membrane-bounded vesicle;cytoplasmic part;cytoplasmic vesicle;intracellular membrane-bounded organelle;intracellular organelle;intracellular part;membrane-bounded organelle;membrane-bounded vesicle;neuronal cell body;nucleus;organelle;vesicle							Q8K2K6-3_S181_M1_1	NKGTPSQSPVVGRSQ	S	181	0.937942	0.102769	0.713197	1.56547	0	0.996898	1.15871	0	0	0.994932	-0.922188	0	1.20025	0.151807	-0.476673	-1.58801	Q8K2K6-3	Agfg1	AGFG1_MOUSE
NaN	NaN	NaN	-2.70782	NaN	NaN	-3.70996	NaN	-2.6769	-3.03529	NaN	NaN	NaN	-3.27536	NaN	NaN	1	anatomical structure formation involved in morphogenesis;angiogenesis;biological adhesion;biological regulation;cell adhesion;cell differentiation;cellular developmental process;cellular process;developmental process;positive regulation of angiogenesis;positive regulation of biological process;positive regulation of cell proliferation;positive regulation of cellular process;positive regulation of…	binding;nucleic acid binding	cell part;cytoplasm;cytoplasmic part;extracellular region;intracellular part;perinuclear region of cytoplasm							Q7TN31_S308_M1_1	SVEYINCSEDEHSGN	S	308	0	1	-1.00213	0	0	1	-0.419262	0	0	1	-0.148277	0	0	1	0.434595	0	Q7TN31	Aggf1	AGGF1_MOUSE
1.10322	0.93828	0.333462	0.883231	0.684086	0.504049	0.510681	0.350747	1.13153	0.729066	1.05832	1.15119	1.64949	1.52849	1.3597	1.34229	1	anatomical structure development;biological regulation;biosynthetic process;cell cycle phase;cell cycle process;cellular biosynthetic process;cellular component assembly;cellular component assembly at cellular level;cellular component organization;cellular component organization at cellular level;cellular component organization or biogenesis;cellular component organization or biogenesis at cellul…	binding;DNA binding;nucleic acid binding;nucleic acid binding transcription factor activity;sequence-specific DNA binding transcription factor activity	cell part;chromatin;chromosomal part;condensed chromosome kinetochore;cytoplasm;extracellular membrane-bounded organelle;extracellular organelle;extracellular region part;extracellular vesicular exosome;intracellular membrane-bounded organelle;intracellular non-membrane-bounded organelle;intracellular organelle;intracellular organelle part;intracellular part;kinetochore;macromolecular complex;mem…			+		+	TKD_Mido_JMD_Mido;TKD_Mido_TKD	Q8CJF7_S1507_M1_1	NVGLPEESPRISAAP	S	1507	0.838786	0.226674	-0.302156	-1.07763	1.99407	0.0245299	0.452466	2.03425	0.4747	0.711742	0.202979	0.690958	4.13222	0.0526667	0.957601	4.79004	Q8CJF7	Ahctf1	ELYS_MOUSE
1.03233	1.1605	0.224505	0.938786	-0.241145	-0.708018	-0.935779	-0.645668	0.288249	0.381815	0.671916	0.269093	0.79041	0.500953	0.289059	0.391562	1	anatomical structure development;biological regulation;biosynthetic process;cell cycle phase;cell cycle process;cellular biosynthetic process;cellular component assembly;cellular component assembly at cellular level;cellular component organization;cellular component organization at cellular level;cellular component organization or biogenesis;cellular component organization or biogenesis at cellul…	binding;DNA binding;nucleic acid binding;nucleic acid binding transcription factor activity;sequence-specific DNA binding transcription factor activity	cell part;chromatin;chromosomal part;condensed chromosome kinetochore;cytoplasm;extracellular membrane-bounded organelle;extracellular organelle;extracellular region part;extracellular vesicular exosome;intracellular membrane-bounded organelle;intracellular non-membrane-bounded organelle;intracellular organelle;intracellular organelle part;intracellular part;kinetochore;macromolecular complex;mem…		+			+	JMD_Mido_JMD;TKD_Mido_JMD_Mido	Q8CJF7_S1541_M1_1	EEEAKNLSFDELYPL	S	1541	2.92899	0.00100071	-1.47168	-4.14747	0.259291	0.761949	0.0902277	0.371811	0.974449	0.389524	-0.436263	-1.32393	3.10279	0.028565	1.12565	4.01153	Q8CJF7	Ahctf1	ELYS_MOUSE
NaN	NaN	NaN	NaN	NaN	NaN	NaN	NaN	NaN	-0.445233	-0.729229	-0.482554	NaN	NaN	-1.84764	NaN	2	anatomical structure development;biological regulation;biosynthetic process;cell cycle phase;cell cycle process;cellular biosynthetic process;cellular component assembly;cellular component assembly at cellular level;cellular component organization;cellular component organization at cellular level;cellular component organization or biogenesis;cellular component organization or biogenesis at cellul…	binding;DNA binding;nucleic acid binding;nucleic acid binding transcription factor activity;sequence-specific DNA binding transcription factor activity	cell part;chromatin;chromosomal part;condensed chromosome kinetochore;cytoplasm;extracellular membrane-bounded organelle;extracellular organelle;extracellular region part;extracellular vesicular exosome;intracellular membrane-bounded organelle;intracellular non-membrane-bounded organelle;intracellular organelle;intracellular organelle part;intracellular part;kinetochore;macromolecular complex;mem…							Q8CJF7_S1216_M2_1	TTPLASPSLSPGRSL	S	1216	NaN	1	0	NaN	0	1	-1.2953	0	0	1	NaN	0	0	1	NaN	0	Q8CJF7	Ahctf1	ELYS_MOUSE
-0.0728903	-0.0902328	NaN	-0.523519	NaN	NaN	NaN	NaN	-0.183263	-0.445233	-0.729229	-0.482554	NaN	NaN	-1.84764	NaN	2	anatomical structure development;biological regulation;biosynthetic process;cell cycle phase;cell cycle process;cellular biosynthetic process;cellular component assembly;cellular component assembly at cellular level;cellular component organization;cellular component organization at cellular level;cellular component organization or biogenesis;cellular component organization or biogenesis at cellul…	binding;DNA binding;nucleic acid binding;nucleic acid binding transcription factor activity;sequence-specific DNA binding transcription factor activity	cell part;chromatin;chromosomal part;condensed chromosome kinetochore;cytoplasm;extracellular membrane-bounded organelle;extracellular organelle;extracellular region part;extracellular vesicular exosome;intracellular membrane-bounded organelle;intracellular non-membrane-bounded organelle;intracellular organelle;intracellular organelle part;intracellular part;kinetochore;macromolecular complex;mem…							Q8CJF7_S1214_M2_1	FRTTPLASPSLSPGR	S	1214	0	1	NaN	0	0	1	-1.38757	0	0.589871	0.636418	-0.231189	-0.823349	0	1	NaN	0	Q8CJF7	Ahctf1	ELYS_MOUSE
-0.0728903	-0.0902328	NaN	-0.523519	NaN	NaN	NaN	NaN	-0.183263	NaN	NaN	NaN	NaN	NaN	NaN	NaN	2	anatomical structure development;biological regulation;biosynthetic process;cell cycle phase;cell cycle process;cellular biosynthetic process;cellular component assembly;cellular component assembly at cellular level;cellular component organization;cellular component organization at cellular level;cellular component organization or biogenesis;cellular component organization or biogenesis at cellul…	binding;DNA binding;nucleic acid binding;nucleic acid binding transcription factor activity;sequence-specific DNA binding transcription factor activity	cell part;chromatin;chromosomal part;condensed chromosome kinetochore;cytoplasm;extracellular membrane-bounded organelle;extracellular organelle;extracellular region part;extracellular vesicular exosome;intracellular membrane-bounded organelle;intracellular non-membrane-bounded organelle;intracellular organelle;intracellular organelle part;intracellular part;kinetochore;macromolecular complex;mem…							Q8CJF7_S1218_M2_1	PLASPSLSPGRSLTP	S	1218	0	1	NaN	0	0	1	NaN	0	0	1	0.0456177	0	NaN	1	0	NaN	Q8CJF7	Ahctf1	ELYS_MOUSE
-0.604727	-1.08936	-0.592496	-0.686164	-1.56131	-0.651447	-0.381302	-0.315935	0.194439	0.0410175	-0.376489	-0.425735	-1.39759	-1.0997	-0.788034	-0.962738	2	anatomical structure development;biological regulation;biosynthetic process;cell cycle phase;cell cycle process;cellular biosynthetic process;cellular component assembly;cellular component assembly at cellular level;cellular component organization;cellular component organization at cellular level;cellular component organization or biogenesis;cellular component organization or biogenesis at cellul…	binding;DNA binding;nucleic acid binding;nucleic acid binding transcription factor activity;sequence-specific DNA binding transcription factor activity	cell part;chromatin;chromosomal part;condensed chromosome kinetochore;cytoplasm;extracellular membrane-bounded organelle;extracellular organelle;extracellular region part;extracellular vesicular exosome;intracellular membrane-bounded organelle;intracellular non-membrane-bounded organelle;intracellular organelle;intracellular organelle part;intracellular part;kinetochore;macromolecular complex;mem…			+			TKD_Mido_TKD	Q8CJF7_T1224_M2_1	LSPGRSLTPPFRVKE	T	1224	0.0171352	1	0.0156891	0.0382408	2.43101	0.00605904	-0.920323	-3.06534	1.68424	0.172483	0.601496	2.05265	0.483016	0.420625	-0.334517	-0.806447	Q8CJF7	Ahctf1	ELYS_MOUSE
-0.604727	-1.08936	-0.592496	-0.686164	-1.56131	-0.651447	-0.381302	-0.315935	0.194439	0.0410175	-0.376489	-0.425735	-1.39759	-1.0997	-0.788034	-0.962738	2	anatomical structure development;biological regulation;biosynthetic process;cell cycle phase;cell cycle process;cellular biosynthetic process;cellular component assembly;cellular component assembly at cellular level;cellular component organization;cellular component organization at cellular level;cellular component organization or biogenesis;cellular component organization or biogenesis at cellul…	binding;DNA binding;nucleic acid binding;nucleic acid binding transcription factor activity;sequence-specific DNA binding transcription factor activity	cell part;chromatin;chromosomal part;condensed chromosome kinetochore;cytoplasm;extracellular membrane-bounded organelle;extracellular organelle;extracellular region part;extracellular vesicular exosome;intracellular membrane-bounded organelle;intracellular non-membrane-bounded organelle;intracellular organelle;intracellular organelle part;intracellular part;kinetochore;macromolecular complex;mem…			+			TKD_Mido_TKD	Q8CJF7_S1222_M2_1	PSLSPGRSLTPPFRV	S	1222	0.0171352	1	0.0156891	0.0382408	2.43101	0.00605681	-0.920323	-3.06534	1.68424	0.172665	0.601496	2.05265	0.483016	0.420725	-0.334517	-0.806447	Q8CJF7	Ahctf1	ELYS_MOUSE
NaN	NaN	NaN	NaN	NaN	NaN	-1.99646	NaN	NaN	NaN	NaN	NaN	NaN	NaN	NaN	NaN	1	anatomical structure development;biological regulation;biosynthetic process;cell cycle phase;cell cycle process;cellular biosynthetic process;cellular component assembly;cellular component assembly at cellular level;cellular component organization;cellular component organization at cellular level;cellular component organization or biogenesis;cellular component organization or biogenesis at cellul…	binding;DNA binding;nucleic acid binding;nucleic acid binding transcription factor activity;sequence-specific DNA binding transcription factor activity	cell part;chromatin;chromosomal part;condensed chromosome kinetochore;cytoplasm;extracellular membrane-bounded organelle;extracellular organelle;extracellular region part;extracellular vesicular exosome;intracellular membrane-bounded organelle;intracellular non-membrane-bounded organelle;intracellular organelle;intracellular organelle part;intracellular part;kinetochore;macromolecular complex;mem…							Q8CJF7_T1224_M1_1	LSPGRSLTPPFRVKE	T	1224	0	1	NaN	0	NaN	1	0	NaN	NaN	1	0	NaN	0	1	NaN	0	Q8CJF7	Ahctf1	ELYS_MOUSE
-1.13118	-1.39637	-1.58774	-1.22574	-3.82365	NaN	-5.00242	-4.61731	-1.37562	-1.41221	-1.40045	-1.35473	-2.98294	-2.7741	-2.61169	-2.48983	2	anatomical structure development;biological regulation;biosynthetic process;cell cycle phase;cell cycle process;cellular biosynthetic process;cellular component assembly;cellular component assembly at cellular level;cellular component organization;cellular component organization at cellular level;cellular component organization or biogenesis;cellular component organization or biogenesis at cellul…	binding;DNA binding;nucleic acid binding;nucleic acid binding transcription factor activity;sequence-specific DNA binding transcription factor activity	cell part;chromatin;chromosomal part;condensed chromosome kinetochore;cytoplasm;extracellular membrane-bounded organelle;extracellular organelle;extracellular region part;extracellular vesicular exosome;intracellular membrane-bounded organelle;intracellular non-membrane-bounded organelle;intracellular organelle;intracellular organelle part;intracellular part;kinetochore;macromolecular complex;mem…		+	+		+	JMD_Mido_JMD;TKD_Mido_JMD_Mido;TKD_Mido_TKD	Q8CJF7_S2202_M2_1	KLVSPLASPVDEIKT	S	2202	3.77277	0.00102069	-3.14586	-7.60354	4.76741	0.000135211	-1.32889	-6.4047	0.196626	0.939823	-0.0504907	-0.250841	2.59356	0.0248491	1.76648	4.24011	Q8CJF7	Ahctf1	ELYS_MOUSE
-1.13118	-1.39637	-1.58774	-1.22574	-3.82365	NaN	-5.00242	-4.61731	-1.37562	-1.41221	-1.40045	-1.35473	-2.98294	-2.7741	-2.61169	-2.48983	2	anatomical structure development;biological regulation;biosynthetic process;cell cycle phase;cell cycle process;cellular biosynthetic process;cellular component assembly;cellular component assembly at cellular level;cellular component organization;cellular component organization at cellular level;cellular component organization or biogenesis;cellular component organization or biogenesis at cellul…	binding;DNA binding;nucleic acid binding;nucleic acid binding transcription factor activity;sequence-specific DNA binding transcription factor activity	cell part;chromatin;chromosomal part;condensed chromosome kinetochore;cytoplasm;extracellular membrane-bounded organelle;extracellular organelle;extracellular region part;extracellular vesicular exosome;intracellular membrane-bounded organelle;intracellular non-membrane-bounded organelle;intracellular organelle;intracellular organelle part;intracellular part;kinetochore;macromolecular complex;mem…		+	+		+	JMD_Mido_JMD;TKD_Mido_JMD_Mido;TKD_Mido_TKD	Q8CJF7_S2198_M2_1	PVEIKLVSPLASPVD	S	2198	3.77277	0.00101835	-3.14586	-7.60354	4.76741	0.000135021	-1.32889	-6.4047	0.196626	0.939937	-0.0504907	-0.250841	2.59356	0.0247324	1.76648	4.24011	Q8CJF7	Ahctf1	ELYS_MOUSE
-2.49814	NaN	NaN	-3.38205	NaN	NaN	NaN	NaN	-2.28764	-2.19312	-1.25825	-4.28874	NaN	NaN	NaN	NaN	1	anatomical structure development;biological regulation;biosynthetic process;cell cycle phase;cell cycle process;cellular biosynthetic process;cellular component assembly;cellular component assembly at cellular level;cellular component organization;cellular component organization at cellular level;cellular component organization or biogenesis;cellular component organization or biogenesis at cellul…	binding;DNA binding;nucleic acid binding;nucleic acid binding transcription factor activity;sequence-specific DNA binding transcription factor activity	cell part;chromatin;chromosomal part;condensed chromosome kinetochore;cytoplasm;extracellular membrane-bounded organelle;extracellular organelle;extracellular region part;extracellular vesicular exosome;intracellular membrane-bounded organelle;intracellular non-membrane-bounded organelle;intracellular organelle;intracellular organelle part;intracellular part;kinetochore;macromolecular complex;mem…							Q8CJF7_S1381_M1_1	FKSEGAPSPVKKQIG	S	1381	0	1	NaN	0	0	1	NaN	0	0.16397	0.87308	0.433157	0.395879	NaN	1	0	NaN	Q8CJF7	Ahctf1	ELYS_MOUSE
NaN	-0.417935	NaN	NaN	NaN	NaN	NaN	NaN	NaN	NaN	NaN	NaN	NaN	NaN	NaN	NaN	1		binding;DNA binding;nucleic acid binding								Q6PAL7_S1193_M1_1	EGQSSLSSLEKLMMD	S	1193	0	1	NaN	0	NaN	1	0	NaN	0	1	NaN	0	NaN	1	0	NaN	Q6PAL7	Ahdc1	AHDC1_MOUSE
NaN	-1.19448	NaN	NaN	NaN	NaN	NaN	NaN	-1.28002	NaN	-1.27985	NaN	NaN	NaN	NaN	NaN	2		binding;DNA binding;nucleic acid binding								Q6PAL7_S1396_M2_1	KAYSPTCSPTLGFKE	S	1396	0	1	NaN	0	0	1	NaN	0	0	1	-0.0854499	0	NaN	1	0	NaN	Q6PAL7	Ahdc1	AHDC1_MOUSE
NaN	-1.19448	NaN	NaN	NaN	NaN	NaN	NaN	-1.28002	NaN	-1.27985	NaN	NaN	NaN	NaN	NaN	2		binding;DNA binding;nucleic acid binding								Q6PAL7_S1392_M2_1	AGLQKAYSPTCSPTL	S	1392	0	1	NaN	0	0	1	NaN	0	0	1	-0.0854499	0	NaN	1	0	NaN	Q6PAL7	Ahdc1	AHDC1_MOUSE
-2.58621	-2.07673	-2.70026	-1.97632	-2.17846	-2.29294	-2.11622	-2.29494	-2.41887	-3.03035	-2.34363	-2.35092	-1.62875	-2.00612	-2.14427	-1.88865	1		binding;DNA binding;nucleic acid binding				+			TKD_Mido_TKD	Q6PAL7_S1467_M1_1	PPGSAARSPPYEGKV	S	1467	0.250483	0.825987	0.114238	0.399385	1.68551	0.0232695	0.618997	2.07366	0.353117	0.776094	-0.201065	-0.582529	1.3762	0.182369	0.303693	1.39347	Q6PAL7	Ahdc1	AHDC1_MOUSE
NaN	NaN	-2.3389	NaN	NaN	NaN	NaN	NaN	NaN	NaN	NaN	NaN	NaN	NaN	NaN	NaN	2		binding;DNA binding;nucleic acid binding								Q6PAL7_S845_M2_1	SLLDSDDSSDLLDFA	S	845	0	1	NaN	0	NaN	1	0	NaN	0	1	NaN	0	NaN	1	0	NaN	Q6PAL7	Ahdc1	AHDC1_MOUSE
NaN	NaN	-2.3389	NaN	NaN	NaN	NaN	NaN	NaN	NaN	NaN	NaN	NaN	NaN	NaN	NaN	2		binding;DNA binding;nucleic acid binding								Q6PAL7_S842_M2_1	YFRSLLDSDDSSDLL	S	842	0	1	NaN	0	NaN	1	0	NaN	0	1	NaN	0	NaN	1	0	NaN	Q6PAL7	Ahdc1	AHDC1_MOUSE
-4.22504	-3.09556	NaN	-4.65517	NaN	NaN	NaN	NaN	-5.70421	NaN	-5.47207	NaN	-4.19046	-5.69982	NaN	NaN	1	anatomical structure development;anatomical structure formation involved in morphogenesis;anatomical structure morphogenesis;biological regulation;cell part morphogenesis;cell projection assembly;cell projection morphogenesis;cell projection organization;cellular component assembly;cellular component assembly at cellular level;cellular component assembly involved in morphogenesis;cellular compone…	binding;identical protein binding;protein binding	adherens junction;anchoring junction;cell junction;cell part;cell projection;cell-cell junction;centriole;centrosome;cilium;cytoplasmic part;cytoskeletal part;intracellular non-membrane-bounded organelle;intracellular organelle;intracellular organelle part;intracellular part;microtubule organizing center;microtubule organizing center part;non-membrane-bounded organelle;nonmotile primary cilium;or…							E9Q552_S69_M1_1	PPKVKERSPPLTPKE	S	69	0	1	NaN	0	0.311249	0.458893	0.643	0.744597	1.10663	0.198034	-1.59622	-2.25902	0	0.980475	NaN	0	E9Q552	Ahi1	E9Q552_MOUSE
-4.22504	-3.09556	NaN	-4.65517	NaN	NaN	NaN	NaN	-5.70421	NaN	-5.47207	NaN	-4.19046	-5.69982	NaN	NaN	1	anatomical structure development;anatomical structure formation involved in morphogenesis;anatomical structure morphogenesis;biological regulation;cell part morphogenesis;cell projection assembly;cell projection morphogenesis;cell projection organization;cellular component assembly;cellular component assembly at cellular level;cellular component assembly involved in morphogenesis;cellular compone…	binding;identical protein binding;protein binding	adherens junction;anchoring junction;cell junction;cell part;cell projection;cell-cell junction;centriole;centrosome;cilium;cytoplasmic part;cytoskeletal part;intracellular non-membrane-bounded organelle;intracellular organelle;intracellular organelle part;intracellular part;microtubule organizing center;microtubule organizing center part;non-membrane-bounded organelle;nonmotile primary cilium;or…							E9QP54_S974_M1_1	PPKVKERSPPLTPKE	S	974	0	1	NaN	0	0.311249	0.458821	0.643	0.744597	1.10663	0.198195	-1.59622	-2.25902	0	0.979466	NaN	0	E9QP54	Ahi1	E9QP54_MOUSE
-4.22504	-3.09556	NaN	-4.65517	NaN	NaN	NaN	NaN	-5.70421	NaN	-5.47207	NaN	-4.19046	-5.69982	NaN	NaN	1	anatomical structure development;anatomical structure formation involved in morphogenesis;anatomical structure morphogenesis;axis specification;biological regulation;cell development;cell part morphogenesis;cell projection assembly;cell projection morphogenesis;cell projection organization;cell surface receptor linked signaling pathway;cellular component assembly;cellular component assembly at ce…	binding;identical protein binding;protein binding	adherens junction;anchoring junction;cell junction;cell part;cell projection;cell-cell junction;centriole;centrosome;cilium;cytoplasmic part;cytoskeletal part;intracellular non-membrane-bounded organelle;intracellular organelle;intracellular organelle part;intracellular part;microtubule organizing center;microtubule organizing center part;non-membrane-bounded organelle;nonmotile primary cilium;or…							Q8K3E5_S974_M1_1	PPKVKERSPPLTPKE	S	974	0	1	NaN	0	0.311249	0.458601	0.643	0.744597	1.10663	0.198356	-1.59622	-2.25902	0	0.978057	NaN	0	Q8K3E5	Ahi1	AHI1_MOUSE
-4.22504	-3.09556	NaN	-4.65517	NaN	NaN	NaN	NaN	-5.70421	NaN	-5.47207	NaN	-4.19046	-5.69982	NaN	NaN	1	anatomical structure development;anatomical structure formation involved in morphogenesis;anatomical structure morphogenesis;axis specification;biological regulation;cell development;cell part morphogenesis;cell projection assembly;cell projection morphogenesis;cell projection organization;cell surface receptor linked signaling pathway;cellular component assembly;cellular component assembly at ce…	binding;identical protein binding;protein binding	adherens junction;anchoring junction;cell junction;cell part;cell projection;cell-cell junction;centriole;centrosome;cilium;cytoplasmic part;cytoskeletal part;intracellular non-membrane-bounded organelle;intracellular organelle;intracellular organelle part;intracellular part;microtubule organizing center;microtubule organizing center part;non-membrane-bounded organelle;nonmotile primary cilium;or…							Q8K3E5-2_S974_M1_1	PPKVKERSPPLTPKE	S	974	0	1	NaN	0	0.311249	0.458746	0.643	0.744597	1.10663	0.197874	-1.59622	-2.25902	0	0.976852	NaN	0	Q8K3E5-2	Ahi1	AHI1_MOUSE
8.19217	NaN	7.01733	7.90698	9.72203	10.0481	10.5826	10.1613	8.01802	7.94741	8.20276	8.61118	9.26077	9.51	9.80905	9.36527	3	acute inflammatory response;acute-phase response;biological regulation;defense response;inflammatory response;multicellular organismal process;negative regulation of biological process;negative regulation of biomineral tissue development;negative regulation of bone mineralization;negative regulation of developmental process;negative regulation of multicellular organismal process;negative regulati…	cysteine-type endopeptidase inhibitor activity;endopeptidase inhibitor activity;endopeptidase regulator activity;enzyme inhibitor activity;enzyme regulator activity;peptidase inhibitor activity;peptidase regulator activity	blood microparticle;extracellular membrane-bounded organelle;extracellular organelle;extracellular region part;extracellular space;extracellular vesicular exosome;membrane-bounded organelle;membrane-bounded vesicle;organelle;vesicle		+	+			JMD_Mido_JMD;TKD_Mido_TKD	P29699_S138_M3_1	QCHSTPDSAEDVRKL	S	138	2.94265	0.00095183	2.423	5.23238	3.29614	0.00117424	1.29143	4.44341	0.668274	0.484817	0.489348	1.10104	1.62083	0.0914232	-0.642224	-2.0458	P29699	Ahsg	FETUA_MOUSE
8.19217	NaN	7.01733	7.90698	9.72203	10.0481	10.5826	10.1613	8.01802	7.94741	8.20276	8.61118	9.26077	9.51	9.80905	9.36527	3	acute inflammatory response;acute-phase response;biological regulation;defense response;inflammatory response;multicellular organismal process;negative regulation of biological process;negative regulation of biomineral tissue development;negative regulation of bone mineralization;negative regulation of developmental process;negative regulation of multicellular organismal process;negative regulati…	cysteine-type endopeptidase inhibitor activity;endopeptidase inhibitor activity;endopeptidase regulator activity;enzyme inhibitor activity;enzyme regulator activity;peptidase inhibitor activity;peptidase regulator activity	blood microparticle;extracellular membrane-bounded organelle;extracellular organelle;extracellular region part;extracellular space;extracellular vesicular exosome;membrane-bounded organelle;membrane-bounded vesicle;organelle;vesicle		+	+			JMD_Mido_JMD;TKD_Mido_TKD	P29699_T135_M3_1	MHTQCHSTPDSAEDV	T	135	2.94265	0.000949087	2.423	5.23238	3.29614	0.00117498	1.29143	4.44341	0.668274	0.48347	0.489348	1.10104	1.62083	0.0915017	-0.642224	-2.0458	P29699	Ahsg	FETUA_MOUSE
8.19217	NaN	7.01733	7.90698	9.72203	10.0481	10.5826	10.1613	8.01802	7.94741	8.20276	8.61118	9.26077	9.51	9.80905	9.36527	3	acute inflammatory response;acute-phase response;biological regulation;defense response;inflammatory response;multicellular organismal process;negative regulation of biological process;negative regulation of biomineral tissue development;negative regulation of bone mineralization;negative regulation of developmental process;negative regulation of multicellular organismal process;negative regulati…	cysteine-type endopeptidase inhibitor activity;endopeptidase inhibitor activity;endopeptidase regulator activity;enzyme inhibitor activity;enzyme regulator activity;peptidase inhibitor activity;peptidase regulator activity	blood microparticle;extracellular membrane-bounded organelle;extracellular organelle;extracellular region part;extracellular space;extracellular vesicular exosome;membrane-bounded organelle;membrane-bounded vesicle;organelle;vesicle		+	+			JMD_Mido_JMD;TKD_Mido_TKD	P29699_S134_M3_1	VMHTQCHSTPDSAED	S	134	2.94265	0.000943649	2.423	5.23238	3.29614	0.00117722	1.29143	4.44341	0.668274	0.484142	0.489348	1.10104	1.62083	0.0907223	-0.642224	-2.0458	P29699	Ahsg	FETUA_MOUSE
2.1227	2.52315	1.36267	1.62961	1.32689	1.62954	1.27065	0.988215	1.54577	1.32271	1.4394	0.87233	2.33864	2.00817	1.89016	1.59539	1			cell part;cytoplasmic part;endoplasmic reticulum;integral to membrane;intracellular membrane-bounded organelle;intracellular organelle;intracellular organelle part;intracellular part;intrinsic to membrane;membrane;membrane part;membrane-bounded organelle;mitochondrial membrane;mitochondrial outer membrane;mitochondrial part;mitochondrion;organelle;organelle membrane;organelle outer membrane;organ…			+		+	TKD_Mido_JMD_Mido;TKD_Mido_TKD	O08715_S101_M1_1	TRQVRRRSESSGNLP	S	101	1.08906	0.0875094	-0.605712	-1.55453	1.679	0.0207113	0.663038	2.1154	1.07332	0.289975	-0.614483	-1.54561	1.74965	0.0802478	0.654267	2.16471	O08715	Akap1	AKAP1_MOUSE
2.1227	2.52315	1.36267	1.62961	1.32689	1.62954	1.27065	0.988215	1.54577	1.32271	1.4394	0.87233	2.33864	2.00817	1.89016	1.59539	1			cell part;cytoplasmic part;endoplasmic reticulum;integral to membrane;intracellular membrane-bounded organelle;intracellular organelle;intracellular organelle part;intracellular part;intrinsic to membrane;membrane;membrane part;membrane-bounded organelle;mitochondrial membrane;mitochondrial outer membrane;mitochondrial part;mitochondrion;organelle;organelle membrane;organelle outer membrane;organ…			+		+	TKD_Mido_JMD_Mido;TKD_Mido_TKD	O08715-2_S101_M1_1	TRQVRRRSESSGNLP	S	101	1.08906	0.0875294	-0.605712	-1.55453	1.679	0.0207224	0.663038	2.1154	1.07332	0.289824	-0.614483	-1.54561	1.74965	0.080169	0.654267	2.16471	O08715-2	Akap1	AKAP1_MOUSE
2.1227	2.52315	1.36267	1.62961	1.32689	1.62954	1.27065	0.988215	1.54577	1.32271	1.4394	0.87233	2.33864	2.00817	1.89016	1.59539	1			cell part;cytoplasmic part;endoplasmic reticulum;integral to membrane;intracellular membrane-bounded organelle;intracellular organelle;intracellular organelle part;intracellular part;intrinsic to membrane;membrane;membrane part;membrane-bounded organelle;mitochondrial membrane;mitochondrial outer membrane;mitochondrial part;mitochondrion;organelle;organelle membrane;organelle outer membrane;organ…			+		+	TKD_Mido_JMD_Mido;TKD_Mido_TKD	O08715-3_S134_M1_1	TRQVRRRSESSGNLP	S	134	1.08906	0.0875494	-0.605712	-1.55453	1.679	0.0206946	0.663038	2.1154	1.07332	0.290278	-0.614483	-1.54561	1.74965	0.0800903	0.654267	2.16471	O08715-3	Akap1	AKAP1_MOUSE
2.1227	2.52315	1.36267	1.62961	1.32689	1.62954	1.27065	0.988215	1.54577	1.32271	1.4394	0.87233	2.33864	2.00817	1.89016	1.59539	1			cell part;cytoplasmic part;endoplasmic reticulum;integral to membrane;intracellular membrane-bounded organelle;intracellular organelle;intracellular organelle part;intracellular part;intrinsic to membrane;membrane;membrane part;membrane-bounded organelle;mitochondrial membrane;mitochondrial outer membrane;mitochondrial part;mitochondrion;organelle;organelle membrane;organelle outer membrane;organ…			+		+	TKD_Mido_JMD_Mido;TKD_Mido_TKD	O08715-4_S134_M1_1	TRQVRRRSESSGNLP	S	134	1.08906	0.0875694	-0.605712	-1.55453	1.679	0.0207057	0.663038	2.1154	1.07332	0.290126	-0.614483	-1.54561	1.74965	0.0798552	0.654267	2.16471	O08715-4	Akap1	AKAP1_MOUSE
2.1227	2.52315	1.36267	1.62961	1.32689	1.62954	1.27065	0.988215	1.54577	1.32271	1.4394	0.87233	2.33864	2.00817	1.89016	1.59539	1			cell part;cytoplasmic part;endoplasmic reticulum;integral to membrane;intracellular membrane-bounded organelle;intracellular organelle;intracellular organelle part;intracellular part;intrinsic to membrane;membrane;membrane part;membrane-bounded organelle;mitochondrial membrane;mitochondrial outer membrane;mitochondrial part;mitochondrion;organelle;organelle membrane;organelle outer membrane;organ…			+		+	TKD_Mido_JMD_Mido;TKD_Mido_TKD	O08715-5_S101_M1_1	TRQVRRRSESSGNLP	S	101	1.08906	0.0875894	-0.605712	-1.55453	1.679	0.0207001	0.663038	2.1154	1.07332	0.290582	-0.614483	-1.54561	1.74965	0.0800118	0.654267	2.16471	O08715-5	Akap1	AKAP1_MOUSE
2.1227	2.52315	1.36267	1.62961	1.32689	1.62954	1.27065	0.988215	1.54577	1.32271	1.4394	0.87233	2.33864	2.00817	1.89016	1.59539	1			cell part;cytoplasmic part;endoplasmic reticulum;integral to membrane;intracellular membrane-bounded organelle;intracellular organelle;intracellular organelle part;intracellular part;intrinsic to membrane;membrane;membrane part;membrane-bounded organelle;mitochondrial membrane;mitochondrial outer membrane;mitochondrial part;mitochondrion;organelle;organelle membrane;organelle outer membrane;organ…			+		+	TKD_Mido_JMD_Mido;TKD_Mido_TKD	O08715-6_S101_M1_1	TRQVRRRSESSGNLP	S	101	1.08906	0.0876094	-0.605712	-1.55453	1.679	0.0207168	0.663038	2.1154	1.07332	0.29043	-0.614483	-1.54561	1.74965	0.0799334	0.654267	2.16471	O08715-6	Akap1	AKAP1_MOUSE
0.670568	1.06145	1.46696	0.739219	0.138952	0	0.525486	0.435295	1.44003	1.45549	1.32536	1.1536	0.203318	0.196293	-0.0238152	NaN	2	biological regulation;cellular process;cellular response to stimulus;establishment of localization;establishment of localization in cell;intracellular signal transduction;intracellular transport;nuclear export;nuclear transport;nucleocytoplasmic transport;regulation of biological process;regulation of cardiac muscle hypertrophy;regulation of catalytic activity;regulation of cellular metabolic pro…	binding;cAMP-dependent protein kinase activity;catalytic activity;cation binding;cyclic nucleotide-dependent protein kinase activity;enzyme regulator activity;GTPase regulator activity;guanyl-nucleotide exchange factor activity;ion binding;kinase activity;metal ion binding;nucleoside-triphosphatase regulator activity;phosphotransferase activity, alcohol group as acceptor;protein kinase activity;p…	cell part;cytoplasm;cytoplasmic part;intracellular part;membrane;perinuclear region of cytoplasm		+	+			JMD_Mido_JMD;TKD_Mido_TKD	E9Q394_S1895_M2_1	FLSHSTDSLNKICKV	S	1895	1.7457	0.025535	-0.709617	-2.21863	4.11123	0.000338751	-1.21835	-5.9904	0.939486	0.426779	0.359069	1.21775	0.410056	0.579493	-0.149668	-0.578493	E9Q394	Akap13	E9Q394_MOUSE
0.670568	1.06145	1.46696	0.739219	0.138952	0	0.525486	0.435295	1.44003	1.45549	1.32536	1.1536	0.203318	0.196293	-0.0238152	NaN	2	biological regulation;cellular process;cellular response to stimulus;establishment of localization;establishment of localization in cell;intracellular signal transduction;intracellular transport;nuclear export;nuclear transport;nucleocytoplasmic transport;regulation of biological process;regulation of cardiac muscle hypertrophy;regulation of catalytic activity;regulation of cellular metabolic pro…	binding;cAMP-dependent protein kinase activity;catalytic activity;cation binding;cyclic nucleotide-dependent protein kinase activity;enzyme regulator activity;GTPase regulator activity;guanyl-nucleotide exchange factor activity;ion binding;kinase activity;metal ion binding;nucleoside-triphosphatase regulator activity;phosphotransferase activity, alcohol group as acceptor;protein kinase activity;p…	cell part;cytoplasm;cytoplasmic part;intracellular part;membrane;perinuclear region of cytoplasm		+	+			JMD_Mido_JMD;TKD_Mido_TKD	E9Q394_S1892_M2_1	TWKFLSHSTDSLNKI	S	1892	1.7457	0.0255425	-0.709617	-2.21863	4.11123	0.000339332	-1.21835	-5.9904	0.939486	0.427209	0.359069	1.21775	0.410056	0.578898	-0.149668	-0.578493	E9Q394	Akap13	E9Q394_MOUSE
0.670568	1.06145	1.46696	0.739219	0.138952	0	0.525486	0.435295	1.44003	1.45549	1.32536	1.1536	0.203318	0.196293	-0.0238152	NaN	2	biological regulation;cellular process;cellular response to stimulus;establishment of localization;establishment of localization in cell;intracellular signal transduction;intracellular transport;nuclear export;nuclear transport;nucleocytoplasmic transport;regulation of biological process;regulation of cardiac muscle hypertrophy;regulation of catalytic activity;regulation of cellular metabolic pro…	binding;cAMP-dependent protein kinase activity;catalytic activity;cation binding;cyclic nucleotide-dependent protein kinase activity;enzyme regulator activity;GTPase regulator activity;guanyl-nucleotide exchange factor activity;ion binding;kinase activity;metal ion binding;nucleoside-triphosphatase regulator activity;phosphotransferase activity, alcohol group as acceptor;protein kinase activity;p…	cell part;cytoplasm;cytoplasmic part;intracellular part;membrane;perinuclear region of cytoplasm		+	+			JMD_Mido_JMD;TKD_Mido_TKD	E9Q394-2_S1873_M2_1	FLSHSTDSLNKICKV	S	1873	1.7457	0.0255127	-0.709617	-2.21863	4.11123	0.000339623	-1.21835	-5.9904	0.939486	0.427065	0.359069	1.21775	0.410056	0.579255	-0.149668	-0.578493	E9Q394-2	Akap13	E9Q394_MOUSE
0.670568	1.06145	1.46696	0.739219	0.138952	0	0.525486	0.435295	1.44003	1.45549	1.32536	1.1536	0.203318	0.196293	-0.0238152	NaN	2	biological regulation;cellular process;cellular response to stimulus;establishment of localization;establishment of localization in cell;intracellular signal transduction;intracellular transport;nuclear export;nuclear transport;nucleocytoplasmic transport;regulation of biological process;regulation of cardiac muscle hypertrophy;regulation of catalytic activity;regulation of cellular metabolic pro…	binding;cAMP-dependent protein kinase activity;catalytic activity;cation binding;cyclic nucleotide-dependent protein kinase activity;enzyme regulator activity;GTPase regulator activity;guanyl-nucleotide exchange factor activity;ion binding;kinase activity;metal ion binding;nucleoside-triphosphatase regulator activity;phosphotransferase activity, alcohol group as acceptor;protein kinase activity;p…	cell part;cytoplasm;cytoplasmic part;intracellular part;membrane;perinuclear region of cytoplasm		+	+			JMD_Mido_JMD;TKD_Mido_TKD	E9Q394-2_S1870_M2_1	TWKFLSHSTDSLNKI	S	1870	1.7457	0.02555	-0.709617	-2.21863	4.11123	0.000339914	-1.21835	-5.9904	0.939486	0.426922	0.359069	1.21775	0.410056	0.579374	-0.149668	-0.578493	E9Q394-2	Akap13	E9Q394_MOUSE
NaN	NaN	NaN	NaN	NaN	NaN	-1.92644	NaN	NaN	-3.11457	NaN	-3.10665	NaN	NaN	NaN	NaN	1	biological regulation;cellular process;cellular response to stimulus;establishment of localization;establishment of localization in cell;intracellular signal transduction;intracellular transport;nuclear export;nuclear transport;nucleocytoplasmic transport;regulation of biological process;regulation of cardiac muscle hypertrophy;regulation of catalytic activity;regulation of cellular metabolic pro…	binding;cAMP-dependent protein kinase activity;catalytic activity;cation binding;cyclic nucleotide-dependent protein kinase activity;enzyme regulator activity;GTPase regulator activity;guanyl-nucleotide exchange factor activity;ion binding;kinase activity;metal ion binding;nucleoside-triphosphatase regulator activity;phosphotransferase activity, alcohol group as acceptor;protein kinase activity;p…	cell part;cytoplasm;cytoplasmic part;intracellular part;membrane;perinuclear region of cytoplasm							E9Q394_T1893_M1_1	WKFLSHSTDSLNKIC	T	1893	0	1	NaN	0	0	0.9617	NaN	0	0	0.97889	NaN	0	0	0.943718	NaN	0	E9Q394	Akap13	E9Q394_MOUSE
NaN	NaN	NaN	NaN	NaN	NaN	-1.92644	NaN	NaN	-3.11457	NaN	-3.10665	NaN	NaN	NaN	NaN	1	biological regulation;cellular process;cellular response to stimulus;establishment of localization;establishment of localization in cell;intracellular signal transduction;intracellular transport;nuclear export;nuclear transport;nucleocytoplasmic transport;regulation of biological process;regulation of cardiac muscle hypertrophy;regulation of catalytic activity;regulation of cellular metabolic pro…	binding;cAMP-dependent protein kinase activity;catalytic activity;cation binding;cyclic nucleotide-dependent protein kinase activity;enzyme regulator activity;GTPase regulator activity;guanyl-nucleotide exchange factor activity;ion binding;kinase activity;metal ion binding;nucleoside-triphosphatase regulator activity;phosphotransferase activity, alcohol group as acceptor;protein kinase activity;p…	cell part;cytoplasm;cytoplasmic part;intracellular part;membrane;perinuclear region of cytoplasm							E9Q394-2_T1871_M1_1	WKFLSHSTDSLNKIC	T	1871	0	1	NaN	0	0	0.963954	NaN	0	0	0.97896	NaN	0	0	0.942503	NaN	0	E9Q394-2	Akap13	E9Q394_MOUSE
NaN	-2.9332	NaN	NaN	NaN	NaN	NaN	-3.79744	-3.31026	NaN	-2.71	NaN	NaN	NaN	NaN	NaN	1	biological regulation;cellular process;cellular response to stimulus;establishment of localization;establishment of localization in cell;intracellular signal transduction;intracellular transport;nuclear export;nuclear transport;nucleocytoplasmic transport;regulation of biological process;regulation of cardiac muscle hypertrophy;regulation of catalytic activity;regulation of cellular metabolic pro…	binding;cAMP-dependent protein kinase activity;catalytic activity;cation binding;cyclic nucleotide-dependent protein kinase activity;enzyme regulator activity;GTPase regulator activity;guanyl-nucleotide exchange factor activity;ion binding;kinase activity;metal ion binding;nucleoside-triphosphatase regulator activity;phosphotransferase activity, alcohol group as acceptor;protein kinase activity;p…	cell part;cytoplasm;cytoplasmic part;intracellular part;membrane;perinuclear region of cytoplasm							E9Q394_S1892_M1_1	TWKFLSHSTDSLNKI	S	1892	0	1	-0.864236	0	0	0.96185	NaN	0	0	0.979102	-0.0769284	0	0	0.942316	NaN	0	E9Q394	Akap13	E9Q394_MOUSE
NaN	-2.9332	NaN	NaN	NaN	NaN	NaN	-3.79744	-3.31026	NaN	-2.71	NaN	NaN	NaN	NaN	NaN	1	biological regulation;cellular process;cellular response to stimulus;establishment of localization;establishment of localization in cell;intracellular signal transduction;intracellular transport;nuclear export;nuclear transport;nucleocytoplasmic transport;regulation of biological process;regulation of cardiac muscle hypertrophy;regulation of catalytic activity;regulation of cellular metabolic pro…	binding;cAMP-dependent protein kinase activity;catalytic activity;cation binding;cyclic nucleotide-dependent protein kinase activity;enzyme regulator activity;GTPase regulator activity;guanyl-nucleotide exchange factor activity;ion binding;kinase activity;metal ion binding;nucleoside-triphosphatase regulator activity;phosphotransferase activity, alcohol group as acceptor;protein kinase activity;p…	cell part;cytoplasm;cytoplasmic part;intracellular part;membrane;perinuclear region of cytoplasm							E9Q394-2_S1870_M1_1	TWKFLSHSTDSLNKI	S	1870	0	1	-0.864236	0	0	0.961925	NaN	0	0	0.979173	-0.0769284	0	0	0.940175	NaN	0	E9Q394-2	Akap13	E9Q394_MOUSE
-1.74571	-1.72415	-2.62997	-2.56849	-0.374845	-0.666433	-0.941356	-0.571557	-1.88364	-1.88956	-1.57052	-1.50413	-0.032424	-0.347414	-0.327175	-0.0711231	1	biological regulation;cellular process;cellular response to stimulus;establishment of localization;establishment of localization in cell;intracellular signal transduction;intracellular transport;nuclear export;nuclear transport;nucleocytoplasmic transport;regulation of biological process;regulation of cardiac muscle hypertrophy;regulation of catalytic activity;regulation of cellular metabolic pro…	binding;cAMP-dependent protein kinase activity;catalytic activity;cation binding;cyclic nucleotide-dependent protein kinase activity;enzyme regulator activity;GTPase regulator activity;guanyl-nucleotide exchange factor activity;ion binding;kinase activity;metal ion binding;nucleoside-triphosphatase regulator activity;phosphotransferase activity, alcohol group as acceptor;protein kinase activity;p…	cell part;cytoplasm;cytoplasmic part;intracellular part;membrane;perinuclear region of cytoplasm		+	+			JMD_Mido_JMD;TKD_Mido_TKD	E9Q394_S2692_M1_1	LDSELSVSPKRNSIS	S	2692	2.83317	0.00100543	1.52853	4.06275	4.599	0.000141802	1.51743	6.56209	0.845964	0.42549	0.455118	1.23079	1.6657	0.114743	0.444014	1.81942	E9Q394	Akap13	E9Q394_MOUSE
-1.74571	-1.72415	-2.62997	-2.56849	-0.374845	-0.666433	-0.941356	-0.571557	-1.88364	-1.88956	-1.57052	-1.50413	-0.032424	-0.347414	-0.327175	-0.0711231	1	biological regulation;cellular process;cellular response to stimulus;establishment of localization;establishment of localization in cell;intracellular signal transduction;intracellular transport;nuclear export;nuclear transport;nucleocytoplasmic transport;regulation of biological process;regulation of cardiac muscle hypertrophy;regulation of catalytic activity;regulation of cellular metabolic pro…	binding;cAMP-dependent protein kinase activity;catalytic activity;cation binding;cyclic nucleotide-dependent protein kinase activity;enzyme regulator activity;GTPase regulator activity;guanyl-nucleotide exchange factor activity;ion binding;kinase activity;metal ion binding;nucleoside-triphosphatase regulator activity;phosphotransferase activity, alcohol group as acceptor;protein kinase activity;p…	cell part;cytoplasm;cytoplasmic part;intracellular part;membrane;perinuclear region of cytoplasm		+	+			JMD_Mido_JMD;TKD_Mido_TKD	E9Q394-2_S2670_M1_1	LDSELSVSPKRNSIS	S	2670	2.83317	0.00100475	1.52853	4.06275	4.599	0.000141593	1.51743	6.56209	0.845964	0.425637	0.455118	1.23079	1.6657	0.114821	0.444014	1.81942	E9Q394-2	Akap13	E9Q394_MOUSE
NaN	-2.58334	NaN	NaN	NaN	NaN	NaN	NaN	NaN	-1.61073	-1.99543	NaN	NaN	NaN	NaN	NaN	2	biological regulation;cellular process;cellular response to stimulus;establishment of localization;establishment of localization in cell;intracellular signal transduction;intracellular transport;nuclear export;nuclear transport;nucleocytoplasmic transport;regulation of biological process;regulation of cardiac muscle hypertrophy;regulation of catalytic activity;regulation of cellular metabolic pro…	binding;cAMP-dependent protein kinase activity;catalytic activity;cation binding;cyclic nucleotide-dependent protein kinase activity;enzyme regulator activity;GTPase regulator activity;guanyl-nucleotide exchange factor activity;ion binding;kinase activity;metal ion binding;nucleoside-triphosphatase regulator activity;phosphotransferase activity, alcohol group as acceptor;protein kinase activity;p…	cell part;cytoplasm;cytoplasmic part;intracellular part;membrane;perinuclear region of cytoplasm							E9Q394_S2365_M2_1	EDCSPTHSPRVLFRS	S	2365	0	1	NaN	0	0	0.96215	NaN	0	0	0.979385	0.78026	0	NaN	1	0	NaN	E9Q394	Akap13	E9Q394_MOUSE
NaN	-2.58334	NaN	NaN	NaN	NaN	NaN	NaN	NaN	-1.61073	-1.99543	NaN	NaN	NaN	NaN	NaN	2	biological regulation;cellular process;cellular response to stimulus;establishment of localization;establishment of localization in cell;intracellular signal transduction;intracellular transport;nuclear export;nuclear transport;nucleocytoplasmic transport;regulation of biological process;regulation of cardiac muscle hypertrophy;regulation of catalytic activity;regulation of cellular metabolic pro…	binding;cAMP-dependent protein kinase activity;catalytic activity;cation binding;cyclic nucleotide-dependent protein kinase activity;enzyme regulator activity;GTPase regulator activity;guanyl-nucleotide exchange factor activity;ion binding;kinase activity;metal ion binding;nucleoside-triphosphatase regulator activity;phosphotransferase activity, alcohol group as acceptor;protein kinase activity;p…	cell part;cytoplasm;cytoplasmic part;intracellular part;membrane;perinuclear region of cytoplasm							E9Q394_S2361_M2_1	TPLPEDCSPTHSPRV	S	2361	0	1	NaN	0	0	0.962225	NaN	0	0	0.979456	0.78026	0	NaN	1	0	NaN	E9Q394	Akap13	E9Q394_MOUSE
NaN	-2.58334	NaN	NaN	NaN	NaN	NaN	NaN	NaN	-1.61073	-1.99543	NaN	NaN	NaN	NaN	NaN	2	biological regulation;cellular process;cellular response to stimulus;establishment of localization;establishment of localization in cell;intracellular signal transduction;intracellular transport;nuclear export;nuclear transport;nucleocytoplasmic transport;regulation of biological process;regulation of cardiac muscle hypertrophy;regulation of catalytic activity;regulation of cellular metabolic pro…	binding;cAMP-dependent protein kinase activity;catalytic activity;cation binding;cyclic nucleotide-dependent protein kinase activity;enzyme regulator activity;GTPase regulator activity;guanyl-nucleotide exchange factor activity;ion binding;kinase activity;metal ion binding;nucleoside-triphosphatase regulator activity;phosphotransferase activity, alcohol group as acceptor;protein kinase activity;p…	cell part;cytoplasm;cytoplasmic part;intracellular part;membrane;perinuclear region of cytoplasm							E9Q394-2_S2343_M2_1	EDCSPTHSPRVLFRS	S	2343	0	1	NaN	0	0	0.9623	NaN	0	0	0.979527	0.78026	0	NaN	1	0	NaN	E9Q394-2	Akap13	E9Q394_MOUSE
[truncated: 17,168 more rows]
