# Supplementary material for: Organelle proteomics reveals novel metabolic vulnerabilities in FLT3-ITD cells
Source: Leukemia. 2026 Jun 9;40(8):1657–67. doi: 10.1038/s41375-026-03000-6 (PMC13421297; doi:10.1038/s41375-026-03000-6)
Supplement: Supplementary file 6 — Table S4 [file 41375_2026_3000_MOESM6_ESM.xlsx]

## Sheet: Foglio1
Marker list
Marker (Gene name)	Subcellular localization
AAGAB	Cytoplasm
AAK1	Cytoplasm
AARS1	Cytoplasm
AARS2	Organelles
AARSD1	Cytoplasm
AASS	Organelles
ABAT	Organelles
ABCB10	Organelles
ABCB7	Organelles
ABCB8	Organelles
ABCE1	Cytoplasm
ABCF1	Cytoplasm
ABCF3	Cytoplasm
ABHD10	Organelles
ABHD11	Organelles
ABHD12	Organelles
ABHD5	Organelles
ABHD6	Organelles
ABRAXAS2	Cytoplasm
ACAA2	Organelles
ACACA	Cytoplasm
ACACB	Cytoplasm
ACAD8	Organelles
ACAD9	Organelles
ACADL	Organelles
ACADM	Organelles
ACADS	Organelles
ACADSB	Organelles
ACADVL	Organelles
ACAT1	Organelles
ACAT2	Cytoplasm
ACLY	Cytoplasm
ACO1	Cytoplasm
ACO2	Organelles
ACOT1	Organelles
ACOT13	Organelles
ACOT2	Organelles
ACOT7	Cytoplasm
ACP2	Organelles
ACP6	Organelles
ACSF2	Organelles
ACSF3	Organelles
ACSL3	Organelles
ACSL4	Organelles
ACSL5	Organelles
ACSL6	Organelles
ACSS3	Organelles
ACTL6A	Nucleus
ACTR10	Cytoplasm
ACTR1A	Cytoplasm
ACTR1B	Cytoplasm
ACYP1	Cytoplasm
ADAM10	Organelles
ADAR	Nucleus
ADARB1	Nucleus
ADH1B	Cytoplasm
ADH1C	Cytoplasm
ADIPOQ	Organelles
ADIRF	Cytoplasm
ADK	Cytoplasm
ADNP	Nucleus
ADPGK	Organelles
ADRM1	Cytoplasm
ADSL	Cytoplasm
ADSS2	Cytoplasm
AFG1L	Organelles
AFTPH	Cytoplasm
AGA	Organelles
AGFG2	Cytoplasm
AGK	Organelles
AGL	Cytoplasm
AGPAT2	Organelles
AGPAT3	Organelles
AGPAT5	Organelles
AHCY	Cytoplasm
AHCYL1	Cytoplasm
AHCYL2	Cytoplasm
AHSA1	Cytoplasm
AIDA	Cytoplasm
AIFM1	Organelles
AIP	Cytoplasm
AK1	Cytoplasm
AK2	Organelles
AK3	Organelles
AK4	Organelles
AKAP1	Organelles
AKAP10	Cytoplasm
AKAP11	Cytoplasm
AKAP12	Cytoplasm
AKAP9	Cytoplasm
AKR1A1	Cytoplasm
AKR1B1	Cytoplasm
AKR1B10	Cytoplasm
AKR1B15	Cytoplasm
AKR1C2	Cytoplasm
AKR1C3	Cytoplasm
AKR7A2	Cytoplasm
AKT1S1	Cytoplasm
AKT2	Cytoplasm
ALAD	Cytoplasm
ALAS1	Organelles
ALDH18A1	Organelles
ALDH1A1	Cytoplasm
ALDH1B1	Organelles
ALDH1L1	Cytoplasm
ALDH2	Organelles
ALDH3A2	Organelles
ALDH4A1	Organelles
ALDH5A1	Organelles
ALDH6A1	Organelles
ALDH7A1	Organelles
ALDH9A1	Cytoplasm
ALDOA	Cytoplasm
ALG1	Organelles
ALG11	Organelles
ALG12	Organelles
ALG14	Organelles
ALG2	Organelles
ALG3	Organelles
ALG6	Organelles
ALG8	Organelles
ALG9	Organelles
ALKBH7	Organelles
ALYREF	Nucleus
AMFR	Organelles
AMPD2	Cytoplasm
AMPH	Cytoplasm
ANKIB1	Cytoplasm
ANKLE2	Organelles
ANKMY2	Cytoplasm
ANKRD28	Cytoplasm
ANO10	Organelles
ANXA1	Cytoplasm
ANXA4	Cytoplasm
ANXA6	Cytoplasm
AP1S2	Cytoplasm
AP3B1	Cytoplasm
AP3D1	Cytoplasm
AP3S1	Cytoplasm
AP5S1	Cytoplasm
APBB1IP	Cytoplasm
APEH	Cytoplasm
APEX1	Cytoplasm
API5	Nucleus
APMAP	Organelles
APOL2	Organelles
APOO	Organelles
APOOL	Organelles
APRT	Cytoplasm
AQR	Nucleus
ARF1	Cytoplasm
ARF3;	Cytoplasm
ARFGAP3	Cytoplasm
ARHGAP17	Cytoplasm
ARHGAP5	Cytoplasm
ARHGDIA	Cytoplasm
ARHGEF1	Cytoplasm
ARHGEF10	Nucleus
ARHGEF7	Cytoplasm
ARL6IP1	Organelles
ARL6IP5	Organelles
ARMC10	Organelles
ARMC6	Cytoplasm
ARMC8	Cytoplasm
ARMCX1	Organelles
ARPC5	Cytoplasm
ARSA	Organelles
ARSB	Organelles
ARSG	Organelles
ASAH1	Organelles
ASCC1	Cytoplasm
ASCC2	Cytoplasm
ASCC3	Cytoplasm
ASL	Cytoplasm
ASMTL	Cytoplasm
ASNS	Cytoplasm
ASPA	Cytoplasm
ASPH	Organelles
ASS1	Cytoplasm
ATAD1	Organelles
ATAD3A	Organelles
ATAD3B	Organelles
ATG13	Cytoplasm
ATG3	Cytoplasm
ATG4B	Cytoplasm
ATG7	Cytoplasm
ATIC	Cytoplasm
ATL2	Organelles
ATL3	Organelles
ATP13A1	Organelles
ATP2A1	Organelles
ATP2A2	Organelles
ATP5F1A	Organelles
ATP5F1B	Organelles
ATP5F1C	Organelles
ATP5F1D	Organelles
ATP5IF1	Organelles
ATP5PD	Organelles
ATP5PF	Organelles
ATP6AP1	Organelles
ATP6V1A	Cytoplasm
ATP6V1H	Cytoplasm
ATP8B1	Cytoplasm
ATPAF1	Organelles
ATPAF2	Organelles
ATRX	Nucleus
ATXN10	Cytoplasm
AUH	Organelles
B3GLCT	Organelles
BAG2	Cytoplasm
BAG3	Cytoplasm
BAG6	Cytoplasm
BANP	Nucleus
BAZ1B	Nucleus
BBS1	Cytoplasm
BCAP31	Organelles
BCAR3	Cytoplasm
BCAS2	Nucleus
BCAT2	Organelles
BCKDHA	Organelles
BCKDHB	Organelles
BCKDK	Organelles
BCL2	Organelles
BCL2L13	Organelles
BCL2L2	Nucleus
BCL9L	Nucleus
BCR	Cytoplasm
BDH1	Organelles
BECN1	Cytoplasm
BICD2	Cytoplasm
BID	Cytoplasm
BIN1	Cytoplasm
BIRC6	Cytoplasm
BLMH	Cytoplasm
BLVRA	Cytoplasm
BLVRB	Cytoplasm
BNIP1	Organelles
BNIP3	Organelles
BOK	Organelles
BOP1	Nucleus
BORCS7	Cytoplasm
BPHL	Organelles
BRAF	Cytoplasm
BRIX1	Nucleus
BSCL2	Organelles
BTD	Organelles
BTF3	Cytoplasm
BUB3	Nucleus
BZW1	Cytoplasm
C18orf32	Organelles
C19orf12	Cytoplasm
C1orf109	Cytoplasm
C1orf198	Cytoplasm
C1QBP	Organelles
C20orf27	Cytoplasm
C8orf82	Organelles
CACNA2D1	Organelles
CACYBP	Cytoplasm
CAD	Cytoplasm
CALB2	Cytoplasm
CALCOCO2	Cytoplasm
CALM1	Cytoplasm
CALM2;	Cytoplasm
CALM3	Cytoplasm
CALR	Organelles
CAMK1	Cytoplasm
CAMK2D	Cytoplasm
CAMKK2	Cytoplasm
CAMLG	Organelles
CAND1	Cytoplasm
CANX	Organelles
CAP1	Cytoplasm
CAP2	Cytoplasm
CAPN1	Cytoplasm
CAPN2	Cytoplasm
CAPNS1	Cytoplasm
CAPS	Cytoplasm
CAPZA2	Cytoplasm
CAPZB	Cytoplasm
CARMIL1	Cytoplasm
CARS1	Cytoplasm
CARS2	Organelles
CASC3	Nucleus
CASP1	Cytoplasm
CASP4	Cytoplasm
CASP6	Cytoplasm
CASP8	Cytoplasm
CAST	Cytoplasm
CAVIN2	Organelles
CAVIN3	Organelles
CBFB	Cytoplasm
CBL	Cytoplasm
CBR3	Cytoplasm
CBR4	Organelles
CC2D1A	Cytoplasm
CCAR1	Nucleus
CCAR2	Nucleus
CCDC115	Organelles
CCDC127	Organelles
CCDC43	Cytoplasm
CCDC47	Organelles
CCDC50	Cytoplasm
CCDC51	Organelles
CCDC58	Organelles
CCDC8	Cytoplasm
CCDC9	Cytoplasm
CCDC90B	Organelles
CCNK	Nucleus
CCPG1	Organelles
CCT2	Cytoplasm
CCT3	Cytoplasm
CCT4	Cytoplasm
CCT5	Cytoplasm
CCT6A	Cytoplasm
CCT7	Cytoplasm
CCT8	Cytoplasm
CDC37	Cytoplasm
CDC37L1	Cytoplasm
CDC42EP2	Cytoplasm
CDIPT	Organelles
CDK4	Cytoplasm
CDK5RAP1	Organelles
CDK5RAP3	Organelles
CDKN2C	Cytoplasm
CDR2L	Cytoplasm
CDV3	Cytoplasm
CEBPA	Nucleus
CEBPB	Nucleus
CENPV	Nucleus
CERS2	Organelles
CES1	Organelles
CES2	Organelles
CHCHD3	Organelles
CHCHD4	Organelles
CHCHD6	Organelles
CHD2	Nucleus
CHID1	Organelles
CHMP2A	Cytoplasm
CHMP2B	Cytoplasm
CHORDC1	Cytoplasm
CHP1	Organelles
CIAO3	Cytoplasm
CIDEC	Organelles
CIRBP	Cytoplasm
CISD1	Organelles
CKAP4	Organelles
CKB	Cytoplasm
CKMT1B	Organelles
CKMT2	Organelles
CKS1B	Cytoplasm
CLCC1	Organelles
CLIC1	Cytoplasm
CLIP1	Cytoplasm
CLN3	Organelles
CLNS1A	Cytoplasm
CLP1	Nucleus
CLPB	Organelles
CLPP	Organelles
CLPTM1	Organelles
CLPTM1L	Organelles
CLPX	Organelles
CLTC	Cytoplasm
CLYBL	Organelles
CMC2	Organelles
CNDP2	Cytoplasm
CNIH4	Organelles
CNOT7	Nucleus
CNPY3	Organelles
CNPY4	Organelles
CNRIP1	Cytoplasm
COA1	Organelles
COA6	Organelles
COA7	Organelles
COG1	Cytoplasm
COG3	Cytoplasm
COG4	Cytoplasm
COG5	Cytoplasm
COG7	Cytoplasm
COLGALT1	Organelles
COMMD3	Cytoplasm
COMMD8	Cytoplasm
COMT	Organelles
COPS2	Cytoplasm
COPS3	Cytoplasm
COPS5	Cytoplasm
COPS6	Cytoplasm
COPZ2	Cytoplasm
COQ10B	Organelles
COQ3	Organelles
COQ5	Organelles
COQ7	Organelles
COQ8A	Organelles
COQ8B	Organelles
COQ9	Organelles
COTL1	Cytoplasm
COX15	Organelles
COX18	Organelles
COX20	Organelles
COX4I1	Organelles
COX5A	Organelles
COX5B	Organelles
COX6A1	Organelles
COX7B	Organelles
CPNE3	Cytoplasm
CPOX	Organelles
CPPED1	Cytoplasm
CPT1A	Organelles
CPT1B	Organelles
CPT2	Organelles
CRABP2	Cytoplasm
CRADD	Cytoplasm
CRAT	Organelles
CRELD1	Organelles
CRELD2	Organelles
CRIP1	Cytoplasm
CRTAP	Organelles
CRYAB	Cytoplasm
CRYZ	Organelles
CRYZL1	Cytoplasm
CS	Organelles
CSDE1	Cytoplasm
CSK	Cytoplasm
CSTA	Cytoplasm
CSTB	Cytoplasm
CSTF1	Nucleus
CSTF2	Nucleus
CTBP2	Nucleus
CTBS	Organelles
CTIF	Cytoplasm
CTNNBL1	Nucleus
CTPS1	Cytoplasm
CTPS2	Cytoplasm
CTR9	Nucleus
CTSA	Organelles
CTSB	Organelles
CTSC	Organelles
CTSD	Organelles
CTSL	Organelles
CTSZ	Organelles
CTTN	Cytoplasm
CTTNBP2NL	Cytoplasm
CUL1	Cytoplasm
CUL2	Cytoplasm
CUL3	Cytoplasm
CUL4A	Cytoplasm
CUL5	Cytoplasm
CUL7	Cytoplasm
CUTC	Cytoplasm
CWC22	Nucleus
CYB5A	Organelles
CYB5B	Organelles
CYB5R1	Organelles
CYB5R3	Organelles
CYC1	Organelles
CYCS	Organelles
CYFIP1	Cytoplasm
CYP20A1	Organelles
CYP27A1	Organelles
CYP2U1	Organelles
CYP4F22	Organelles
CYP51A1	Organelles
CZIB	Cytoplasm
D2HGDH	Organelles
DAP3	Organelles
DAPK3	Cytoplasm
DARS2	Organelles
DBT	Organelles
DCAF10	Nucleus
DCAF11	Cytoplasm
DCAF13	Nucleus
DCAF16	Cytoplasm
DCAKD	Organelles
DCLK1	Nucleus
DCP1B	Cytoplasm
DCTD	Cytoplasm
DCTN1	Cytoplasm
DCTN2	Cytoplasm
DCTN3	Cytoplasm
DCTN4	Cytoplasm
DCTN5	Cytoplasm
DCTN6	Cytoplasm
DCXR	Organelles
DDAH1	Cytoplasm
DDHD2	Cytoplasm
DDI2	Cytoplasm
DDRGK1	Organelles
DDX17	Nucleus
DDX18	Nucleus
DDX20	Cytoplasm
DDX24	Nucleus
DDX28	Organelles
DDX39A	Nucleus
DDX46	Nucleus
DDX5	Nucleus
DDX50	Nucleus
DDX51	Nucleus
DDX55	Cytoplasm
DDX56	Nucleus
DECR1	Organelles
DEGS1	Organelles
DEK	Nucleus
DENND4C	Cytoplasm
DENR	Cytoplasm
DERL2	Organelles
DESI1	Cytoplasm
DFFA	Cytoplasm
DGAT1	Organelles
DGAT2	Organelles
DGLUCY	Organelles
DGUOK	Organelles
DHCR24	Organelles
DHCR7	Organelles
DHODH	Organelles
DHPS	Cytoplasm
DHRS1	Organelles
DHRS11	Cytoplasm
DHRS4	Organelles
DHRS7B	Organelles
DHRSX	Organelles
DHTKD1	Organelles
DHX15	Nucleus
DHX9	Nucleus
DIABLO	Organelles
DICER1	Cytoplasm
DIMT1	Nucleus
DIP2C	Cytoplasm
DKC1	Nucleus
DLAT	Organelles
DLD	Organelles
DLST	Organelles
DMAC2	Organelles
DMAC2L	Organelles
DMGDH	Organelles
DNAJA1	Cytoplasm
DNAJA2	Cytoplasm
DNAJA3	Organelles
DNAJB11	Organelles
DNAJB12	Organelles
DNAJC10	Organelles
DNAJC11	Organelles
DNAJC21	Cytoplasm
DNASE2	Organelles
DNM1L	Cytoplasm
DNM2	Cytoplasm
DNMBP	Cytoplasm
DNPEP	Cytoplasm
DOHH	Cytoplasm
DPAGT1	Organelles
DPM1	Organelles
DPM3	Organelles
DPP3	Cytoplasm
DPP7	Organelles
DPP9	Cytoplasm
DPY19L1	Organelles
DPYSL2	Cytoplasm
DPYSL3	Cytoplasm
DRAP1	Cytoplasm
DRG2	Cytoplasm
DTD1	Cytoplasm
DTX3L	Nucleus
DTYMK	Organelles
DUS2	Cytoplasm
DUT	Organelles
DYNC1H1	Cytoplasm
DYNC1I2	Cytoplasm
DYNC1LI2	Cytoplasm
DYNLL1	Cytoplasm
DYNLRB1	Cytoplasm
DYNLT3	Cytoplasm
DYRK1A	Cytoplasm
EARS2	Organelles
EBF3	Nucleus
EBP	Organelles
ECD	Cytoplasm
ECH1	Organelles
ECHDC2	Organelles
ECHDC3	Organelles
ECHS1	Organelles
ECI1	Organelles
ECI2	Organelles
ECPAS	Cytoplasm
ECSIT	Organelles
EDEM2	Organelles
EDEM3	Organelles
EEF1A2	Cytoplasm
EEF1B2	Cytoplasm
EEF1D	Cytoplasm
EEF2	Cytoplasm
EFCAB2	Cytoplasm
EFHD2	Cytoplasm
EFL1	Cytoplasm
EFTUD2	Nucleus
EHMT1	Nucleus
EI24	Organelles
EIF2A	Cytoplasm
EIF2AK2	Cytoplasm
EIF2AK3	Organelles
EIF2B1	Cytoplasm
EIF2B2	Cytoplasm
EIF2B3	Cytoplasm
EIF2B4	Cytoplasm
EIF2B5	Cytoplasm
EIF2D	Cytoplasm
EIF2S1	Cytoplasm
EIF2S2	Cytoplasm
EIF2S3	Cytoplasm
EIF3A	Cytoplasm
EIF3B	Cytoplasm
EIF3C	Cytoplasm
EIF3E	Cytoplasm
EIF3F	Cytoplasm
EIF3G	Cytoplasm
EIF3H	Cytoplasm
EIF3I	Cytoplasm
EIF3K	Cytoplasm
EIF3L	Cytoplasm
EIF3M	Cytoplasm
EIF4A2	Cytoplasm
EIF4A3	Nucleus
EIF4E	Cytoplasm
EIF4EBP1	Cytoplasm
EIF4G1	Cytoplasm
EIF4H	Cytoplasm
EIF5	Cytoplasm
EIF5A	Cytoplasm
EIF5B	Cytoplasm
ELAC2	Organelles
ELMOD2	Organelles
ELOVL1	Organelles
ELOVL5	Organelles
ELP1	Cytoplasm
ELP2	Cytoplasm
ELP3	Cytoplasm
EMC1	Organelles
EMC10	Organelles
EMC2	Organelles
EMC3	Organelles
EMC4	Organelles
EMC7	Organelles
EMC8	Organelles
EMD	Organelles
EMG1	Nucleus
ENAH	Cytoplasm
ENDOD1	Organelles
ENO1	Cytoplasm
ENO2	Cytoplasm
ENSG00000254875	Organelles
ENSG00000258529	Organelles
ENSG00000260836	Cytoplasm
ENSG00000261832	Organelles
ENSG00000288564	Organelles
ENTPD5	Organelles
EOGT	Organelles
EPDR1	Organelles
EPHX1	Organelles
EPHX2	Cytoplasm
EPS15	Cytoplasm
EPS8L2	Cytoplasm
ERAP1	Organelles
ERCC2	Nucleus
ERH	Nucleus
ERI1	Cytoplasm
ERLEC1	Organelles
ERLIN1	Organelles
ERLIN2	Organelles
ERMP1	Organelles
ERO1A	Organelles
ERP29	Organelles
ESYT1	Organelles
ETFA	Organelles
ETFB	Organelles
ETFDH	Organelles
ETHE1	Organelles
ETV6	Nucleus
EXD2	Organelles
EXOC8	Cytoplasm
EXOSC1	Nucleus
EXOSC2	Nucleus
EXOSC4	Nucleus
EXOSC9	Nucleus
FABP5	Cytoplasm
FADD	Cytoplasm
FADS1	Organelles
FADS3	Organelles
FAF2	Organelles
FAH	Cytoplasm
FAHD1	Organelles
FAIM	Cytoplasm
FAM110B	Cytoplasm
FAM114A1	Cytoplasm
FAM136A	Organelles
FAM13A	Cytoplasm
FAM160B1	Cytoplasm
FAM162A	Organelles
FAM210A	Organelles
FAM98B	Nucleus
FARS2	Organelles
FARSA	Cytoplasm
FARSB	Cytoplasm
FASTK	Organelles
FASTKD1	Organelles
FASTKD2	Organelles
FASTKD5	Organelles
FAU	Cytoplasm
FBL	Nucleus
FDFT1	Organelles
FDPS	Cytoplasm
FDX1	Organelles
FDX2	Organelles
FDXR	Organelles
FECH	Organelles
FGD3	Cytoplasm
FH	Organelles
FITM2	Organelles
FKBP10	Organelles
FKBP14	Organelles
FKBP2	Organelles
FKBP4	Cytoplasm
FKBP9	Organelles
FLII	Cytoplasm
FLNC	Cytoplasm
FMC1	Organelles
FNBP1L	Cytoplasm
FNBP4	Nucleus
FNTA	Cytoplasm
FOXK1	Nucleus
FOXO1	Cytoplasm
FOXRED1	Organelles
FSCN1	Cytoplasm
FTO	Cytoplasm
FTSJ3	Nucleus
FUCA1	Organelles
FUCA2	Organelles
FUNDC2	Organelles
FXN	Organelles
G6PD	Cytoplasm
GAA	Organelles
GADD45GIP1	Organelles
GALC	Organelles
GALE	Cytoplasm
GALK1	Cytoplasm
GALK2	Cytoplasm
GALNS	Organelles
GALT	Cytoplasm
GANAB	Organelles
GAPDH	Cytoplasm
GAR1	Nucleus
GARS1	Cytoplasm
GART	Cytoplasm
GATB	Organelles
GBE1	Cytoplasm
GBP2	Cytoplasm
GCA	Cytoplasm
GCAT	Organelles
GCDH	Organelles
GCSH	Organelles
GDAP1	Organelles
GDAP2	Organelles
GDE1	Organelles
GDI1	Cytoplasm
GDI2	Cytoplasm
GDPGP1	Cytoplasm
GEMIN2	Cytoplasm
GEMIN4	Cytoplasm
GEMIN5	Cytoplasm
GEMIN7	Cytoplasm
GFER	Organelles
GFM1	Organelles
GFM2	Organelles
GFPT1	Cytoplasm
GFUS	Cytoplasm
GGCX	Organelles
GGH	Organelles
GGPS1	Cytoplasm
GHDC	Organelles
GHITM	Organelles
GID4	Cytoplasm
GIT2	Cytoplasm
GK	Organelles
GLA	Organelles
GLB1	Organelles
GLE1	Nucleus
GLMP	Organelles
GLO1	Cytoplasm
GLOD4	Cytoplasm
GLRX	Cytoplasm
GLRX5	Organelles
GLS	Organelles
GLUD1	Organelles
GLUL	Cytoplasm
GMFB	Cytoplasm
GNB1L	Cytoplasm
GNPAT	Organelles
GNS	Organelles
GOLGA3	Cytoplasm
GOT2	Organelles
GPAM	Organelles
GPATCH8	Nucleus
GPD2	Organelles
GPI	Cytoplasm
GPS1	Cytoplasm
GPT2	Organelles
GPX7	Organelles
GPX8	Organelles
GRHPR	Cytoplasm
GRPEL1	Organelles
GRSF1	Organelles
GSDME	Cytoplasm
GSPT1	Cytoplasm
GSR	Cytoplasm
GSTA1;	Cytoplasm
GSTA2	Cytoplasm
GSTM1	Cytoplasm
GSTM2	Cytoplasm
GSTM3	Cytoplasm
GSTM4	Cytoplasm
GSTM5	Cytoplasm
GSTP1	Cytoplasm
GTF2F2	Nucleus
GTF2I	Nucleus
GTF3C1	Nucleus
GTF3C3	Nucleus
GTPBP1	Cytoplasm
GTPBP10	Organelles
GTPBP3	Organelles
GTPBP4	Nucleus
GTPBP6	Organelles
GUCY1B1	Cytoplasm
GUF1	Organelles
GUK1	Organelles
GUSB	Organelles
GXYLT1	Organelles
H1-0	Nucleus
H1-10	Nucleus
H1-4	Nucleus
H1-5	Nucleus
H2BC12	Nucleus
H2BS1	Nucleus
H6PD	Organelles
HACD1	Organelles
HACD2	Organelles
HACD3	Organelles
HADH	Organelles
HADHA	Organelles
HADHB	Organelles
HARS1	Cytoplasm
HARS2	Organelles
HAUS1	Cytoplasm
HAX1	Organelles
HCCS	Organelles
HCFC1	Nucleus
HCLS1	Cytoplasm
HDAC1	Nucleus
HDAC2	Nucleus
HDAC6	Cytoplasm
HDAC7	Cytoplasm
HDDC3	Cytoplasm
HDGFL2	Nucleus
HDHD3	Organelles
HDHD5	Organelles
HERC3	Cytoplasm
HERC4	Cytoplasm
HEXA	Organelles
HEXB	Organelles
HGH1	Cytoplasm
HIBADH	Organelles
HIBCH	Organelles
HINT1	Cytoplasm
HINT2	Organelles
HK1	Organelles
HK2	Organelles
HLCS	Cytoplasm
HLTF	Nucleus
HM13	Organelles
HMG20A	Nucleus
HMGB3	Cytoplasm
HMGCL	Organelles
HMGCR	Organelles
HMGCS1	Cytoplasm
HMGN2	Nucleus
HMGN3	Nucleus
HMOX1	Organelles
HMOX2	Organelles
HNMT	Cytoplasm
HNRNPA0	Nucleus
HNRNPA1	Nucleus
HNRNPA2B1	Nucleus
HNRNPA3	Nucleus
HNRNPAB	Nucleus
HNRNPC	Nucleus
HNRNPD	Cytoplasm
HNRNPDL	Nucleus
HNRNPH3	Nucleus
HNRNPL	Nucleus
HNRNPM	Nucleus
HNRNPU	Nucleus
HNRNPUL1	Nucleus
HNRNPUL2	Nucleus
HOOK3	Cytoplasm
HP1BP3	Nucleus
HPF1	Cytoplasm
HPGD	Cytoplasm
HPRT1	Cytoplasm
HSCB	Organelles
HSD11B1	Organelles
HSD11B2	Organelles
HSD17B10	Organelles
HSD17B11	Organelles
HSD17B12	Organelles
HSD17B7	Organelles
HSD17B8	Organelles
HSD3B7	Organelles
HSDL1	Organelles
HSDL2	Organelles
HSP90AA1	Cytoplasm
HSP90AB1	Cytoplasm
HSP90B1	Organelles
HSPA12A	Cytoplasm
HSPA13	Organelles
HSPA1A	Cytoplasm
HSPA1B;	Cytoplasm
HSPA4	Cytoplasm
HSPA5	Organelles
HSPA9	Organelles
HSPB1	Cytoplasm
HSPB6	Cytoplasm
HSPBP1	Cytoplasm
HSPD1	Organelles
HSPE1	Organelles
HSPH1	Cytoplasm
HTATSF1	Nucleus
HTRA2	Organelles
HTT	Cytoplasm
HUWE1	Cytoplasm
HYI	Cytoplasm
IARS2	Organelles
IBA57	Organelles
IDH1	Cytoplasm
IDH2	Organelles
IDH3A	Organelles
IDH3B	Organelles
IDH3G	Organelles
IDUA	Organelles
IFI16	Nucleus
IFI30	Organelles
IFIT1	Cytoplasm
IFITM3	Organelles
IFTAP	Cytoplasm
IGBP1	Cytoplasm
IGHMBP2	Cytoplasm
IKBIP	Organelles
ILF2	Nucleus
ILF3	Nucleus
ILVBL	Organelles
IMMP1L	Organelles
IMMT	Organelles
IMP4	Nucleus
IMPDH1	Cytoplasm
IMPDH2	Cytoplasm
INPPL1	Cytoplasm
INSIG1	Organelles
INTS3	Nucleus
INTS6	Nucleus
IPO4	Cytoplasm
IPO7	Cytoplasm
IQGAP1	Cytoplasm
IRAK1	Cytoplasm
IRF2BP2	Nucleus
IRS1	Cytoplasm
ISCA2	Organelles
ISCU	Organelles
ITGB1	Organelles
ITPA	Cytoplasm
ITPR1	Organelles
ITPR2	Organelles
IVD	Organelles
IWS1	Nucleus
JMJD7	Cytoplasm
JPT1	Cytoplasm
JPT2	Cytoplasm
KCTD1	Cytoplasm
KCTD21	Cytoplasm
KDELR2	Organelles
KDM1A	Nucleus
KDM3B	Nucleus
KDSR	Organelles
KHDRBS1	Nucleus
KHDRBS3	Nucleus
KIAA0100	Organelles
KIF21A	Cytoplasm
KIF5B	Cytoplasm
KLC2	Cytoplasm
KLHL22	Cytoplasm
KLHL25	Cytoplasm
KPNA3	Cytoplasm
KPNA6	Cytoplasm
KTN1	Organelles
KYAT1	Cytoplasm
L2HGDH	Organelles
LACTB	Organelles
LAMB1	Organelles
LAMC1	Organelles
LAMP2	Organelles
LAMTOR3	Organelles
LAMTOR4	Organelles
LAMTOR5	Organelles
LAP3	Cytoplasm
LARP1	Cytoplasm
LARP7	Nucleus
LARS2	Organelles
LASP1	Cytoplasm
LBR	Organelles
LCLAT1	Organelles
LCMT1	Cytoplasm
LDAH	Organelles
LDHA	Cytoplasm
LDHB	Cytoplasm
LDHD	Organelles
LEMD2	Organelles
LEO1	Nucleus
LETM1	Organelles
LETMD1	Organelles
LGALS1	Cytoplasm
LGALS12	Organelles
LGALS3	Cytoplasm
LIAS	Organelles
LIMS1	Cytoplasm
LIPA	Organelles
LIPE	Cytoplasm
LMF1	Organelles
LMF2	Organelles
LMNA	Nucleus
LMNB1	Nucleus
LMNB2	Nucleus
LNPK	Organelles
LOC102724159	Nucleus
LONP1	Organelles
LPCAT1	Organelles
LPCAT3	Organelles
LPGAT1	Organelles
LPIN1	Cytoplasm
LPIN3	Organelles
LPP	Cytoplasm
LRPPRC	Organelles
LRRC14	Cytoplasm
LRRC41	Nucleus
LRRC57	Cytoplasm
LRRFIP1	Cytoplasm
LRSAM1	Cytoplasm
LSM14B	Cytoplasm
LSS	Organelles
LTA4H	Cytoplasm
LXN	Cytoplasm
LYAR	Nucleus
LYPLA1	Cytoplasm
LYRM4	Organelles
LYRM7	Organelles
LZTFL1	Cytoplasm
MACROD1	Organelles
MACROH2A2	Nucleus
MAGED2	Cytoplasm
MAGOH	Nucleus
MAGOHB	Nucleus
MAGT1	Organelles
MAIP1	Organelles
MALSU1	Organelles
MAML3	Cytoplasm
MAN2B1	Organelles
MANBA	Organelles
MANBAL	Organelles
MANF	Organelles
MAOA	Organelles
MAOB	Organelles
MAP2K1	Cytoplasm
MAP2K2	Cytoplasm
MAP2K3	Cytoplasm
MAP3K4	Cytoplasm
MAP3K5	Cytoplasm
MAP3K7	Cytoplasm
MAPK1	Cytoplasm
MAPK12	Nucleus
MAPK9	Cytoplasm
MAPRE1	Cytoplasm
MARCHF5	Organelles
MARS2	Organelles
MATR3	Nucleus
MAVS	Organelles
MB21D2	Cytoplasm
MBLAC2	Organelles
MBOAT7	Organelles
MCAT	Organelles
MCCC1	Organelles
MCCC2	Organelles
MCEE	Organelles
MCM2	Nucleus
MCM3AP	Nucleus
MCM7	Cytoplasm
MCTS1	Cytoplasm
MCU	Organelles
MCUB	Organelles
MCUR1	Organelles
MDH1	Cytoplasm
MDH2	Organelles
ME2	Organelles
MEAK7	Cytoplasm
MECR	Organelles
MED1	Nucleus
MED12	Nucleus
MED23	Nucleus
MED27	Nucleus
MED4	Nucleus
MESD	Organelles
MEST	Organelles
METAP1	Cytoplasm
METAP2	Cytoplasm
METTL16	Cytoplasm
METTL7A	Organelles
MFF	Organelles
MFN1	Organelles
MFN2	Organelles
MGARP	Organelles
MGST3	Organelles
MIA2	Organelles
MIA3	Organelles
MICALL1	Cytoplasm
MICOS13	Organelles
MICU1	Organelles
MICU2	Organelles
MICU3	Organelles
MIEF1	Organelles
MIEN1	Cytoplasm
MIF	Cytoplasm
MINPP1	Organelles
MIPEP	Organelles
MKLN1	Cytoplasm
MKRN2	Cytoplasm
MLEC	Organelles
MLH1	Nucleus
MLYCD	Organelles
MMAA	Organelles
MMAB	Organelles
MMGT1	Organelles
MMS19	Cytoplasm
MMUT	Organelles
MOCS2	Cytoplasm
MOGS	Organelles
MORF4L1	Nucleus
MOSPD2	Organelles
MOV10	Cytoplasm
MPC2	Organelles
MPI	Cytoplasm
MPST	Organelles
MPV17	Organelles
MRE11	Nucleus
MRM2	Organelles
MRM3	Organelles
MRPL1	Organelles
MRPL10	Organelles
MRPL12	Organelles
MRPL13	Organelles
MRPL15	Organelles
MRPL16	Organelles
MRPL17	Organelles
MRPL18	Organelles
MRPL19	Organelles
MRPL2	Organelles
MRPL22	Organelles
MRPL23	Organelles
MRPL24	Organelles
MRPL27	Organelles
MRPL28	Organelles
MRPL3	Organelles
MRPL30	Organelles
MRPL32	Organelles
MRPL37	Organelles
MRPL38	Organelles
MRPL39	Organelles
MRPL4	Organelles
MRPL40	Organelles
MRPL41	Organelles
MRPL42	Organelles
MRPL43	Organelles
MRPL44	Organelles
MRPL46	Organelles
MRPL47	Organelles
MRPL48	Organelles
MRPL49	Organelles
MRPL50	Organelles
MRPL51	Organelles
MRPL53	Organelles
MRPL54	Organelles
MRPL55	Organelles
MRPL58	Organelles
MRPL9	Organelles
MRPS10	Organelles
MRPS11	Organelles
MRPS12	Organelles
MRPS14	Organelles
MRPS15	Organelles
MRPS18A	Organelles
MRPS18C	Organelles
MRPS2	Organelles
MRPS21	Organelles
MRPS22	Organelles
MRPS24	Organelles
MRPS25	Organelles
MRPS26	Organelles
MRPS27	Organelles
MRPS30	Organelles
MRPS31	Organelles
MRPS33	Organelles
MRPS34	Organelles
MRPS35	Organelles
MRPS36	Organelles
MRPS5	Organelles
MRPS6	Organelles
MRPS7	Organelles
MRPS9	Organelles
MRRF	Organelles
MSMO1	Organelles
MSRA	Cytoplasm
MSRB3	Organelles
MSTO1	Cytoplasm
MTA2	Nucleus
MTAP	Cytoplasm
MTARC1	Organelles
MTARC2	Organelles
MTCH1	Organelles
MT-CO1	Organelles
MT-CO2	Organelles
MT-CO3	Organelles
MT-CYB	Organelles
MTFR1	Organelles
MTG1	Organelles
MTHFD1L	Organelles
MTIF2	Organelles
MTIF3	Organelles
MT-ND5	Organelles
MTOR	Cytoplasm
MTPN	Cytoplasm
MTR	Cytoplasm
MTRES1	Organelles
MTREX	Nucleus
MTX1	Organelles
MTX2	Organelles
MTX3	Organelles
MUL1	Organelles
MVD	Cytoplasm
MVK	Cytoplasm
MYBBP1A	Nucleus
MYCBP2	Cytoplasm
MYDGF	Organelles
MYEF2	Nucleus
MYH10	Cytoplasm
MYH11	Cytoplasm
MYO9A	Cytoplasm
MYO9B	Cytoplasm
NAA10	Cytoplasm
NAA15	Cytoplasm
NACA	Cytoplasm
NADK2	Organelles
NAGA	Organelles
NAGK	Cytoplasm
NAGLU	Organelles
NANP	Cytoplasm
NARS1	Cytoplasm
NARS2	Organelles
NBAS	Organelles
NBN	Nucleus
NCBP3	Nucleus
NCK1	Cytoplasm
NCLN	Organelles
NCOA4	Cytoplasm
NCOR2	Nucleus
NDRG1	Cytoplasm
NDUFA10	Organelles
NDUFA12	Organelles
NDUFA13	Organelles
NDUFA2	Organelles
NDUFA5	Organelles
NDUFA6	Organelles
NDUFA7	Organelles
NDUFA8	Organelles
NDUFA9	Organelles
NDUFAB1	Organelles
NDUFAF2	Organelles
NDUFAF3	Organelles
NDUFAF4	Organelles
NDUFAF5	Organelles
NDUFAF6	Organelles
NDUFAF7	Organelles
NDUFB10	Organelles
NDUFB11	Organelles
NDUFB2	Organelles
NDUFB3	Organelles
NDUFB6	Organelles
NDUFB7	Organelles
NDUFB8	Organelles
NDUFS1	Organelles
NDUFS2	Organelles
NDUFS4	Organelles
NDUFS5	Organelles
NDUFS6	Organelles
NDUFS7	Organelles
NDUFS8	Organelles
NDUFV1	Organelles
NDUFV2	Organelles
NDUFV3	Organelles
NEDD4	Cytoplasm
NEK1	Cytoplasm
NEK9	Cytoplasm
NELFA	Nucleus
NENF	Organelles
NEU1	Organelles
NFAT5	Nucleus
NFIA	Nucleus
NFIB	Nucleus
NFIC	Nucleus
NFIX	Nucleus
NFKB2	Cytoplasm
NFU1	Organelles
NFXL1	Organelles
NGDN	Nucleus
NGRN	Organelles
NIBAN1	Cytoplasm
NIBAN2	Cytoplasm
NIPBL	Nucleus
NIPSNAP1	Organelles
NIPSNAP2	Organelles
NIPSNAP3A	Organelles
NIT1	Cytoplasm
NIT2	Cytoplasm
NKIRAS1	Cytoplasm
NKTR	Cytoplasm
NLN	Organelles
NLRC3	Cytoplasm
NLRX1	Organelles
NME1	Cytoplasm
NME1-NME2	Cytoplasm
NME2	Cytoplasm
NME3	Organelles
NME4	Organelles
NME6	Organelles
NMI	Cytoplasm
NNT	Organelles
NOA1	Organelles
NOC3L	Nucleus
NOC4L	Nucleus
NOL3	Cytoplasm
NOLC1	Nucleus
NOMO2	Organelles
NONO	Nucleus
NOP10	Nucleus
NOP2	Nucleus
NOP56	Nucleus
NPC1	Organelles
NPC2	Organelles
NPEPPS	Cytoplasm
NPLOC4	Cytoplasm
NPM1	Nucleus
NQO1	Cytoplasm
NQO2	Cytoplasm
NR3C1	Cytoplasm
NRBF2	Cytoplasm
NRBP1	Cytoplasm
NRBP2	Cytoplasm
NRM	Nucleus
NSA2	Nucleus
NSDHL	Organelles
NSMCE4A	Nucleus
NSUN2	Cytoplasm
NSUN4	Organelles
NT5C	Cytoplasm
NT5C3A	Organelles
NT5DC2	Organelles
NT5DC3	Organelles
NUBP1	Cytoplasm
NUBPL	Organelles
NUDCD3	Cytoplasm
NUDT15	Nucleus
NUDT19	Organelles
NUDT3	Cytoplasm
NUDT4	Cytoplasm
NUDT4	Cytoplasm
NUDT4B	Cytoplasm
NUDT6	Organelles
NUDT8	Organelles
NUP107	Nucleus
NUP155	Nucleus
NUP160	Nucleus
NUP188	Nucleus
NUP50	Nucleus
NUP85	Nucleus
NUP93	Nucleus
NUP98	Nucleus
NUS1	Organelles
NXF1	Nucleus
OAT	Organelles
OCIAD1	Organelles
OCIAD2	Organelles
ODR4	Organelles
OGA	Cytoplasm
OGDH	Organelles
OLA1	Cytoplasm
OMA1	Organelles
OPA1	Organelles
OPTN	Cytoplasm
OS9	Organelles
OSBPL1A	Cytoplasm
OSBPL3	Organelles
OSBPL8	Organelles
OSGEPL1	Organelles
OSTF1	Cytoplasm
OSTM1	Organelles
OTUB1	Cytoplasm
OTUD6B	Cytoplasm
OXA1L	Organelles
OXCT1	Organelles
OXLD1	Organelles
OXNAD1	Organelles
OXSM	Organelles
OXSR1	Cytoplasm
P4HA1	Organelles
P4HA2	Organelles
P4HB	Organelles
PAAF1	Cytoplasm
PAF1	Nucleus
PAFAH1B1	Cytoplasm
PAFAH1B2	Cytoplasm
PAICS	Cytoplasm
PAIP1	Cytoplasm
PANK4	Cytoplasm
PARG	Cytoplasm
PARK7	Cytoplasm
PARL	Organelles
PARP16	Organelles
PARS2	Organelles
PAWR	Cytoplasm
PBRM1	Nucleus
PBXIP1	Organelles
PC	Organelles
PCBP2	Cytoplasm
PCCA	Organelles
PCCB	Organelles
PCK2	Organelles
PCMT1	Cytoplasm
PCSK9	Organelles
PCYT2	Cytoplasm
PDCD5	Cytoplasm
PDCD6	Cytoplasm
PDCL	Cytoplasm
PDCL3	Cytoplasm
PDE12	Organelles
PDE3B	Organelles
PDHA1	Organelles
PDHB	Organelles
PDHX	Organelles
PDIA3	Organelles
PDIA4	Organelles
PDIA5	Organelles
PDIA6	Organelles
PDK1	Organelles
PDK2	Organelles
PDK4	Organelles
PDP1	Organelles
PDS5A	Nucleus
PDS5B	Nucleus
PDSS2	Organelles
PDZD8	Organelles
PEA15	Cytoplasm
PEBP1	Cytoplasm
PECR	Organelles
PEDS1	Organelles
PELO	Cytoplasm
PELP1	Nucleus
PEX5	Cytoplasm
PFDN1	Cytoplasm
PFDN2	Cytoplasm
PFKL	Cytoplasm
PFKM	Cytoplasm
PFKP	Cytoplasm
PFN1	Cytoplasm
PFN3	Cytoplasm
PGAM5	Organelles
PGAP1	Organelles
PGD	Cytoplasm
PGM1	Cytoplasm
PGM3	Cytoplasm
PGRMC1	Organelles
PGRMC2	Organelles
PGS1	Organelles
PHACTR4	Cytoplasm
PHB	Organelles
PHB2	Organelles
PHC2	Nucleus
PHF5A	Nucleus
PHF6	Cytoplasm
PHGDH	Cytoplasm
PHKA1	Cytoplasm
PHKA2	Cytoplasm
PHKB	Cytoplasm
PHKG2	Cytoplasm
PHLDB1	Cytoplasm
PHPT1	Cytoplasm
PIGK	Organelles
PIGO	Organelles
PIGS	Organelles
PIGT	Organelles
PIGU	Organelles
PIK3C3	Cytoplasm
PIK3CA	Cytoplasm
PIK3R1	Cytoplasm
PIK3R4	Cytoplasm
PIP4K2C	Cytoplasm
PISD	Organelles
PITPNA	Cytoplasm
PITPNB	Cytoplasm
PITRM1	Organelles
PKM	Cytoplasm
PLA2G15	Organelles
PLA2G4A	Cytoplasm
PLBD1	Organelles
PLBD2	Organelles
PLCD4	Cytoplasm
PLD3	Organelles
PLIN1	Organelles
PLIN2	Organelles
PLIN4	Organelles
PLIN4	Organelles
PLOD2	Organelles
PLOD3	Organelles
PLPBP	Cytoplasm
PLRG1	Nucleus
PLS3	Cytoplasm
PLSCR1	Nucleus
PLTP	Organelles
PMPCA	Organelles
PMPCB	Organelles
PNKD	Organelles
PNP	Cytoplasm
PNPLA2	Organelles
PNPLA4	Organelles
PNPLA6	Organelles
PNPO	Cytoplasm
PNPT1	Organelles
POFUT1	Organelles
POGLUT1	Organelles
POGLUT3	Organelles
POLG	Organelles
POLG2	Organelles
POLR1A	Cytoplasm
POLR2B	Cytoplasm
POLR2H	Nucleus
POLR3A	Nucleus
POLR3E	Nucleus
POLRMT	Organelles
POMGNT2	Organelles
PON2	Organelles
POP1	Nucleus
POP4	Nucleus
POP7	Nucleus
POR	Organelles
PPA2	Organelles
PPCDC	Cytoplasm
PPFIA1	Cytoplasm
PPIB	Organelles
PPID	Cytoplasm
PPIF	Organelles
PPIG	Nucleus
PPIP5K1	Cytoplasm
PPM1A	Cytoplasm
PPM1B	Cytoplasm
PPP2CA	Cytoplasm
PPP2CB	Cytoplasm
PPP2R1A	Cytoplasm
PPP2R1B	Cytoplasm
PPP2R2A	Cytoplasm
PPP2R2D	Cytoplasm
PPP2R5A	Cytoplasm
PPP2R5C	Cytoplasm
PPP2R5D	Cytoplasm
PPP2R5E	Cytoplasm
PPP3CA	Cytoplasm
PPP3CB	Cytoplasm
PPP3CC	Cytoplasm
PPP4R3A	Nucleus
PPP5C	Cytoplasm
PPP6R1	Cytoplasm
PPP6R2	Cytoplasm
PPP6R3	Cytoplasm
PPT1	Organelles
PPT2	Organelles
PPTC7	Organelles
PRAF2	Organelles
PRCP	Organelles
PRDX2	Cytoplasm
PRDX3	Organelles
PRDX4	Organelles
PRDX6	Cytoplasm
PREB	Organelles
PREP	Cytoplasm
PRKAA1	Cytoplasm
PRKAB2	Cytoplasm
PRKACA	Cytoplasm
PRKAG1	Cytoplasm
PRKAR1A	Cytoplasm
PRKCA	Cytoplasm
PRKCD	Cytoplasm
PRKCSH	Organelles
PRKDC	Nucleus
PRKG1	Cytoplasm
PRKRA	Cytoplasm
PRODH	Organelles
PRORP	Organelles
PRPF19	Nucleus
PRPF31	Nucleus
PRPF4	Nucleus
PRPF40A	Nucleus
PRPF4B	Nucleus
PRPF6	Nucleus
PRPF8	Nucleus
PRPS1	Cytoplasm
PRPSAP1	Cytoplasm
PRPSAP2	Cytoplasm
PRR5	Cytoplasm
PRUNE1	Cytoplasm
PRXL2B	Cytoplasm
PSAP	Organelles
PSMA1	Cytoplasm
PSMA2	Cytoplasm
PSMA3	Cytoplasm
PSMA4	Cytoplasm
PSMA5	Cytoplasm
PSMA6	Cytoplasm
PSMA7	Cytoplasm
PSMB1	Cytoplasm
PSMB2	Cytoplasm
PSMB3	Cytoplasm
PSMB4	Cytoplasm
PSMB5	Cytoplasm
PSMB6	Cytoplasm
PSMB7	Cytoplasm
PSMB8	Cytoplasm
PSMB9	Cytoplasm
PSMC1	Cytoplasm
PSMC2	Cytoplasm
PSMC4	Cytoplasm
PSMC5	Cytoplasm
PSMC6	Cytoplasm
PSMD1	Cytoplasm
PSMD10	Cytoplasm
PSMD11	Cytoplasm
PSMD12	Cytoplasm
PSMD13	Cytoplasm
PSMD14	Cytoplasm
PSMD2	Cytoplasm
PSMD3	Cytoplasm
PSMD4	Cytoplasm
PSMD5	Cytoplasm
PSMD6	Cytoplasm
PSMD7	Cytoplasm
PSMD8	Cytoplasm
PSMD9	Cytoplasm
PSME1	Cytoplasm
PSME4	Cytoplasm
PSMF1	Cytoplasm
PSMG1	Cytoplasm
PSPC1	Nucleus
PSPH	Cytoplasm
PTCD2	Organelles
PTCD3	Organelles
PTEN	Cytoplasm
PTGES2	Organelles
PTGES3	Cytoplasm
PTPN1	Organelles
PTPN12	Cytoplasm
PTPN2	Organelles
PTPN6	Cytoplasm
PTRH1	Organelles
PUF60	Nucleus
PUM3	Nucleus
PURB	Cytoplasm
PUS1	Organelles
PWP2	Nucleus
PYCR1	Organelles
PYCR2	Organelles
PYGB	Cytoplasm
PYGL	Cytoplasm
PYM1	Cytoplasm
PYROXD2	Organelles
QRSL1	Organelles
RAB12	Organelles
RAB18	Organelles
RAB19	Organelles
RAB21	Organelles
RAB7A	Organelles
RAB9A	Organelles
RABEP2	Cytoplasm
RABL6	Cytoplasm
RACK1	Cytoplasm
RAD50	Nucleus
RAE1	Cytoplasm
RAF1	Cytoplasm
RALY	Nucleus
RANBP1	Cytoplasm
RANBP10	Cytoplasm
RANBP2	Nucleus
RANBP9	Cytoplasm
RANGAP1	Nucleus
RAP1GDS1	Cytoplasm
RAPGEF2	Cytoplasm
RARS2	Organelles
RB1	Nucleus
RBBP4	Nucleus
RBFA	Organelles
RBFOX2	Nucleus
RBKS	Cytoplasm
RBM10	Nucleus
RBM14	Nucleus
RBM15	Nucleus
RBM17	Nucleus
RBM22	Nucleus
RBM25	Nucleus
RBM26	Nucleus
RBM28	Nucleus
RBM3	Cytoplasm
RBM34	Nucleus
RBM39	Nucleus
RBM4	Cytoplasm
RBMX	Nucleus
RBMXL1	Nucleus
RBPJ	Nucleus
RCC1	Nucleus
RCC1L	Organelles
RCN1	Organelles
RCN2	Organelles
RCN3	Organelles
RCOR1	Nucleus
RDH10	Organelles
RDH11	Organelles
RDH13	Organelles
RDH14	Organelles
RDH5	Organelles
REEP3	Organelles
REEP5	Organelles
REEP6	Organelles
RELCH	Cytoplasm
RETREG1	Organelles
RETSAT	Organelles
REXO2	Organelles
RFC3	Nucleus
RFC4	Nucleus
RFT1	Organelles
RGN	Cytoplasm
RGP1	Cytoplasm
RHBDD1	Organelles
RHOT1	Organelles
RHOT2	Organelles
RIC8A	Cytoplasm
RICTOR	Cytoplasm
RIF1	Nucleus
RILPL1	Cytoplasm
RINT1	Organelles
RIPK1	Cytoplasm
RIPK2	Cytoplasm
RMDN1	Organelles
RMDN2	Organelles
RMDN3	Organelles
RMND1	Organelles
RNASEL	Cytoplasm
RNASET2	Organelles
RNF13	Organelles
RNF167	Organelles
RNF170	Organelles
RNF185	Organelles
RNF213	Cytoplasm
RNF214	Cytoplasm
RNF31	Cytoplasm
RNH1	Cytoplasm
ROCK2	Cytoplasm
RPE	Cytoplasm
RPF2	Nucleus
RPL10	Cytoplasm
RPL10A	Cytoplasm
RPL11	Cytoplasm
RPL12	Cytoplasm
RPL13	Cytoplasm
RPL13A	Cytoplasm
RPL14	Cytoplasm
RPL15	Cytoplasm
RPL17	Cytoplasm
RPL17-C18orf32	Cytoplasm
RPL18	Cytoplasm
RPL18A	Cytoplasm
RPL19	Cytoplasm
RPL21	Cytoplasm
RPL22	Cytoplasm
RPL22L1	Cytoplasm
RPL23	Cytoplasm
RPL23A	Cytoplasm
RPL24	Cytoplasm
RPL26	Cytoplasm
RPL26L1	Cytoplasm
RPL27	Cytoplasm
RPL27A	Cytoplasm
RPL28	Cytoplasm
RPL29	Cytoplasm
RPL3	Cytoplasm
RPL30	Cytoplasm
RPL31	Cytoplasm
RPL32	Cytoplasm
RPL34	Cytoplasm
RPL35	Cytoplasm
RPL35A	Cytoplasm
RPL36A	Cytoplasm
RPL36A-HNRNPH2	Cytoplasm
RPL36AL	Cytoplasm
RPL37A	Cytoplasm
RPL38	Cytoplasm
RPL3L	Cytoplasm
RPL4	Cytoplasm
RPL5	Cytoplasm
RPL6	Cytoplasm
RPL7	Cytoplasm
RPL7A	Cytoplasm
RPL7L1	Nucleus
RPL8	Cytoplasm
RPL9P8	Cytoplasm
RPLP0	Cytoplasm
RPLP2	Cytoplasm
RPLP2	Cytoplasm
RPN1	Organelles
RPN2	Organelles
RPP30	Nucleus
RPS10	Cytoplasm
RPS11	Cytoplasm
RPS12	Cytoplasm
RPS13	Cytoplasm
RPS14	Cytoplasm
RPS15	Cytoplasm
RPS15A	Cytoplasm
RPS16	Cytoplasm
RPS17	Cytoplasm
RPS18	Cytoplasm
RPS19	Cytoplasm
RPS2	Cytoplasm
RPS20	Cytoplasm
RPS21	Cytoplasm
RPS23	Cytoplasm
RPS24	Cytoplasm
RPS25	Cytoplasm
RPS27	Cytoplasm
RPS27L	Cytoplasm
RPS29	Cytoplasm
RPS3	Cytoplasm
RPS3	Cytoplasm
RPS3A	Cytoplasm
RPS3A	Cytoplasm
RPS4X	Cytoplasm
RPS4Y1	Cytoplasm
RPS5	Cytoplasm
RPS6	Cytoplasm
RPS6KA4	Cytoplasm
RPS7	Cytoplasm
RPS8	Cytoplasm
RPS9	Cytoplasm
RPSA	Cytoplasm
RPTOR	Cytoplasm
RPUSD3	Organelles
RPUSD4	Organelles
RRM1	Cytoplasm
RRM2B	Cytoplasm
RRP8	Nucleus
RRP9	Nucleus
RTN3	Organelles
RTN4	Organelles
RTN4IP1	Organelles
S100A1	Cytoplasm
S100A11	Cytoplasm
S100A13	Cytoplasm
S100A16	Cytoplasm
S100A6	Cytoplasm
S100B	Cytoplasm
SACM1L	Organelles
SAE1	Cytoplasm
SAFB	Nucleus
SAFB2	Nucleus
SARAF	Organelles
SARS1	Cytoplasm
SART1	Nucleus
SART3	Nucleus
SBDS	Cytoplasm
SCAF1	Nucleus
SCAF11	Nucleus
SCAF4	Nucleus
SCAP	Organelles
SCCPDH	Organelles
SCD	Organelles
SCFD2	Organelles
SCO1	Organelles
SCO2	Organelles
SCPEP1	Organelles
SCRN1	Cytoplasm
SCRN3	Cytoplasm
SDF2	Organelles
SDF2L1	Organelles
SDHA	Organelles
SDHAF1	Organelles
SDHAF2	Organelles
SDHB	Organelles
SDHC	Organelles
SEC11A	Organelles
SEC16A	Cytoplasm
SEC23B	Cytoplasm
SEC61A1	Organelles
SEC61B	Organelles
SEC62	Organelles
SEC63	Organelles
SEL1L	Organelles
SENP8	Nucleus
SEPTIN11	Cytoplasm
SEPTIN8	Cytoplasm
SERAC1	Organelles
SERBP1	Cytoplasm
SERBP1	Cytoplasm
SERPINH1	Organelles
SERPINI1	Organelles
SESN2	Cytoplasm
SETDB1	Nucleus
SETX	Nucleus
SF3A1	Nucleus
SF3A2	Nucleus
SF3A3	Nucleus
SF3B1	Nucleus
SF3B2	Nucleus
SF3B3	Nucleus
SFPQ	Nucleus
SFXN1	Organelles
SFXN3	Organelles
SFXN4	Organelles
SFXN5	Organelles
SGSH	Organelles
SH2D4A	Cytoplasm
SH3BGRL	Cytoplasm
SH3D19	Cytoplasm
SH3GL1	Cytoplasm
SH3GLB2	Cytoplasm
SHMT1	Cytoplasm
SHMT2	Organelles
SIAE	Organelles
SIGMAR1	Organelles
SIL1	Organelles
SIN3A	Nucleus
SIRT2	Cytoplasm
SIRT3	Organelles
SIRT5	Organelles
SLC25A1	Organelles
SLC25A10	Organelles
SLC25A11	Organelles
SLC25A12	Organelles
SLC25A13	Organelles
SLC25A17	Organelles
SLC25A18	Organelles
SLC25A19	Organelles
SLC25A20	Organelles
SLC25A22	Organelles
SLC25A24	Organelles
SLC25A25	Organelles
SLC25A3	Organelles
SLC25A35	Organelles
SLC25A42	Organelles
SLC25A44	Organelles
SLC25A46	Organelles
SLC25A5	Organelles
SLC25A51	Organelles
SLC25A6	Organelles
SLC27A3	Organelles
SLC27A4	Organelles
SLC33A1	Organelles
SLC35F6	Organelles
SLC38A7	Organelles
SLC38A9	Organelles
SLC39A7	Organelles
SLC4A1AP	Nucleus
SLIRP	Organelles
SLK	Cytoplasm
SLMAP	Organelles
SMAD2	Cytoplasm
SMAD4	Cytoplasm
SMAD5	Cytoplasm
SMAP1	Cytoplasm
SMAP2	Cytoplasm
SMARCA1	Nucleus
SMARCA4	Nucleus
SMARCA5	Nucleus
SMARCE1	Nucleus
SMCHD1	Nucleus
SMG9	Cytoplasm
[truncated: 369 more rows]
