# Supplementary material for: Organelle proteomics reveals novel metabolic vulnerabilities in FLT3-ITD cells
Source: Leukemia. 2026 Jun 9;40(8):1657–67. doi: 10.1038/s41375-026-03000-6 (PMC13421297; doi:10.1038/s41375-026-03000-6)
Supplement: Supplementary file 7 — Table S5 [file 41375_2026_3000_MOESM7_ESM.xlsx]

## Sheet: SVM JMD 
SVM-subcellular compartment prediction
FLT3-ITD-JMD CTRL
Cytoplasm	Organelles	Nucleus	Assigned subcellular compartment	Gene
-2.26203	-1.26343	2.02849	Nucleus	Eef1a2
-1.928	-0.83082	1.67616	Nucleus	Clip1
-1.85558	-1.77858	2.04371	Nucleus	Sptbn1
-1.28139	-2.20209	1.75685	Nucleus	Srsf5
-1.02503	-2.28732	1.77195	Nucleus	Srsf3
-1.03801	-1.14843	1.11823	Nucleus	Srpk1
-1.08283	-0.99429	0.963301	Nucleus	Ldhb
-1.32027	-0.970378	1.23767	Nucleus	Polr1a
-0.887197	-1.28966	0.7852	Nucleus	Eif2ak2
-0.955325	-1.31098	0.835329	Nucleus	Chmp2b
-1.0157	-1.25446	0.882221	Nucleus	Polr2b
-0.93178	-1.14015	0.668011	Nucleus	Mcm7
-1.07888	-1.11332	0.685183	Nucleus	Cirbp
-1.50198	-1.61345	1.49735	Nucleus	Tpr
-1.53864	-1.47693	1.63886	Nucleus	S100a16
-1.20275	-1.99835	1.19387	Nucleus	Thoc7
-1.09114	-1.91798	1.13298	Nucleus	Rae1
-1.0238	-1.70406	1.33979	Nucleus	Pcbp2
-1.35212	-1.50513	1.39315	Nucleus	Gstm5
-1.42834	-1.74592	1.31748	Nucleus	C1orf109
-1.23162	-1.69942	1.21618	Nucleus	Kpna3
-1.2683	-1.61944	1.23434	Nucleus	Xrcc5
-0.829606	-1.84878	0.871813	Nucleus	Dynll1
-1.08896	-1.56396	0.950994	Nucleus	Nktr
-0.502003	-1.83841	0.115671	Nucleus	Ptpn12
-0.75006	-1.30697	0.0249628	Nucleus	Casp8
-0.125337	-1.02038	-0.135711	Cytoplasm	Inppl1
-0.295053	-1.22108	-0.00578719	Nucleus	Cbfb
-0.346625	-1.38668	0.421352	Nucleus	Golga3
-0.351008	-1.35486	0.358359	Nucleus	Phf6
-0.176247	-1.22368	0.195879	Nucleus	Htt
-0.280013	-1.25753	0.290465	Nucleus	Srp19
-0.515875	-0.92827	0.304174	Nucleus	Ddx55
-0.578017	-1.19343	0.561772	Nucleus	Dcp1b
-0.536523	-1.18524	0.448414	Nucleus	Abcf1
-0.217082	0.334347	-1.94375	Organelles	Becn1
-0.68797	0.134325	-1.50257	Organelles	Cryzl1
0.286007	-0.48906	-1.38466	Cytoplasm	Rpl38
0.336787	-0.483119	-1.20071	Cytoplasm	Rgn
0.468501	-0.406471	-1.49261	Cytoplasm	Rps10
0.360882	-0.196493	-1.55941	Cytoplasm	Rpl13
0.26782	-0.253436	-1.40941	Cytoplasm	Rptor
0.169904	-0.143561	-1.46523	Cytoplasm	Rpl22
0.189053	-0.307443	-1.26504	Cytoplasm	Ncoa4
0.244358	-0.260238	-1.11218	Cytoplasm	Nudt3
0.235731	-0.228399	-1.07015	Cytoplasm	Ddi2
0.284058	-0.10151	-1.25245	Cytoplasm	Rpl6
0.166777	-0.125209	-1.18421	Cytoplasm	S100a1
0.155661	-0.124103	-1.19887	Cytoplasm	Ahcyl2
0.187744	-0.331961	-1.73586	Cytoplasm	Ube2d2
0.418197	-0.495914	-1.73536	Cytoplasm	Ppp2cb
0.397984	-0.343085	-1.84523	Cytoplasm	Naa10
0.446389	-0.0659286	-1.7865	Cytoplasm	Rnf31
-0.241373	-0.0267445	-0.947992	Organelles	Irak1
-0.149566	0.0613497	-1.03553	Organelles	Rps2
-0.0762103	-0.278939	-1.06824	Cytoplasm	Efhd2
-0.314992	-0.319316	-1.0986	Cytoplasm	Akap11
-0.0825835	0.180054	-1.3612	Organelles	Rictor
-0.145358	0.0816885	-1.40942	Organelles	Lasp1
-0.00786288	0.073489	-1.26888	Organelles	Rps3
-0.0954734	0.126618	-1.23038	Organelles	Ubqln2
-0.0151607	0.0815492	-1.14644	Organelles	Tbc1d2b
0.157504	0.0226528	-1.40874	Cytoplasm	Ppip5k1
0.186887	-0.0419431	-1.41322	Cytoplasm	Mien1
0.0541116	-0.0987359	-1.36189	Cytoplasm	Rpl23a
0.0485376	-8.44933e-05	-1.40903	Cytoplasm	Vcp
0.0324202	0.167625	-1.5112	Organelles	Rps3a
-0.178238	0.291527	-1.3343	Organelles	Nudcd3
-0.226144	0.2549	-1.22559	Organelles	Nit1
-0.386837	0.367835	-1.32473	Organelles	Rps20
-0.313249	0.351127	-1.18257	Organelles	Nit2
-0.326171	0.35695	-1.11731	Organelles	Plpbp
-0.277694	0.26455	-1.48593	Organelles	Rpl18
-0.830541	-0.470872	0.0626759	Nucleus	Hnrnpd
-0.76245	-0.258154	-0.575879	Organelles	Rps8
-0.780469	0.263934	-0.638998	Organelles	Rps27
-1.52267	1.5327	-2.07035	Organelles	Ap1s2
-0.80283	1.21948	-1.7797	Organelles	Rps27l
-0.559229	0.895841	-1.35441	Organelles	Strn4
-0.807776	0.746137	-1.25608	Organelles	Fdps
-0.740531	0.807161	-1.39663	Organelles	Rps25
-0.636152	0.657322	-1.1552	Organelles	Msra
-0.650086	0.695142	-1.28268	Organelles	Paip1
-0.914166	0.848119	-0.721281	Organelles	Prkaa1
-1.15777	1.07943	-1.00766	Organelles	Rps15
-1.11228	1.11015	-1.05604	Organelles	Map3k5
-1.02456	1.02109	-1.0075	Organelles	Snx30
-1.02456	1.02109	-1.0075	Organelles	Mocs2
-1.02456	1.02109	-1.0075	Organelles	Hspb1
-1.02456	1.02109	-1.0075	Organelles	Czib
-0.999581	1.00018	-1.00001	Organelles	Usp13
-0.999581	1.00018	-1.00001	Organelles	Camk2d
-0.928179	1.01016	-1.25831	Organelles	Eps8l2
-0.876249	1.18038	-1.19071	Organelles	Rplp2
-1.0627	0.704349	-1.13079	Organelles	Prkag1
-0.899817	0.849588	-1.11352	Organelles	Dctd
-0.966373	0.796885	-1.03747	Organelles	Ripk2
-0.98851	0.753643	-0.959833	Organelles	Aida
-1.10562	1.18216	-1.2072	Organelles	Rps19
-1.12309	1.28557	-1.20699	Organelles	Rplp0
-1.05154	1.14653	-1.29267	Organelles	Strn3
-1.21489	1.22946	-1.09712	Organelles	Sos1
-1.23503	1.22701	-1.00353	Organelles	Lap3
-1.24411	1.25974	-1.20281	Organelles	Aldh9a1
-1.25376	1.28896	-1.19603	Organelles	Akr1b10
-1.1613	1.4519	-1.34271	Organelles	Carmil1
-1.40772	1.49886	-1.18617	Organelles	Kyat1
-1.40305	1.33924	-1.18231	Organelles	Pex5
-1.45405	1.42949	-0.992119	Organelles	Zswim8
-1.57925	1.61943	-1.09393	Organelles	Rpl35
-1.5996	1.57642	-1.10479	Organelles	Nrbp2
-1.69566	1.33748	-0.980133	Organelles	Rps21
0.422227	-2.61864	-0.19886	Cytoplasm	Ccdc9
0.312749	-1.40819	-0.0707453	Cytoplasm	Kpna6
0.207427	-1.49846	-0.0179455	Cytoplasm	Eri1
0.268031	-1.54774	-0.213524	Cytoplasm	Eif2s2
0.0911698	-1.63156	-0.0766147	Cytoplasm	Rbm3
0.117075	-1.44026	0.154611	Nucleus	Cul4a
0.0979646	-1.39015	0.0127285	Cytoplasm	Akap9
0.138892	-1.26005	-0.169959	Cytoplasm	Srpk2
0.337112	-1.12182	-0.375807	Cytoplasm	Ascc3
0.270911	-1.31639	-0.29127	Cytoplasm	Haus1
0.259202	-1.2017	-0.321751	Cytoplasm	Hpf1
0.50278	-1.06447	-0.536919	Cytoplasm	Rpl27
0.44318	-0.987101	-0.55584	Cytoplasm	Exoc8
0.378635	-1.06147	-0.511932	Cytoplasm	Apex1
0.215583	-0.948981	-0.709109	Cytoplasm	Denr
0.246083	-1.05912	-0.644252	Cytoplasm	Mcts1
0.185699	-0.980357	-0.606283	Cytoplasm	Hmgb3
0.246459	-0.877647	-0.477973	Cytoplasm	Ankib1
0.61734	-0.945424	-0.662732	Cytoplasm	Cdc37l1
0.631988	-1.12186	-0.649641	Cytoplasm	Dyrk1a
0.664878	-1.16676	-0.754432	Cytoplasm	Rps6ka4
1.07769	-1.77477	-0.627313	Cytoplasm	Dynlrb1
0.468419	-1.4885	-0.676427	Cytoplasm	Rpl30
0.422757	-1.41741	-0.503959	Cytoplasm	Arhgap17
0.542566	-1.44583	-0.585919	Cytoplasm	Mettl16
0.588793	-1.45252	-0.520154	Cytoplasm	Xrcc6
0.603813	-1.3099	-0.561802	Cytoplasm	Spata5
0.872656	-1.29074	-0.629929	Cytoplasm	Uvrag
0.895987	-1.39054	-0.846148	Cytoplasm	Cul1
0.860653	-1.43607	-0.792045	Cytoplasm	Metap1
0.847196	-1.45037	-0.747519	Cytoplasm	Ythdc2
0.824241	-1.44384	-0.768007	Cytoplasm	Eif2s1
0.827137	-1.51117	-0.708069	Cytoplasm	Zc3hav1l
0.880247	-1.63628	-0.924527	Cytoplasm	Commd8
-0.204148	-0.800546	-0.439862	Cytoplasm	Dtd1
-0.235399	-0.710307	-0.571412	Cytoplasm	Ppp2ca
0.000437231	-0.636337	-0.65094	Cytoplasm	Dnaja2
0.893813	-0.757386	-1.97336	Cytoplasm	Ccdc43
1.0042	-0.744908	-2.11606	Cytoplasm	Cacybp
0.773419	-0.545403	-1.88398	Cytoplasm	Map2k2
1.54658	-1.04686	-1.63456	Cytoplasm	Rpl10a
1.57148	-1.09576	-1.58821	Cytoplasm	Rps6
1.29656	-1.09726	-1.64512	Cytoplasm	Rpl24
1.26328	-1.36517	-1.7224	Cytoplasm	Nudt4
1.28815	-1.2219	-1.78142	Cytoplasm	Ywhag
1.35182	-1.21135	-1.75179	Cytoplasm	Sec16a
1.46481	-1.27528	-1.67099	Cytoplasm	Csde1
1.17288	-1.20302	-1.89964	Cytoplasm	Uba3
0.971027	-1.24626	-1.77484	Cytoplasm	Dctn5
1.56037	-1.02002	-1.90766	Cytoplasm	Washc3
1.83631	-1.11617	-1.93474	Cytoplasm	Rps13
1.42827	-1.02033	-2.17598	Cytoplasm	Lpin1
1.46481	-1.54172	-1.92538	Cytoplasm	Bzw1
1.84824	-1.87185	-1.78551	Cytoplasm	Tpt1
1.84985	-1.6865	-1.85464	Cytoplasm	Braf
1.90031	-1.66014	-1.73305	Cytoplasm	Ssu72
1.70246	-1.52033	-1.74883	Cytoplasm	Smn1
1.70907	-1.55865	-1.74544	Cytoplasm	Bicd2
1.75876	-1.5648	-1.94129	Cytoplasm	Micall1
1.83717	-1.43691	-2.02876	Cytoplasm	Trappc12
1.81711	-1.34695	-2.0634	Cytoplasm	Snupn
2.04097	-1.36212	-2.0373	Cytoplasm	Lrrc14
2.02462	-1.5329	-2.20429	Cytoplasm	Dffa
1.0692	-2.13351	-0.994701	Cytoplasm	Tmod3
1.38712	-2.13968	-0.953835	Cytoplasm	Mkrn2
1.4017	-2.17205	-1.01133	Cytoplasm	Cc2d1a
1.32866	-2.17251	-0.883919	Cytoplasm	Prkab2
2.29845	-2.31621	-1.42973	Cytoplasm	Psma4
1.71968	-1.69925	-1.45477	Cytoplasm	Csk
1.71157	-1.82095	-1.43078	Cytoplasm	Psma7
1.60116	-1.85866	-1.43264	Cytoplasm	Trappc2l
1.64792	-1.96924	-1.31243	Cytoplasm	Arpc5
1.99761	-1.94593	-1.35589	Cytoplasm	Psmb4
1.87431	-1.94172	-1.35444	Cytoplasm	Cand1
1.854	-1.82457	-1.25309	Cytoplasm	Prkaca
1.84956	-1.80425	-1.36712	Cytoplasm	Eif5
1.94338	-1.84152	-1.33301	Cytoplasm	S100a13
1.95301	-2.18705	-1.45172	Cytoplasm	Eif4h
2.043	-2.24453	-1.40534	Cytoplasm	Ywhaq
1.80353	-2.02559	-1.46792	Cytoplasm	Eif5a
1.80076	-2.1017	-1.46687	Cytoplasm	Sec23b
1.99926	-1.99	-1.53766	Cytoplasm	Glul
1.5327	-2.19513	-1.23005	Cytoplasm	Cast
1.6523	-2.35134	-1.0074	Cytoplasm	Tuba1c
1.68922	-2.23284	-1.11003	Cytoplasm	Nrbf2
1.85454	-2.03636	-1.17035	Cytoplasm	Mtap
1.76347	-2.04876	-1.13623	Cytoplasm	Nek1
1.97393	-2.25776	-1.17426	Cytoplasm	Cotl1
1.21141	-1.56979	-1.09157	Cytoplasm	Dnm2
1.17545	-1.6067	-1.12016	Cytoplasm	Dctn2
1.26421	-1.62351	-1.11443	Cytoplasm	Mdh1
1.12492	-1.64909	-1.11783	Cytoplasm	Tank
1.17652	-1.47215	-0.857626	Cytoplasm	Lsm14b
1.33651	-1.42982	-0.956764	Cytoplasm	Szrd1
1.33941	-1.39028	-1.00572	Cytoplasm	Borcs7
1.36187	-1.52	-0.924247	Cytoplasm	Stk38
0.988568	-1.64959	-1.35125	Cytoplasm	Kctd1
1.64376	-1.55953	-1.32259	Cytoplasm	Ranbp1
1.5999	-1.50147	-1.30316	Cytoplasm	Ppp3ca
1.61207	-1.46778	-1.36917	Cytoplasm	Cdkn2c
1.54351	-1.54323	-1.2124	Cytoplasm	Cpne3
1.53525	-1.54343	-1.27279	Cytoplasm	Cops6
1.59994	-1.518	-1.20123	Cytoplasm	Cdc37
1.52686	-1.45804	-1.24528	Cytoplasm	Arfgap3
1.68779	-1.62946	-1.26765	Cytoplasm	Hspa4
1.6459	-1.60482	-1.25507	Cytoplasm	Eps15
1.65615	-1.63039	-1.21408	Cytoplasm	Anxa1
1.41383	-1.50202	-1.39535	Cytoplasm	Stat5b
1.48939	-1.4982	-1.36637	Cytoplasm	Ddhd2
1.48085	-1.40423	-1.37011	Cytoplasm	Psmb7
1.4019	-1.54343	-1.16063	Cytoplasm	Jpt2
1.38129	-1.51351	-1.27514	Cytoplasm	Eif4a2
1.4559	-1.50689	-1.23226	Cytoplasm	Ubqln1
1.43083	-1.45143	-1.22235	Cytoplasm	Slk
1.26675	-1.53911	-1.53633	Cytoplasm	Mapre1
1.48183	-1.59306	-1.52315	Cytoplasm	Psmd14
1.43072	-1.61898	-1.54353	Cytoplasm	Tsg101
1.46712	-1.59846	-1.38421	Cytoplasm	Stxbp1
1.46518	-1.58037	-1.45916	Cytoplasm	Fadd
1.53516	-1.66417	-1.49302	Cytoplasm	Ywhae
1.51969	-1.74711	-1.53977	Cytoplasm	Naca
1.42983	-1.73923	-1.42706	Cytoplasm	Smap1
1.52355	-1.43529	-1.76072	Cytoplasm	Rpsa
1.58552	-1.45781	-1.66329	Cytoplasm	Pik3c3
1.57403	-1.48152	-1.58304	Cytoplasm	Trappc13
1.53208	-1.51123	-1.6236	Cytoplasm	Ccdc50
1.49913	-1.51241	-1.55967	Cytoplasm	Abraxas2
1.36699	-1.76285	-1.12789	Cytoplasm	Eif3g
1.40686	-1.85585	-1.06939	Cytoplasm	Idh1
1.45457	-1.86511	-1.08115	Cytoplasm	Cul3
1.40234	-1.9355	-1.12946	Cytoplasm	Dync1i2
1.33957	-1.96233	-1.15607	Cytoplasm	Cdv3
1.70451	-1.78357	-1.05252	Cytoplasm	Mapk9
1.57667	-1.85895	-1.13068	Cytoplasm	Gps1
1.69229	-1.89888	-1.14016	Cytoplasm	Tbcb
1.67788	-1.91326	-1.12019	Cytoplasm	Cndp2
1.42012	-1.61976	-1.11266	Cytoplasm	Dennd4c
1.48831	-1.65828	-1.14724	Cytoplasm	Lta4h
1.4631	-1.70525	-1.12597	Cytoplasm	Pfdn2
1.50845	-1.69568	-1.27133	Cytoplasm	Cog4
1.52321	-1.71734	-1.2517	Cytoplasm	Capns1
1.60388	-1.77331	-1.18802	Cytoplasm	Rnh1
1.56537	-1.79163	-1.21144	Cytoplasm	Glrx
1.57763	-1.69793	-1.1603	Cytoplasm	Capn1
1.53132	-1.72039	-1.19407	Cytoplasm	Abce1
0.891891	-0.548994	-1.31535	Cytoplasm	Bag2
0.817123	-0.840212	-1.54237	Cytoplasm	Ywhab
0.879447	-0.762426	-1.52053	Cytoplasm	Cog3
0.685804	-0.639841	-1.53075	Cytoplasm	Rps14
0.704765	-0.716646	-1.4403	Cytoplasm	Rack1
1.12254	-0.861093	-1.64547	Cytoplasm	Smad2
1.02289	-0.917173	-1.53468	Cytoplasm	Mov10
0.972035	-0.840791	-1.64477	Cytoplasm	Ufd1
0.253648	-0.74864	-1.2152	Cytoplasm	Dapk3
0.474752	-0.890896	-1.26307	Cytoplasm	Rpl12
0.540647	-0.602109	-0.951567	Cytoplasm	Trmt10a
0.569835	-0.580071	-0.948329	Cytoplasm	Ctif
0.502808	-0.48948	-1.3129	Cytoplasm	Ppm1a
0.557374	-0.454854	-1.24109	Cytoplasm	Ggps1
0.525926	-0.44938	-1.27324	Cytoplasm	Anxa4
0.53251	-0.640676	-1.18411	Cytoplasm	Dnmbp
0.551286	-0.614142	-1.19737	Cytoplasm	S100a6
0.649918	-0.59291	-1.13522	Cytoplasm	Klhl25
0.67302	-0.578349	-1.1997	Cytoplasm	Glod4
0.610685	-0.65098	-1.13412	Cytoplasm	Mvd
0.52248	-0.507196	-1.12973	Cytoplasm	Psmf1
0.574634	-0.479529	-1.16722	Cytoplasm	Npepps
0.590394	-0.519462	-1.06548	Cytoplasm	Atp6v1a
0.589506	-0.559096	-1.11451	Cytoplasm	Akr7a2
0.668057	-0.850676	-1.18056	Cytoplasm	Srp54
0.659257	-0.81186	-1.14234	Cytoplasm	Rpl7
0.720711	-0.691405	-1.13814	Cytoplasm	Gsr
0.711266	-0.721503	-1.08559	Cytoplasm	Ppm1b
0.701327	-0.830951	-0.981524	Cytoplasm	Actr1a
0.872033	-0.876926	-1.19468	Cytoplasm	Prkar1a
0.84869	-0.750859	-1.15329	Cytoplasm	Tsc1
0.838053	-0.813994	-1.11321	Cytoplasm	Lypla1
0.878124	-0.829783	-1.14235	Cytoplasm	Grhpr
0.608595	-1.15696	-1.36209	Cytoplasm	Srp68
0.951932	-1.11233	-1.4654	Cytoplasm	Tgm2
0.885127	-1.34467	-1.52404	Cytoplasm	Nck1
1.18358	-1.49671	-1.3604	Cytoplasm	Dnaja1
1.24585	-1.31519	-1.36973	Cytoplasm	Tut7
1.25262	-1.23234	-1.38235	Cytoplasm	Spag9
1.27334	-1.37589	-1.31713	Cytoplasm	Psmd3
1.28158	-1.40804	-1.38347	Cytoplasm	Psmc2
1.24261	-1.39952	-1.41991	Cytoplasm	Ahsa1
1.38013	-1.38875	-1.17054	Cytoplasm	Sh3bgrl
1.38075	-1.33367	-1.20148	Cytoplasm	Eif4g1
1.41857	-1.38454	-1.24484	Cytoplasm	Eif3h
1.39041	-1.27689	-1.28669	Cytoplasm	Lims1
1.36505	-1.31006	-1.32606	Cytoplasm	Nr3c1
1.33771	-1.31345	-1.26826	Cytoplasm	Pitpnb
1.33553	-1.29552	-1.2505	Cytoplasm	Chmp2a
1.34707	-1.28752	-1.29159	Cytoplasm	Arhgef7
1.10276	-1.33883	-1.20953	Cytoplasm	Nsun2
1.21942	-1.32881	-1.27195	Cytoplasm	Psmd13
1.2031	-1.33419	-1.28162	Cytoplasm	Psmc5
1.22644	-1.33661	-1.30236	Cytoplasm	Tbk1
1.17527	-1.29811	-1.24264	Cytoplasm	Psmd1
1.17402	-1.3069	-1.2647	Cytoplasm	Atxn10
1.26663	-1.3231	-1.30142	Cytoplasm	Psmc6
1.30513	-1.31126	-1.27273	Cytoplasm	Ppp6r3
1.28695	-1.29219	-1.2707	Cytoplasm	Impdh1
1.24997	-1.29573	-1.26385	Cytoplasm	Ddx20
1.23718	-1.27774	-1.3108	Cytoplasm	Phkb
1.24374	-1.2726	-1.19593	Cytoplasm	Oxsr1
1.20579	-1.26473	-1.19262	Cytoplasm	Psmd8
1.23659	-1.33363	-1.16539	Cytoplasm	Rap1gds1
1.21126	-1.30816	-1.17612	Cytoplasm	Xpo7
1.19768	-1.30425	-1.15322	Cytoplasm	Hgh1
1.2148	-1.31988	-1.22912	Cytoplasm	Faim
1.19676	-1.30489	-1.20881	Cytoplasm	Clns1a
1.23128	-1.35044	-1.21798	Cytoplasm	Stat2
1.19924	-1.34847	-1.18989	Cytoplasm	Ass1
1.2582	-1.21578	-1.17968	Cytoplasm	Xpnpep1
1.28077	-1.23114	-1.17094	Cytoplasm	St13
1.27709	-1.27421	-1.21628	Cytoplasm	Metap2
1.30886	-1.26127	-1.1589	Cytoplasm	Ubxn1
1.28347	-1.28146	-1.16535	Cytoplasm	Gdi2
1.30216	-1.31404	-1.19312	Cytoplasm	Psma6
1.30533	-1.28782	-1.18693	Cytoplasm	Arhgef1
1.29236	-1.45235	-1.1109	Cytoplasm	Paics
1.33639	-1.46646	-1.14717	Cytoplasm	Tomm34
1.32117	-1.43289	-1.17384	Cytoplasm	Sh3gl1
1.28362	-1.37973	-1.12328	Cytoplasm	Vbp1
1.33566	-1.39228	-1.09962	Cytoplasm	Eif3c
1.22493	-1.47491	-1.17507	Cytoplasm	Eif2b3
1.17544	-1.44324	-1.13571	Cytoplasm	Phpt1
1.25357	-1.47236	-1.25017	Cytoplasm	Drap1
1.23011	-1.40389	-1.18916	Cytoplasm	Usp5
1.2582	-1.40371	-1.24433	Cytoplasm	Ykt6
1.21763	-1.26185	-1.07793	Cytoplasm	Ubxn6
1.2156	-1.30072	-1.02884	Cytoplasm	Dus2
1.23385	-1.38131	-1.09799	Cytoplasm	Sirt2
1.21426	-1.40309	-1.0758	Cytoplasm	Txnl1
1.20995	-1.34146	-1.0796	Cytoplasm	Dpp3
1.25343	-1.31907	-1.49606	Cytoplasm	Hdac6
1.25465	-1.24806	-1.6121	Cytoplasm	Capzb
1.1711	-1.06226	-1.45508	Cytoplasm	Rps5
1.0704	-1.1517	-1.51775	Cytoplasm	Nploc4
1.14303	-1.21387	-1.49692	Cytoplasm	Pcyt2
1.16015	-1.25117	-1.52038	Cytoplasm	Trappc3
1.40367	-1.36458	-1.50197	Cytoplasm	Smg9
1.36984	-1.21865	-1.55382	Cytoplasm	Drg2
1.38734	-1.25895	-1.52999	Cytoplasm	Tsc2
1.39953	-1.27706	-1.49209	Cytoplasm	Adk
1.39639	-1.23133	-1.40218	Cytoplasm	Eef1d
1.38849	-1.24703	-1.40528	Cytoplasm	Cutc
1.42182	-1.21978	-1.33944	Cytoplasm	Klhl22
1.18674	-1.14244	-1.34279	Cytoplasm	Rpl3
1.20393	-1.1544	-1.38447	Cytoplasm	Mtr
1.19241	-1.20136	-1.32302	Cytoplasm	Rps9
1.13385	-1.11641	-1.36182	Cytoplasm	Rps11
1.19275	-1.22893	-1.25644	Cytoplasm	Cct6a
1.26147	-1.18785	-1.28477	Cytoplasm	Pten
1.22872	-1.15569	-1.27848	Cytoplasm	Flii
1.23639	-1.12655	-1.28125	Cytoplasm	Cct4
1.2789	-1.1735	-1.22424	Cytoplasm	Tcf25
1.2932	-1.22323	-1.25221	Cytoplasm	Aftph
1.38082	-1.1027	-1.46004	Cytoplasm	Sbds
1.27102	-1.14126	-1.45905	Cytoplasm	Rpl22l1
1.31291	-1.02213	-1.31174	Cytoplasm	Ppp3cc
1.30422	-1.1496	-1.35152	Cytoplasm	Rpl34
1.31216	-1.13523	-1.34913	Cytoplasm	Ighmbp2
1.3334	-1.15693	-1.31616	Cytoplasm	Ppp2r5e
1.34405	-1.0875	-1.37531	Cytoplasm	Gtpbp1
1.04372	-1.37169	-0.964512	Cytoplasm	Ppp2r1a
1.01967	-1.45952	-0.953358	Cytoplasm	Dctn3
1.00106	-1.38576	-0.881647	Cytoplasm	Wdr13
0.957191	-1.35295	-1.01796	Cytoplasm	Rpl7a
0.978131	-1.1077	-0.971893	Cytoplasm	Prpsap1
0.981806	-1.13442	-0.972069	Cytoplasm	Eif3b
0.909346	-1.16986	-1.03321	Cytoplasm	Tes
0.930141	-1.20664	-0.935925	Cytoplasm	Ptpn6
0.93551	-1.22011	-0.940522	Cytoplasm	Ugp2
0.952236	-1.21918	-0.922085	Cytoplasm	Wdr61
0.898279	-1.21429	-0.880715	Cytoplasm	Prkra
0.877935	-1.2284	-0.869856	Cytoplasm	Znf787
0.897808	-1.13347	-0.870546	Cytoplasm	Xrn1
0.840815	-1.15487	-0.82847	Cytoplasm	Eif2d
0.906768	-1.08897	-0.808182	Cytoplasm	Rpl35a
0.883564	-1.04873	-0.907485	Cytoplasm	Farsb
0.818778	-1.11315	-1.16859	Cytoplasm	Nmi
0.92124	-1.06562	-1.16586	Cytoplasm	Flnc
0.895089	-1.10139	-1.11301	Cytoplasm	Serbp1
0.865247	-1.00759	-1.21897	Cytoplasm	Eif2a
0.958369	-0.969189	-1.20727	Cytoplasm	Pik3ca
0.959115	-1.00439	-1.21257	Cytoplasm	Mpi
0.925159	-0.956506	-1.16297	Cytoplasm	Optn
0.874849	-0.975723	-1.33938	Cytoplasm	Rpl31
1.04113	-0.931142	-1.34945	Cytoplasm	Rpl28
0.992918	-0.933529	-1.32843	Cytoplasm	Psme4
0.95753	-1.04159	-1.34883	Cytoplasm	Myo9b
0.957791	-1.09391	-1.32454	Cytoplasm	Rpl23
0.986086	-1.06828	-1.25588	Cytoplasm	Rabep2
0.961919	-1.04529	-1.23655	Cytoplasm	Trio
1.12337	-1.08219	-1.29657	Cytoplasm	Fto
1.09804	-1.06854	-1.2944	Cytoplasm	Smad4
1.07923	-1.02	-1.26465	Cytoplasm	Rpl26
1.05072	-1.02317	-1.3066	Cytoplasm	Atg13
1.05007	-1.16512	-1.25623	Cytoplasm	Psmd11
1.04214	-1.20428	-1.25478	Cytoplasm	Hddc3
1.03529	-1.18611	-1.26364	Cytoplasm	Cog1
1.0204	-1.20529	-1.20394	Cytoplasm	Arhgdia
0.91437	-1.23189	-1.27748	Cytoplasm	Rpl11
0.961416	-1.18278	-1.23836	Cytoplasm	Ap3s1
0.949892	-1.25101	-1.15032	Cytoplasm	Fabp5
1.07815	-1.27089	-1.11707	Cytoplasm	Lrrc57
1.10439	-1.30172	-1.08299	Cytoplasm	Ranbp9
1.09512	-1.31877	-1.05802	Cytoplasm	Cradd
1.1344	-1.29803	-1.05436	Cytoplasm	Uba5
1.12747	-1.26153	-1.05251	Cytoplasm	Hsph1
1.10752	-1.28007	-1.04989	Cytoplasm	Bag6
1.11807	-1.27418	-1.02995	Cytoplasm	Aprt
1.15751	-1.19824	-1.21745	Cytoplasm	Tcp1
1.13321	-1.19593	-1.21142	Cytoplasm	Rps16
1.1126	-1.21038	-1.19604	Cytoplasm	Trip4
1.11574	-1.17701	-1.15894	Cytoplasm	Cct8
1.11479	-1.20461	-1.1666	Cytoplasm	Cct3
1.14215	-1.23726	-1.16933	Cytoplasm	Naa15
1.14213	-1.27498	-1.18172	Cytoplasm	Psmd12
1.11149	-1.20853	-1.10527	Cytoplasm	Nrbp1
1.10376	-1.2106	-1.11101	Cytoplasm	Usp14
1.13846	-1.19085	-1.12651	Cytoplasm	Iqgap1
1.12849	-1.19497	-1.11475	Cytoplasm	Tbcd
1.1157	-1.18906	-1.1238	Cytoplasm	Dync1h1
1.12642	-1.21227	-1.12253	Cytoplasm	Cul5
1.14472	-1.20705	-1.12299	Cytoplasm	Cbl
1.17634	-1.24351	-1.14123	Cytoplasm	Pgm1
1.18798	-1.24031	-1.12774	Cytoplasm	Lgals1
1.17014	-1.21402	-1.07222	Cytoplasm	Ppid
1.18855	-1.2215	-1.08278	Cytoplasm	Pik3r1
1.14767	-1.2275	-1.11148	Cytoplasm	Rbks
1.15236	-1.21362	-1.09705	Cytoplasm	Rps4x
1.16859	-1.24904	-1.10497	Cytoplasm	Pla2g4a
1.17667	-1.24481	-1.08924	Cytoplasm	Capza2
1.14749	-1.27916	-1.08978	Cytoplasm	Ndrg1
1.17275	-1.28902	-1.13036	Cytoplasm	Map3k7
1.08877	-1.21397	-1.00778	Cytoplasm	Nubp1
1.0878	-1.21858	-1.02163	Cytoplasm	Mapk1
1.05173	-1.22424	-1.00197	Cytoplasm	Prdx2
1.07427	-1.24984	-1.02524	Cytoplasm	Ppp2r5a
1.07249	-1.26067	-1.0052	Cytoplasm	Eif3l
1.05279	-1.24998	-1.05215	Cytoplasm	Eif5b
1.03186	-1.26478	-1.03667	Cytoplasm	Cyfip1
1.13563	-1.20301	-1.04545	Cytoplasm	Tmsb4x
1.13568	-1.21757	-1.03086	Cytoplasm	Pdcd6
1.12858	-1.23217	-1.02128	Cytoplasm	Eif3i
1.09372	-1.19699	-1.08413	Cytoplasm	Gdi1
1.09695	-1.19139	-1.06505	Cytoplasm	Vta1
1.09631	-1.20008	-1.05068	Cytoplasm	Clic1
1.08699	-1.23487	-1.06504	Cytoplasm	Psmd4
1.08647	-1.22387	-1.06359	Cytoplasm	Ubl4a
1.07556	-1.2153	-1.07008	Cytoplasm	Aip
1.01397	-1.18324	-0.985601	Cytoplasm	Pafah1b1
1.02674	-1.2002	-1.01442	Cytoplasm	Galk2
0.990802	-1.2065	-1.02134	Cytoplasm	Ascc2
1.01799	-1.13489	-1.05849	Cytoplasm	Lgals3
1.03686	-1.16774	-1.05256	Cytoplasm	Rpl14
1.0278	-1.16667	-1.07206	Cytoplasm	Purb
1.02497	-1.17966	-1.08769	Cytoplasm	Usp22
1.07371	-1.20395	-1.046	Cytoplasm	Kif5b
1.08116	-1.18313	-1.04102	Cytoplasm	Psmb2
1.08495	-1.19421	-1.03167	Cytoplasm	Galk1
1.07119	-1.18402	-1.02601	Cytoplasm	Pitpna
1.06663	-1.19415	-1.02708	Cytoplasm	Atic
1.04523	-1.17832	-1.02237	Cytoplasm	Ppp2r2a
1.05971	-1.16574	-1.03026	Cytoplasm	Ube2k
1.06094	-1.16638	-1.03381	Cytoplasm	Pkm
1.05929	-1.15655	-1.03165	Cytoplasm	Ldha
1.0607	-1.15505	-1.02255	Cytoplasm	Eno1
1.06644	-1.17028	-1.04485	Cytoplasm	Sae1
1.0734	-1.17224	-1.03295	Cytoplasm	Blvrb
1.05792	-1.15521	-1.00896	Cytoplasm	Hprt1
1.06641	-1.1623	-1.01058	Cytoplasm	Asns
1.05513	-1.12259	-1.0504	Cytoplasm	Prkca
1.0716	-1.10401	-1.04092	Cytoplasm	Blmh
1.07906	-1.13973	-1.01612	Cytoplasm	Cstb
1.08568	-1.13923	-1.04029	Cytoplasm	Acot7
0.911554	-0.849761	-1.03704	Cytoplasm	Rpl17
0.912894	-0.908936	-1.08551	Cytoplasm	Pnpo
0.923607	-0.927069	-1.07348	Cytoplasm	Atp6v1h
0.996674	-0.940945	-1.05067	Cytoplasm	Phactr4
0.936637	-0.955747	-1.07444	Cytoplasm	Ube2f
0.965557	-0.95842	-1.0412	Cytoplasm	Nqo1
0.961062	-0.953424	-1.0413	Cytoplasm	Hlcs
0.958637	-0.949387	-1.05696	Cytoplasm	Ankrd28
0.982512	-0.97037	-1.08598	Cytoplasm	Hyi
0.952375	-0.977836	-1.07284	Cytoplasm	Ctps2
0.974696	-0.974276	-1.05991	Cytoplasm	Spr
0.880863	-0.979913	-1.08567	Cytoplasm	Apeh
0.851411	-0.940134	-1.02231	Cytoplasm	Nanp
1.00303	-1.04596	-1.0031	Cytoplasm	Twf1
0.996381	-1.03329	-0.999072	Cytoplasm	Lipe
0.985408	-1.02313	-0.998686	Cytoplasm	Gfpt1
1.00821	-0.998701	-1.01793	Cytoplasm	Rps29
1.00773	-1.00157	-1.00725	Cytoplasm	Gapdh
1.01151	-1.01482	-1.00745	Cytoplasm	Phkg2
1.01298	-1.00887	-1.00758	Cytoplasm	Stat6
1.01592	-1.00991	-1.00534	Cytoplasm	Fam160b1
1.00304	-1.00814	-1.01665	Cytoplasm	Ube3c
1.00665	-1.01181	-1.01211	Cytoplasm	Eno2
1.0063	-1.01765	-1.01171	Cytoplasm	Elp3
1.00678	-1.02453	-1.0155	Cytoplasm	Thada
1.00922	-1.02212	-0.99988	Cytoplasm	Ripk1
1.00214	-1.02379	-0.998632	Cytoplasm	Capn2
1.00622	-1.01574	-1.00339	Cytoplasm	Birc6
0.995144	-0.990513	-1.01574	Cytoplasm	Phldb1
0.994882	-0.999897	-1.00246	Cytoplasm	Hdac7
0.999816	-0.997485	-0.994625	Cytoplasm	Oga
0.999501	-1.00384	-0.99968	Cytoplasm	Gdpgp1
1.00018	-0.999959	-0.999698	Cytoplasm	Wdcp
1.00018	-1.00005	-0.999698	Cytoplasm	Rpl13a
1.00018	-1.00005	-0.999698	Cytoplasm	Rapgef2
1.00018	-1.00005	-0.999698	Cytoplasm	Ppcdc
1.00018	-1.00005	-0.999698	Cytoplasm	Gstm1
1.00018	-1.00005	-0.999698	Cytoplasm	Gnb1l
1.00018	-1.00005	-0.999698	Cytoplasm	Cul7
1.00018	-1.00005	-0.999698	Cytoplasm	Cks1b
1.00018	-1.00005	-0.999698	Cytoplasm	Bin1
1.00018	-1.00005	-0.999698	Cytoplasm	Bcr
1.00018	-1.00005	-0.999698	Cytoplasm	Ap5s1
0.988675	-0.998923	-1.03188	Cytoplasm	Raf1
0.994843	-1.013	-1.03164	Cytoplasm	Elp2
0.989099	-1.00114	-1.05194	Cytoplasm	Armc8
1.0151	-1.01131	-1.05042	Cytoplasm	Rpl15
1.00997	-1.01861	-1.05391	Cytoplasm	Dnpep
1.01743	-1.02625	-1.03209	Cytoplasm	Fnta
1.02106	-1.02166	-1.04565	Cytoplasm	Rps17
1.02091	-1.02092	-1.0397	Cytoplasm	Rps15a
1.01346	-1.01799	-1.04488	Cytoplasm	Rpl18a
1.01574	-1.02253	-1.04281	Cytoplasm	Dicer1
1.02676	-1.02803	-1.04435	Cytoplasm	Mms19
1.02457	-1.02827	-1.05188	Cytoplasm	Dhps
1.02704	-1.02101	-1.04909	Cytoplasm	Arf1
1.00458	-1.02769	-1.06088	Cytoplasm	Anxa6
1.01723	-1.02533	-1.02005	Cytoplasm	Ppp6r2
1.02457	-1.02264	-1.01493	Cytoplasm	Ubr2
1.02056	-1.0149	-1.01721	Cytoplasm	Ppp2r5d
1.02817	-1.01725	-1.03015	Cytoplasm	Psmd5
1.03054	-1.02247	-1.02442	Cytoplasm	Mkln1
1.03232	-1.029	-1.00444	Cytoplasm	Mvk
1.01979	-1.01947	-1.00624	Cytoplasm	Map3k4
1.02615	-1.02061	-1.00159	Cytoplasm	Eif4ebp1
1.03151	-1.00227	-1.04619	Cytoplasm	Txndc9
1.02958	-1.01008	-1.0454	Cytoplasm	Eif2b1
1.0329	-1.00273	-1.03892	Cytoplasm	Mif
1.02973	-1.00297	-1.03562	Cytoplasm	Casp6
1.01693	-1.00999	-1.02668	Cytoplasm	Gemin2
1.01216	-1.00242	-1.03237	Cytoplasm	Rps23
1.01302	-1.00342	-1.02645	Cytoplasm	Tfe3
1.01144	-1.00009	-1.02564	Cytoplasm	Hmgcs1
1.01115	-1.00621	-1.02175	Cytoplasm	Ubr4
1.03047	-1.00888	-1.02753	Cytoplasm	Itpa
1.02731	-1.00755	-1.02725	Cytoplasm	Glo1
1.024	-1.00504	-1.02751	Cytoplasm	Ttll12
1.02208	-1.00381	-1.02419	Cytoplasm	Bid
1.02289	-1.00131	-1.03083	Cytoplasm	Pafah1b2
1.01864	-1.00164	-1.02814	Cytoplasm	Acacb
1.02406	-1.12131	-0.99973	Cytoplasm	Taldo1
1.02607	-1.13095	-1.01848	Cytoplasm	Thop1
1.04837	-1.12515	-1.01315	Cytoplasm	Pebp1
1.05048	-1.13098	-1.01506	Cytoplasm	Ampd2
1.01695	-1.08625	-1.03007	Cytoplasm	Psmb6
1.01117	-1.07445	-1.02303	Cytoplasm	Psma3
1.02588	-1.09881	-1.02769	Cytoplasm	Fkbp4
1.03319	-1.08487	-1.02603	Cytoplasm	Trappc1
1.03873	-1.08581	-1.02669	Cytoplasm	Chordc1
1.03007	-1.10737	-1.04633	Cytoplasm	Lrrfip1
1.02428	-1.11635	-1.03301	Cytoplasm	Apbb1ip
1.00459	-1.0898	-1.00532	Cytoplasm	Tagln2
1.00279	-1.09415	-1.00461	Cytoplasm	Rrm1
0.991607	-1.08177	-1.01524	Cytoplasm	Ppp2r1b
1.02559	-1.08165	-0.998786	Cytoplasm	Psph
1.03174	-1.08235	-0.99354	Cytoplasm	Prkcd
1.03117	-1.09537	-1.00187	Cytoplasm	Camkk2
1.012	-1.0647	-0.997391	Cytoplasm	Ranbp10
1.04126	-1.04024	-1.01319	Cytoplasm	Tbc1d4
1.04011	-1.03696	-1.00312	Cytoplasm	Pank4
1.02643	-1.05261	-1.01677	Cytoplasm	Gemin5
1.02441	-1.0574	-1.01633	Cytoplasm	Gbe1
1.04117	-1.06291	-1.01494	Cytoplasm	Igbp1
1.05165	-1.06431	-1.00243	Cytoplasm	Galt
1.00805	-1.07515	-1.0559	Cytoplasm	Phka2
1.02887	-1.0548	-1.05513	Cytoplasm	Rpe
1.03066	-1.0635	-1.05169	Cytoplasm	Nqo2
1.03752	-1.06294	-1.03827	Cytoplasm	Dpysl2
1.03598	-1.06557	-1.04464	Cytoplasm	Akt2
1.04487	-1.08855	-1.04804	Cytoplasm	Gemin4
1.05091	-1.09552	-1.0172	Cytoplasm	Gpi
1.05029	-1.10369	-1.02397	Cytoplasm	Urod
1.05832	-1.08912	-1.03758	Cytoplasm	Cap1
1.04763	-1.08316	-1.0268	Cytoplasm	Stmn1
1.05236	-1.07842	-1.02967	Cytoplasm	Pgd
1.05988	-1.08086	-1.02618	Cytoplasm	Psme1
1.06266	-1.08746	-1.0293	Cytoplasm	Psmb5
1.05556	-1.08448	-1.02075	Cytoplasm	Asl
1.06329	-1.07481	-1.04294	Cytoplasm	Arhgap5
1.0721	-1.07393	-1.05422	Cytoplasm	Akr1b1
1.06558	-1.05815	-1.04586	Cytoplasm	Sri
1.06261	-1.05857	-1.03138	Cytoplasm	Scrn3
1.06201	-1.0545	-1.03139	Cytoplasm	Nme1
1.05945	-1.06723	-1.0333	Cytoplasm	Prdx6
1.05746	-1.06069	-1.03746	Cytoplasm	Prep
1.05629	-1.06429	-1.04055	Cytoplasm	Psma1
1.06083	-1.06433	-1.04205	Cytoplasm	Casp1
1.05015	-1.07157	-1.02528	Cytoplasm	Gstp1
1.05435	-1.06327	-1.03035	Cytoplasm	Wbp2
1.05034	-1.06353	-1.02849	Cytoplasm	Adsl
0.98768	-1.00967	-1.11407	Cytoplasm	Prune1
1.03708	-1.03604	-1.11691	Cytoplasm	Rpl19
1.02886	-1.00581	-1.09251	Cytoplasm	Rps7
1.02873	-1.0229	-1.09902	Cytoplasm	Lztfl1
1.02178	-1.01339	-1.11853	Cytoplasm	Fau
1.00117	-1.04965	-1.11292	Cytoplasm	Sh3glb2
1.00651	-1.03282	-1.09033	Cytoplasm	Pfkm
1.00431	-1.02184	-1.08439	Cytoplasm	Ahcyl1
1.05619	-1.00811	-1.09765	Cytoplasm	Tbc1d13
1.06252	-1.01488	-1.10115	Cytoplasm	Tsc22d2
1.06904	-1.02125	-1.10074	Cytoplasm	Hook3
1.05978	-1.0362	-1.09095	Cytoplasm	Pdcd5
1.06848	-1.03043	-1.09762	Cytoplasm	Ube2l3
1.06902	-1.03474	-1.09428	Cytoplasm	Hspbp1
1.05186	-1.02703	-1.10145	Cytoplasm	Enah
1.08733	-1.04042	-1.12452	Cytoplasm	Pgm3
1.09031	-1.02994	-1.11395	Cytoplasm	Ipo7
1.09563	-1.02067	-1.11053	Cytoplasm	Eif2b4
1.07618	-1.01301	-1.1154	Cytoplasm	Ap3d1
1.08365	-1.0121	-1.11177	Cytoplasm	Cul2
1.0838	-1.01389	-1.11468	Cytoplasm	Aldoa
1.05149	-1.05824	-1.09257	Cytoplasm	Psmd10
1.07154	-1.05382	-1.08821	Cytoplasm	Maged2
1.06083	-1.04494	-1.10944	Cytoplasm	Eif4e
1.05195	-1.05195	-1.06631	Cytoplasm	Larp1
1.0462	-1.0604	-1.07116	Cytoplasm	Gmfb
1.05263	-1.06433	-1.07628	Cytoplasm	Eif3a
1.07378	-1.047	-1.07711	Cytoplasm	Shmt1
1.07893	-1.04512	-1.07499	Cytoplasm	Psmb3
1.07713	-1.04132	-1.06989	Cytoplasm	Fgd3
1.07211	-1.04098	-1.07704	Cytoplasm	Ppp3cb
1.07326	-1.03857	-1.08349	Cytoplasm	Ankmy2
1.07244	-1.02974	-1.07203	Cytoplasm	Psmb1
1.07856	-1.03372	-1.07303	Cytoplasm	Psmd7
1.07367	-1.03434	-1.06747	Cytoplasm	Gid4
1.07568	-1.03597	-1.06987	Cytoplasm	Ak1
1.06076	-1.03628	-1.04922	Cytoplasm	Akr1a1
1.05567	-1.03373	-1.06032	Cytoplasm	Mycbp2
1.06217	-1.03039	-1.05496	Cytoplasm	Txn
1.06311	-1.02835	-1.05437	Cytoplasm	Tigar
1.06476	-1.0301	-1.06075	Cytoplasm	Desi1
1.068	-1.03563	-1.06264	Cytoplasm	Agfg2
1.02904	-1.03323	-1.0585	Cytoplasm	Rpl32
1.02581	-1.04027	-1.05951	Cytoplasm	Pfdn1
1.0278	-1.01692	-1.06987	Cytoplasm	Rnf214
1.03024	-1.02947	-1.07801	Cytoplasm	Ube2g1
1.02959	-1.02534	-1.08505	Cytoplasm	Rpl10
1.03733	-1.03505	-1.07311	Cytoplasm	Osbpl1a
1.03523	-1.03626	-1.08021	Cytoplasm	Gale
1.04778	-1.02081	-1.08073	Cytoplasm	Rgp1
1.0476	-1.02105	-1.08222	Cytoplasm	Myo9a
1.04043	-1.02149	-1.06358	Cytoplasm	Lxn
1.04861	-1.01884	-1.06598	Cytoplasm	Lrsam1
1.04968	-1.02186	-1.07109	Cytoplasm	Eif2b2
1.06019	-1.02868	-1.07557	Cytoplasm	Ola1
1.06566	-1.01823	-1.06971	Cytoplasm	Akt1s1
1.046	-1.02962	-1.0404	Cytoplasm	Otub1
1.04014	-1.02047	-1.03115	Cytoplasm	Uba6
1.04573	-1.02144	-1.03929	Cytoplasm	Lcmt1
1.04432	-1.02093	-1.03634	Cytoplasm	Huwe1
1.03825	-1.0372	-1.03965	Cytoplasm	Uap1
1.05149	-1.01899	-1.06015	Cytoplasm	Pnp
1.05368	-1.01723	-1.05464	Cytoplasm	Psmg1
1.05458	-1.01695	-1.05553	Cytoplasm	Psmb8
1.05264	-1.02251	-1.05435	Cytoplasm	Nt5c
1.04442	-1.00878	-1.05305	Cytoplasm	Cdk4
1.03965	-1.01744	-1.04908	Cytoplasm	Usp9x
1.04147	-1.01738	-1.05023	Cytoplasm	Pdcl3
1.04067	-1.02105	-1.04533	Cytoplasm	Blvra
1.04793	-1.01996	-1.0516	Cytoplasm	Ctps1
1.04639	-1.01917	-1.05104	Cytoplasm	Acyp1
1.05428	-1.14336	-1.08951	Cytoplasm	Eif3k
1.05479	-1.1163	-1.08606	Cytoplasm	Relch
1.06241	-1.11357	-1.07272	Cytoplasm	Eif3f
1.01812	-1.07241	-1.08379	Cytoplasm	Nek9
1.02452	-1.09459	-1.0724	Cytoplasm	Nedd4
1.03856	-1.0943	-1.08764	Cytoplasm	Eif3e
1.11951	-1.03645	-1.06617	Cytoplasm	Pelo
1.08228	-1.06055	-1.09991	Cytoplasm	Prpsap2
1.08566	-1.05607	-1.09239	Cytoplasm	Thumpd1
1.09265	-1.05442	-1.08964	Cytoplasm	Psmb9
1.09393	-1.05821	-1.0932	Cytoplasm	Ostf1
1.08299	-1.03968	-1.10009	Cytoplasm	Psma2
1.0953	-1.04385	-1.09952	Cytoplasm	Hsp90aa1
1.09074	-1.07725	-1.0932	Cytoplasm	Psma5
1.09392	-1.07258	-1.09818	Cytoplasm	Gart
1.09034	-1.07996	-1.11057	Cytoplasm	Cops3
1.06568	-1.07566	-1.0849	Cytoplasm	Hsp90ab1
1.0576	-1.07783	-1.06744	Cytoplasm	Dohh
1.06225	-1.07831	-1.07029	Cytoplasm	Atg3
1.0778	-1.08511	-1.06494	Cytoplasm	Pfn1
1.07725	-1.08024	-1.06567	Cytoplasm	Alad
1.09491	-1.08467	-1.07309	Cytoplasm	Smap2
1.09443	-1.08537	-1.07705	Cytoplasm	Pygb
1.09145	-1.07414	-1.08066	Cytoplasm	Hint1
1.09405	-1.06394	-1.07261	Cytoplasm	Akap10
1.08116	-1.06234	-1.06609	Cytoplasm	Psmd9
1.08421	-1.06371	-1.07416	Cytoplasm	Cad
1.08108	-1.0573	-1.07708	Cytoplasm	Acat2
1.0895	-1.10462	-1.06416	Cytoplasm	Stub1
1.09286	-1.10876	-1.05829	Cytoplasm	Ppp6r1
1.10701	-1.09689	-1.0851	Cytoplasm	Cog5
1.10283	-1.10049	-1.09326	Cytoplasm	Ahcy
1.09603	-1.106	-1.08735	Cytoplasm	Abcf3
1.25584	-1.12728	-1.14327	Cytoplasm	Rock2
1.23402	-1.09567	-1.14041	Cytoplasm	Parg
1.3157	-1.16824	-1.18206	Cytoplasm	Stip1
1.31766	-1.12978	-1.14394	Cytoplasm	Ttpal
1.25029	-1.0626	-1.2804	Cytoplasm	Dnajc21
1.22794	-1.06157	-1.25581	Cytoplasm	Ppfia1
1.21819	-1.04158	-1.27556	Cytoplasm	Dctn1
1.20826	-1.03909	-1.17349	Cytoplasm	Dctn4
1.22947	-1.0297	-1.19645	Cytoplasm	Actr1b
1.20518	-1.08882	-1.2094	Cytoplasm	Ppp2r2d
1.19935	-1.0789	-1.23361	Cytoplasm	Map2k1
1.18479	-1.0707	-1.16473	Cytoplasm	Map2k3
1.18427	-1.07573	-1.17353	Cytoplasm	Gemin7
1.19198	-1.06016	-1.19798	Cytoplasm	Smad5
1.13559	-1.06757	-1.214	Cytoplasm	Ecd
1.16527	-1.07023	-1.19	Cytoplasm	Ipo4
1.15705	-1.07257	-1.20354	Cytoplasm	Gspt1
1.16326	-1.05791	-1.21573	Cytoplasm	Rnf213
1.1565	-1.0691	-1.23058	Cytoplasm	Efl1
1.17229	-1.08302	-1.2118	Cytoplasm	Trmt2a
1.17319	-1.07495	-1.21769	Cytoplasm	Cct5
1.18447	-1.04578	-1.23609	Cytoplasm	Otud6b
1.18414	-1.02953	-1.2462	Cytoplasm	Ascc1
1.1898	-1.0192	-1.2384	Cytoplasm	Actr10
1.12052	-1.13956	-1.24326	Cytoplasm	Rpl4
1.09944	-1.13747	-1.22244	Cytoplasm	Tcp11l1
1.16809	-1.15128	-1.14279	Cytoplasm	Psmd2
1.1698	-1.14822	-1.15332	Cytoplasm	Nfkb2
1.17375	-1.18937	-1.15171	Cytoplasm	Phgdh
1.19865	-1.19959	-1.17871	Cytoplasm	Thumpd3
1.18806	-1.12071	-1.25329	Cytoplasm	Git2
1.15548	-1.14661	-1.19631	Cytoplasm	Rpl27a
1.15176	-1.16216	-1.20308	Cytoplasm	Cct2
1.17518	-1.12604	-1.21274	Cytoplasm	Klc2
1.14386	-1.12113	-1.20049	Cytoplasm	Msto1
1.1501	-1.10812	-1.1915	Cytoplasm	Dync1li2
1.16666	-1.09731	-1.20253	Cytoplasm	Vcpip1
1.16326	-1.10569	-1.20618	Cytoplasm	Atg4b
1.19883	-1.11786	-1.19181	Cytoplasm	Impdh2
1.213	-1.13381	-1.19384	Cytoplasm	Dnm1l
1.20196	-1.15452	-1.19	Cytoplasm	Rabl6
1.20513	-1.16955	-1.20608	Cytoplasm	Acly
1.19746	-1.1491	-1.22473	Cytoplasm	Aak1
1.02901	-1.12094	-1.18746	Cytoplasm	Pdcl
1.07991	-1.13317	-1.15464	Cytoplasm	Mtpn
1.09353	-1.09983	-1.15544	Cytoplasm	Rps24
1.08132	-1.10803	-1.16527	Cytoplasm	Pik3r4
1.07466	-1.11407	-1.1575	Cytoplasm	Herc4
1.05509	-1.08081	-1.14332	Cytoplasm	Synrg
1.07989	-1.11581	-1.11794	Cytoplasm	Upf2
1.06576	-1.13161	-1.12327	Cytoplasm	Cltc
1.0804	-1.16325	-1.13766	Cytoplasm	Dcaf11
1.08429	-1.14931	-1.12279	Cytoplasm	Cct7
1.06583	-1.16851	-1.16829	Cytoplasm	Armc6
1.18803	-1.18041	-1.09351	Cytoplasm	Snf8
1.15775	-1.14757	-1.08287	Cytoplasm	Commd3
1.19761	-1.11667	-1.12059	Cytoplasm	Rpl5
1.17572	-1.08718	-1.12982	Cytoplasm	Xpo4
1.16612	-1.09716	-1.112	Cytoplasm	Dctn6
1.11778	-1.12422	-1.14129	Cytoplasm	Eif2b5
1.13919	-1.11024	-1.12755	Cytoplasm	Psmd6
1.13257	-1.11118	-1.10498	Cytoplasm	Sod1
1.12916	-1.10069	-1.10151	Cytoplasm	Ric8a
1.13423	-1.09266	-1.11689	Cytoplasm	Tkfc
1.13642	-1.12725	-1.10591	Cytoplasm	Acaca
1.03797	-0.956247	-1.14921	Cytoplasm	Farsa
1.01299	-0.978648	-1.12293	Cytoplasm	Park7
1.01159	-0.98187	-1.13622	Cytoplasm	Dhrs11
1.04825	-1.06011	-1.17761	Cytoplasm	Nagk
1.0584	-1.0446	-1.18692	Cytoplasm	Rpl8
1.02618	-1.01471	-1.16533	Cytoplasm	Vcpkmt
1.03201	-1.00138	-1.14965	Cytoplasm	Eef2
1.0548	-1.01533	-1.18261	Cytoplasm	Jpt1
1.05515	-1.02468	-1.15492	Cytoplasm	Rpl37a
1.04832	-1.01426	-1.15096	Cytoplasm	Usp4
1.04334	-1.03971	-1.15221	Cytoplasm	Tfeb
1.05506	-1.03567	-1.16419	Cytoplasm	Cog7
1.07673	-1.03061	-1.14688	Cytoplasm	Dpp9
1.05882	-1.02933	-1.13343	Cytoplasm	Rpl21
1.03977	-1.02435	-1.21897	Cytoplasm	Agl
1.12879	-0.97141	-1.1965	Cytoplasm	Tnfaip2
1.14625	-1.0995	-1.15424	Cytoplasm	Elp1
1.14966	-1.07914	-1.1506	Cytoplasm	Psmc1
1.13449	-1.0695	-1.15297	Cytoplasm	Stat5a
1.12887	-1.07256	-1.15587	Cytoplasm	Cops5
1.1184	-1.0934	-1.1346	Cytoplasm	Ttc1
1.12806	-1.07495	-1.12062	Cytoplasm	Psmc4
1.11173	-1.07509	-1.1256	Cytoplasm	Stat3
1.1127	-1.05352	-1.09957	Cytoplasm	Sesn2
1.11112	-1.05061	-1.11302	Cytoplasm	Mtor
1.11666	-1.03196	-1.13468	Cytoplasm	S100a11
1.11105	-1.04389	-1.12905	Cytoplasm	Pfkl
1.10102	-1.05452	-1.12308	Cytoplasm	Pfkp
1.10321	-1.0585	-1.13399	Cytoplasm	Atg7
1.12079	-1.05658	-1.13832	Cytoplasm	Ap3b1
1.11935	-1.06441	-1.1774	Cytoplasm	Pcmt1
1.1431	-1.04956	-1.17789	Cytoplasm	Pip4k2c
1.12954	-1.04787	-1.19092	Cytoplasm	Lpp
1.13575	-1.03477	-1.18546	Cytoplasm	Ecpas
1.1606	-1.03458	-1.19578	Cytoplasm	Pym1
1.16917	-1.0435	-1.19046	Cytoplasm	Snx15
1.12447	-1.01501	-1.17739	Cytoplasm	Ptges3
1.12342	-1.00951	-1.18114	Cytoplasm	Cpped1
1.13363	-1.03042	-1.1629	Cytoplasm	Ciao3
1.12	-1.02377	-1.15274	Cytoplasm	Ppp5c
1.11876	-1.0168	-1.15737	Cytoplasm	Btf3
1.09868	-1.01588	-1.15153	Cytoplasm	Eif3m
1.11114	-1.03743	-1.18236	Cytoplasm	Rnasel
1.10952	-1.0289	-1.17201	Cytoplasm	Hcls1
1.11263	-1.03751	-1.15652	Cytoplasm	Ppp2r5c
1.10481	-1.04146	-1.15952	Cytoplasm	Cops2
1.09668	-1.04044	-1.16041	Cytoplasm	Aagab
1.97284	-2.15249	-1.44637	Cytoplasm	Vps13c
2.16948	-2.0924	-1.54045	Cytoplasm	Prdx4
1.7597	-2.12019	-1.34007	Cytoplasm	Trex1
-0.155208	-0.884472	-1.37484	Cytoplasm	Kiaa0100
0.508441	-0.400608	-1.51611	Cytoplasm	Timm21
0.419215	-0.447173	-1.75483	Cytoplasm	Sdf2
0.346854	-0.19975	-1.80826	Cytoplasm	Parp16
0.437177	-0.240464	-1.8366	Cytoplasm	Spcs3
0.140641	-0.540163	-1.28651	Cytoplasm	Kdelr2
0.302343	-0.276621	-1.34021	Cytoplasm	Polg2
0.0727348	-0.332072	-1.48196	Cytoplasm	Acsl6
0.134253	-0.145615	-1.11064	Cytoplasm	Lamtor3
0.191289	-0.211225	-1.07443	Cytoplasm	Tor1aip2
-0.187033	-0.241636	-1.04776	Cytoplasm	Btd
0.0760616	-0.537179	-0.955254	Cytoplasm	Chchd3
-0.490172	0.0546627	-1.02998	Organelles	Sdf2l1
-0.398877	-0.0165044	-0.791748	Organelles	Dhcr7
-0.662134	-0.00369357	-0.819836	Organelles	Poglut1
-0.728808	0.221588	-1.05986	Organelles	Rnf170
-0.372973	0.440307	-1.4067	Organelles	Tmtc3
-0.401263	0.472931	-1.55949	Organelles	Mospd2
-0.521878	0.461043	-1.50544	Organelles	Acp2
-0.203832	0.213563	-1.59612	Organelles	Hexa
-0.184764	0.108624	-1.55459	Organelles	Sqle
-0.337322	0.299387	-1.60383	Organelles	Vps13d
-0.500544	0.360558	-1.87209	Organelles	Dpp7
-0.283693	0.257988	-1.81433	Organelles	Gxylt1
-0.336933	0.223449	-1.36841	Organelles	Dnajc11
-0.360517	0.208802	-1.17421	Organelles	Hk1
-0.30366	0.25656	-1.11602	Organelles	Zw10
-0.171604	0.236367	-1.11305	Organelles	Guk1
0.0236931	0.0872534	-1.31793	Organelles	Tmem43
-0.119881	0.0746694	-1.36408	Organelles	Mtx2
-0.0891037	0.0864611	-1.18915	Organelles	Fuca2
-0.0288296	-0.0301437	-1.24212	Cytoplasm	Dgat1
-0.0549217	0.00420163	-1.07145	Organelles	Plbd2
-0.417996	0.832576	-1.88678	Organelles	Chid1
0.730555	-2.15602	-0.591367	Cytoplasm	Mmaa
0.61806	-0.613808	-1.06652	Cytoplasm	Sco2
0.62733	-0.66187	-1.17866	Cytoplasm	Hdhd3
0.5809	-0.69378	-1.14415	Cytoplasm	Pld3
0.563896	-0.575409	-1.16987	Cytoplasm	Prcp
0.556889	-0.582775	-1.17238	Cytoplasm	Ppt1
0.501851	-0.532897	-1.15305	Cytoplasm	Cox6a1
0.441401	-0.504603	-1.22394	Cytoplasm	Rdh13
0.467707	-0.497999	-1.0784	Cytoplasm	Fuca1
0.705876	-0.727726	-1.22759	Cytoplasm	Cryz
0.745118	-0.772124	-1.13237	Cytoplasm	Idua
0.773671	-0.805878	-1.13699	Cytoplasm	Pnpla2
0.598656	-0.816738	-1.14808	Cytoplasm	Lmf1
0.760413	-0.973585	-1.22252	Cytoplasm	Trit1
0.879155	-0.846978	-1.20969	Cytoplasm	Ctsa
0.892639	-0.904251	-1.20063	Cytoplasm	Mcat
0.859582	-0.901366	-1.17121	Cytoplasm	Mrpl46
0.84832	-0.911451	-1.15684	Cytoplasm	Mrpl1
0.879625	-0.861413	-1.13403	Cytoplasm	Arsa
0.857696	-0.881652	-1.10533	Cytoplasm	Mrpl51
1.07861	-1.09716	-1.07884	Cytoplasm	Ctbs
1.06205	-1.07767	-1.02344	Cytoplasm	Ctsd
1.07357	-1.13352	-1.00941	Cytoplasm	Aldh7a1
1.01347	-1.02412	-1.00945	Cytoplasm	Xxylt1
1.00041	-1	-1.00001	Cytoplasm	Lamb1
1.00041	-1	-1.00001	Cytoplasm	Arsg
1.02238	-1.04916	-1.07344	Cytoplasm	Dut
1.02012	-1.02688	-1.06302	Cytoplasm	Agpat3
0.921028	-1.02389	-1.07901	Cytoplasm	Plin2
1.06767	-1.05252	-1.24808	Cytoplasm	Mief1
0.990058	-0.977838	-1.18989	Cytoplasm	Pla2g15
0.99996	-0.922302	-1.2152	Cytoplasm	Cacna2d1
0.939573	-0.991544	-1.15425	Cytoplasm	Manf
0.999868	-0.970423	-1.11589	Cytoplasm	Abhd5
0.812778	-0.732741	-1.46841	Cytoplasm	Dhodh
0.873509	-0.787225	-1.42191	Cytoplasm	Ptrh1
0.897147	-0.761728	-1.66402	Cytoplasm	Immt
1.31139	-1.45263	-0.962535	Cytoplasm	Rab12
1.2045	-1.21044	-1.34031	Cytoplasm	Galns
1.28863	-1.14861	-1.33045	Cytoplasm	Mtg1
0.906582	-1.17191	-1.43838	Cytoplasm	Wfs1
1.40284	-1.54643	-1.38484	Cytoplasm	Ptpn2
1.3064	-1.48065	-1.45496	Cytoplasm	Emc2
1.50987	-1.36246	-1.47986	Cytoplasm	Itpr1
-0.58149	-0.419962	-0.412921	Nucleus	Lamtor4
-0.448688	-0.415276	-0.207983	Nucleus	Plbd1
-0.394558	-0.789817	-0.405316	Cytoplasm	Slc25a1
-0.794035	-0.971394	-0.1862	Nucleus	Srebf1
-0.612589	-1.05122	-0.0916767	Nucleus	Osbpl3
-1.04287	-0.714763	0.14688	Nucleus	Ppib
-1.19535	-0.516427	0.494387	Nucleus	Echs1
-1.05516	-0.524342	0.454414	Nucleus	Mrrf
-1.14872	-0.926468	0.37335	Nucleus	Lemd2
-1.23643	-0.836283	0.597663	Nucleus	Lbr
-1.23188	-0.752697	0.419863	Nucleus	Hmgcr
-1.49463	0.288626	-0.189857	Organelles	Slc25a35
-1.18787	0.245532	-0.0775559	Organelles	Crat
-1.31212	-0.286202	0.0134141	Nucleus	Alg3
-1.37888	-0.00800026	-0.0854148	Organelles	Fdft1
-0.990992	-0.268282	-0.254458	Nucleus	Pdia5
-0.665223	-1.95339	0.889094	Nucleus	Echdc3
-0.953365	-1.73963	1.44492	Nucleus	Stk11ip
-1.90175	2.5766	-2.07688	Organelles	Ttc19
-1.89447	2.17992	-1.68405	Organelles	Neu1
-1.68956	2.17522	-1.73798	Organelles	Dcxr
-1.8255	1.95292	-1.25743	Organelles	Trmt10c
-1.85549	2.12442	-1.40523	Organelles	Elac2
-1.85043	2.1267	-1.47082	Organelles	Pyroxd2
-1.69262	2.00656	-1.42689	Organelles	Adam10
-2.10545	2.35097	-1.5271	Organelles	Mecr
-1.27809	2.14177	-2.09592	Organelles	Hsd17b8
-1.55083	2.31259	-2.01333	Organelles	Oxnad1
-1.5029	2.1043	-1.69797	Organelles	Txnrd2
-1.52492	2.11419	-1.66012	Organelles	Eci2
-1.41328	2.11371	-1.75855	Organelles	Mccc1
-1.43524	2.0126	-1.82551	Organelles	Hsdl2
-1.43847	1.99723	-1.86727	Organelles	Osgepl1
-1.46518	2.01391	-1.8552	Organelles	Taz
-1.47531	2.06831	-1.84496	Organelles	Nme6
-1.41637	2.11987	-1.90628	Organelles	Glud1
-1.47147	2.11313	-1.88267	Organelles	Idh2
-1.4575	2.16289	-1.876	Organelles	Mmab
-1.41218	2.20497	-1.88778	Organelles	Mccc2
-1.35969	2.16184	-1.95945	Organelles	Retreg1
-1.55446	2.16039	-1.87789	Organelles	Macrod1
-1.05388	1.14572	-2.21151	Organelles	Ghdc
-1.10157	1.41182	-2.05344	Organelles	Spg7
-1.2891	1.26607	-1.83744	Organelles	Fastkd1
-1.28711	1.19757	-1.68805	Organelles	Sec11a
-1.01082	1.14014	-1.87941	Organelles	Camlg
-1.07173	1.07317	-1.60736	Organelles	Trub2
-0.965679	1.18526	-1.5048	Organelles	Parl
-0.998233	1.08158	-1.50977	Organelles	Gdap2
-0.830259	1.06822	-1.55683	Organelles	Apool
-0.821397	1.10697	-1.53391	Organelles	Alg11
-0.69584	1.16601	-1.36358	Organelles	Tgfbr1
-0.811887	0.790737	-1.40133	Organelles	Guf1
-0.826885	0.786072	-1.42813	Organelles	Ccpg1
-0.793186	0.858049	-1.49728	Organelles	Pbxip1
-0.453487	0.514193	-1.10316	Organelles	Mblac2
-0.546683	0.425908	-1.25829	Organelles	Ktn1
-0.712489	0.631464	-1.18113	Organelles	Nenf
-0.730191	0.54797	-1.13084	Organelles	Minpp1
-0.523334	0.626388	-1.2557	Organelles	Psap
-0.607728	0.61659	-1.23144	Organelles	Immp1l
-0.588551	0.576493	-1.17831	Organelles	Gusb
-0.686062	0.63885	-1.33428	Organelles	Npc1
-0.679542	0.618235	-1.3023	Organelles	Micu2
-0.609801	0.722598	-1.27585	Organelles	Gla
-0.67143	0.705193	-1.22382	Organelles	Aga
-1.11716	0.5866	-0.998106	Organelles	Ccdc127
-0.941799	0.868414	-1.05739	Organelles	Decr1
-0.973636	0.834997	-1.05966	Organelles	Mesd
-0.98862	0.848049	-1.05067	Organelles	Ldah
-0.983799	0.814988	-1.0485	Organelles	Cnpy4
-0.936985	0.779593	-1.012	Organelles	Tmem223
-0.98456	0.767234	-1.02664	Organelles	Rnf13
-1.00954	0.780185	-1.01393	Organelles	Pus1
-0.784283	0.794195	-1.14823	Organelles	Fkbp2
-0.780835	0.784304	-1.15871	Organelles	Ctsb
-0.792666	0.812568	-1.28398	Organelles	Eif2ak3
-0.808937	0.840854	-1.23255	Organelles	Edem3
-0.804561	0.867484	-1.21033	Organelles	Atpaf1
-0.882339	0.906827	-1.14097	Organelles	Erap1
-0.881153	0.874702	-1.14219	Organelles	Nudt19
-0.861796	0.823452	-1.21505	Organelles	Asah1
-0.880626	0.829746	-1.16943	Organelles	Arsb
-0.826664	0.758408	-0.959787	Organelles	Clpx
-0.727283	0.647425	-1.00745	Organelles	Cnih4
-0.731718	0.699347	-1.0791	Organelles	Scpep1
-0.820715	0.719517	-1.07193	Organelles	Gaa
-0.758963	0.695125	-1.03677	Organelles	Pars2
-0.794818	0.711688	-1.04247	Organelles	Atp5pf
-0.801555	0.567162	-1.0301	Organelles	Pigs
-0.915777	0.634859	-1.0373	Organelles	Sumf1
-1.1816	1.80962	-1.91465	Organelles	Cycs
-1.08238	1.68393	-1.69177	Organelles	Supv3l1
-1.33672	1.55272	-1.55168	Organelles	Uqcc1
-1.30405	1.46055	-1.57714	Organelles	Iba57
-1.31212	1.49643	-1.52105	Organelles	Pdp1
-1.39277	1.47777	-1.51813	Organelles	Ilvbl
-1.27546	1.70982	-1.65588	Organelles	Nus1
-1.25379	1.6857	-1.63322	Organelles	Fitm2
-1.24387	1.67903	-1.64199	Organelles	Auh
-1.29414	1.60949	-1.52944	Organelles	Foxred1
-1.31605	1.65434	-1.57781	Organelles	Smim12
-1.25756	1.61563	-1.61393	Organelles	Alg2
-1.23473	1.58511	-1.55963	Organelles	Pnpt1
-1.22068	1.58755	-1.5695	Organelles	Opa1
-1.22583	1.63254	-1.54872	Organelles	Pdk1
-1.16173	1.60043	-1.59817	Organelles	Elovl5
-1.12101	1.64143	-1.60694	Organelles	Pycr2
-1.20562	1.51124	-1.56344	Organelles	Nubpl
-1.18761	1.55743	-1.62872	Organelles	Acsl3
-1.50803	1.61127	-1.54966	Organelles	Tmlhe
-1.53277	1.65142	-1.46046	Organelles	Tmco1
-1.61214	1.64246	-1.5699	Organelles	Cdk5rap1
-1.29377	1.78477	-1.45744	Organelles	Tmem109
-1.31547	1.80213	-1.4569	Organelles	Rdh11
-1.33281	1.81227	-1.41194	Organelles	Edem2
-1.35819	1.70216	-1.61737	Organelles	Pdss2
-1.38566	1.73117	-1.55581	Organelles	Slc25a17
-1.38433	1.68615	-1.56979	Organelles	Shmt2
-1.37474	1.70768	-1.56204	Organelles	Chchd4
-1.35039	1.60077	-1.38467	Organelles	Mcee
-1.30754	1.5662	-1.46513	Organelles	Nipsnap1
-1.30856	1.6011	-1.46107	Organelles	Ufsp2
-1.36527	1.59899	-1.46232	Organelles	Oxsm
-1.37938	1.61938	-1.48038	Organelles	Tars2
-1.33557	1.60469	-1.48605	Organelles	Aldh18a1
-1.45416	1.67003	-1.39727	Organelles	Nme4
-1.38366	1.70358	-1.40454	Organelles	Cox15
-1.42066	1.66219	-1.4359	Organelles	Mdh2
-1.41547	1.63031	-1.43963	Organelles	Asph
-1.40131	1.66424	-1.48124	Organelles	Tram1
-1.37869	1.66516	-1.45609	Organelles	Acadm
-1.43946	1.63915	-1.50964	Organelles	Hsd17b12
-1.38371	1.63666	-1.51982	Organelles	Emc1
-1.44061	1.70093	-1.51011	Organelles	Mpv17
-1.41947	1.71364	-1.50409	Organelles	Pitrm1
-1.41548	1.69188	-1.51234	Organelles	Acaa2
-1.42793	1.96525	-1.53831	Organelles	Tmem68
-1.55364	2.04617	-1.50126	Organelles	Arl6ip1
-1.70342	1.83602	-1.67542	Organelles	Hexb
-1.62239	1.9133	-1.57481	Organelles	Nipsnap2
-1.6276	1.80998	-1.55403	Organelles	Elovl1
-1.55486	1.75961	-1.59483	Organelles	Emc3
-1.54866	1.82161	-1.61686	Organelles	Dpy19l1
-1.60429	1.81558	-1.61807	Organelles	Sec61b
-1.52544	1.86896	-1.59673	Organelles	Fdxr
-1.48462	1.91046	-1.61738	Organelles	Ech1
-1.50442	1.96452	-1.67052	Organelles	Cs
-1.55767	1.85725	-1.67684	Organelles	Fam210a
-1.58025	1.92186	-1.67981	Organelles	Emc4
-1.54714	1.8802	-1.47772	Organelles	Dhrsx
-1.67322	1.74485	-1.493	Organelles	Serac1
-1.6687	1.82425	-1.44995	Organelles	Gtpbp6
-1.57766	1.80494	-1.39558	Organelles	Sec61a1
-1.61407	1.77028	-1.4126	Organelles	Acadsb
-1.42314	1.83729	-1.67994	Organelles	Sdhaf1
-1.37977	1.82932	-1.68009	Organelles	Emc7
-1.34834	1.74407	-1.75663	Organelles	Mogs
-1.33263	1.78403	-1.69111	Organelles	Rcc1l
-1.344	1.9199	-1.70428	Organelles	Cbr4
-1.33538	1.90518	-1.79095	Organelles	Arl6ip5
-1.25602	2.04475	-1.6505	Organelles	Dhrs4
-1.27081	1.25305	-1.50747	Organelles	Slc25a25
-1.18569	1.29001	-1.41139	Organelles	Ybey
-1.1669	1.28876	-1.50528	Organelles	Rdh10
-1.01227	1.36216	-1.62872	Organelles	Pigo
-1.05805	1.36837	-1.37658	Organelles	Fech
-0.978283	1.37959	-1.51028	Organelles	Mmgt1
-0.97858	1.38621	-1.44265	Organelles	Vps13a
-1.11778	1.53856	-1.46028	Organelles	Pycr1
-1.09677	1.52868	-1.38509	Organelles	Ostm1
-1.09171	1.47647	-1.55741	Organelles	Hsd3b7
-1.06494	1.47536	-1.4798	Organelles	Alg9
-1.03402	1.50584	-1.50396	Organelles	Nudt6
-1.15936	1.43067	-1.52798	Organelles	Abcb8
-1.45368	1.80917	-1.29993	Organelles	Suox
-1.6312	1.53508	-1.42083	Organelles	Emc8
-1.62098	1.63776	-1.2766	Organelles	Ptges2
-1.62121	1.59815	-1.27731	Organelles	Aldh6a1
-1.49364	1.42217	-1.1122	Organelles	Npc2
-1.49563	1.3882	-1.11258	Organelles	Hars2
-1.54752	1.41959	-1.04862	Organelles	Rexo2
-1.51313	1.42178	-1.05368	Organelles	Hmox1
-1.53243	1.42853	-1.07951	Organelles	Sirt5
-1.54593	1.4014	-1.01274	Organelles	Acot2
-1.51846	1.59292	-1.11846	Organelles	Tmem208
-1.51846	1.59292	-1.11846	Organelles	Slc38a9
-1.49202	1.5839	-1.13671	Organelles	Tomm22
-1.50284	1.57643	-1.14952	Organelles	Uqcrh
-1.48879	1.57287	-1.14854	Organelles	Cox5a
-1.49109	1.56979	-1.11704	Organelles	Surf4
-1.4775	1.57068	-1.13421	Organelles	Cox4i1
-1.47635	1.55059	-1.13475	Organelles	Zmpste24
-1.47695	1.55453	-1.14131	Organelles	Timm50
-1.47778	1.55349	-1.13882	Organelles	Cyb5b
-1.47955	1.54854	-1.12733	Organelles	Cers2
-1.50303	1.44531	-1.21348	Organelles	Ei24
-1.45973	1.5572	-1.19987	Organelles	Pigt
-1.50421	1.50914	-1.20566	Organelles	Tfam
-1.46571	1.48776	-1.25326	Organelles	Ufl1
-1.46312	1.49936	-1.23392	Organelles	Rars2
-1.48597	1.52928	-1.25871	Organelles	Ptcd2
-1.35851	1.42382	-1.17653	Organelles	Lpcat3
-1.341	1.40559	-1.09567	Organelles	Uqcrfs1
-1.35545	1.41363	-1.11975	Organelles	Por
-1.37044	1.43786	-1.12102	Organelles	Pdha1
-1.37389	1.45606	-1.13228	Organelles	Sel1l
-1.38135	1.44691	-1.12782	Organelles	Pdhb
-1.36982	1.45458	-1.11698	Organelles	Mrpl58
-1.37281	1.44277	-1.1491	Organelles	Clptm1
-1.33709	1.43889	-1.13257	Organelles	Cisd1
-1.40641	1.48148	-1.15524	Organelles	Vdac1
-1.38764	1.47574	-1.12167	Organelles	Uqcrc1
-1.4057	1.47467	-1.12315	Organelles	Sdhb
-1.40232	1.47504	-1.13449	Organelles	Faf2
-1.40432	1.50474	-1.11639	Organelles	Uqcrc2
-1.40874	1.50036	-1.1258	Organelles	Dpm3
-1.41753	1.53555	-1.17335	Organelles	Dmac2
-1.43664	1.53187	-1.13067	Organelles	Uqcrb
-1.44467	1.51646	-1.13688	Organelles	Cdipt
-1.44315	1.5011	-1.12849	Organelles	Atp2a2
-1.40729	1.43297	-1.21771	Organelles	Qrsl1
-1.44909	1.43885	-1.25493	Organelles	Gtpbp3
-1.41474	1.42414	-1.16228	Organelles	Pdzd8
-1.42616	1.42005	-1.18207	Organelles	Dhrs7b
-1.40876	1.39763	-1.15698	Organelles	Trnt1
-1.46488	1.4	-1.18711	Organelles	Abhd12
-1.24124	1.46446	-1.14753	Organelles	Nsdhl
-1.19705	1.44229	-1.12178	Organelles	Pdia3
-1.24231	1.5499	-1.14769	Organelles	Ak2
-1.16569	1.49143	-1.26893	Organelles	Manba
-1.17012	1.47916	-1.23604	Organelles	Hmgcl
-1.14778	1.48651	-1.22359	Organelles	Coa6
-1.12547	1.43764	-1.2185	Organelles	Smim13
-1.16921	1.54016	-1.27792	Organelles	Rab19
-1.18854	1.56821	-1.31273	Organelles	Nme3
-1.11942	1.51378	-1.31153	Organelles	Rcn2
-1.08173	1.47361	-1.05868	Organelles	Xpnpep3
-1.2513	1.70026	-1.29447	Organelles	Hsd17b7
-1.2714	1.71095	-1.36177	Organelles	Gnpat
-1.26584	1.73459	-1.33323	Organelles	Sigmar1
-1.25109	1.67769	-1.36092	Organelles	Hsd17b11
-1.2224	1.67309	-1.34046	Organelles	Hsd17b10
-1.30881	1.72792	-1.23542	Organelles	Coa7
-1.24123	1.61342	-1.1824	Organelles	Rmdn1
-1.22761	1.61781	-1.22086	Organelles	Hspa5
-1.22941	1.61927	-1.24596	Organelles	Dhrs1
-1.30722	1.68027	-1.20586	Organelles	Zadh2
-1.28884	1.68066	-1.21765	Organelles	Lss
-1.30585	1.65351	-1.22185	Organelles	Gfer
-1.27614	1.66264	-1.20002	Organelles	Pdia6
-1.26659	1.66696	-1.20997	Organelles	Cpox
-1.28411	1.6201	-1.23158	Organelles	Diablo
-1.29831	1.61254	-1.19203	Organelles	Acp6
-1.42588	1.49207	-1.46395	Organelles	Nars2
-1.45728	1.46209	-1.44605	Organelles	Spcs2
-1.44016	1.4918	-1.43014	Organelles	Spcs1
-1.46426	1.47508	-1.41623	Organelles	Nt5dc3
-1.42257	1.54931	-1.47037	Organelles	Lmf2
-1.39343	1.55949	-1.4215	Organelles	Lias
-1.35477	1.48292	-1.37784	Organelles	Tecr
-1.34581	1.50511	-1.37829	Organelles	Fahd1
-1.33436	1.42429	-1.35398	Organelles	Ears2
-1.37039	1.38192	-1.34383	Organelles	Lpcat1
-1.42623	1.42524	-1.36931	Organelles	Atp13a1
-1.40628	1.52443	-1.2818	Organelles	Polg
-1.42931	1.51025	-1.33102	Organelles	Gcdh
-1.37572	1.46183	-1.30017	Organelles	Rmnd1
-1.25401	1.50997	-1.511	Organelles	Htra2
-1.20661	1.49682	-1.4771	Organelles	Slc25a51
-1.23425	1.51987	-1.45547	Organelles	Usp30
-1.29389	1.52067	-1.44417	Organelles	Mtif3
-1.27877	1.4755	-1.4687	Organelles	Coq8a
-1.25071	1.51403	-1.42692	Organelles	Tomm20
-1.25912	1.50625	-1.41271	Organelles	Magt1
-1.23914	1.48065	-1.39262	Organelles	Cpt1a
-1.26163	1.54271	-1.38253	Organelles	Cars2
-1.31519	1.43846	-1.41247	Organelles	Sirt3
-1.23409	1.44364	-1.42978	Organelles	Tmem143
-1.25271	1.43466	-1.40024	Organelles	Chp1
-1.28267	1.4807	-1.35741	Organelles	Rtn4ip1
-1.30094	1.48665	-1.33473	Organelles	Dars2
-1.23935	1.43053	-1.33501	Organelles	Agpat2
-1.25666	1.44842	-1.36012	Organelles	Acsf3
-1.30525	1.39653	-1.32064	Organelles	Wars2
-1.3161	1.39564	-1.3072	Organelles	Tfb1m
-1.28168	1.38903	-1.29931	Organelles	Acsl5
-1.24552	1.35806	-1.31754	Organelles	Dcakd
-1.24285	1.38423	-1.30173	Organelles	Alg1
-1.25096	1.38733	-1.32316	Organelles	Abhd10
-1.139	1.43905	-1.29656	Organelles	Gde1
-1.19778	1.42269	-1.30876	Organelles	Cpt2
-1.198	1.4017	-1.35051	Organelles	Alg12
-1.13355	1.43272	-1.40179	Organelles	Abcb10
-1.11085	0.926155	-0.912677	Organelles	Tmcc1
-1.22617	0.991711	-0.878711	Organelles	Reep3
-1.2333	0.940091	-0.976591	Organelles	Pdk4
-1.32554	0.888514	-0.877069	Organelles	Ikbip
-0.993204	1.02796	-1.27305	Organelles	Use1
-1.00357	1.08761	-1.25039	Organelles	Micu1
-1.04691	1.05569	-1.33393	Organelles	Mpc2
-0.885523	0.935785	-1.24162	Organelles	Manbal
-0.958778	0.937448	-1.27262	Organelles	Man2b1
-1.19654	0.809383	-1.29051	Organelles	Ung
-1.14902	0.932253	-1.19551	Organelles	Fundc2
-1.29676	1.2311	-1.0623	Organelles	Nudt8
-1.31983	1.22235	-1.00731	Organelles	Rnf167
-1.33489	1.25401	-1.013	Organelles	Ppa2
-1.32282	1.25772	-1.03634	Organelles	Coq3
-1.41757	1.33373	-1.09067	Organelles	Siae
-1.38397	1.31608	-1.11552	Organelles	Ttyh3
-1.38193	1.31552	-1.12953	Organelles	Dtymk
-1.35442	1.27974	-1.03612	Organelles	Vwa8
-1.37423	1.28119	-1.01944	Organelles	Mpst
-1.38065	1.2985	-1.05267	Organelles	Glmp
-1.38962	1.31517	-1.02601	Organelles	Tmem106b
-1.40647	1.30559	-1.01328	Organelles	Dglucy
-1.37918	1.3418	-1.03574	Organelles	Mrpl28
-1.35314	1.32448	-1.05158	Organelles	Letm1
-1.02057	1.31012	-1.26534	Organelles	Lamc1
-1.05555	1.27833	-1.32935	Organelles	Gpam
-1.08076	1.27323	-1.2885	Organelles	Ndufv3
-1.07377	1.26037	-1.28604	Organelles	Cox18
-1.07613	1.24159	-1.2856	Organelles	Atp5pd
-1.13336	1.31343	-1.32682	Organelles	Tap2
-1.12921	1.34302	-1.3393	Organelles	Ndufs4
-1.13448	1.3204	-1.35624	Organelles	Ebp
-1.15061	1.25141	-1.30254	Organelles	Polrmt
-1.15228	1.27048	-1.29593	Organelles	Sec63
-1.11996	1.27356	-1.32633	Organelles	Dnajb12
-1.201	1.33393	-1.32185	Organelles	Ndufs2
-1.19289	1.3356	-1.32494	Organelles	Lyrm4
-1.18485	1.34445	-1.30109	Organelles	Mtch1
-1.20478	1.34664	-1.28527	Organelles	Lactb
-1.19199	1.3312	-1.27225	Organelles	Pptc7
-1.17292	1.33269	-1.27514	Organelles	Tufm
-1.19178	1.30749	-1.27365	Organelles	Ccdc47
-1.25705	1.32766	-1.35151	Organelles	Slc27a4
-1.21982	1.29565	-1.34648	Organelles	Nln
-1.18623	1.19734	-1.31874	Organelles	Slc25a42
-1.20798	1.22521	-1.27659	Organelles	Rpusd4
-1.12578	1.19173	-1.309	Organelles	Ggh
-1.30366	1.31012	-1.13495	Organelles	Slmap
-1.32063	1.31516	-1.16213	Organelles	Gns
-1.24495	1.3212	-1.16402	Organelles	Hdhd5
-1.27428	1.3151	-1.15439	Organelles	Mrpl12
-1.28803	1.29196	-1.1543	Organelles	Rab18
-1.27019	1.28778	-1.15375	Organelles	Os9
-1.2657	1.3445	-1.08838	Organelles	Ndufab1
-1.26861	1.33532	-1.12343	Organelles	Mrps34
-1.28501	1.33599	-1.14314	Organelles	Pgrmc2
-1.3022	1.30253	-1.10655	Organelles	D2hgdh
-1.27815	1.31243	-1.10187	Organelles	Slc25a12
-1.2844	1.32584	-1.11125	Organelles	Cyp20a1
-1.25753	1.36729	-1.16946	Organelles	Hibch
-1.34022	1.3789	-1.10557	Organelles	Lamtor5
-1.31683	1.37503	-1.11153	Organelles	Sdha
-1.32891	1.37745	-1.11651	Organelles	Cyb5r3
-1.32177	1.34687	-1.12288	Organelles	Pgrmc1
-1.30725	1.35589	-1.12069	Organelles	Canx
-1.2932	1.39754	-1.12329	Organelles	Dpm1
-1.3006	1.37071	-1.16018	Organelles	Mrps5
-1.319	1.38169	-1.16466	Organelles	Ube2g2
-1.31107	1.37744	-1.15903	Organelles	Vdac2
-1.31452	1.37567	-1.14166	Organelles	Praf2
-1.42529	1.35921	-1.20828	Organelles	Hacd3
-1.3952	1.37074	-1.23486	Organelles	Clcc1
-1.33668	1.3674	-1.22115	Organelles	Synj2bp
-1.34605	1.38459	-1.24157	Organelles	Rhbdd1
-1.35585	1.33534	-1.19925	Organelles	Mrpl30
-1.35134	1.37332	-1.19424	Organelles	Slc25a22
-1.36564	1.35907	-1.2038	Organelles	Coq8b
-1.35861	1.35465	-1.18448	Organelles	Ccdc115
-1.30549	1.30447	-1.19008	Organelles	Wls
-1.30544	1.31708	-1.2213	Organelles	Ngrn
-1.29336	1.33317	-1.2323	Organelles	Gatb
-1.31566	1.31115	-1.26158	Organelles	Oma1
-1.32425	1.30138	-1.27436	Organelles	Ndufaf7
-1.30909	1.38837	-1.22481	Organelles	Agpat5
-1.29131	1.38024	-1.26366	Organelles	Alas1
-1.29249	1.37351	-1.24824	Organelles	Nfxl1
-1.29903	1.36822	-1.25029	Organelles	Acadvl
-1.14919	1.39049	-1.13492	Organelles	Hspa13
-1.1402	1.3824	-1.15428	Organelles	Tor1b
-1.17194	1.30581	-1.0993	Organelles	Uggt1
-1.17785	1.33023	-1.10347	Organelles	Txndc5
-1.20544	1.36017	-1.11941	Organelles	Fam136a
-1.19775	1.35994	-1.09984	Organelles	Ccdc58
-1.2425	1.26917	-1.07823	Organelles	Ncln
-1.21797	1.25989	-1.13793	Organelles	Mavs
-1.2034	1.27165	-1.09565	Organelles	Sacm1l
-1.21437	1.25764	-1.11282	Organelles	Stim1
-1.21283	1.24807	-1.10746	Organelles	Pdhx
-1.23569	1.2565	-1.10569	Organelles	Ptpn1
-1.22064	1.31409	-1.1478	Organelles	Ndufb10
-1.20865	1.29176	-1.14126	Organelles	Nadk2
-1.23081	1.2877	-1.10937	Organelles	Hmox2
-1.21406	1.29096	-1.12095	Organelles	Atp5f1d
-1.28786	1.2577	-1.18432	Organelles	Chchd6
-1.30285	1.24871	-1.16408	Organelles	Pde3b
-1.2813	1.25489	-1.15544	Organelles	Cdk5rap3
-1.21242	1.23845	-1.17359	Organelles	Ndufaf4
-1.20541	1.25634	-1.16547	Organelles	Ndufa7
-1.21674	1.26416	-1.17913	Organelles	L2hgdh
-1.23406	1.25437	-1.17822	Organelles	Ndufs7
-1.24575	1.24653	-1.16104	Organelles	Mtif2
-1.237	1.24359	-1.15005	Organelles	Ndufv2
-1.23449	1.25052	-1.16263	Organelles	Erlec1
-1.23348	1.2452	-1.15727	Organelles	Elmod2
-1.2476	1.26494	-1.15583	Organelles	Fastkd5
-1.26761	1.26887	-1.15343	Organelles	Maip1
-1.26203	1.26264	-1.14882	Organelles	Emc10
-1.26271	1.24483	-1.12187	Organelles	Afg1l
-1.26506	1.24682	-1.14479	Organelles	Hccs
-1.25367	1.25055	-1.13348	Organelles	Kdsr
-1.25609	1.25672	-1.14195	Organelles	Acat1
-1.24483	1.22055	-1.15271	Organelles	Mul1
-1.2521	1.22662	-1.14046	Organelles	Ctsz
-1.21688	1.23426	-1.14865	Organelles	Mlycd
-1.22642	1.22484	-1.14208	Organelles	Pgs1
-1.22538	1.23196	-1.13496	Organelles	Uqcc3
-1.22881	1.22017	-1.12995	Organelles	Iscu
-1.22035	1.21854	-1.13348	Organelles	Coq7
-1.20811	1.21331	-1.14916	Organelles	Mrpl23
-1.21235	1.20919	-1.14408	Organelles	Micos13
-1.19526	1.20737	-1.15723	Organelles	Cmc2
-1.1924	1.21127	-1.09966	Organelles	Rab7a
-1.19965	1.20266	-1.10733	Organelles	Stom
-1.2261	1.19064	-1.11432	Organelles	Tmx1
-1.20209	1.19127	-1.11538	Organelles	Mrpl44
-1.2093	1.18244	-1.11352	Organelles	Amfr
-1.19146	1.20413	-1.12817	Organelles	Slc25a46
-1.19538	1.18798	-1.13239	Organelles	Exd2
-1.19265	1.19138	-1.12992	Organelles	Mrpl42
-1.19022	1.19202	-1.13099	Organelles	Ddx28
-1.2043	1.20301	-1.12555	Organelles	Sfxn3
-1.21657	1.20417	-1.12914	Organelles	Ubac2
-1.2608	1.18705	-1.10795	Organelles	Hax1
-1.24551	1.206	-1.10871	Organelles	Clpb
-1.2726	1.22829	-1.10237	Organelles	Mrps24
-1.27031	1.22337	-1.09113	Organelles	Mff
-1.2685	1.23272	-1.08112	Organelles	Hscb
-1.24788	1.22552	-1.09635	Organelles	Rab21
-1.25276	1.22864	-1.1042	Organelles	Armc10
-1.23786	1.23409	-1.1156	Organelles	Acad9
-1.16849	1.34591	-1.21449	Organelles	Spryd4
-1.15378	1.34654	-1.21681	Organelles	Fars2
-1.1299	1.32798	-1.20173	Organelles	Bphl
-1.08686	1.26567	-1.20582	Organelles	Gpt2
-1.1123	1.25426	-1.19898	Organelles	Atl2
-1.08605	1.29543	-1.21873	Organelles	Adpgk
-1.16201	1.25925	-1.26117	Organelles	Sptlc1
-1.16677	1.23944	-1.24979	Organelles	Ndufaf6
-1.13107	1.24259	-1.24558	Organelles	Sco1
-1.21654	1.2756	-1.26312	Organelles	Tor1a
-1.19027	1.28359	-1.23951	Organelles	Pigk
-1.16884	1.29202	-1.23198	Organelles	Ankle2
-1.16866	1.20089	-1.16407	Organelles	Ndufa6
-1.16366	1.18485	-1.18609	Organelles	Fastkd2
-1.19662	1.18044	-1.17961	Organelles	Ctsc
-1.17442	1.22706	-1.21476	Organelles	Scfd2
-1.15803	1.19925	-1.20684	Organelles	Ndufs5
-1.15808	1.21542	-1.19647	Organelles	Mrm2
-1.19199	1.20284	-1.2016	Organelles	Bckdhb
-1.17649	1.20124	-1.19345	Organelles	Akap1
-1.15237	1.22768	-1.1647	Organelles	Reep6
-1.17194	1.27807	-1.18813	Organelles	Apmap
-1.16479	1.25805	-1.1638	Organelles	Acot13
-1.21038	1.28681	-1.216	Organelles	Sccpdh
-1.21118	1.25561	-1.21355	Organelles	Ndufb2
-1.21261	1.26274	-1.20503	Organelles	Mrpl24
-1.22118	1.2645	-1.21125	Organelles	Slc25a19
-1.22182	1.26594	-1.20568	Organelles	Ndufs6
-1.2283	1.27067	-1.20525	Organelles	Ecsit
-1.24794	1.27579	-1.19124	Organelles	Tmem245
-1.25865	1.31096	-1.19582	Organelles	Ndufa10
-1.23029	1.31153	-1.20547	Organelles	Nt5c3a
-1.2268	1.29077	-1.20466	Organelles	Ssbp1
-1.23592	1.29656	-1.20471	Organelles	Dnaja3
-1.24339	1.30154	-1.20873	Organelles	Dhcr24
-1.24947	1.29583	-1.20125	Organelles	Derl2
-1.2182	1.38441	-1.24284	Organelles	Tst
-1.24347	1.35787	-1.26414	Organelles	Lclat1
-1.24956	1.35286	-1.26371	Organelles	Clptm1l
-1.26037	1.32762	-1.23954	Organelles	Ndufaf3
-1.2742	1.31927	-1.25461	Organelles	Mthfd1l
-1.25043	1.30764	-1.22423	Organelles	Yme1l1
-1.23636	1.2976	-1.24358	Organelles	Rdh14
-1.23466	1.32817	-1.26567	Organelles	Oxa1l
-1.22086	1.31234	-1.25429	Organelles	Mt-Cyb
-1.24447	1.33552	-1.23061	Organelles	Retsat
-1.24525	1.33937	-1.21875	Organelles	Lars2
-1.22765	1.33844	-1.24019	Organelles	Mmut
-1.23331	1.31798	-1.24494	Organelles	Odr4
-1.23785	1.32501	-1.23714	Organelles	Acad8
-1.25114	1.1688	-0.957834	Organelles	Comt
-1.20999	1.08172	-0.956978	Organelles	Scap
-1.25987	1.10679	-1.01567	Organelles	Mcu
-1.2616	1.08599	-1.00655	Organelles	Alg8
-0.888993	1.09783	-0.990981	Organelles	Dnajc10
-1.13043	0.995514	-1.03207	Organelles	Emd
-1.13412	0.98677	-1.03822	Organelles	Ddrgk1
-0.987788	0.926349	-1.07759	Organelles	Mydgf
-0.977343	0.927304	-1.06745	Organelles	mt-Co3
-1.00777	0.906138	-1.06926	Organelles	H6pd
-0.935397	0.93596	-1.05514	Organelles	Mgst3
-0.928321	0.911845	-1.07716	Organelles	Rhot1
-1.07078	0.936511	-1.09582	Organelles	Itpr2
-1.04797	0.932414	-1.05878	Organelles	Ganab
-1.00502	1.02938	-1.17643	Organelles	Erlin1
-1.01784	1.06264	-1.17382	Organelles	Ssr4
-0.986313	1.04169	-1.11787	Organelles	Ogdh
-1.00517	1.04359	-1.12022	Organelles	Rcn1
-1.01213	1.02482	-1.12339	Organelles	Mrm3
-1.02173	1.02672	-1.02981	Organelles	Tm7sf2
-1.01685	1.02079	-1.02813	Organelles	Sfxn5
-1.0137	1.01697	-1.0273	Organelles	Oxld1
-1.01901	1.02208	-1.04608	Organelles	Slc25a44
-1.00831	1.01007	-1.04319	Organelles	Slc35f6
-1.01442	1.01191	-1.04191	Organelles	Hibadh
-0.986275	0.984515	-1.02542	Organelles	Rnf185
-1.00013	0.999226	-1.05209	Organelles	Them4
-1.0001	1.00057	-1.05261	Organelles	Lyrm7
-1.00689	0.987835	-1.03674	Organelles	Noa1
-0.992515	0.991264	-1.03921	Organelles	Slc38a7
-1.03168	1.04566	-1.07614	Organelles	Trap1
-1.03064	1.04839	-1.07774	Organelles	Tbrg4
-1.04526	1.04573	-1.0544	Organelles	Rtn4
-1.04577	1.03862	-1.05423	Organelles	Ptcd3
-1.04282	1.03811	-1.02992	Organelles	Pcca
-1.04433	1.04334	-1.04129	Organelles	Rtn3
-1.04552	1.0358	-1.04374	Organelles	Slc25a3
-1.0379	1.03563	-1.04335	Organelles	Etfdh
-1.02601	1.03312	-1.05329	Organelles	Slirp
-1.03065	1.03399	-1.04839	Organelles	Gls
-1.022	1.02269	-1.0606	Organelles	Acadl
-1.04203	1.21682	-1.10676	Organelles	Dnajb11
-1.10052	1.24007	-1.08661	Organelles	Hsp90b1
-1.07746	1.23778	-1.0749	Organelles	P4ha1
-1.08019	1.23436	-1.11125	Organelles	Pecr
-1.08618	1.21418	-1.10034	Organelles	Colgalt1
-1.13294	1.20158	-1.08194	Organelles	Pgam5
-1.11191	1.16931	-1.07772	Organelles	Txndc12
-1.10126	1.2043	-1.06439	Organelles	Tapbp
-1.09922	1.21299	-1.04616	Organelles	Atp5f1b
-1.18096	1.25144	-1.07749	Organelles	Tap1
-1.1744	1.23336	-1.10539	Organelles	Dap3
-1.13366	1.24552	-1.07616	Organelles	Sumf2
-1.15635	1.26883	-1.07723	Organelles	Ndufa8
-1.13463	1.27881	-1.09859	Organelles	Sil1
-1.14961	1.28361	-1.09426	Organelles	Cnpy3
-1.16202	1.27457	-1.09713	Organelles	Bckdk
-1.13427	1.22572	-1.11766	Organelles	Ndufa5
-1.14668	1.25029	-1.01682	Organelles	Slc25a5
-1.00977	1.13557	-1.2331	Organelles	Ndufb6
-1.04907	1.15484	-1.23806	Organelles	Dlst
-1.08062	1.22157	-1.24068	Organelles	Ndufa13
-1.08321	1.21667	-1.21621	Organelles	Pon2
-1.09144	1.2074	-1.22934	Organelles	Letmd1
-1.07618	1.18866	-1.24637	Organelles	Ndufa9
-1.09219	1.18536	-1.22615	Organelles	Rpusd3
-1.10894	1.18213	-1.24968	Organelles	Tmx4
-1.02579	1.19446	-1.25321	Organelles	Aldh3a2
-1.03718	1.21562	-1.22968	Organelles	Naglu
-1.03364	1.22433	-1.20589	Organelles	Timm8b
-1.03467	1.21089	-1.16421	Organelles	Hk2
-1.0683	1.21376	-1.1673	Organelles	Pck2
-1.06669	1.23177	-1.18947	Organelles	Etfa
-1.05862	1.22941	-1.18348	Organelles	Dguok
-1.09306	1.23773	-1.17384	Organelles	Creld2
-1.07407	1.19402	-1.17149	Organelles	Sucla2
-1.06362	1.18616	-1.16287	Organelles	Hint2
-1.06941	1.17025	-1.15877	Organelles	Etfb
-1.07221	1.15414	-1.17447	Organelles	Ndufa12
-1.05522	1.16424	-1.17391	Organelles	Msmo1
-1.04503	1.1646	-1.17795	Organelles	Alg6
-1.17239	1.14904	-1.16498	Organelles	Glb1
-1.1444	1.12852	-1.16809	Organelles	Dpagt1
-1.11265	1.14544	-1.15731	Organelles	Ndufv1
-1.11729	1.13718	-1.1408	Organelles	Nsun4
-1.13435	1.14681	-1.14079	Organelles	Tfb2m
-1.12639	1.14783	-1.14014	Organelles	Surf1
-1.10795	1.16788	-1.13741	Organelles	Lamp2
-1.11545	1.19412	-1.12604	Organelles	Preb
-1.13616	1.16673	-1.18143	Organelles	Lnpk
-1.13877	1.19807	-1.17309	Organelles	Ghitm
-1.1273	1.20188	-1.15973	Organelles	Mipep
-1.12205	1.19154	-1.15324	Organelles	Clybl
-1.115	1.18213	-1.1721	Organelles	Ndufs8
-1.09252	1.18196	-1.17306	Organelles	Rint1
-1.10036	1.18127	-1.17946	Organelles	Ndufb3
-1.09628	1.18878	-1.18432	Organelles	Fam162a
-1.09347	1.18022	-1.15613	Organelles	Atpaf2
-1.11615	1.1681	-1.20854	Organelles	Pnpla6
-1.115	1.18259	-1.22152	Organelles	Acsl4
-1.10971	1.20564	-1.20242	Organelles	Atl3
-1.11193	1.19664	-1.19412	Organelles	Abcb7
-1.12872	1.08983	-1.23211	Organelles	Crtap
-1.13466	1.06874	-1.14549	Organelles	Pofut1
-1.13454	1.06319	-1.1357	Organelles	Lipa
-1.12473	1.16782	-0.990264	Organelles	Dbt
-1.20847	1.0725	-1.03293	Organelles	Phb2
-1.18898	1.0497	-1.03406	Organelles	Rmdn3
-1.19914	1.05801	-1.03245	Organelles	Phb
-1.2016	1.05997	-1.05351	Organelles	Tmem131
-1.19021	1.12868	-1.0011	Organelles	Pccb
-1.20035	1.14211	-1.01959	Organelles	Fxn
-1.18367	1.0973	-1.06027	Organelles	Erlin2
-1.18136	1.08836	-1.07449	Organelles	Tmub1
-1.16513	1.11898	-1.04022	Organelles	Mrps30
-1.16921	1.11943	-1.03494	Organelles	Mrpl38
-1.15877	1.12439	-1.04935	Organelles	Mrps25
-1.16479	1.11815	-1.05107	Organelles	Bckdha
-1.21118	1.12659	-1.0886	Organelles	Stoml2
-1.21641	1.12566	-1.08221	Organelles	Mtx1
-1.21673	1.13869	-1.06754	Organelles	Tmem11
-1.20613	1.1105	-1.06097	Organelles	Mia3
-1.21957	1.11299	-1.03598	Organelles	Atad1
-1.1673	1.1715	-1.13336	Organelles	Ndufb8
-1.16312	1.18098	-1.09888	Organelles	Endod1
-1.17646	1.16747	-1.10948	Organelles	Mrps2
-1.17364	1.16444	-1.10785	Organelles	Mrpl40
-1.17805	1.18467	-1.10134	Organelles	Gfm2
-1.18639	1.18196	-1.11828	Organelles	Mrpl10
-1.18435	1.18058	-1.10561	Organelles	Saraf
-1.18331	1.17335	-1.10616	Organelles	Mrps33
-1.19162	1.1782	-1.10805	Organelles	Mrps26
-1.19216	1.17791	-1.10894	Organelles	Bcl2
-1.19254	1.14139	-1.12715	Organelles	Rab9a
-1.1894	1.14949	-1.11106	Organelles	Ociad1
-1.18334	1.15019	-1.10955	Organelles	Mboat7
-1.19527	1.14274	-1.08967	Organelles	Hsdl1
-1.20031	1.13453	-1.10162	Organelles	Bnip1
-1.15185	1.14449	-1.09912	Organelles	Mrpl43
-1.15421	1.14399	-1.09213	Organelles	Mrpl2
-1.15482	1.14856	-1.09541	Organelles	Gadd45gip1
-1.16077	1.14319	-1.10787	Organelles	Sec62
-1.15795	1.1395	-1.10485	Organelles	Agk
-1.18162	1.15074	-1.09366	Organelles	Rhot2
-1.1757	1.16189	-1.09579	Organelles	Mrpl18
-1.16663	1.15745	-1.10255	Organelles	Mrpl37
-1.1725	1.14558	-1.09843	Organelles	Tmem192
-1.17106	1.15038	-1.09571	Organelles	Mfn2
-1.16242	1.1526	-1.09948	Organelles	Mrps9
-1.16633	1.14601	-1.09819	Organelles	Timmdc1
-1.16453	1.14957	-1.09488	Organelles	Cox20
-1.1701	1.14591	-1.08549	Organelles	Ppif
-1.16939	1.15341	-1.08112	Organelles	C1qbp
-1.16438	1.16517	-1.08603	Organelles	Acads
-1.24769	1.17619	-1.06505	Organelles	Slc39a7
-1.24377	1.19776	-1.05624	Organelles	Mrpl54
-1.25543	1.16115	-1.09264	Organelles	Tmbim6
-1.26671	1.15705	-1.06381	Organelles	Epdr1
-1.21131	1.20234	-1.0581	Organelles	Pde12
-1.20226	1.22093	-1.0689	Organelles	Vapb
-1.21852	1.17438	-1.10139	Organelles	Tmem160
-1.22286	1.18981	-1.08638	Organelles	Ifitm3
-1.19153	1.16703	-1.05595	Organelles	Coq5
-1.21748	1.17246	-1.06727	Organelles	Ndufaf2
-1.19753	1.17947	-1.08169	Organelles	Mrpl4
-1.19504	1.16697	-1.0756	Organelles	Txndc15
-1.20099	1.18364	-1.06829	Organelles	Pmpcb
-1.20407	1.17348	-1.06929	Organelles	Abhd11
-1.00227	1.10885	-1.10554	Organelles	Rpn1
-1.00529	1.11137	-1.09259	Organelles	Stt3a
-1.02096	1.12029	-1.11517	Organelles	Fads1
-1.0043	1.10191	-1.1277	Organelles	Ermp1
-1.04124	1.08006	-1.10034	Organelles	Suclg2
-1.02055	1.06957	-1.09509	Organelles	Eci1
-1.0563	1.15925	-1.08504	Organelles	Ndufb7
-1.07215	1.15042	-1.08281	Organelles	Mlec
-1.07371	1.15332	-1.06158	Organelles	P4hb
-1.06822	1.13035	-1.06055	Organelles	Prkcsh
-1.0742	1.13588	-1.06198	Organelles	Erp29
-1.08524	1.17746	-1.07529	Organelles	Pdia4
-1.06467	1.18781	-1.07312	Organelles	Calr
-1.08137	1.10001	-1.15153	Organelles	Gk
-1.07849	1.08943	-1.10765	Organelles	Hadhb
-1.08968	1.11062	-1.10543	Organelles	Mars2
-1.08557	1.1032	-1.09789	Organelles	Timm17a
-1.09121	1.09716	-1.11073	Organelles	Mrps12
-1.0863	1.1023	-1.10769	Organelles	Hadha
-1.03864	1.1246	-1.07727	Organelles	Stt3b
-1.04329	1.12029	-1.10301	Organelles	Rpn2
-1.05018	1.11187	-1.0987	Organelles	Vapa
-1.05941	1.10617	-1.11054	Organelles	Hspe1
-1.06026	1.11637	-1.08479	Organelles	Entpd5
-1.02622	1.13941	-1.15216	Organelles	Osbpl8
-1.02737	1.1536	-1.14211	Organelles	Tmem65
-1.03059	1.16681	-1.14783	Organelles	Tk2
-1.0664	1.15529	-1.11522	Organelles	Them6
-1.04898	1.15152	-1.14717	Organelles	Gfm1
-1.06525	1.16173	-1.14496	Organelles	Taco1
-1.06464	1.15892	-1.14129	Organelles	Got2
-1.06079	1.14485	-1.13786	Organelles	Oxct1
-1.07418	1.14507	-1.13585	Organelles	Gcsh
-1.07514	1.12437	-1.13073	Organelles	Fmc1
-1.08935	1.12953	-1.1232	Organelles	Ccdc51
-1.06161	1.12673	-1.10829	Organelles	Mfn1
-1.06408	1.12925	-1.11811	Organelles	Oat
-1.06466	1.13046	-1.11819	Organelles	Ak4
-1.06808	1.13377	-1.12084	Organelles	Ak3
-1.04966	1.11851	-1.12497	Organelles	Aco2
-1.11782	1.05956	-1.04925	Organelles	Mia2
-1.15107	1.04892	-1.02351	Organelles	Tmem126a
-1.12787	1.08802	-1.00961	Organelles	Sdhaf2
-1.11334	1.08743	-1.0217	Organelles	Tm7sf3
-1.14849	1.1	-1.00948	Organelles	Clpp
-1.05215	1.10884	-1.02717	Organelles	Tomm70
-1.07298	1.09985	-1.05499	Organelles	Ero1a
-1.05846	1.1139	-1.05464	Organelles	Alg14
-1.0691	1.07675	-1.05289	Organelles	Idh3a
-1.08349	1.08594	-1.05189	Organelles	Hspd1
-1.09304	1.07381	-1.04975	Organelles	Degs1
-1.09775	1.08352	-1.06378	Organelles	Mrpl27
-1.09803	1.08566	-1.06849	Organelles	Mrpl13
-1.08726	1.08214	-1.07392	Organelles	Mrps15
-1.08561	1.08181	-1.07062	Organelles	Mrps14
-1.08084	1.08766	-1.06867	Organelles	Me2
-1.08057	1.08027	-1.06589	Organelles	Sfxn1
-1.07929	1.08152	-1.06796	Organelles	Itgb1
-1.08787	1.08996	-1.06921	Organelles	Idh3b
-1.08527	1.07234	-1.05989	Organelles	Sod2
-1.08691	1.07765	-1.05609	Organelles	Tsfm
-1.08349	1.0755	-1.06441	Organelles	Mrps27
-1.08591	1.07584	-1.06679	Organelles	Sdhc
-1.08824	1.07448	-1.06601	Organelles	Malsu1
-1.09	1.07938	-1.06405	Organelles	Rbfa
-1.0895	1.08425	-1.0659	Organelles	Dlat
-1.0791	1.06998	-1.06848	Organelles	Tmem199
-1.07764	1.07179	-1.07296	Organelles	Mrps35
-1.07458	1.07635	-1.06809	Organelles	Lrpprc
-1.06881	1.07273	-1.07305	Organelles	Fdx1
-1.07911	1.08254	-1.07931	Organelles	Bcat2
-1.07331	1.03106	-1.07688	Organelles	Nbas
-1.06375	1.03113	-1.05526	Organelles	Hacd2
-1.0551	1.07293	-1.08069	Organelles	Timm10
-1.06739	1.05594	-1.07867	Organelles	Bnip3
-1.06455	1.04526	-1.05036	Organelles	Mrpl3
-1.05313	1.05115	-1.0552	Organelles	Slc25a13
-1.06132	1.0555	-1.04831	Organelles	Tmem70
-1.06035	1.05369	-1.05327	Organelles	Slc25a10
-1.05969	1.05998	-1.04409	Organelles	Grpel1
-1.06623	1.06281	-1.05916	Organelles	Nnt
-1.06102	1.06294	-1.06076	Organelles	Lonp1
-1.05951	1.05926	-1.05834	Organelles	Slc25a20
-1.06226	1.05753	-1.05872	Organelles	Cox7b
-1.06429	1.05939	-1.06337	Organelles	Suclg1
-1.06144	1.06224	-1.06628	Organelles	Acsf2
-1.11048	1.09477	-1.03654	Organelles	Coq9
-1.11628	1.09138	-1.05362	Organelles	Iars2
-1.11122	1.08561	-1.04559	Organelles	Atp6ap1
-1.12536	1.10447	-1.04196	Organelles	Aldh4a1
-1.13135	1.1109	-1.06559	Organelles	Mrpl47
-1.13601	1.10738	-1.0551	Organelles	Mrpl39
-1.12469	1.12655	-1.05722	Organelles	Grsf1
-1.1267	1.12228	-1.06312	Organelles	Dmac2l
-1.09972	1.10376	-1.08147	Organelles	Mrps11
-1.09982	1.08998	-1.07424	Organelles	Ndufa2
-1.09383	1.09456	-1.07945	Organelles	Mrpl32
-1.094	1.09867	-1.06668	Organelles	Pmpca
-1.10285	1.10285	-1.06685	Organelles	Mrpl15
-1.1085	1.10234	-1.06541	Organelles	Hspa9
-1.0987	1.10443	-1.07303	Organelles	Cyb5a
-1.10142	1.09917	-1.07216	Organelles	Tmx3
-1.10109	1.09867	-1.07092	Organelles	Bcl2l13
-1.10673	1.09975	-1.07748	Organelles	Slc33a1
-1.1099	1.10555	-1.07586	Organelles	Prodh
-1.11307	1.10371	-1.07147	Organelles	Mrps22
-1.11762	1.11148	-1.07086	Organelles	Vkorc1l1
-1.11736	1.10821	-1.07751	Organelles	Mrpl53
-1.11115	1.11369	-1.07808	Organelles	Timm44
-1.10647	1.11867	-1.08022	Organelles	Alkbh7
-1.11254	1.11471	-1.06016	Organelles	Prdx3
-1.11535	1.11192	-1.06369	Organelles	Isca2
-1.11601	1.10449	-1.06143	Organelles	Ethe1
-1.1051	1.12106	-1.05548	Organelles	Mrpl9
-1.10271	1.1107	-1.06151	Organelles	Reep5
-1.10348	1.11191	-1.06364	Organelles	Nfu1
-1.10543	1.11739	-1.06325	Organelles	Fdx2
-1.09947	1.10649	-1.05791	Organelles	Aldh2
-1.1353	1.17315	-1.11969	Organelles	Plod3
-1.14277	1.16258	-1.10594	Organelles	Vars2
-1.12687	1.13111	-1.11717	Organelles	Slc25a11
-1.12035	1.12724	-1.11351	Organelles	Gpd2
-1.14169	1.13858	-1.10718	Organelles	Mrps31
-1.14089	1.14056	-1.11228	Organelles	Pigu
-1.14436	1.14226	-1.1112	Organelles	Mrpl19
-1.14279	1.14511	-1.11722	Organelles	Ndufb11
-1.14416	1.14704	-1.11798	Organelles	Bcap31
-1.13405	1.14592	-1.10641	Organelles	Cyb5r1
-1.13146	1.14041	-1.10432	Organelles	Aifm1
-1.16156	1.14349	-1.06025	Organelles	Ndufaf5
-1.14938	1.1254	-1.0659	Organelles	Mrpl49
-1.15224	1.1456	-1.08131	Organelles	Rft1
-1.14688	1.1474	-1.0785	Organelles	Cyp51a1
-1.15187	1.1189	-1.08647	Organelles	Timm29
-1.16863	1.11752	-1.08109	Organelles	Apoo
-1.11698	1.11265	-1.09724	Organelles	Ndufs1
-1.11522	1.10947	-1.09619	Organelles	Mrps18a
-1.12612	1.10211	-1.08546	Organelles	Ggcx
-1.12492	1.10493	-1.09112	Organelles	Dld
-1.11763	1.12799	-1.08054	Organelles	Txn2
-1.13484	1.12554	-1.07347	Organelles	Esyt1
-1.12786	1.11943	-1.08374	Organelles	Mrps6
-1.12696	1.11766	-1.08274	Organelles	Mrpl50
-1.13018	1.11752	-1.08201	Organelles	Mrpl41
-1.12994	1.11972	-1.08238	Organelles	Mrpl17
-1.12568	1.11716	-1.07811	Organelles	Mrps21
-1.12488	1.12053	-1.07669	Organelles	Glrx5
-1.12263	1.11587	-1.08747	Organelles	Cyc1
-1.14854	1.13163	-1.08621	Organelles	Tomm40
-1.14685	1.13375	-1.09067	Organelles	Syvn1
-1.14366	1.13117	-1.08119	Organelles	Mtfr1
-1.14085	1.13123	-1.08618	Organelles	Mrpl22
-1.13853	1.12692	-1.08439	Organelles	Vmp1
-1.13552	1.12553	-1.08329	Organelles	Hm13
-1.13963	1.13445	-1.07783	Organelles	Pnkd
-1.14514	1.13812	-1.07421	Organelles	Fh
-1.13382	1.12422	-1.09698	Organelles	Mrpl55
-1.13577	1.11893	-1.08926	Organelles	Mrps36
-1.13137	1.12133	-1.09222	Organelles	Mrpl16
-1.14143	1.13208	-1.09605	Organelles	Mrpl48
-1.13976	1.13502	-1.09701	Organelles	Idh3g
-1.13847	1.1297	-1.09235	Organelles	Mrps7
-1.13645	1.12781	-1.09108	Organelles	Mrps10
-1.13229	1.13099	-1.09451	Organelles	Mrps18c
-1.1343	1.13563	-1.09365	Organelles	Aars2
1.2365	-0.966805	-1.48821	Cytoplasm	Htatsf1
1.4564	-1.05923	-1.59232	Cytoplasm	Wdr55
1.32533	-1.3239	-1.23397	Cytoplasm	Trmt1l
1.20582	-1.20093	-1.36484	Cytoplasm	Ppp4r3a
1.35541	-1.17014	-1.30197	Cytoplasm	Sart3
1.36407	-1.52139	-1.44736	Cytoplasm	Nfic
1.12774	-1.02442	-1.18815	Cytoplasm	Trmt6
1.13946	-1.06098	-1.26028	Cytoplasm	Ttc5
0.898032	-0.974027	-1.0739	Cytoplasm	Lrrc41
0.999442	-1.04153	-0.999864	Cytoplasm	Trip13
1.00122	-0.999774	-1.01257	Cytoplasm	Dcaf10
0.982544	-1.19684	-0.998925	Cytoplasm	Setdb1
0.997155	-1.18653	-1.13722	Cytoplasm	Etv6
1.12735	-1.22636	-1.13867	Cytoplasm	Ccar2
1.1199	-1.14091	-1.07709	Cytoplasm	Mapk12
1.05556	-1.15574	-1.03449	Cytoplasm	Casc3
0.63544	-1.2549	-0.611917	Cytoplasm	Nelfa
0.651562	-1.16909	-0.65491	Cytoplasm	Hltf
0.825335	-1.22442	-0.81968	Cytoplasm	Fam98b
0.785734	-1.22841	-0.783066	Cytoplasm	Polr3a
0.778204	-1.21957	-0.795437	Cytoplasm	Dtx3l
0.803616	-1.57849	-0.808871	Cytoplasm	Prpf31
0.37623	-1.5018	-0.935641	Cytoplasm	Snrpb
0.554053	-0.801977	-0.727803	Cytoplasm	Yeats4
0.221257	-0.934293	-0.801937	Cytoplasm	Supt6h
0.346872	-0.959305	-0.597161	Cytoplasm	Cnot7
0.426392	-1.14805	-0.519159	Cytoplasm	Clp1
0.396453	-1.33012	-0.351219	Cytoplasm	Rcor1
0.387515	-1.25742	-0.369448	Cytoplasm	Nfat5
0.393899	-1.4053	-0.434486	Cytoplasm	Mlh1
0.180278	-1.07716	-1.16633	Cytoplasm	Mcm2
1.96127	-1.54202	-1.81522	Cytoplasm	Gtf2f2
1.27509	-1.82296	-1.21414	Cytoplasm	Gpatch8
1.21735	-2.04678	-1.32732	Cytoplasm	Irf2bp2
1.98678	-2.15985	-1.10492	Cytoplasm	Senp8
-1.25067	1.42694	-2.08891	Organelles	Tor1aip1
-0.866899	0.74374	-1.15601	Organelles	Nudt15
-1.23015	1.242	-1.19761	Organelles	Plscr1
-0.546608	0.541625	-1.8703	Organelles	Tarbp2
-0.13741	0.408539	-1.63494	Organelles	Scaf1
0.283417	-0.307997	-1.21625	Cytoplasm	Ddx39a
-0.0972672	-0.997595	-0.475394	Cytoplasm	Gle1
-0.136908	-1.20439	-0.511262	Cytoplasm	Mcm3ap
-0.226063	-0.791508	-0.498462	Cytoplasm	Nfix
-0.150151	-1.15626	0.0711278	Nucleus	Pop4
-0.16723	-1.23197	-0.0463477	Nucleus	Pspc1
-0.267967	-1.24076	-0.150796	Nucleus	Exosc1
-0.216355	-1.04572	-0.137032	Nucleus	Nono
-0.128182	-0.948569	-0.165357	Cytoplasm	Zkscan1
-0.482835	-1.81034	0.118532	Nucleus	Iws1
-0.450873	-1.91294	0.246288	Nucleus	Prpf4
-0.36726	-1.88078	0.318079	Nucleus	Ctbp2
-0.702967	-1.68352	0.698925	Nucleus	Scaf11
-0.721028	-1.74324	0.683419	Nucleus	Exosc9
-0.570955	-1.68414	0.877439	Nucleus	Ctnnbl1
-0.534638	-1.4669	0.749246	Nucleus	Med4
-0.737564	-1.43188	0.69342	Nucleus	Srsf11
-0.671546	-1.54071	0.673077	Nucleus	Atrx
-0.487798	-1.23585	0.468797	Nucleus	Leo1
-0.681449	-1.38697	0.495767	Nucleus	Usp39
-0.524781	-1.42757	0.392757	Nucleus	Gtf2i
-0.621256	-1.36305	0.379071	Nucleus	Ddx46
-0.482525	-0.961913	0.399935	Nucleus	Setx
-0.540788	-1.07965	0.446302	Nucleus	Dimt1
-0.642018	-1.14287	0.772632	Nucleus	Rangap1
-0.543566	-1.12657	0.625373	Nucleus	Bop1
-0.3575	-1.4907	0.399172	Nucleus	Med27
-0.284135	-1.50426	0.176735	Nucleus	Polr3e
-0.159019	-1.33237	0.327508	Nucleus	Hmgn2
-0.304048	-1.11143	0.210302	Nucleus	Pop7
-0.29537	-1.22313	0.187884	Nucleus	Rb1
-0.39087	-1.26443	0.260374	Nucleus	Sun1
-0.280142	-1.31858	0.253757	Nucleus	Exosc4
-0.5805	-1.28372	0.0245456	Nucleus	Hdgfl2
-0.515486	-1.03789	0.111853	Nucleus	Sfpq
-0.54919	-1.21023	0.2575	Nucleus	Rbm26
-1.02804	-0.0794451	-0.540195	Organelles	Nrm
-1.12269	0.214048	-0.325004	Organelles	Med12
-1.25178	0.328989	-0.207541	Organelles	Hnrnpu
-1.1826	0.221353	-0.573449	Organelles	Hnrnpa3
-0.649182	-0.864766	-0.200671	Nucleus	Hnrnpab
-0.851137	-0.737495	-0.153726	Nucleus	Rbmxl1
-0.771034	-0.237639	0.339735	Nucleus	Hnrnpul2
-0.717751	-0.435381	0.0109843	Nucleus	Raly
-2.2559	-1.44636	2.28521	Nucleus	Smchd1
-2.22459	-1.42745	2.23616	Nucleus	Pds5a
-2.05763	-1.5927	2.22871	Nucleus	Wdr5
-2.07098	-1.47325	2.30069	Nucleus	Fnbp4
-2.49157	-1.35087	2.50232	Nucleus	Rbpj
-2.4455	-1.36696	2.48061	Nucleus	Morf4l1
-1.01903	-0.866368	0.525964	Nucleus	Hnrnpa1
-1.14885	-0.75416	0.373934	Nucleus	Hnrnpa0
-1.04048	-0.930256	0.154184	Nucleus	Ilf3
-1.08627	-1.08864	0.520231	Nucleus	Npm1
-0.824289	-1.17804	0.543994	Nucleus	Bub3
-1.05028	-1.08497	0.932141	Nucleus	Rrp8
-1.17024	-1.21542	0.842744	Nucleus	Tcerg1
-1.0918	-1.17377	0.890204	Nucleus	Kdm3b
-1.13809	-1.10792	0.86746	Nucleus	Ilf2
-1.04227	-1.21495	0.787008	Nucleus	Hnrnpc
-0.977525	-1.1871	0.717908	Nucleus	Hnrnpa2b1
-0.874829	-1.03981	0.867794	Nucleus	Lmnb2
-1.15975	-0.987165	0.954289	Nucleus	Srsf9
-1.28129	-1.00763	1.12576	Nucleus	Fbl
-1.20355	-1.03595	1.06604	Nucleus	Nup188
-1.25329	-1.00475	1.04917	Nucleus	Ddx50
-1.10027	-1.15008	1.13255	Nucleus	Tbl3
-1.08747	-1.09776	1.12621	Nucleus	Dhx9
-1.14544	-1.00152	1.10423	Nucleus	Lmnb1
-1.14266	-1.04677	1.10943	Nucleus	Urb1
-1.10907	-1.04702	1.10313	Nucleus	Lmna
-1.17265	-1.04404	1.1543	Nucleus	Wdr46
-1.18614	-1.08171	1.18441	Nucleus	Dcaf13
-1.20258	-1.20023	1.11159	Nucleus	Srsf10
-1.24632	-1.16296	1.08118	Nucleus	Ncor2
-1.10641	-1.22633	1.06193	Nucleus	Noc3l
-1.06387	-1.28186	1.10529	Nucleus	Baz1b
-0.971681	-0.758246	0.870598	Nucleus	Zfr
-1.08002	-0.826272	0.81848	Nucleus	Hnrnpl
-1.21028	-0.885937	0.742943	Nucleus	Rfc4
-1.21555	-0.898615	0.763076	Nucleus	Pop1
-1.16395	-0.894663	0.83727	Nucleus	Mybbp1a
-1.14856	-0.954661	0.776783	Nucleus	Hnrnpdl
-1.39695	-0.918753	0.728804	Nucleus	Smpd4
-1.70858	-1.24471	1.9221	Nucleus	Ints3
-1.77814	-1.29341	2.10388	Nucleus	Ubtf
-2.00371	-1.46254	1.71985	Nucleus	Znf207
-1.97113	-1.5505	2.0436	Nucleus	Med23
-1.99114	-1.67409	1.9892	Nucleus	Kdm1a
-1.55034	-1.45033	1.55237	Nucleus	Snrpc
-1.48704	-1.4768	1.61259	Nucleus	Ehmt1
-1.56899	-1.38939	1.866	Nucleus	Prpf19
-1.54922	-1.53862	1.78709	Nucleus	Sf3a3
-1.52369	-1.48361	1.74985	Nucleus	Rbm39
-1.52642	-1.4842	1.72376	Nucleus	Phf5a
-1.50887	-1.44747	1.80737	Nucleus	Pds5b
-1.76514	-1.64156	1.56777	Nucleus	Srrt
-1.57362	-1.82494	1.80618	Nucleus	Sf3b1
-1.59533	-1.89136	1.82713	Nucleus	Hdac2
-1.57998	-1.81358	1.69248	Nucleus	Smarca4
-1.54332	-1.68704	1.72954	Nucleus	Sf3a1
-1.62824	-1.71968	1.72057	Nucleus	Sf3b2
-1.6222	-1.68396	1.67694	Nucleus	Ccar1
-1.67866	-1.7717	1.91155	Nucleus	Plrg1
-1.81007	-1.73819	1.87633	Nucleus	Rad50
-1.83054	-1.62237	1.95526	Nucleus	Snrpg
-1.64995	-1.69629	1.82165	Nucleus	Hdac1
-1.68597	-1.61121	1.84397	Nucleus	Mre11
-1.74489	-1.61929	1.84129	Nucleus	Cstf1
-1.70869	-1.65084	1.89865	Nucleus	Bcas2
-1.77343	-1.53723	1.86239	Nucleus	Banp
-1.04111	-1.42022	1.17013	Nucleus	Hnrnph3
-1.12909	-1.40759	1.10001	Nucleus	Emg1
-1.29326	-1.39181	1.16422	Nucleus	Tra2a
-1.26401	-1.31775	1.1376	Nucleus	Snrpa1
-1.31476	-1.34074	1.13704	Nucleus	Snrpa
-1.40799	-1.29802	1.0964	Nucleus	Puf60
-1.19884	-1.46872	1.20358	Nucleus	Nxf1
-1.26414	-1.44844	1.25619	Nucleus	Cebpb
-1.29287	-1.21872	1.27355	Nucleus	Rbm17
-1.33639	-1.30454	1.29944	Nucleus	Safb2
-1.25782	-1.07997	1.27172	Nucleus	Wdr36
-1.30042	-1.05481	1.30292	Nucleus	Imp4
-1.34869	-1.09686	1.33599	Nucleus	Ranbp2
-1.31783	-1.10891	1.34323	Nucleus	Pwp2
-1.30365	-1.1486	1.34805	Nucleus	Gtpbp4
-1.40946	-1.05621	1.32004	Nucleus	Sun2
-1.38989	-1.025	1.24577	Nucleus	Dkc1
-1.52438	-1.28045	1.51985	Nucleus	Noc4l
-1.391	-1.24723	1.57915	Nucleus	Dek
-1.43258	-1.21114	1.41262	Nucleus	Nup85
-1.47267	-1.1872	1.42551	Nucleus	Nup155
-1.41767	-1.12892	1.42576	Nucleus	Scaf4
-1.48259	-1.14021	1.46999	Nucleus	Nup107
-1.37314	-1.19114	1.37002	Nucleus	Ngdn
-1.81462	-1.04052	1.46421	Nucleus	Prkdc
-1.64756	-0.986986	1.42907	Nucleus	Rbm34
-1.63559	-1.04315	1.49373	Nucleus	Rbm28
-1.59718	-1.06876	1.4803	Nucleus	Nup160
-1.62736	-1.05995	1.4414	Nucleus	Gtf3c3
-1.56393	-1.12686	1.40509	Nucleus	Nop2
-1.52375	-1.08974	1.41415	Nucleus	Gtf3c1
-1.69981	-1.05189	1.5662	Nucleus	Ddx51
-1.68047	-1.04524	1.55458	Nucleus	Ddx18
-1.59429	-1.09153	1.58266	Nucleus	Rpl7l1
-1.58115	-1.09332	1.52573	Nucleus	Ftsj3
-1.54847	-1.10959	1.54152	Nucleus	Ddx56
-1.60469	-1.20167	1.5718	Nucleus	Rrp9
-1.62166	-1.16207	1.55696	Nucleus	Ddx24
-1.70016	-1.12369	1.64312	Nucleus	Gar1
-1.64813	-1.13579	1.59261	Nucleus	Nup93
-1.67476	-1.12029	1.58466	Nucleus	Nop10
-1.69978	-1.16131	1.58529	Nucleus	Ccnk
-1.74092	-1.05872	1.62233	Nucleus	Pum3
-1.75089	-1.06041	1.66117	Nucleus	Rpf2
-1.75165	-1.05088	1.64897	Nucleus	Nsa2
-1.75092	-1.08501	1.69885	Nucleus	Nup98
-1.74852	-1.07701	1.67373	Nucleus	Nop56
-1.76987	-1.05721	1.68418	Nucleus	Brix1
-1.77839	-1.25444	1.29438	Nucleus	Khdrbs1
-1.71849	-1.26485	1.59505	Nucleus	Med1
-1.68927	-1.26521	1.55407	Nucleus	Smarce1
-1.68048	-1.30174	1.54173	Nucleus	Ints6
-1.59901	-1.39532	1.4553	Nucleus	Rbbp4
-1.62647	-1.49937	1.46146	Nucleus	Mta2
-1.74401	-1.45493	1.49325	Nucleus	Hcfc1
-1.68198	-1.3891	1.51794	Nucleus	Api5
-0.72275	-2.29666	0.800187	Nucleus	Ddx17
-0.762091	-1.94324	0.939095	Nucleus	Ncbp3
-0.88903	-1.81056	0.939832	Nucleus	Zc3h14
-0.916703	-1.94859	0.933744	Nucleus	Rif1
-1.08099	-1.45689	0.916402	Nucleus	Snrpd3
-1.07083	-1.4656	0.859498	Nucleus	Hp1bp3
-0.878578	-1.42925	0.968903	Nucleus	Foxk1
-0.930905	-1.55645	0.962787	Nucleus	Tex10
-0.956971	-1.51057	1.02552	Nucleus	Cstf2
-0.989411	-1.58135	0.723128	Nucleus	Alyref
-1.13906	-1.64845	1.17923	Nucleus	Rbm22
-1.14832	-1.62889	1.21125	Nucleus	Nup50
-1.06498	-1.69121	1.23395	Nucleus	Smarca5
-1.06108	-1.73304	1.09919	Nucleus	Wdr18
-1.18128	-1.70083	1.10778	Nucleus	Zhx1
-1.14881	-1.69399	1.07199	Nucleus	Larp7
-1.18687	-1.55825	1.05115	Nucleus	Safb
-1.17106	-1.46497	0.980094	Nucleus	Tra2b
-1.08165	-1.63459	1.10363	Nucleus	Snw1
-1.09258	-1.60288	1.06414	Nucleus	Pelp1
-1.08792	-1.59546	1.05982	Nucleus	Lyar
-1.04681	-1.54542	1.02635	Nucleus	Nipbl
-1.04736	-1.50912	0.999437	Nucleus	Hmg20a
-1.05939	-1.9062	1.13409	Nucleus	Polr2h
-1.16735	-1.79282	0.999579	Nucleus	Mtrex
-1.18017	-1.8177	1.04524	Nucleus	Hnrnpul1
-1.09188	-1.78242	1.03858	Nucleus	Thoc3
-1.05026	-1.84564	1.05208	Nucleus	Tmpo
-1.06164	-1.81603	1.05168	Nucleus	Nsmce4a
-1.08874	-1.89543	1.03336	Nucleus	Eif4a3
-0.941879	-1.75354	1.12882	Nucleus	Rcc1
-0.955619	-1.80267	1.10041	Nucleus	Trim28
-1.1009	-2.02509	1.05494	Nucleus	Rbm25
-1.10828	-2.08296	1.06409	Nucleus	Adnp
-1.32557	-1.6561	1.48302	Nucleus	Sf3a2
-1.38644	-1.61066	1.57221	Nucleus	Sf3b3
-1.34882	-1.49037	1.42852	Nucleus	U2surp
-1.45273	-1.45442	1.34207	Nucleus	Rfc3
-1.48584	-1.57527	1.28498	Nucleus	Exosc2
-1.51039	-1.64141	1.38273	Nucleus	Aqr
-1.6162	-1.87189	1.48974	Nucleus	Nbn
-1.50497	-1.85034	1.42176	Nucleus	Paf1
-1.53509	-1.90441	1.46905	Nucleus	Nolc1
[truncated: 6,337 more rows]

## Sheet: SVM JMD+MIDO
SVM-subcellular compartment prediction
FLT3-ITD-JMD + PKC412
Cytoplasm	Organelles	Nucleus	Assigned subcellular compartment	Gene
3.32134	-2.98564	-2.84547	Cytoplasm	Ap3s1
3.5686	-3.14374	-2.79285	Cytoplasm	Stat2
3.46447	-3.16139	-2.71465	Cytoplasm	Ldhb
3.15096	-2.63155	-2.55087	Cytoplasm	Abraxas2
-1.62865	-1.95947	1.93183	Nucleus	Rae1
-1.94333	-1.99107	2.02592	Nucleus	Phf6
-1.58663	-1.78609	1.70831	Nucleus	Tpr
-1.60592	-1.69182	1.4898	Nucleus	Gstm5
-1.16241	-2.26539	1.40077	Nucleus	Sptbn1
-1.47385	-0.920532	0.909253	Nucleus	Rbm3
-1.30468	-0.870035	1.07323	Nucleus	Camk2d
-1.90253	-1.20463	1.74989	Nucleus	Thoc7
-1.72396	-1.24576	1.27538	Nucleus	Srsf3
-1.35765	-1.27041	1.31697	Nucleus	Phldb1
-1.46439	-1.23745	1.66075	Nucleus	Pcbp2
-0.757382	-1.61837	1.00106	Nucleus	Xrcc5
-1.04056	-1.32916	1.14698	Nucleus	Srp19
-1.24585	-1.45698	0.6726	Nucleus	Srsf5
-1.17002	-1.43244	0.925666	Nucleus	Abcf1
-0.0703969	-1.10785	-0.115871		Nek1
-0.559557	-0.826109	-0.137933		Cirbp
-0.377294	-0.881368	0.0858819	Nucleus	Relch
-0.971824	-1.10031	0.442313	Nucleus	Polr1a
-0.661618	-1.21959	0.111378	Nucleus	Nktr
-0.652581	-1.16524	0.288095	Nucleus	Dtd1
-0.410716	-1.23365	0.0965414	Nucleus	Eef1a2
-0.367009	-1.4385	0.242618	Nucleus	Msto1
-0.475186	-1.3827	0.420874	Nucleus	Chmp2b
-0.443062	-1.32745	0.454004	Nucleus	Cbfb
-0.4135	-1.37865	0.343498	Nucleus	Ahcyl2
-0.0624635	-1.64012	0.00365481	Nucleus	Tmod3
-0.0942973	-1.63838	-0.0289203		Dynll1
0.241921	-1.65871	0.0139234	Cytoplasm;Nucleus	Atg13
0.120988	-1.41749	-0.08163	Cytoplasm	Ppp2ca
-0.489562	-1.67217	-0.127193		Kpna3
-0.183642	-1.43517	-0.494904		Srpk1
-0.337675	-1.54153	-0.434377		Wdr61
-0.321177	-2.3031	0.274166	Nucleus	Srp54
-0.466453	-2.0803	0.57533	Nucleus	Lsm14b
-0.606159	-1.7951	0.411123	Nucleus	Polr2b
0.12384	-0.207939	-2.10948	Cytoplasm	Ass1
0.265457	-0.240034	-1.90441	Cytoplasm	Uvrag
0.371841	-0.374115	-2.04148	Cytoplasm	Cc2d1a
0.342078	-0.263194	-2.116	Cytoplasm	Hspb1
-0.0168023	0.185754	-2.04532	Organelles	Gdi1
-0.750707	0.0417904	-1.48146	Organelles	Znf787
-0.530368	0.273091	-1.26998	Organelles	Flnc
-0.317667	0.276359	-1.15584	Organelles	Smad4
-0.19123	0.321079	-1.03788	Organelles	Stub1
-0.283056	0.236969	-1.03018	Organelles	Atp6v1a
-0.224033	0.0880657	-1.12541	Organelles	Rpl30
-0.367843	0.118998	-1.11698	Organelles	Pla2g4a
-0.352059	0.394494	-1.02631	Organelles	Psmd10
-0.453663	0.504081	-1.05218	Organelles	Ripk1
-0.461733	0.476197	-1.08156	Organelles	Lypla1
-0.305204	0.430485	-1.21495	Organelles	Akap11
-0.601446	0.207907	-0.94074	Organelles	Ppip5k1
-0.286206	-0.159688	-1.67595		Ncoa4
-0.378549	0.186101	-1.47845	Organelles	Rpl38
-0.165304	0.143627	-1.50003	Organelles	Txndc9
-0.0936672	0.133706	-1.5243	Organelles	Rpl7
-0.173963	-0.412168	-1.19457		Nmi
-0.258027	-0.432472	-1.14234		Mettl16
-0.24708	-0.447728	-1.22322		Cul4a
-0.376604	-0.406482	-1.25882		Lrrc57
0.241309	-0.109523	-1.30139	Cytoplasm	Mien1
0.185608	-0.170138	-1.28314	Cytoplasm	Ctps2
0.217064	-0.178185	-1.36958	Cytoplasm	Cog3
0.157267	-0.123642	-1.09719	Cytoplasm	Fdps
0.182534	-0.258981	-1.0527	Cytoplasm	Akt1s1
0.0188318	-0.0870893	-1.35804	Cytoplasm	Map3k7
0.0317645	-0.0136275	-1.40678	Cytoplasm	Ythdc2
0.0331371	-0.0769617	-1.18218	Cytoplasm	Pnpo
0.0133085	-0.14191	-1.19397	Cytoplasm	Borcs7
-0.0352312	-0.0396705	-1.19125		Ankmy2
-0.120386	0.13714	-1.21099	Organelles	Ttc1
-0.0411971	0.0835921	-1.18373	Organelles	Osbpl1a
0.0381782	-0.270547	-1.67582	Cytoplasm	S100a16
-0.129306	-0.32716	-1.55741		Washc3
0.0612534	-0.412649	-1.47017	Cytoplasm	Smad5
0.0612534	-0.412649	-1.47017	Cytoplasm	Dapk3
0.229548	-0.372845	-1.63184	Cytoplasm	Carmil1
-0.995772	0.111739	-0.53762	Organelles	Rpl18
-0.683255	-0.588353	-0.865335		Bag2
-0.646396	-0.378451	-0.335774		Akt2
-1.19341	1.47388	-1.84912	Organelles	Prkaa1
-1.42557	1.05932	-1.6211	Organelles	Strn3
-1.54308	1.23952	-1.58727	Organelles	Strn4
-0.942346	1.00927	-2.14143	Organelles	Prkra
-0.95616	1.09224	-1.93663	Organelles	Ufd1
-0.9188	0.585052	-1.05189	Organelles	Sh3glb2
-0.657466	0.649593	-1.12929	Organelles	Tbc1d2b
-0.654974	0.624223	-1.15079	Organelles	Nit1
-0.734915	0.746016	-1.14514	Organelles	Ggps1
-0.689117	0.71778	-1.04467	Organelles	Atp6v1h
-0.803455	0.830694	-1.10848	Organelles	Akr7a2
-0.880902	0.934749	-1.02697	Organelles	Mov10
-0.892636	0.890163	-1.07844	Organelles	Kyat1
-0.842257	0.868547	-1.03459	Organelles	Zswim8
-1.12266	1.19495	-1.08258	Organelles	Lipe
-1.13497	1.09392	-1.02611	Organelles	Tfeb
-1.09569	1.12114	-1.07508	Organelles	Lap3
-1.06535	0.999471	-1.05868	Organelles	Rptor
-0.999951	1.00002	-1.0004	Organelles	Rpl13a
-0.999951	1.00002	-1.0004	Organelles	Gnb1l
-0.999951	1.00002	-1.0004	Organelles	Cks1b
-1.57764	1.22014	-1.04522	Organelles	Inppl1
-1.27893	1.2421	-1.02946	Organelles	Rpl11
-1.33762	1.32901	-1.05683	Organelles	Map3k5
-1.37086	1.26941	-1.01578	Organelles	Ankrd28
-1.22548	1.26793	-1.28482	Organelles	Usp13
-1.27469	1.34619	-1.24097	Organelles	Sirt2
-1.41534	1.323	-1.19195	Organelles	Aldh9a1
-1.30667	1.3106	-1.16664	Organelles	Msra
-1.35486	1.36885	-1.15359	Organelles	Akr1b10
-1.32839	0.716818	-0.961642	Organelles	Aftph
-1.4797	1.97261	-2.09373	Organelles	Myo9b
-1.50434	1.7108	-1.26291	Organelles	Sos1
-2.12363	1.98256	-1.24707	Organelles	Ddx55
2.89339	-2.82279	-1.92381	Cytoplasm	Cog7
3.00645	-3.17546	-1.80184	Cytoplasm	Ywhag
2.89798	-2.98184	-1.72661	Cytoplasm	Dennd4c
2.83275	-2.99551	-1.62024	Cytoplasm	Cog5
2.59847	-3.12029	-1.4937	Cytoplasm	Prkag1
2.63496	-3.2709	-1.46546	Cytoplasm	Ttpal
2.48877	-2.59294	-1.6244	Cytoplasm	Oxsr1
2.55715	-2.60655	-1.56762	Cytoplasm	Nr3c1
2.40194	-2.82732	-1.79158	Cytoplasm	Dcaf11
2.29338	-2.64439	-1.25819	Cytoplasm	Sec16a
2.38466	-2.54711	-1.37924	Cytoplasm	Ppm1b
2.33537	-2.88002	-1.41734	Cytoplasm	Sec23b
2.42665	-2.92197	-1.36136	Cytoplasm	Smap1
2.10395	-1.84957	-2.0737	Cytoplasm	Raf1
2.26195	-2.03998	-2.01946	Cytoplasm	Stat6
2.15747	-1.96866	-2.02697	Cytoplasm	Pank4
2.07113	-2.07037	-2.1192	Cytoplasm	Csde1
1.89902	-2.03102	-1.91609	Cytoplasm	Nck1
1.93773	-2.07446	-2.04253	Cytoplasm	Cacybp
2.57623	-2.0844	-2.24226	Cytoplasm	Nudt3
2.42162	-2.16607	-2.03871	Cytoplasm	Trappc12
2.44536	-2.13823	-2.07389	Cytoplasm	Elp1
2.26191	-2.21563	-2.06682	Cytoplasm	Snf8
2.30438	-2.11975	-2.21709	Cytoplasm	Rabl6
2.2567	-2.11775	-2.11888	Cytoplasm	Arfgap3
2.1879	-2.09382	-2.30745	Cytoplasm	Commd8
2.35489	-2.04491	-2.33545	Cytoplasm	Akap10
2.23486	-1.56017	-2.64229	Cytoplasm	Chmp2a
2.07814	-1.76829	-2.54717	Cytoplasm	Commd3
2.15994	-1.83702	-2.33395	Cytoplasm	Csk
2.21343	-1.61622	-2.31002	Cytoplasm	Snx30
2.4148	-2.51959	-2.1674	Cytoplasm	Dnmbp
2.63323	-2.366	-2.16977	Cytoplasm	Tsg101
2.64021	-2.42249	-2.05522	Cytoplasm	Gfpt1
2.65406	-2.42838	-2.07986	Cytoplasm	Ddx20
2.49402	-2.35764	-2.46961	Cytoplasm	Kctd1
2.41926	-2.38012	-2.48617	Cytoplasm	Trappc13
2.57343	-2.32576	-2.3146	Cytoplasm	Pex5
2.55086	-2.46768	-2.33018	Cytoplasm	Ap3b1
2.67108	-2.56934	-2.60494	Cytoplasm	Cul5
2.78126	-2.36313	-2.55644	Cytoplasm	Atg4b
2.85567	-2.54877	-2.27073	Cytoplasm	Abcf3
1.81667	-2.38272	-1.725	Cytoplasm	Dctn2
1.60452	-2.63401	-1.60128	Cytoplasm	Haus1
1.45988	-2.26681	-1.18002	Cytoplasm	Rnf214
1.33856	-2.30113	-1.11094	Cytoplasm	Upf2
1.47896	-2.37205	-1.34516	Cytoplasm	Lims1
1.44929	-2.28177	-1.43134	Cytoplasm	Dync1i2
1.53667	-2.02861	-1.25439	Cytoplasm	Eif5b
1.71148	-2.06432	-1.35822	Cytoplasm	Thumpd3
1.83345	-2.11225	-1.23877	Cytoplasm	Nudcd3
1.78969	-2.04029	-1.22848	Cytoplasm	Prkab2
1.75543	-2.15917	-1.48403	Cytoplasm	Sbds
1.62704	-2.22846	-1.49012	Cytoplasm	Arpc5
1.84524	-2.38344	-1.0377	Cytoplasm	Synrg
1.7908	-2.26663	-1.10582	Cytoplasm	Rictor
2.03286	-2.42978	-1.09097	Cytoplasm	Ubqln2
2.17713	-2.29458	-1.32789	Cytoplasm	Uba5
2.03013	-2.22751	-1.24928	Cytoplasm	Psma7
2.10501	-2.42461	-1.44693	Cytoplasm	Cog1
2.00079	-2.51371	-1.47122	Cytoplasm	Agfg2
1.90281	-1.25264	-2.16516	Cytoplasm	Trappc3
1.65947	-1.54346	-2.29365	Cytoplasm	Parg
1.66751	-1.48808	-2.26938	Cytoplasm	Bzw1
1.76493	-1.72047	-2.09482	Cytoplasm	Exoc8
1.79162	-1.64373	-2.22193	Cytoplasm	Eps8l2
2.02678	-1.64205	-2.07155	Cytoplasm	Mtr
2.09147	-1.4979	-1.91221	Cytoplasm	Dicer1
1.7579	-1.94128	-1.84562	Cytoplasm	Ccdc43
1.83351	-1.90403	-1.95966	Cytoplasm	Mapre1
1.84716	-1.8741	-1.97688	Cytoplasm	Tsc2
1.89858	-1.82325	-1.91663	Cytoplasm	Tsc22d2
1.73676	-1.70123	-1.84526	Cytoplasm	Dctn4
1.7606	-1.71522	-1.90472	Cytoplasm	Ascc3
1.91105	-1.71045	-1.87377	Cytoplasm	Ap1s2
1.68497	-1.40756	-1.69395	Cytoplasm	Ciao3
1.58679	-1.60377	-1.91191	Cytoplasm	Sh3gl1
1.58306	-1.62504	-1.89582	Cytoplasm	Ssu72
1.66353	-1.64662	-1.82629	Cytoplasm	Srp68
1.80422	-1.51036	-1.92687	Cytoplasm	Smn1
2.29177	-2.05594	-1.74123	Cytoplasm	Ykt6
1.79628	-2.05714	-1.68877	Cytoplasm	Dctn3
1.97332	-2.06985	-1.66979	Cytoplasm	Ubr2
1.99287	-2.17417	-1.60473	Cytoplasm	Pdcd6
2.06515	-2.16675	-1.7196	Cytoplasm	Pik3r4
2.20796	-2.05199	-1.43914	Cytoplasm	Gemin5
1.95337	-1.99222	-1.56694	Cytoplasm	Rpl23a
2.0026	-2.02097	-1.40211	Cytoplasm	Arhgef7
1.69951	-1.63914	-1.55032	Cytoplasm	Mtor
1.82498	-1.67746	-1.57761	Cytoplasm	Rps3
1.85356	-1.65969	-1.44136	Cytoplasm	Rpl14
1.8509	-1.62718	-1.48456	Cytoplasm	Rpl6
2.04168	-1.83041	-1.5235	Cytoplasm	Rps9
1.8828	-1.84594	-1.5345	Cytoplasm	Thada
1.86545	-1.81205	-1.57321	Cytoplasm	Nfkb2
1.7913	-1.81821	-1.58222	Cytoplasm	Pdcl
1.85016	-1.81238	-1.66502	Cytoplasm	Rps13
1.97499	-1.79005	-1.68185	Cytoplasm	Elp3
1.91305	-1.77365	-1.67552	Cytoplasm	Rpl27
2.00511	-1.84498	-1.65918	Cytoplasm	Acaca
1.80564	-1.96504	-1.492	Cytoplasm	Rpl31
1.77458	-1.86436	-1.41731	Cytoplasm	Pik3c3
1.74023	-1.85922	-1.488	Cytoplasm	Cog4
1.51845	-1.93985	-1.54474	Cytoplasm	Cul3
1.58077	-1.87841	-1.46887	Cytoplasm	Naca
1.6746	-1.82731	-1.5649	Cytoplasm	Xpo4
1.6288	-1.77409	-1.50655	Cytoplasm	Actr10
1.55713	-1.67053	-1.5157	Cytoplasm	Trappc2l
1.56892	-1.72504	-1.42054	Cytoplasm	Aak1
0.830693	-2.39871	-0.684565	Cytoplasm	Dffa
0.800154	-2.4272	-0.679771	Cytoplasm	Cul1
0.673094	-2.33946	-0.501529	Cytoplasm	Kpna6
0.767212	-2.16556	-0.636653	Cytoplasm	Dctn5
0.767904	-2.13633	-0.61527	Cytoplasm	Arhgap5
0.702158	-1.93332	-1.05733	Cytoplasm	Dnaja2
0.865021	-2.22988	-1.06544	Cytoplasm	Optn
0.909297	-2.32701	-0.935242	Cytoplasm	Rps6ka4
0.984081	-2.06855	-0.942537	Cytoplasm	Eif2ak2
0.941454	-2.68794	-0.903658	Cytoplasm	Sesn2
1.04898	-2.54275	-0.897312	Cytoplasm	Rgp1
1.04297	-2.47427	-0.898232	Cytoplasm	Ccdc50
1.23554	-2.25771	-0.751145	Cytoplasm	Metap2
1.2075	-2.44299	-0.647874	Cytoplasm	Akap9
0.520783	-1.92071	-0.435753	Cytoplasm	Eif2s1
0.588944	-2.02861	-0.478433	Cytoplasm	Mcm7
0.420377	-2.08599	-0.321123	Cytoplasm	Dnajc21
0.479925	-2.11612	-0.365294	Cytoplasm	Zc3hav1l
0.182443	-1.92591	-0.284673	Cytoplasm	Golga3
0.159658	-2.05696	-0.0379808	Cytoplasm	Eif2d
0.418279	-1.30492	-0.56048	Cytoplasm	Cyfip1
0.472337	-1.24356	-0.738812	Cytoplasm	Phkb
0.404221	-1.36816	-0.704307	Cytoplasm	Pym1
0.264	-1.23498	-0.693299	Cytoplasm	Hmgb3
0.219674	-1.3443	-0.515069	Cytoplasm	Apex1
0.0589358	-1.44895	-0.700857	Cytoplasm	Tfe3
0.0485299	-1.29218	-0.700751	Cytoplasm	Rpl22
0.465596	-1.72526	-0.338197	Cytoplasm	Ube2d2
0.228083	-1.57478	-0.369806	Cytoplasm	Eif2s2
0.455483	-1.38231	-0.348619	Cytoplasm	Tcf25
0.465899	-1.53501	-0.417132	Cytoplasm	Ccdc9
0.470728	-1.67448	-0.729877	Cytoplasm	Cast
0.45401	-1.67754	-0.531996	Cytoplasm	Hpf1
0.876008	-1.5293	-0.798871	Cytoplasm	Klc2
0.694594	-1.38291	-0.742593	Cytoplasm	Xrcc6
0.850159	-1.38397	-0.701037	Cytoplasm	Nudt4
0.694672	-1.69261	-0.791348	Cytoplasm	Ptpn6
0.699929	-1.7688	-0.651479	Cytoplasm	Dnaja1
0.660007	-1.88609	-0.621991	Cytoplasm	Hnrnpd
0.893332	-1.91382	-0.64006	Cytoplasm	Rpl12
1.24562	-1.10537	-2.32344	Cytoplasm	Dctn6
1.3902	-1.14002	-2.49145	Cytoplasm	Stxbp1
1.44647	-1.19296	-2.63152	Cytoplasm	Nploc4
1.68648	-1.07317	-1.59201	Cytoplasm	Usp22
1.72016	-1.13682	-1.88514	Cytoplasm	Dcp1b
1.36079	-1.53274	-2.11453	Cytoplasm	Spata5
1.52948	-1.38251	-1.86304	Cytoplasm	Hdac6
1.52548	-1.27696	-1.90587	Cytoplasm	Ankib1
1.4749	-1.26647	-2.11433	Cytoplasm	Rps4x
1.20913	-1.06087	-1.8194	Cytoplasm	Gdpgp1
1.13777	-1.02052	-1.67457	Cytoplasm	Serbp1
1.34514	-0.941106	-1.67375	Cytoplasm	Prune1
1.4037	-0.962361	-1.79438	Cytoplasm	Mkln1
1.49175	-1.03754	-1.82215	Cytoplasm	Ctif
0.919918	-0.87137	-1.87453	Cytoplasm	Szrd1
1.0779	-0.870849	-1.8844	Cytoplasm	Rplp2
0.274485	-1.03148	-1.11731	Cytoplasm	Denr
0.193601	-0.8987	-1.09232	Cytoplasm	Mcts1
-0.0650577	-1.25515	-1.07078		Rpl13
0.649542	-1.31777	-1.14918	Cytoplasm	Eif2a
0.606627	-1.48255	-1.04279	Cytoplasm	C1orf109
0.539806	-1.03482	-1.07101	Cytoplasm	Capn1
0.707059	-0.964161	-1.11127	Cytoplasm	Fau
0.65797	-0.996442	-0.951389	Cytoplasm	Pik3ca
0.537446	-1.18873	-0.820799	Cytoplasm	Dyrk1a
0.605867	-1.15309	-0.842105	Cytoplasm	Rps15
0.745512	-1.1783	-0.684059	Cytoplasm	Mkrn2
0.874002	-0.440871	-1.63555	Cytoplasm	Srpk2
0.570224	-0.803992	-0.985429	Cytoplasm	Hdac7
0.441987	-0.677539	-1.01533	Cytoplasm	Snupn
0.61806	-0.688534	-0.827488	Cytoplasm	Usp9x
0.494918	-0.526074	-1.02413	Cytoplasm	Ubqln1
0.569624	-0.533145	-1.09308	Cytoplasm	Dhrs11
0.556682	-0.588581	-1.13161	Cytoplasm	Ddhd2
0.424391	-0.475423	-1.15805	Cytoplasm	Hlcs
0.508638	-0.438767	-1.23334	Cytoplasm	Cpne3
0.377637	-0.316608	-1.16844	Cytoplasm	Bicd2
0.378119	-0.379837	-1.40361	Cytoplasm	Rpl35
0.505288	-0.907799	-1.42259	Cytoplasm	Ppp3cc
0.643794	-0.776232	-1.63398	Cytoplasm	Rnf213
0.550007	-0.831902	-1.55735	Cytoplasm	Becn1
0.765932	-0.681582	-1.34952	Cytoplasm	Nagk
0.561722	-0.632826	-1.29143	Cytoplasm	Rpl22l1
0.636142	-0.639979	-1.3728	Cytoplasm	Rpl34
0.682739	-0.805397	-1.20675	Cytoplasm	Rpl8
0.806763	-0.805911	-1.15948	Cytoplasm	Npepps
0.792633	-0.812686	-1.23389	Cytoplasm	Rpl15
0.901691	-0.845766	-1.24821	Cytoplasm	Hook3
0.850416	-0.849942	-1.25623	Cytoplasm	Apeh
0.83857	-0.838344	-1.26976	Cytoplasm	Acot7
0.0446294	-0.888571	-0.724554	Cytoplasm	Rps25
0.365823	-0.865297	-0.403881	Cytoplasm	Larp1
1.78287	-1.91914	-0.945747	Cytoplasm	Rps19
1.2677	-1.91498	-0.897626	Cytoplasm	Klhl22
1.40823	-1.99433	-0.886279	Cytoplasm	Capns1
1.26712	-1.78157	-1.10165	Cytoplasm	Rack1
1.33463	-1.75445	-1.06578	Cytoplasm	Rps3a
1.31133	-1.88516	-1.07357	Cytoplasm	Maged2
1.29801	-1.60988	-1.05452	Cytoplasm	Igbp1
1.33199	-1.64251	-1.08718	Cytoplasm	Rps24
1.37766	-1.59703	-1.05815	Cytoplasm	Rpl5
1.38877	-1.6628	-1.07625	Cytoplasm	Atxn10
1.28557	-1.67244	-1.14421	Cytoplasm	Rgn
1.51588	-1.70247	-1.16266	Cytoplasm	Rps16
1.53191	-1.76437	-1.15665	Cytoplasm	Ywhab
1.5466	-1.81644	-1.09179	Cytoplasm	Rps11
1.5957	-1.8298	-1.14764	Cytoplasm	Rps14
1.69202	-1.89657	-1.24951	Cytoplasm	Rps15a
1.70683	-1.80126	-1.1606	Cytoplasm	Htt
1.6385	-1.74975	-1.23115	Cytoplasm	Nek9
1.63818	-1.59181	-1.26027	Cytoplasm	Tbc1d4
1.57932	-1.63357	-1.24938	Cytoplasm	Snx15
1.637	-1.6357	-1.33994	Cytoplasm	Enah
1.7837	-1.68799	-1.23733	Cytoplasm	Rpl35a
1.72506	-1.68024	-1.35413	Cytoplasm	Rps6
1.3622	-1.81598	-1.40192	Cytoplasm	Ptpn12
1.48123	-1.69778	-1.2846	Cytoplasm	Cradd
1.37448	-1.71481	-1.35529	Cytoplasm	Dync1h1
1.40335	-1.70538	-1.33591	Cytoplasm	Abce1
1.12654	-1.06125	-1.20609	Cytoplasm	Psmb5
1.12955	-1.09121	-1.2033	Cytoplasm	Ighmbp2
1.06326	-1.05447	-1.23014	Cytoplasm	Rpl19
1.0935	-1.04241	-1.24641	Cytoplasm	Git2
1.09821	-1.12583	-1.29209	Cytoplasm	Mms19
1.14668	-1.10343	-1.31926	Cytoplasm	Herc4
1.19958	-1.1246	-1.26186	Cytoplasm	Vta1
1.14922	-1.12394	-1.26554	Cytoplasm	Oga
1.12738	-1.14542	-1.22935	Cytoplasm	Rpl32
1.16724	-0.979962	-1.27763	Cytoplasm	Mvk
1.11097	-0.95064	-1.21283	Cytoplasm	Hcls1
1.05599	-0.914814	-1.29783	Cytoplasm	Capn2
1.11488	-1.07605	-1.41887	Cytoplasm	Prkar1a
1.00498	-0.985314	-1.41825	Cytoplasm	Trmt10a
0.981704	-1.02682	-1.41354	Cytoplasm	Birc6
1.01528	-0.933124	-1.42425	Cytoplasm	Armc8
0.990145	-1.09318	-1.36912	Cytoplasm	Trip4
1.02928	-1.3499	-1.02755	Cytoplasm	Smap2
1.00334	-1.27897	-0.983083	Cytoplasm	Lgals3
1.03579	-1.25327	-0.990488	Cytoplasm	St13
1.04504	-1.27004	-1.00465	Cytoplasm	Gemin7
1.07351	-1.29802	-0.933231	Cytoplasm	Tbcb
0.943302	-1.28875	-1.00623	Cytoplasm	Faim
0.982838	-1.31259	-0.943805	Cytoplasm	Ascc1
1.24522	-1.3636	-1.01513	Cytoplasm	Ugp2
1.2083	-1.38276	-1.03053	Cytoplasm	Flii
1.24333	-1.42736	-1.01256	Cytoplasm	Eif2b5
1.19502	-1.31951	-1.05818	Cytoplasm	Hspa4
1.16796	-1.33982	-1.07902	Cytoplasm	Tbcd
1.16366	-1.33853	-1.08532	Cytoplasm	Ppp2r1b
1.18384	-1.33602	-1.10412	Cytoplasm	Pten
1.1859	-1.32446	-1.10176	Cytoplasm	Cndp2
1.13422	-1.34179	-1.14613	Cytoplasm	Psmd9
1.1806	-1.29308	-1.12045	Cytoplasm	Ube2g1
1.15879	-1.27391	-1.10686	Cytoplasm	Prkaca
1.19627	-1.3045	-1.14658	Cytoplasm	Ppp2r2a
1.19369	-1.29472	-1.1657	Cytoplasm	Cotl1
1.14843	-1.30338	-1.15	Cytoplasm	Tut7
1.1617	-1.30289	-1.15422	Cytoplasm	Cdk4
1.26307	-1.37893	-1.10017	Cytoplasm	Cct8
1.24722	-1.33066	-1.07744	Cytoplasm	Capza2
1.22697	-1.34635	-1.13229	Cytoplasm	Usp14
1.21556	-1.38245	-1.10339	Cytoplasm	Ostf1
1.20235	-1.39332	-1.07868	Cytoplasm	Eps15
1.19936	-1.3911	-1.13397	Cytoplasm	Armc6
1.08109	-1.26467	-1.02622	Cytoplasm	Ppp5c
1.0735	-1.24202	-1.00005	Cytoplasm	Rpe
1.08943	-1.21908	-0.980684	Cytoplasm	Eif3f
1.1223	-1.26059	-1.0146	Cytoplasm	S100a6
1.1059	-1.22708	-1.00493	Cytoplasm	Prkca
1.11393	-1.22197	-1.0271	Cytoplasm	Efhd2
1.06483	-1.20246	-1.06722	Cytoplasm	Eif4g1
1.08284	-1.21788	-1.04381	Cytoplasm	Dctn1
1.02691	-1.19819	-1.0262	Cytoplasm	Eif2b4
1.07188	-1.18699	-1.02207	Cytoplasm	Gps1
1.05426	-1.1698	-0.998549	Cytoplasm	Ywhae
1.14338	-1.33586	-1.00189	Cytoplasm	Fgd3
1.12024	-1.30923	-1.02342	Cytoplasm	Eif2b2
1.09948	-1.29338	-1.07568	Cytoplasm	Tes
1.12411	-1.2957	-1.0831	Cytoplasm	Mtpn
1.1125	-1.23933	-1.11903	Cytoplasm	Pafah1b2
1.12416	-1.2225	-1.0646	Cytoplasm	Galk2
1.1183	-1.22389	-1.0828	Cytoplasm	Efl1
1.12043	-1.25058	-1.06254	Cytoplasm	Ecpas
1.16464	-1.25785	-1.04404	Cytoplasm	Slk
1.14109	-1.24887	-1.03801	Cytoplasm	Ubxn1
1.17121	-1.2732	-1.07479	Cytoplasm	Jpt2
1.17199	-1.28255	-1.05794	Cytoplasm	Cdc37
1.21399	-1.27005	-1.0018	Cytoplasm	Ecd
1.21486	-1.28081	-0.998855	Cytoplasm	Arf1
1.19612	-1.24213	-1.00235	Cytoplasm	Ap5s1
1.27343	-1.139	-1.07958	Cytoplasm	Lrrc14
1.24467	-1.21047	-1.13508	Cytoplasm	Pnp
1.22652	-1.20055	-1.13544	Cytoplasm	Vbp1
1.24565	-1.16423	-1.12745	Cytoplasm	Idh1
1.23116	-1.17725	-1.09733	Cytoplasm	Eno2
1.17551	-1.18885	-1.07376	Cytoplasm	Stip1
1.18521	-1.19717	-1.10296	Cytoplasm	Prpsap2
1.16034	-1.239	-1.07644	Cytoplasm	Nubp1
1.17952	-1.21982	-1.0719	Cytoplasm	Glod4
1.15241	-1.19025	-1.0364	Cytoplasm	Ranbp1
1.14965	-1.17952	-1.00245	Cytoplasm	Gid4
1.19821	-1.18081	-1.05241	Cytoplasm	Mif
1.19318	-1.16804	-1.04323	Cytoplasm	Eif3l
1.23716	-1.24143	-1.04653	Cytoplasm	Eif3i
1.2371	-1.26319	-1.06297	Cytoplasm	Eif3c
1.22985	-1.22167	-1.07331	Cytoplasm	Nt5c
1.23128	-1.21253	-1.05361	Cytoplasm	Eif3b
1.22003	-1.26372	-1.08951	Cytoplasm	Gstp1
1.19508	-1.249	-1.08994	Cytoplasm	Psmb7
1.20493	-1.23695	-1.08939	Cytoplasm	Anxa1
1.23314	-1.22697	-1.10212	Cytoplasm	Alad
1.16311	-1.15163	-1.1597	Cytoplasm	S100a1
1.146	-1.13264	-1.1925	Cytoplasm	Rrm1
1.15892	-1.15094	-1.20367	Cytoplasm	Psmd14
1.11846	-1.12729	-1.17585	Cytoplasm	Tgm2
1.1328	-1.14653	-1.174	Cytoplasm	Ppp2r5d
1.16769	-1.14011	-1.12508	Cytoplasm	Psmb8
1.19322	-1.11873	-1.136	Cytoplasm	Phka2
1.21876	-1.15017	-1.15166	Cytoplasm	Cstb
1.0903	-1.16876	-1.09448	Cytoplasm	Psma1
1.10803	-1.19511	-1.11607	Cytoplasm	Dynlrb1
1.14963	-1.19929	-1.13045	Cytoplasm	Mtap
1.16192	-1.19293	-1.12949	Cytoplasm	Kif5b
1.14348	-1.16493	-1.1212	Cytoplasm	Clic1
1.15034	-1.15635	-1.09959	Cytoplasm	Nme1
1.13712	-1.16954	-1.10275	Cytoplasm	Xpnpep1
1.1483	-1.17857	-1.09681	Cytoplasm	Blmh
1.04701	-1.03492	-1.16929	Cytoplasm	Pitpnb
1.08929	-1.07692	-1.1328	Cytoplasm	Ppp3cb
1.0366	-1.07167	-1.13225	Cytoplasm	Nrbf2
1.04838	-1.18926	-1.1772	Cytoplasm	Glul
1.08441	-1.13505	-1.14531	Cytoplasm	Apbb1ip
1.06685	-1.11592	-1.1664	Cytoplasm	Trio
1.18552	-1.10199	-1.05428	Cytoplasm	Ppp3ca
1.17267	-1.10745	-1.07796	Cytoplasm	Uba3
1.20769	-1.1007	-1.07596	Cytoplasm	Pafah1b1
1.05404	-1.1108	-1.08272	Cytoplasm	Ppp2r5a
1.06289	-1.12283	-1.08793	Cytoplasm	Ppm1a
1.07252	-1.12145	-1.06187	Cytoplasm	Nqo2
1.0798	-1.07966	-1.0615	Cytoplasm	Sod1
1.08336	-1.09455	-1.0787	Cytoplasm	Plpbp
1.0862	-1.07008	-1.08159	Cytoplasm	Anxa6
1.08099	-1.07941	-1.09836	Cytoplasm	Ampd2
1.11586	-1.14659	-1.10857	Cytoplasm	Spr
1.1303	-1.12066	-1.08724	Cytoplasm	Dnpep
1.10666	-1.12417	-1.05227	Cytoplasm	Eif4a2
1.10045	-1.11137	-1.07147	Cytoplasm	Eif3h
1.08853	-1.1405	-1.04113	Cytoplasm	Dpp3
1.12981	-1.1345	-1.059	Cytoplasm	Bid
1.13153	-1.15744	-1.04346	Cytoplasm	Arhgef1
1.07863	-1.06995	-1.03502	Cytoplasm	Fkbp4
1.09827	-1.06527	-1.03353	Cytoplasm	Dhps
1.12278	-1.06837	-1.0699	Cytoplasm	Desi1
1.13488	-1.10259	-1.05691	Cytoplasm	Prdx2
1.15708	-1.09406	-1.05235	Cytoplasm	Lasp1
1.1326	-1.11173	-1.02054	Cytoplasm	Rps29
1.10313	-1.09755	-1.03828	Cytoplasm	Psma4
1.11446	-1.07711	-1.0411	Cytoplasm	Cops2
1.12441	-1.0938	-1.03221	Cytoplasm	Ahcyl1
1.03134	-1.09629	-0.957754	Cytoplasm	Eif2b1
1.05764	-1.11116	-1.00109	Cytoplasm	Ywhaq
1.04434	-1.13014	-0.980194	Cytoplasm	Actr1a
1.1621	-0.925033	-1.09856	Cytoplasm	Mapk1
0.774987	-0.887551	-1.09185	Cytoplasm	Glo1
0.863966	-0.856708	-1.11084	Cytoplasm	Bag6
0.820651	-0.975224	-1.09484	Cytoplasm	Xrn1
0.879019	-0.948806	-1.14259	Cytoplasm	Ppp6r2
0.831326	-0.919149	-1.01914	Cytoplasm	Farsa
0.82746	-0.967046	-1.01101	Cytoplasm	Capzb
0.87104	-0.938361	-1.05946	Cytoplasm	Rpl10
0.879755	-0.958768	-1.03909	Cytoplasm	Farsb
0.928849	-0.925199	-1.06348	Cytoplasm	Anxa4
0.84083	-0.830235	-0.988468	Cytoplasm	Agl
0.838897	-1.26072	-0.958931	Cytoplasm	Cops3
0.923874	-1.10395	-0.831196	Cytoplasm	Lxn
0.923172	-1.08496	-0.960427	Cytoplasm	Ubr4
0.94021	-1.13038	-0.971639	Cytoplasm	Jpt1
0.866406	-1.08799	-0.90964	Cytoplasm	Smad2
0.970239	-1.1548	-0.915414	Cytoplasm	Ppp2cb
0.929039	-1.21883	-0.943223	Cytoplasm	Nsun2
0.927635	-1.19223	-0.941696	Cytoplasm	Ascc2
0.953482	-1.21022	-1.08587	Cytoplasm	Lztfl1
0.953739	-1.18555	-1.02692	Cytoplasm	Gtpbp1
0.918643	-1.07716	-1.03473	Cytoplasm	Mpi
0.919554	-1.12306	-1.06041	Cytoplasm	Ldha
0.974963	-1.09754	-1.06431	Cytoplasm	Park7
0.954379	-1.13452	-1.02301	Cytoplasm	Cdkn2c
1.00273	-1.1506	-1.04652	Cytoplasm	Map2k3
0.991259	-1.1335	-1.04521	Cytoplasm	Actr1b
0.999493	-0.994245	-1.22061	Cytoplasm	Rpl37a
0.977598	-0.997693	-1.24059	Cytoplasm	Rpl18a
0.959757	-0.925057	-1.14477	Cytoplasm	Rbks
0.99907	-0.911341	-1.15383	Cytoplasm	Psmb9
0.94166	-0.980812	-1.0921	Cytoplasm	Pelo
1.00679	-1.00743	-1.17181	Cytoplasm	Dus2
0.980925	-0.990735	-1.1505	Cytoplasm	Lrrfip1
0.984719	-0.980922	-1.12724	Cytoplasm	Cand1
0.940815	-0.934456	-0.979908	Cytoplasm	Hyi
1.06514	-0.956454	-1.10187	Cytoplasm	Rnasel
1.068	-0.994608	-1.07269	Cytoplasm	Gapdh
1.03364	-1.06964	-1.07156	Cytoplasm	Gsr
1.03233	-1.02855	-1.09413	Cytoplasm	Ndrg1
1.04007	-1.02286	-1.07984	Cytoplasm	Grhpr
1.03304	-1.02986	-1.04642	Cytoplasm	Lpp
1.03634	-1.03268	-1.06602	Cytoplasm	Fadd
1.05231	-1.05089	-1.02451	Cytoplasm	Psmb6
1.04703	-1.02069	-1.02991	Cytoplasm	Eef1d
1.0115	-1.0643	-1.01692	Cytoplasm	Ppid
1.02471	-1.06681	-0.995416	Cytoplasm	Pfdn2
0.986607	-1.06108	-1.02306	Cytoplasm	Eif3e
0.988865	-1.045	-0.980249	Cytoplasm	Mvd
0.978316	-1.08048	-0.988693	Cytoplasm	Cops6
1.03235	-0.991462	-1.03254	Cytoplasm	Pcmt1
1.01709	-1.00607	-1.0499	Cytoplasm	Naa15
1.00054	-1.00777	-1.02318	Cytoplasm	Ppp2r2d
0.981323	-1.01255	-1.03898	Cytoplasm	Galt
0.992389	-1.00702	-1.03756	Cytoplasm	Glrx
0.990005	-1.00653	-1.0334	Cytoplasm	Eif3g
0.996723	-1.00895	-1.00111	Cytoplasm	Tbc1d13
0.999962	-1.0002	-1.00034	Cytoplasm	Tsc1
0.999962	-1.0002	-1.00034	Cytoplasm	Tmsb4x
0.999962	-1.0002	-1.00034	Cytoplasm	Tank
0.999962	-1.0002	-1.00034	Cytoplasm	Wdcp
0.999962	-1.0002	-1.00034	Cytoplasm	Ripk2
0.999962	-1.0002	-1.00034	Cytoplasm	Rapgef2
0.999962	-1.0002	-1.00034	Cytoplasm	Psph
0.999962	-1.0002	-1.00034	Cytoplasm	Ppcdc
0.999962	-1.0002	-1.00034	Cytoplasm	Phkg2
0.999962	-1.0002	-1.00034	Cytoplasm	Myo9a
0.999962	-1.0002	-1.00034	Cytoplasm	Mocs2
0.999962	-1.0002	-1.00034	Cytoplasm	Klhl25
0.999962	-1.0002	-1.00034	Cytoplasm	Gstm1
0.999962	-1.0002	-1.00034	Cytoplasm	Czib
0.999962	-1.0002	-1.00034	Cytoplasm	Cul7
0.999962	-1.0002	-1.00034	Cytoplasm	Cpped1
0.999962	-1.0002	-1.00034	Cytoplasm	Bin1
0.999962	-1.0002	-1.00034	Cytoplasm	Bcr
0.999962	-1.0002	-1.00034	Cytoplasm	Aida
0.999962	-1.0002	-1.00034	Cytoplasm	Acacb
1.00938	-1.55894	-1.47653	Cytoplasm	Drap1
1.1485	-1.64879	-1.40821	Cytoplasm	Tomm34
0.937816	-1.3136	-1.3193	Cytoplasm	Cdc37l1
1.10312	-1.37308	-1.35857	Cytoplasm	Rpl7a
1.10878	-1.39887	-1.34327	Cytoplasm	Huwe1
1.0889	-1.47745	-1.3	Cytoplasm	Purb
1.06265	-1.56008	-1.30365	Cytoplasm	Arhgap17
1.0951	-1.7659	-0.895514	Cytoplasm	Eri1
0.982498	-1.77415	-1.05886	Cytoplasm	Metap1
1.11091	-1.56945	-1.16773	Cytoplasm	Rplp0
1.12085	-1.51349	-1.04948	Cytoplasm	Trmt2a
1.14644	-1.45505	-1.03393	Cytoplasm	Vcpip1
1.20224	-1.46361	-1.09001	Cytoplasm	Rpl3
1.20637	-1.49824	-1.07171	Cytoplasm	Stk38
1.20666	-1.51171	-1.03371	Cytoplasm	Eif2b3
1.25663	-1.46502	-1.10411	Cytoplasm	Cul2
1.18965	-1.49114	-1.15044	Cytoplasm	Tbk1
1.16671	-1.43561	-1.07842	Cytoplasm	Pdcl3
1.17872	-1.43482	-1.1226	Cytoplasm	Cltc
1.06107	-1.4348	-1.07726	Cytoplasm	Naa10
1.06773	-1.41439	-1.1298	Cytoplasm	Stat5a
1.11037	-1.51006	-0.916481	Cytoplasm	Rps2
1.20013	-1.56305	-0.971647	Cytoplasm	Rps10
1.16425	-1.53054	-0.9571	Cytoplasm	Camkk2
0.917954	-1.41276	-0.971056	Cytoplasm	Dctd
0.861635	-1.48222	-1.0398	Cytoplasm	Rps8
0.912503	-1.51683	-0.990035	Cytoplasm	Wbp2
1.00675	-1.5209	-0.999248	Cytoplasm	Micall1
0.965929	-1.47489	-0.947928	Cytoplasm	Pip4k2c
1.51257	-1.71849	-0.99985	Cytoplasm	Rps21
1.61441	-1.63233	-1.08345	Cytoplasm	Rps7
1.50948	-1.64943	-1.08629	Cytoplasm	Rpsa
1.52563	-1.62964	-1.083	Cytoplasm	Rps20
1.51472	-1.58499	-1.08358	Cytoplasm	Rps27
1.52223	-1.5899	-1.11272	Cytoplasm	Dpp9
1.51189	-1.51069	-1.04156	Cytoplasm	Rps17
1.33662	-1.49991	-1.02971	Cytoplasm	Txnl1
1.34445	-1.48066	-1.03436	Cytoplasm	Ptges3
1.37331	-1.5171	-1.03559	Cytoplasm	Ppp6r1
1.37996	-1.49407	-1.02642	Cytoplasm	Eif3k
1.30487	-1.50964	-1.09326	Cytoplasm	Ubxn6
1.29311	-1.53402	-1.06411	Cytoplasm	Drg2
1.26199	-1.52139	-1.06322	Cytoplasm	Stat5b
1.27454	-1.5248	-1.05058	Cytoplasm	Atg7
1.44782	-1.41949	-1.07547	Cytoplasm	Eif3m
1.45199	-1.44986	-1.06021	Cytoplasm	Eif3a
1.43785	-1.48706	-1.04028	Cytoplasm	Ppp2r1a
1.39714	-1.48947	-1.07892	Cytoplasm	Cct2
1.36764	-1.51487	-1.1353	Cytoplasm	Xpo7
1.39931	-1.48809	-1.12724	Cytoplasm	Tcp1
1.36304	-1.45064	-1.13788	Cytoplasm	Gspt1
1.37935	-1.44878	-1.16157	Cytoplasm	Cct6a
1.38302	-1.47087	-1.14559	Cytoplasm	Cct4
1.38843	-1.42539	-1.15334	Cytoplasm	Psmc1
1.37389	-1.41454	-1.15437	Cytoplasm	Blvra
1.38458	-1.42289	-1.08099	Cytoplasm	Cct5
1.39089	-1.44928	-1.10114	Cytoplasm	Rpl21
1.38157	-1.46411	-1.10573	Cytoplasm	Ola1
1.39945	-1.44688	-1.12631	Cytoplasm	Hsp90ab1
1.41642	-1.42691	-1.11385	Cytoplasm	Thumpd1
1.46953	-1.62318	-1.17408	Cytoplasm	Smg9
1.4319	-1.62985	-1.17729	Cytoplasm	Rap1gds1
1.41478	-1.62407	-1.19706	Cytoplasm	Map2k2
1.3514	-1.62062	-1.17644	Cytoplasm	Cryzl1
1.4201	-1.50785	-1.19655	Cytoplasm	Rpl10a
1.46311	-1.52886	-1.11919	Cytoplasm	Paip1
1.4645	-1.53226	-1.16638	Cytoplasm	Tkfc
1.44682	-1.56035	-1.15715	Cytoplasm	Casp1
1.4653	-1.55672	-1.29057	Cytoplasm	Rabep2
1.53158	-1.53532	-1.1913	Cytoplasm	Rps27l
1.48097	-1.56183	-1.24061	Cytoplasm	Rps5
1.45883	-1.55844	-1.22317	Cytoplasm	Gemin2
1.5143	-1.57578	-1.24339	Cytoplasm	Spag9
1.5019	-1.56337	-1.20478	Cytoplasm	Aprt
1.38867	-1.57834	-1.34894	Cytoplasm	Ube3c
1.35815	-1.51169	-1.21899	Cytoplasm	Ranbp10
1.3898	-1.51679	-1.28139	Cytoplasm	Rnf31
1.34377	-1.50428	-1.27423	Cytoplasm	Ak1
1.6146	-1.45168	-1.18075	Cytoplasm	Pfkm
1.62423	-1.42505	-1.19535	Cytoplasm	Mapk9
1.65378	-1.42326	-1.19612	Cytoplasm	Hddc3
1.67884	-1.44999	-1.19505	Cytoplasm	Tnfaip2
1.58364	-1.36806	-1.18094	Cytoplasm	Eef2
1.58577	-1.44037	-1.1583	Cytoplasm	Ppp2r5c
1.57688	-1.43384	-1.17369	Cytoplasm	Uap1
1.56435	-1.45009	-1.17561	Cytoplasm	Sae1
1.54806	-1.44292	-1.18996	Cytoplasm	Lcmt1
1.5433	-1.44393	-1.18396	Cytoplasm	Hspbp1
1.52552	-1.41173	-1.18871	Cytoplasm	Irak1
1.53295	-1.40818	-1.14491	Cytoplasm	Taldo1
1.52786	-1.40241	-1.1606	Cytoplasm	Psmb2
1.54245	-1.39798	-1.16147	Cytoplasm	Mdh1
1.54019	-1.39589	-1.15949	Cytoplasm	Fto
1.56023	-1.39849	-1.16583	Cytoplasm	Tuba1c
1.55098	-1.42194	-1.15735	Cytoplasm	Thop1
1.54905	-1.41763	-1.15795	Cytoplasm	Dpysl2
1.47167	-1.47853	-1.13348	Cytoplasm	Cct7
1.49827	-1.49646	-1.11096	Cytoplasm	Cct3
1.51942	-1.4487	-1.11187	Cytoplasm	Eif4e
1.50652	-1.45581	-1.15531	Cytoplasm	Casp6
1.48844	-1.41992	-1.24574	Cytoplasm	Ppp2r5e
1.44095	-1.42569	-1.26411	Cytoplasm	Rpl26
1.50077	-1.44845	-1.20465	Cytoplasm	Rpl4
1.4871	-1.41537	-1.16158	Cytoplasm	Hint1
1.45218	-1.4289	-1.16747	Cytoplasm	Blvrb
1.45981	-1.39041	-1.18617	Cytoplasm	Adk
1.46278	-1.33507	-1.1962	Cytoplasm	Ube2k
1.48886	-1.35546	-1.23084	Cytoplasm	Dohh
1.49177	-1.39139	-1.12638	Cytoplasm	Psmb4
1.52137	-1.38258	-1.12112	Cytoplasm	Eif4ebp1
1.46754	-1.34461	-1.14561	Cytoplasm	Psmb3
1.49021	-1.33182	-1.14648	Cytoplasm	Acyp1
1.31418	-1.28896	-1.17752	Cytoplasm	Pygb
1.282	-1.29373	-1.16814	Cytoplasm	Prep
1.28098	-1.30967	-1.14264	Cytoplasm	Chordc1
1.2943	-1.3322	-1.14678	Cytoplasm	Atic
1.25125	-1.29058	-1.08578	Cytoplasm	S100a11
1.26109	-1.25934	-1.07704	Cytoplasm	Txn
1.29408	-1.27743	-1.08816	Cytoplasm	Pfkl
1.26911	-1.25152	-1.10653	Cytoplasm	Pgm3
1.28212	-1.26237	-1.11778	Cytoplasm	Prdx6
1.29502	-1.26979	-1.11548	Cytoplasm	Urod
1.29133	-1.26969	-1.12543	Cytoplasm	Hprt1
1.27171	-1.27757	-1.11276	Cytoplasm	Psma5
1.28046	-1.28599	-1.10417	Cytoplasm	Eno1
1.31655	-1.24635	-1.14006	Cytoplasm	Psma2
1.26628	-1.25446	-1.14905	Cytoplasm	Cap1
1.33455	-1.2837	-1.08173	Cytoplasm	Prpsap1
1.33974	-1.29592	-1.10694	Cytoplasm	Pebp1
1.34585	-1.2969	-1.1086	Cytoplasm	Lta4h
1.36009	-1.28741	-1.09233	Cytoplasm	Cutc
1.29767	-1.29719	-1.12317	Cytoplasm	Sh3bgrl
1.30324	-1.28271	-1.14378	Cytoplasm	Psme1
1.32718	-1.2781	-1.12324	Cytoplasm	Gmfb
1.32115	-1.29635	-1.11677	Cytoplasm	Pgm1
1.31872	-1.29815	-1.13607	Cytoplasm	Asl
1.29243	-1.22852	-1.10777	Cytoplasm	Psmb1
1.30454	-1.20878	-1.08137	Cytoplasm	Nrbp2
1.31228	-1.218	-1.07617	Cytoplasm	Aldoa
1.39387	-1.30298	-1.12446	Cytoplasm	Stmn1
1.37344	-1.28741	-1.11842	Cytoplasm	Psma6
1.38397	-1.31374	-1.15901	Cytoplasm	Vcp
1.35843	-1.33743	-1.11659	Cytoplasm	Pfkp
1.36667	-1.3306	-1.13571	Cytoplasm	Psma3
1.37831	-1.32142	-1.13042	Cytoplasm	Gpi
1.37403	-1.33291	-1.12403	Cytoplasm	Arhgdia
1.32907	-1.34226	-1.07045	Cytoplasm	Ube2l3
1.35198	-1.34358	-1.08205	Cytoplasm	Tagln2
1.33859	-1.35177	-1.10391	Cytoplasm	Hsp90aa1
1.36405	-1.38499	-1.11619	Cytoplasm	Pfn1
1.36038	-1.37378	-1.14541	Cytoplasm	Phpt1
1.35085	-1.3604	-1.12666	Cytoplasm	Clns1a
1.33692	-1.34339	-1.13321	Cytoplasm	Pfdn1
1.33587	-1.35589	-1.1479	Cytoplasm	Akr1b1
1.3237	-1.3384	-1.15198	Cytoplasm	Akr1a1
1.43985	-1.34515	-1.09837	Cytoplasm	Rps23
1.42483	-1.37874	-1.16352	Cytoplasm	Otub1
1.42466	-1.39892	-1.15619	Cytoplasm	Ipo7
1.40564	-1.3276	-1.13601	Cytoplasm	Pgd
1.40893	-1.32406	-1.13111	Cytoplasm	Pdcd5
1.44589	-1.34306	-1.14376	Cytoplasm	Pitpna
1.42747	-1.34677	-1.1395	Cytoplasm	Pkm
1.42902	-1.3494	-1.1323	Cytoplasm	Gdi2
1.4201	-1.35883	-1.15434	Cytoplasm	Sri
1.40355	-1.35809	-1.15342	Cytoplasm	Fabp5
1.40693	-1.35396	-1.12961	Cytoplasm	Lgals1
1.40533	-1.37839	-1.12713	Cytoplasm	Scrn3
1.39875	-1.37846	-1.13903	Cytoplasm	Ahcy
1.43818	-1.26105	-1.15024	Cytoplasm	Cbl
1.41124	-1.27266	-1.18582	Cytoplasm	Adsl
1.33641	-1.35658	-1.29428	Cytoplasm	Psmd3
1.34092	-1.38482	-1.2865	Cytoplasm	Psmc5
1.31698	-1.39989	-1.27155	Cytoplasm	Shmt1
1.29305	-1.36994	-1.32828	Cytoplasm	Otud6b
1.36505	-1.341	-1.32675	Cytoplasm	Psmd13
1.36826	-1.35394	-1.29924	Cytoplasm	Psmd1
1.3876	-1.32366	-1.34009	Cytoplasm	Dnm1l
1.38849	-1.29623	-1.28564	Cytoplasm	Iqgap1
1.44236	-1.32656	-1.28345	Cytoplasm	Ube2f
1.38776	-1.4598	-1.32911	Cytoplasm	Psmd2
1.38448	-1.45377	-1.30312	Cytoplasm	Psmc6
1.40082	-1.4162	-1.29424	Cytoplasm	Eif5a
1.4375	-1.4185	-1.33296	Cytoplasm	Rpl28
1.39913	-1.38303	-1.34386	Cytoplasm	Casp8
1.33887	-1.40827	-1.1966	Cytoplasm	Psmc4
1.35478	-1.37284	-1.18617	Cytoplasm	Impdh2
1.3387	-1.40632	-1.14816	Cytoplasm	Ubl4a
1.36465	-1.36847	-1.24245	Cytoplasm	Ppp6r3
1.39616	-1.36491	-1.21478	Cytoplasm	Mycbp2
1.37922	-1.39143	-1.2033	Cytoplasm	Psmd5
1.38549	-1.40013	-1.19912	Cytoplasm	Gart
1.37512	-1.39101	-1.2211	Cytoplasm	Galk1
1.36751	-1.41202	-1.26136	Cytoplasm	Psmd6
1.38025	-1.40617	-1.25573	Cytoplasm	Hgh1
1.36663	-1.41307	-1.2403	Cytoplasm	Ahsa1
1.35135	-1.44903	-1.22537	Cytoplasm	Lrsam1
1.3718	-1.43202	-1.21204	Cytoplasm	Acly
1.25091	-1.12495	-1.21236	Cytoplasm	Psmf1
1.29661	-1.1788	-1.16768	Cytoplasm	Tigar
1.35002	-1.12953	-1.16554	Cytoplasm	Phactr4
1.36244	-1.13765	-1.15253	Cytoplasm	Btf3
1.26505	-1.23813	-1.37804	Cytoplasm	Dync1li2
1.33193	-1.24068	-1.35487	Cytoplasm	Stat3
1.33059	-1.24977	-1.32701	Cytoplasm	Nrbp1
1.35953	-1.27763	-1.36564	Cytoplasm	Cad
1.29087	-1.19287	-1.30715	Cytoplasm	Nanp
1.28621	-1.15562	-1.27274	Cytoplasm	Gale
1.32252	-1.24252	-1.26504	Cytoplasm	Paics
1.22614	-1.17192	-1.34762	Cytoplasm	Hmgcs1
1.23681	-1.2074	-1.31986	Cytoplasm	Twf1
1.21377	-1.22743	-1.31374	Cytoplasm	Psme4
1.21954	-1.22155	-1.29684	Cytoplasm	Fnta
1.23618	-1.21503	-1.25727	Cytoplasm	Ipo4
1.22827	-1.21292	-1.25736	Cytoplasm	Asns
1.1834	-1.205	-1.19139	Cytoplasm	Usp5
1.19034	-1.23508	-1.13884	Cytoplasm	Itpa
1.14254	-1.2134	-1.2814	Cytoplasm	Ppfia1
1.14353	-1.24333	-1.20722	Cytoplasm	Psmd7
1.17748	-1.25014	-1.24103	Cytoplasm	Wdr13
1.17037	-1.26766	-1.22592	Cytoplasm	Ap3d1
1.26789	-1.31428	-1.28156	Cytoplasm	Phgdh
1.24835	-1.27948	-1.2689	Cytoplasm	Nedd4
1.24231	-1.27709	-1.33044	Cytoplasm	Map2k1
1.30011	-1.26097	-1.19359	Cytoplasm	Rock2
1.28887	-1.27429	-1.22647	Cytoplasm	Usp4
1.2947	-1.27988	-1.21614	Cytoplasm	Pik3r1
1.24394	-1.30513	-1.2076	Cytoplasm	Psmd12
1.26484	-1.30262	-1.19735	Cytoplasm	Pcyt2
1.24217	-1.26702	-1.20134	Cytoplasm	Uba6
1.23717	-1.2572	-1.19216	Cytoplasm	Ric8a
1.26476	-1.24277	-1.19336	Cytoplasm	Psmg1
1.20309	-1.26743	-1.17945	Cytoplasm	Hsph1
1.21393	-1.27836	-1.20383	Cytoplasm	Ddi2
1.26302	-1.35965	-1.24132	Cytoplasm	Rpl27a
1.28751	-1.33391	-1.26154	Cytoplasm	Rnh1
1.2993	-1.32849	-1.23817	Cytoplasm	Psmc2
1.27535	-1.30216	-1.2327	Cytoplasm	Psmd4
1.26881	-1.32827	-1.23704	Cytoplasm	Atg3
1.32646	-1.32482	-1.24996	Cytoplasm	Nit2
1.3278	-1.31526	-1.21765	Cytoplasm	Aip
1.28475	-1.34787	-1.18817	Cytoplasm	Ttll12
1.28573	-1.36276	-1.19738	Cytoplasm	Cops5
1.25353	-1.38436	-1.16408	Cytoplasm	Acat2
1.38371	-1.18261	-1.46025	Cytoplasm	Psmd8
1.4282	-1.25366	-1.46387	Cytoplasm	Gbe1
1.40615	-1.276	-1.4202	Cytoplasm	Prkcd
1.38525	-1.23019	-1.4348	Cytoplasm	Ctps1
1.43497	-1.22612	-1.5304	Cytoplasm	Vcpkmt
1.23294	-1.0473	-1.4749	Cytoplasm	Tcp11l1
1.32047	-1.08973	-1.445	Cytoplasm	Rpl24
1.35482	-1.13534	-1.43559	Cytoplasm	Nqo1
1.38042	-1.15138	-1.57196	Cytoplasm	Gemin4
1.33803	-1.05839	-1.58045	Cytoplasm	Braf
1.48616	-1.37235	-1.43895	Cytoplasm	Psmd11
1.47979	-1.3858	-1.42692	Cytoplasm	Impdh1
1.53476	-1.3849	-1.42686	Cytoplasm	Rpl17
1.53247	-1.42759	-1.43679	Cytoplasm	Elp2
1.30518	-1.32594	-1.41318	Cytoplasm	Ranbp9
1.34489	-1.38909	-1.48529	Cytoplasm	Eif5
1.34772	-1.37531	-1.41484	Cytoplasm	Fam160b1
1.34302	-1.42725	-1.394	Cytoplasm	Dnm2
1.31392	-1.43822	-1.39947	Cytoplasm	Cdv3
1.3419	-1.47696	-1.54547	Cytoplasm	Rpl23
1.27292	-1.4618	-1.52598	Cytoplasm	Clip1
1.43406	-1.4455	-1.58477	Cytoplasm	Map3k4
1.39521	-1.6006	-1.5865	Cytoplasm	Lpin1
1.47745	-1.60173	-1.54838	Cytoplasm	Trappc1
1.44297	-1.52605	-1.45829	Cytoplasm	Tpt1
1.46076	-1.55425	-1.43063	Cytoplasm	S100a13
1.41584	-1.57842	-1.44417	Cytoplasm	Eif4h
1.51877	-1.54034	-1.47731	Cytoplasm	Aagab
-1.82216	-0.912331	1.74858	Nucleus	Ung
-1.84219	-0.916995	1.77531	Nucleus	Tmcc1
-1.04176	-1.57767	1.27206	Nucleus	Alg3
-0.816146	-1.20533	0.671191	Nucleus	Alkbh7
-1.3866	-0.616367	0.396261	Nucleus	Lemd2
-1.1423	-0.653106	0.417276	Nucleus	Mrrf
0.510985	-2.96988	-0.25924	Cytoplasm	Dgat1
1.29047	-2.4939	-1.16337	Cytoplasm	Dcxr
0.370666	-0.457158	-1.09529	Cytoplasm	Mff
0.311828	-0.388389	-1.27532	Cytoplasm	Elac2
0.333284	-0.283622	-1.49021	Cytoplasm	Rcn2
0.838441	-0.778423	-1.47017	Cytoplasm	Cacna2d1
0.880553	-0.549256	-1.39501	Cytoplasm	Aga
0.59537	-0.596659	-1.36053	Cytoplasm	Emc2
0.557129	-0.603738	-1.4586	Cytoplasm	Rnf167
0.556457	-0.477313	-1.38661	Cytoplasm	Micu2
0.501513	-0.93029	-0.840387	Cytoplasm	Ptpn2
0.513118	-1.0526	-0.941841	Cytoplasm	Mrpl51
0.66673	-0.774801	-0.954361	Cytoplasm	Xxylt1
0.444474	-0.699106	-1.05751	Cytoplasm	Alas1
0.83148	-0.855459	-1.10836	Cytoplasm	Sqle
0.693394	-0.899442	-1.15968	Cytoplasm	Stom
0.684373	-0.809095	-1.2447	Cytoplasm	Pars2
1.38358	-1.06727	-1.31909	Cytoplasm	Rhot1
1.15589	-0.94861	-1.42319	Cytoplasm	Kdelr2
0.899034	-1.17349	-1.37581	Cytoplasm	Trub2
1.1465	-1.10333	-1.08061	Cytoplasm	Cryz
0.955305	-0.945287	-1.01838	Cytoplasm	Sec63
0.977154	-1.0716	-1.04231	Cytoplasm	Edem2
1.00004	-0.920735	-1.13878	Cytoplasm	Guk1
0.974821	-1.07179	-1.23086	Cytoplasm	Mmgt1
0.982781	-1.03453	-1.17616	Cytoplasm	Itpr1
1.69813	-1.48143	-1.35173	Cytoplasm	Dut
1.5747	-1.42269	-1.09902	Cytoplasm	Pigo
1.17727	-1.57922	-1.05861	Cytoplasm	Prdx4
1.28052	-1.3194	-1.07126	Cytoplasm	Ctsb
-0.589106	0.943369	-2.45412	Organelles	Lamc1
-0.543183	0.911953	-2.78214	Organelles	Slc25a25
0.855412	-0.458499	-2.22801	Cytoplasm	Wfs1
-0.0730156	0.363241	-2.32901	Organelles	Trex1
0.220181	0.378648	-1.8988	Cytoplasm;Organelles	Nfxl1
0.0892724	0.0484674	-1.79065	Cytoplasm;Organelles	Nudt19
-0.131714	-0.0190245	-1.84417		Sdf2
0.220105	-0.245684	-1.87249	Cytoplasm	Lmf1
-1.83347	0.472817	-0.113868	Organelles	Nubpl
-1.30583	-0.207874	0.0351261	Nucleus	Retsat
-1.48186	0.0784824	-0.0218501	Organelles	Ikbip
-1.20076	0.736766	-0.520049	Organelles	Spg7
-1.24956	0.542444	-0.672168	Organelles	Manf
-1.05065	0.445389	-0.54566	Organelles	Rpusd3
-1.5025	0.524597	-0.809135	Organelles	Dnajc10
-1.4485	0.61781	-0.754884	Organelles	Pycr2
-1.71261	0.541089	-0.557267	Organelles	Poglut1
-1.2691	-0.15644	-0.61951		Kiaa0100
-0.915319	-0.40596	-0.758274		Mtx2
-1.08003	-0.408279	-0.62388		Pdia5
-0.992205	-0.357363	-0.0500041		Lbr
-0.656806	-0.356099	-0.227954		Parp16
-0.775886	-0.81099	-0.4938		Chchd3
-0.843593	-0.765582	-0.211465		Chid1
-0.33757	-0.586928	-0.745749		Ppib
-0.678171	-0.506408	-1.00197		Immt
-1.9356	2.41168	-1.50015	Organelles	Idh2
-2.12748	2.38175	-1.24892	Organelles	Suox
-2.05721	2.34421	-1.31479	Organelles	Creld2
-2.23916	2.15435	-1.37841	Organelles	Mia3
-2.25508	2.16499	-1.42242	Organelles	Sptlc1
-2.07361	2.54364	-1.48074	Organelles	Ech1
-2.28785	2.67375	-1.41676	Organelles	Eci2
-2.1958	2.63076	-1.47604	Organelles	Txnrd2
-2.18459	2.64696	-1.48347	Organelles	Mdh2
-1.997	2.50878	-1.79435	Organelles	Cycs
-1.72853	2.22884	-1.98707	Organelles	Ttc19
-0.648177	0.531426	-1.93018	Organelles	Guf1
-0.666286	0.703878	-1.7959	Organelles	Alg2
-0.612521	0.530639	-1.69808	Organelles	Scfd2
-0.468673	0.501588	-1.58059	Organelles	Osbpl3
-0.633806	0.703766	-1.45503	Organelles	Ghdc
-0.584915	0.616276	-1.43943	Organelles	Mrm3
-0.744287	-0.0122472	-1.33654		Chchd6
-0.493402	0.239381	-1.50004	Organelles	Itpr2
-0.761843	0.728769	-1.50799	Organelles	Gxylt1
-0.781708	0.819397	-1.41911	Organelles	Mul1
-0.785639	0.854318	-1.33049	Organelles	Lamtor3
-0.709122	0.901657	-1.48605	Organelles	Nbas
-0.809395	0.926678	-1.55404	Organelles	Mief1
-0.842498	0.913413	-1.54744	Organelles	Atpaf1
-0.512444	0.546534	-1.06541	Organelles	Rab9a
-0.609841	0.588348	-1.03604	Organelles	Ifitm3
-0.599523	0.555891	-1.08964	Organelles	Plbd2
-0.630911	0.59213	-1.09656	Organelles	Aldh7a1
-0.519078	0.546022	-1.22799	Organelles	Rnf13
-0.731129	0.737373	-1.16302	Organelles	Ppt1
-0.730353	0.697126	-1.13536	Organelles	Ctsd
-0.661052	0.66543	-1.12164	Organelles	Ctbs
-0.699171	0.774673	-1.05504	Organelles	Lamtor4
-0.736874	0.75736	-1.01947	Organelles	Os9
-0.772289	0.62944	-0.996917	Organelles	Mrpl9
-0.884326	0.675738	-0.993667	Organelles	Slc25a17
-0.838667	0.69105	-0.994363	Organelles	Ggh
-0.791733	0.680189	-1.0618	Organelles	Nnt
-0.841505	0.736028	-1.06794	Organelles	Tmem199
-0.746401	0.734064	-1.25968	Organelles	Hk2
-0.780827	0.739856	-1.2227	Organelles	P4hb
-0.7661	0.806267	-1.25788	Organelles	Hsd17b8
-0.703456	0.634298	-1.32873	Organelles	Echdc3
-0.673587	0.697109	-1.2482	Organelles	Pde12
-0.927307	0.6679	-1.24636	Organelles	Dhrs4
-1.08439	0.799041	-1.22287	Organelles	Phb
-0.905781	0.826452	-1.1943	Organelles	Pofut1
-0.857964	0.823282	-1.19882	Organelles	Npc2
-0.927422	0.911841	-1.20541	Organelles	Rcn1
-0.940194	0.93408	-1.20514	Organelles	Mospd2
-0.913617	0.908911	-1.22965	Organelles	Txndc12
-0.892182	0.876946	-1.238	Organelles	Calr
-0.985878	0.933161	-1.29686	Organelles	Hsd17b7
-0.917213	0.938022	-1.27823	Organelles	Zw10
-0.818035	0.834946	-1.00875	Organelles	Comt
-0.941258	0.876634	-1.04561	Organelles	Cox6a1
-0.891083	0.86304	-1.03702	Organelles	Slc25a20
-0.870059	0.905667	-1.03676	Organelles	Timm21
-0.876291	0.854796	-1.08448	Organelles	Gusb
-0.859335	0.822464	-1.06847	Organelles	Coq7
-0.84095	0.86077	-1.1404	Organelles	Abhd5
-0.255759	0.249395	-1.21797	Organelles	Dhodh
-0.307602	0.228869	-1.12455	Organelles	Mrpl3
-0.314019	0.250216	-1.10837	Organelles	Galns
-0.342072	0.285826	-1.04054	Organelles	Arsa
-0.206534	0.252001	-1.37017	Organelles	Polrmt
0.159895	0.147671	-1.50641	Cytoplasm;Organelles	Trit1
0.141854	-0.0923039	-1.33047	Cytoplasm	Hk1
0.10807	-0.0539342	-1.11206	Cytoplasm	Fahd1
-0.0355387	-0.00860818	-1.31805		Nt5c3a
-0.0830454	-0.0376282	-1.2716		Vps13c
-0.0459624	0.117816	-1.18196	Organelles	Rab19
-0.112254	0.0416279	-1.46661	Organelles	Pnpla2
-0.136998	-0.0378953	-0.990142		Mrpl54
0.117105	-0.238411	-0.969096	Cytoplasm	Ctsa
-0.802948	0.428709	-0.755564	Organelles	Micu1
-0.694713	0.109795	-0.869873	Organelles	Camlg
-0.552114	0.152739	-0.877837	Organelles	Hexa
-0.460745	0.220382	-0.950677	Organelles	Tor1aip2
-1.52924	1.94389	-2.13642	Organelles	Dpy19l1
-1.55372	1.96363	-2.09006	Organelles	Tgfbr1
-1.54779	1.96665	-2.08693	Organelles	Cpt1a
-1.48227	1.88067	-2.1789	Organelles	Hsd17b12
-1.62438	1.93549	-1.97207	Organelles	Alg8
-1.35409	1.93817	-2.32563	Organelles	Emc10
-1.15142	1.72872	-2.24789	Organelles	Spcs3
-1.36469	1.8202	-2.20362	Organelles	Emc1
-1.3025	1.76037	-2.09789	Organelles	Sec11a
-1.28115	1.74966	-2.11918	Organelles	Ufl1
-1.26976	1.73961	-2.10728	Organelles	Spcs2
-1.3152	1.73193	-2.13556	Organelles	Emc4
-1.22874	1.68244	-2.11157	Organelles	Dhrs7b
-1.21984	1.67401	-2.12975	Organelles	Atp13a1
-1.20888	1.72008	-2.15313	Organelles	Apool
-1.24059	1.77073	-2.19571	Organelles	Tram1
-1.24755	1.75778	-1.89448	Organelles	Crat
-1.43526	1.74387	-1.85413	Organelles	Tmtc3
-1.42198	1.72001	-1.93612	Organelles	Ndufv3
-1.38453	1.72826	-1.92352	Organelles	Spcs1
-1.45667	1.73239	-1.98817	Organelles	Cars2
-1.34658	1.73825	-2.05239	Organelles	Ssr4
-1.37972	1.73152	-2.01616	Organelles	Magt1
-1.49983	1.63737	-1.84604	Organelles	Ei24
-1.02892	1.89626	-1.95304	Organelles	Mmab
-1.15397	1.98224	-1.88496	Organelles	Nme6
-1.19837	1.40482	-1.9873	Organelles	Stk11ip
-1.09878	1.42503	-1.98983	Organelles	Lactb
-1.18034	1.50497	-1.76739	Organelles	Mtif3
-1.02965	1.4484	-1.76732	Organelles	Rcc1l
-1.06318	1.46298	-1.74742	Organelles	Shmt2
-1.13127	1.59599	-1.90971	Organelles	Uqcc1
-1.10513	1.54722	-1.84394	Organelles	Tfb1m
-1.14848	1.27574	-1.73901	Organelles	Fars2
-1.0807	1.33792	-1.75999	Organelles	Ptrh1
-1.08234	1.40817	-1.59526	Organelles	Mccc2
-1.27168	0.923581	-1.59434	Organelles	Dnajc11
-1.27573	1.15085	-1.5165	Organelles	Ssbp1
-1.34173	1.24248	-1.61965	Organelles	Mogs
-1.26669	1.27824	-1.64029	Organelles	Rint1
-1.09729	1.04085	-1.44884	Organelles	Mtg1
-1.0313	1.25299	-1.57243	Organelles	Nsun4
-1.04486	1.17674	-1.6423	Organelles	Timm10
-1.03564	1.08436	-1.60284	Organelles	Erlec1
-1.04081	1.14016	-1.56291	Organelles	Echs1
-0.976585	1.14944	-1.50877	Organelles	Mcat
-1.04098	1.15177	-1.49651	Organelles	Mcu
-0.801179	0.952196	-2.21569	Organelles	Rab12
-0.728809	0.916426	-2.03456	Organelles	Timm8b
-0.786823	0.916337	-2.03922	Organelles	Chchd4
-0.994276	0.837336	-2.15926	Organelles	Vwa8
-0.911185	1.07921	-1.81583	Organelles	Emc8
-0.855172	1.14406	-1.92312	Organelles	Cdk5rap3
-1.00844	0.950082	-1.87465	Organelles	Rbfa
-0.984062	0.955483	-1.71575	Organelles	Ktn1
-1.88938	2.19578	-1.43742	Organelles	Nipsnap2
-1.86817	2.13919	-1.41107	Organelles	Mcee
-1.85069	2.11532	-1.44106	Organelles	Nipsnap1
-1.76824	1.9808	-1.42263	Organelles	Nudt6
-1.74861	1.96308	-1.46703	Organelles	Cs
-1.7364	2.05522	-1.45346	Organelles	Ngrn
-1.76364	2.13548	-1.44434	Organelles	Cbr4
-1.80894	2.10245	-1.32598	Organelles	Manba
-1.84352	2.04086	-1.26419	Organelles	Zadh2
-1.83391	2.04329	-1.29255	Organelles	Hmgcl
-1.91931	2.09027	-1.24616	Organelles	Acsl6
-2.08232	1.96189	-1.24687	Organelles	Mtx1
-2.15607	2.04293	-1.27981	Organelles	Saraf
-2.07682	2.0372	-1.44482	Organelles	Ndufaf3
-2.09724	1.99731	-1.40415	Organelles	Mrps24
-1.9615	2.05341	-1.42571	Organelles	Arl6ip1
-1.86901	1.88502	-1.45796	Organelles	Gpam
-1.97067	1.9368	-1.46774	Organelles	Dnajb12
-2.02153	1.95159	-1.38832	Organelles	Yme1l1
-1.97034	1.90965	-1.36855	Organelles	Mrpl30
-1.95159	1.88443	-1.36618	Organelles	Odr4
-1.95948	1.89134	-1.36546	Organelles	Dlst
-1.87448	1.79231	-1.32181	Organelles	Ufsp2
-1.89263	1.81336	-1.35198	Organelles	Rhbdd1
-1.88042	1.8409	-1.35155	Organelles	Pde3b
-1.8954	1.86319	-1.34945	Organelles	Exd2
-1.91523	1.84401	-1.34418	Organelles	Cdk5rap1
-1.91364	1.81696	-1.27896	Organelles	Mfn1
-1.9406	1.83493	-1.30749	Organelles	Alg1
-1.99901	1.9532	-1.57986	Organelles	C1qbp
-1.89039	1.93892	-1.60966	Organelles	Pyroxd2
-1.87464	1.90801	-1.597	Organelles	Acadvl
-1.78191	1.21666	-0.941882	Organelles	Emc7
-1.73346	1.80532	-1.26169	Organelles	Pdia6
-1.72379	1.88062	-1.24576	Organelles	Lss
-1.70699	1.87652	-1.28687	Organelles	Hsd3b7
-1.66527	1.85252	-1.27936	Organelles	Lipa
-1.68855	1.84874	-1.25919	Organelles	Gfer
-1.7103	1.85384	-1.20064	Organelles	Dpp7
-1.701	1.88482	-1.3552	Organelles	Tmem68
-1.74154	1.94241	-1.29213	Organelles	Rmdn1
-1.76294	1.94437	-1.26645	Organelles	Lyrm7
-1.76465	1.93204	-1.26179	Organelles	Alg11
-1.81858	1.73757	-1.23884	Organelles	Plbd1
-1.78796	1.71767	-1.24844	Organelles	Slc27a4
-1.78264	1.68413	-1.27043	Organelles	Ndufa5
-1.76879	1.66878	-1.20515	Organelles	Mrpl4
-1.79808	1.66132	-1.20536	Organelles	Mia2
-1.79144	1.68437	-1.1658	Organelles	Ndufa6
-1.80054	1.66037	-1.16337	Organelles	Lclat1
-1.82526	1.70095	-1.19254	Organelles	Fam210a
-1.83928	1.68854	-1.1589	Organelles	Stim1
-1.85279	1.69666	-1.14628	Organelles	Fads1
-1.86394	1.7043	-1.17293	Organelles	Pigt
-1.85163	1.69275	-1.17037	Organelles	Mlec
-1.86056	1.72153	-1.17115	Organelles	Dbt
-1.87609	1.73384	-1.22222	Organelles	Vapa
-1.88057	1.74258	-1.18375	Organelles	Bnip1
-1.91597	1.73207	-1.14656	Organelles	Mtch1
-1.88224	1.71362	-1.11167	Organelles	Clcc1
-1.90272	1.69184	-1.0712	Organelles	Bnip3
-1.85268	1.65537	-1.10864	Organelles	Pigk
-1.84065	1.68213	-1.1175	Organelles	Pdzd8
-1.82409	1.61823	-1.07202	Organelles	Tapbp
-1.80477	1.62662	-1.0914	Organelles	Oxa1l
-1.79507	1.6163	-1.08126	Organelles	Tap1
-1.81559	1.64108	-1.08779	Organelles	Ncln
-1.80442	1.64386	-1.1058	Organelles	Micos13
-1.6472	1.58241	-1.33815	Organelles	Stt3b
-1.63118	1.58525	-1.3778	Organelles	Tecr
-1.72476	1.63926	-1.31672	Organelles	Pigu
-1.72363	1.62731	-1.29562	Organelles	Elovl1
-1.66925	1.61376	-1.2967	Organelles	Vapb
-1.67678	1.66976	-1.3621	Organelles	Iscu
-1.71538	1.67234	-1.32122	Organelles	Mrpl10
-1.68366	1.68277	-1.32412	Organelles	Ccpg1
-1.70056	1.69011	-1.33951	Organelles	Adam10
-1.70555	1.60861	-1.20946	Organelles	Ndufv2
-1.71338	1.58105	-1.20878	Organelles	Sec62
-1.73915	1.60217	-1.18191	Organelles	Ddrgk1
-1.70453	1.59154	-1.2441	Organelles	Rpn2
-1.71649	1.60583	-1.26854	Organelles	Pigs
-1.73446	1.63259	-1.26988	Organelles	Rab18
-1.73209	1.64159	-1.24675	Organelles	Clptm1l
-1.70999	1.65946	-1.23297	Organelles	Rab21
-1.75457	1.64876	-1.22411	Organelles	Mrpl44
-1.7313	1.65731	-1.21901	Organelles	Acsl5
-1.66051	1.75763	-1.13958	Organelles	Gla
-1.53046	1.71289	-1.30653	Organelles	Mydgf
-1.65514	1.72424	-1.28637	Organelles	Scpep1
-1.63071	1.69235	-1.26757	Organelles	Gns
-1.57457	1.71078	-1.20626	Organelles	Minpp1
-1.60122	1.72985	-1.24289	Organelles	Psap
-1.56177	1.69258	-1.25294	Organelles	Dguok
-1.66964	1.64594	-1.20917	Organelles	Colgalt1
-1.61836	1.66689	-1.19503	Organelles	Arsb
-1.6479	1.78133	-1.22915	Organelles	Nsdhl
-1.67508	1.78816	-1.21446	Organelles	Neu1
-1.59091	1.77556	-1.29503	Organelles	Ak2
-1.61973	1.77614	-1.28516	Organelles	Cpox
-1.6314	1.79895	-1.28718	Organelles	Nme3
-1.63259	1.79534	-1.28519	Organelles	Acp6
-1.55373	1.4388	-1.12927	Organelles	Mrpl19
-1.53108	1.43613	-1.14829	Organelles	Ddx28
-1.53786	1.41842	-1.1571	Organelles	Akap1
-1.52044	1.44231	-1.1165	Organelles	Rmdn3
-1.49025	1.43491	-1.13812	Organelles	Aifm1
-1.56249	1.46328	-1.10894	Organelles	Ndufs1
-1.54697	1.468	-1.10435	Organelles	Ndufa10
-1.58281	1.4734	-1.08952	Organelles	Mrps34
-1.57053	1.46923	-1.09722	Organelles	Mrpl43
-1.54872	1.49065	-1.13159	Organelles	Pgs1
-1.55685	1.48059	-1.14365	Organelles	Mrpl2
-1.55753	1.49018	-1.1549	Organelles	Mrpl12
-1.55454	1.5158	-1.16568	Organelles	Hars2
-1.56748	1.47797	-1.17779	Organelles	Mrpl53
-1.55793	1.45373	-1.17325	Organelles	Atp5f1b
-1.59754	1.49185	-1.12127	Organelles	Gadd45gip1
-1.59801	1.47681	-1.15466	Organelles	Agpat2
-1.61251	1.42887	-1.0018	Organelles	Txndc15
-1.64172	1.44667	-0.997289	Organelles	Slc25a42
-1.65451	1.42606	-1.04408	Organelles	Mrps35
-1.64143	1.44747	-1.03299	Organelles	Vdac2
-1.65164	1.45464	-1.05844	Organelles	Synj2bp
-1.66081	1.46519	-1.03669	Organelles	Erlin2
-1.61557	1.46973	-1.03164	Organelles	Slc25a19
-1.66373	1.49509	-1.05338	Organelles	Slc25a5
-1.63602	1.47996	-1.03031	Organelles	Ndufb3
-1.65176	1.48642	-1.03634	Organelles	Lpcat3
-1.63908	1.48361	-1.04923	Organelles	Parl
-1.64358	1.48209	-1.04795	Organelles	Erlin1
-1.63285	1.42099	-1.07669	Organelles	Ndufs2
-1.63947	1.5102	-1.07054	Organelles	Ndufs5
-1.62805	1.47332	-1.08867	Organelles	Ndufa13
-1.62689	1.47977	-1.09848	Organelles	Mrpl42
-1.62143	1.48573	-1.10619	Organelles	Emd
-1.63475	1.49676	-1.10204	Organelles	Apoo
-1.57001	1.39887	-1.08917	Organelles	Slc25a51
-1.53346	1.42416	-1.05036	Organelles	Mrpl58
-1.54418	1.45048	-1.0672	Organelles	Chp1
-1.57445	1.42989	-1.07057	Organelles	Sel1l
-1.5951	1.44597	-1.05112	Organelles	Ndufa8
-1.56898	1.46414	-1.04806	Organelles	Ube2g2
-1.56133	1.43233	-1.03111	Organelles	Ccdc51
-1.56924	1.44358	-1.04391	Organelles	Ndufs8
-1.57724	1.43727	-1.04338	Organelles	Agk
-1.67763	1.52932	-1.11105	Organelles	Ndufb8
-1.66043	1.54757	-1.11012	Organelles	Msmo1
-1.64295	1.52081	-1.13283	Organelles	Polg
-1.63129	1.5522	-1.18487	Organelles	Plod3
-1.64053	1.54288	-1.16151	Organelles	Tmx4
-1.66354	1.55998	-1.17148	Organelles	Mrpl23
-1.66796	1.52832	-1.17707	Organelles	Rnf185
-1.65749	1.57805	-1.24963	Organelles	Ndufs7
-1.65929	1.57109	-1.2281	Organelles	Ndufs6
-1.64425	1.57066	-1.21499	Organelles	Bckdk
-1.61082	1.53142	-1.2108	Organelles	Ndufv1
-1.61931	1.52307	-1.23014	Organelles	Alg9
-1.79629	1.5619	-0.977712	Organelles	Mavs
-1.73999	1.61148	-1.11068	Organelles	Hsdl1
-1.7738	1.59635	-1.10515	Organelles	Ghitm
-1.75401	1.56124	-1.08727	Organelles	Stt3a
-1.77383	1.59458	-1.04907	Organelles	Dhcr7
-1.69124	1.60466	-1.1442	Organelles	Ndufaf4
-1.69066	1.61099	-1.12255	Organelles	Ecsit
-1.69908	1.57205	-1.11307	Organelles	Ndufa2
-1.71898	1.58	-1.10579	Organelles	Mrps10
-1.71187	1.5839	-1.09957	Organelles	Bcap31
-1.69981	1.48515	-1.00918	Organelles	Cox18
-1.71894	1.52984	-1.02825	Organelles	Tmem160
-1.74134	1.55246	-1.03493	Organelles	Them6
-1.74155	1.50489	-1.04829	Organelles	Tmem223
-1.69938	1.53623	-1.08417	Organelles	Slc25a1
-1.71918	1.54639	-1.0708	Organelles	Ndufb10
-1.71121	1.50632	-1.08202	Organelles	Tmco1
-1.68241	1.52042	-1.07853	Organelles	Ndufb7
-1.68775	1.52908	-1.06209	Organelles	Ndufb6
-1.67735	1.51775	-1.05664	Organelles	Mboat7
-1.65977	1.52749	-1.04649	Organelles	Ermp1
-1.67609	1.5744	-1.05519	Organelles	Ndufs4
-1.76505	1.44977	-1.13001	Organelles	Elovl5
-1.65518	1.14331	-1.63039	Organelles	Rdh13
-1.69674	1.34516	-1.51188	Organelles	Fastkd5
-1.61668	1.80792	-1.7339	Organelles	Acsf3
-1.60621	1.88261	-1.59132	Organelles	Pld3
-1.66222	1.80413	-1.47133	Organelles	Fdxr
-1.6584	1.72621	-1.48709	Organelles	Aldh3a2
-1.70003	1.75257	-1.56358	Organelles	Tmlhe
-1.71051	1.75824	-1.58083	Organelles	Mlycd
-1.68144	1.79804	-1.60664	Organelles	Wars2
-1.64179	1.74837	-1.59435	Organelles	Ndufaf6
-1.62958	1.73821	-1.57465	Organelles	Mmut
-1.65649	1.76656	-1.55938	Organelles	Lias
-1.62582	1.74498	-1.53156	Organelles	Acat1
-1.76222	1.75129	-1.50656	Organelles	Pbxip1
-1.79748	1.73129	-1.49019	Organelles	Sco2
-1.76737	1.73992	-1.44522	Organelles	Ptges2
-1.73441	1.75261	-1.43851	Organelles	Dhcr24
-1.76454	1.72428	-1.37832	Organelles	Rdh11
-1.7606	1.77569	-1.3831	Organelles	Pnpla6
-1.81087	1.75877	-1.4132	Organelles	Sccpdh
-1.8126	1.80943	-1.43153	Organelles	Arl6ip5
-1.77409	1.79534	-1.55051	Organelles	Coq8a
-1.79334	1.84621	-1.53851	Organelles	Clpb
-1.73112	1.88056	-1.46771	Organelles	Nars2
-1.69771	1.86584	-1.48689	Organelles	Acadm
-1.60039	1.82874	-1.38926	Organelles	Htra2
-1.6483	1.77246	-1.39043	Organelles	Pitrm1
-1.6242	1.79686	-1.39254	Organelles	Alg12
-1.4536	1.76963	-1.40092	Organelles	Idua
-1.50553	1.767	-1.41262	Organelles	Oxnad1
-1.66551	1.66607	-1.47541	Organelles	Dcakd
-1.66545	1.66245	-1.43206	Organelles	Osbpl8
-1.63616	1.6335	-1.44054	Organelles	Use1
-1.76034	1.65271	-1.4741	Organelles	Ggcx
-1.54098	1.55575	-1.49376	Organelles	Mthfd1l
-1.53235	1.56118	-1.51365	Organelles	Tufm
-1.52202	1.5667	-1.5175	Organelles	Rtn4ip1
-1.47473	1.55445	-1.49037	Organelles	Decr1
-1.55358	1.58254	-1.41584	Organelles	Tfam
-1.48171	1.59228	-1.44272	Organelles	Coa7
-1.5124	1.56429	-1.44663	Organelles	Atad1
-1.51949	1.59886	-1.44048	Organelles	Acads
-1.52302	1.62466	-1.48324	Organelles	Idh3g
-1.55614	1.60805	-1.50012	Organelles	Aldh18a1
-1.5721	1.67498	-1.47398	Organelles	Opa1
-1.55706	1.67763	-1.4889	Organelles	Dars2
-1.56596	1.68809	-1.43352	Organelles	Acot13
-1.56412	1.65419	-1.45874	Organelles	Pdk4
-1.57855	1.62782	-1.46171	Organelles	Bckdhb
-1.53465	1.6382	-1.43548	Organelles	Hdhd3
-1.55311	1.6312	-1.43231	Organelles	Acad8
-1.60131	1.59853	-1.57999	Organelles	Gdap2
-1.51192	1.66173	-1.58819	Organelles	Qrsl1
-1.54755	1.65346	-1.56683	Organelles	Hax1
-1.51306	1.62601	-1.54801	Organelles	Hadhb
-1.52594	1.69075	-1.52644	Organelles	Fdft1
-1.59201	1.67576	-1.53513	Organelles	Smim12
-1.58042	1.70108	-1.51492	Organelles	Oxsm
-1.58699	1.71557	-1.56296	Organelles	Rars2
-1.595	1.73028	-1.56454	Organelles	Acaa2
-1.46648	1.54161	-1.7213	Organelles	Mars2
-1.389	1.5664	-1.69932	Organelles	Preb
-1.47771	1.61624	-1.60421	Organelles	Foxred1
-1.42806	1.58943	-1.64581	Organelles	Slc39a7
-1.43976	1.58742	-1.65028	Organelles	Asph
-1.2821	1.56886	-1.89007	Organelles	Fundc2
-1.32541	1.63027	-1.74913	Organelles	Immp1l
-1.27523	1.56955	-1.69156	Organelles	Scap
-1.33221	1.5339	-1.78433	Organelles	Pdk1
-1.40556	1.59141	-1.78071	Organelles	Sec61a1
-1.39902	1.59722	-1.80997	Organelles	Ccdc47
-1.40034	1.5862	-1.8186	Organelles	Agpat5
-1.22403	1.37311	-1.55069	Organelles	Serac1
-1.29293	1.47348	-1.68401	Organelles	Letmd1
-1.28679	1.47616	-1.59934	Organelles	Tars2
-1.27093	1.45633	-1.63106	Organelles	Hadha
-1.25772	1.44746	-1.65316	Organelles	Tomm70
-1.25134	1.4267	-1.63703	Organelles	Clpx
-1.30132	1.50893	-1.51208	Organelles	Mecr
-1.26982	1.5485	-1.4846	Organelles	Fastkd1
-1.33943	1.48991	-1.5595	Organelles	Gatb
-1.38325	1.48343	-1.6057	Organelles	Dnaja3
-1.36081	1.56451	-1.55166	Organelles	Pnpt1
-1.40086	1.52706	-1.52667	Organelles	Supv3l1
-1.42958	1.60178	-1.55288	Organelles	Rnf170
-1.44449	1.54116	-1.57203	Organelles	Gcdh
-1.46521	1.54135	-1.53415	Organelles	Cox15
-1.36812	1.46304	-1.47253	Organelles	Sec61b
-1.41807	1.50783	-1.47265	Organelles	Tsfm
-1.42198	1.4773	-1.48337	Organelles	Rpn1
-1.44788	1.5138	-1.49536	Organelles	Atp5pd
-1.50543	1.46055	-1.56074	Organelles	Pgam5
-1.49661	1.43164	-1.48481	Organelles	Ankle2
-1.47044	1.41204	-1.53297	Organelles	Abhd12
-1.05381	0.81418	-0.893853	Organelles	Ilvbl
-1.22947	0.6928	-0.939841	Organelles	Hsd17b10
-1.46977	0.831619	-1.09282	Organelles	Emc3
-1.49	0.926245	-1.06862	Organelles	Pdss2
-1.40021	0.831541	-0.969254	Organelles	Auh
-1.39838	1.06953	-1.14454	Organelles	Trmt10c
-1.26148	0.978228	-1.27096	Organelles	Phb2
-1.46556	1.42599	-1.14842	Organelles	Maip1
-1.47001	1.40158	-1.15468	Organelles	Mtif2
-1.46924	1.40551	-1.16756	Organelles	Dap3
-1.44133	1.40669	-1.19175	Organelles	Ccdc115
-1.42078	1.46509	-1.13341	Organelles	Ndufaf5
-1.36492	1.46354	-1.15965	Organelles	Siae
-1.40925	1.49922	-1.18748	Organelles	Asah1
-1.45647	1.39091	-1.24066	Organelles	Tap2
-1.45438	1.41376	-1.24758	Organelles	Ndufa9
-1.47013	1.43059	-1.25074	Organelles	Mrps36
-1.43557	1.40957	-1.26852	Organelles	Mpc2
-1.43546	1.3898	-1.22572	Organelles	Prcp
-1.41827	1.40519	-1.23663	Organelles	Nudt8
-1.41342	1.37492	-1.23394	Organelles	Lyrm4
-1.40539	1.39314	-1.21385	Organelles	Pmpcb
-1.38546	1.39018	-1.22241	Organelles	Tfb2m
-1.43356	1.48586	-1.24991	Organelles	Txndc5
-1.4025	1.47137	-1.26107	Organelles	Pdia3
-1.3811	1.45794	-1.24652	Organelles	Tor1a
-1.40136	1.45819	-1.24488	Organelles	Hspa13
-1.39802	1.45687	-1.22546	Organelles	Glud1
-1.39999	1.4925	-1.22824	Organelles	Fuca1
-1.34125	1.47055	-1.24134	Organelles	Fkbp2
-1.35353	1.41886	-1.25171	Organelles	Glmp
-1.36982	1.43795	-1.25378	Organelles	Dhrs1
-1.36805	1.40892	-1.26953	Organelles	Nln
-1.37669	1.4031	-1.25178	Organelles	Acsl4
-1.41705	1.31191	-1.12465	Organelles	Mrps18a
-1.37431	1.33535	-1.09844	Organelles	Prodh
-1.42809	1.32758	-1.18689	Organelles	Lpcat1
-1.39393	1.34358	-1.17549	Organelles	Bckdha
-1.36299	1.40991	-1.14876	Organelles	Pla2g15
-1.35753	1.39188	-1.17469	Organelles	Crtap
-1.34648	1.3149	-1.13413	Organelles	Slc25a46
-1.33513	1.32556	-1.14478	Organelles	Hexb
-1.31281	1.35732	-1.13586	Organelles	Sirt5
-1.30626	1.35875	-1.14787	Organelles	Plin2
-1.32565	1.36967	-1.16339	Organelles	Nme4
-1.3485	1.33671	-1.19452	Organelles	Hsd17b11
-1.31283	1.33903	-1.17781	Organelles	Coq5
-1.30399	1.36205	-1.20409	Organelles	Acot2
-1.42145	1.46279	-1.3754	Organelles	Ogdh
-1.46144	1.47874	-1.39525	Organelles	Polg2
-1.46787	1.50463	-1.37928	Organelles	Cpt2
-1.43006	1.48217	-1.3151	Organelles	Pptc7
-1.38356	1.46192	-1.34238	Organelles	Tmem109
-1.36552	1.42406	-1.3114	Organelles	Clybl
-1.35266	1.45447	-1.31844	Organelles	Bphl
-1.36858	1.32236	-1.2676	Organelles	Fastkd2
-1.36821	1.38269	-1.29277	Organelles	Idh3b
-1.33782	1.3801	-1.31913	Organelles	Gfm1
-1.36964	1.3621	-1.34375	Organelles	Ndufaf7
-1.37374	1.36857	-1.33035	Organelles	Gde1
-1.31399	1.34493	-1.32069	Organelles	Tbrg4
-1.30873	1.34507	-1.32415	Organelles	Dhrsx
-1.33296	1.3861	-1.26774	Organelles	Sumf2
-1.33122	1.399	-1.28061	Organelles	Ldah
-1.32649	1.38426	-1.24117	Organelles	Gtpbp3
-1.29085	1.36442	-1.27075	Organelles	Ccdc58
-1.27308	1.40391	-1.45567	Organelles	Ptcd2
-1.2439	1.35433	-1.45544	Organelles	Dmac2
-1.34466	1.40288	-1.42326	Organelles	Iba57
-1.34959	1.38445	-1.4317	Organelles	Hsdl2
-1.29505	1.41067	-1.35287	Organelles	Oxct1
-1.31318	1.42161	-1.33042	Organelles	Sigmar1
-1.21504	1.36805	-1.35038	Organelles	Mccc1
-1.24571	1.3209	-1.38044	Organelles	Lmf2
-1.28058	1.3794	-1.40167	Organelles	Ybey
-1.28907	1.34948	-1.37121	Organelles	Gtpbp6
-1.26817	1.3586	-1.37426	Organelles	Dld
-1.30585	1.36493	-1.35283	Organelles	Acadsb
-1.53406	1.62022	-1.14942	Organelles	Naglu
-1.59363	1.45318	-1.30029	Organelles	Xpnpep3
-1.55766	1.48494	-1.24165	Organelles	Ndufa12
-1.57242	1.50288	-1.2708	Organelles	Tmem192
-1.53031	1.45473	-1.21874	Organelles	Tmem245
-1.52992	1.47373	-1.19766	Organelles	Pycr1
-1.48778	1.47577	-1.19345	Organelles	Rdh14
-1.5279	1.49497	-1.17715	Organelles	Mfn2
-1.51221	1.50151	-1.1979	Organelles	Entpd5
-1.49688	1.47812	-1.25105	Organelles	Pecr
-1.47111	1.47403	-1.24653	Organelles	Ears2
-1.47732	1.45915	-1.27049	Organelles	Acad9
-1.46122	1.53214	-1.27639	Organelles	Macrod1
-1.47954	1.55248	-1.25125	Organelles	Hspa5
-1.46606	1.52678	-1.22004	Organelles	Sil1
-1.48449	1.55777	-1.20637	Organelles	Uggt1
-1.51508	1.56542	-1.21757	Organelles	Ctsz
-1.44898	1.59835	-1.30913	Organelles	Erp29
-1.48645	1.6232	-1.29979	Organelles	Diablo
-1.52318	1.6378	-1.24045	Organelles	Tor1b
-1.47645	1.62057	-1.22977	Organelles	Glb1
-1.4774	1.59802	-1.24969	Organelles	Cnpy3
-1.55951	1.53346	-1.32648	Organelles	Ndufb11
-1.51164	1.58068	-1.2872	Organelles	Nt5dc3
-1.51551	1.5352	-1.30002	Organelles	Coq8b
-1.47826	1.53371	-1.35177	Organelles	Lars2
-1.47212	1.5363	-1.3278	Organelles	Abhd10
-1.28936	1.15081	-1.09326	Organelles	Rpusd4
-1.28488	1.13737	-1.04801	Organelles	Oxld1
-1.34951	1.19737	-1.06777	Organelles	Mtfr1
-1.34238	1.18071	-1.04341	Organelles	Mgst3
-1.36572	1.22466	-1.03669	Organelles	Noa1
-1.33802	1.2127	-1.00877	Organelles	Tmem43
-1.33045	1.20149	-1.01834	Organelles	Alg6
-1.36917	1.26063	-1.06325	Organelles	Ndufab1
-1.3487	1.28087	-1.05649	Organelles	Mrpl49
-1.37035	1.30681	-1.0765	Organelles	Malsu1
-1.37451	1.28529	-1.08306	Organelles	Uqcrh
-1.37379	1.31123	-1.04551	Organelles	Mrps7
-1.35462	1.3041	-1.04222	Organelles	Esyt1
-1.33556	1.26466	-1.02019	Organelles	Mrps25
-1.3289	1.27942	-1.03189	Organelles	Mrpl18
-1.32969	1.28716	-1.01482	Organelles	Slc25a22
-1.32202	1.29059	-1.02259	Organelles	Mt-Cyb
-1.34454	1.28287	-1.01398	Organelles	Uqcrfs1
-1.34088	1.28859	-1.01435	Organelles	Sdhc
-1.33841	1.28396	-1.01601	Organelles	Cyc1
-1.35922	1.2778	-1.012	Organelles	Tmem70
-1.36258	1.26406	-1.00635	Organelles	Mrps14
-1.36375	1.29078	-1.02278	Organelles	Tomm40
-1.3631	1.29009	-1.02415	Organelles	Mrpl16
-1.34477	1.29747	-1.01713	Organelles	Slc25a11
-1.3547	1.29413	-1.01613	Organelles	Tomm22
-1.35376	1.29953	-1.01526	Organelles	Uqcrc2
-1.37605	1.30576	-1.02043	Organelles	Sacm1l
-1.37756	1.30359	-1.02055	Organelles	Cisd1
-1.31424	1.23542	-1.06277	Organelles	Mrps11
-1.32543	1.26324	-1.05435	Organelles	Mrps21
-1.31369	1.25276	-1.05183	Organelles	Grsf1
-1.2972	1.26246	-1.0137	Organelles	Uqcrc1
-1.29504	1.2562	-1.0163	Organelles	Reep3
-1.30118	1.2584	-1.02741	Organelles	Mrps18c
-1.3059	1.26813	-1.03108	Organelles	Hmox2
-1.30876	1.26594	-1.01622	Organelles	Hm13
-1.31256	1.27909	-1.01569	Organelles	Cyb5r1
-1.31158	1.27247	-1.01522	Organelles	Dpm1
-1.31648	1.27127	-1.01585	Organelles	Cox20
-1.3156	1.2711	-1.01493	Organelles	Clptm1
-1.27846	1.27517	-1.02544	Organelles	Slc25a3
-1.27521	1.29844	-1.04172	Organelles	Usp30
-1.27521	1.29844	-1.04172	Organelles	Tmem65
-1.27521	1.29844	-1.04172	Organelles	Smim13
-1.27521	1.29844	-1.04172	Organelles	Slc38a9
-1.27521	1.29844	-1.04172	Organelles	Slc25a44
-1.27521	1.29844	-1.04172	Organelles	Slc25a35
-1.27521	1.29844	-1.04172	Organelles	Manbal
-1.27521	1.29844	-1.04172	Organelles	Arsg
-1.24271	1.22154	-1.01583	Organelles	Surf1
-1.26408	1.21949	-1.01753	Organelles	Degs1
-1.26074	1.22887	-1.01872	Organelles	Timmdc1
-1.26384	1.23301	-1.01515	Organelles	Pgrmc1
-1.25515	1.2293	-1.01454	Organelles	Cox5a
-1.24803	1.24732	-1.02523	Organelles	mt-Co3
-1.25885	1.24682	-1.0178	Organelles	Surf4
-1.26034	1.24926	-1.01621	Organelles	Cox4i1
-1.28593	1.2463	-1.03013	Organelles	Pnkd
-1.28351	1.2417	-1.0249	Organelles	Armc10
-1.27758	1.25907	-1.01503	Organelles	Wls
-1.27872	1.24488	-1.01513	Organelles	Vmp1
-1.27265	1.24769	-1.01511	Organelles	Uqcrb
-1.27314	1.2479	-1.01114	Organelles	Dpm3
-1.27228	1.23901	-1.00859	Organelles	Ubac2
-1.26448	1.23758	-1.00973	Organelles	Rft1
-1.27201	1.23588	-1.01577	Organelles	Pdhx
-1.27343	1.22972	-1.01902	Organelles	Dlat
-1.27961	1.23719	-1.01695	Organelles	Amfr
-1.32043	1.25876	-1.09024	Organelles	Pon2
-1.30515	1.27587	-1.10514	Organelles	Atl3
-1.30443	1.3267	-1.09271	Organelles	Mrps6
-1.50943	1.29973	-1.14472	Organelles	Cnih4
-1.50752	1.37895	-1.0136	Organelles	Tmem143
-1.51297	1.38201	-1.01333	Organelles	Oma1
-1.52869	1.38669	-1.01329	Organelles	Mpv17
-1.53563	1.34712	-1.01295	Organelles	Tmem11
-1.53674	1.35134	-1.05492	Organelles	Tomm20
-1.53299	1.36271	-1.03592	Organelles	Vdac1
-1.5464	1.40632	-1.01438	Organelles	Ebp
-1.56451	1.39484	-1.00392	Organelles	Atp5pf
-1.43991	1.36087	-1.03734	Organelles	Rhot2
-1.42295	1.37764	-1.05806	Organelles	Mrpl27
-1.45722	1.35211	-1.04923	Organelles	Mrps31
-1.47848	1.35853	-1.046	Organelles	Mrpl47
-1.47088	1.35116	-1.04998	Organelles	Mrpl32
-1.45578	1.34189	-1.06573	Organelles	Tmbim6
-1.4738	1.36434	-1.02402	Organelles	Timm29
-1.47065	1.36932	-1.03287	Organelles	Sco1
-1.47756	1.37742	-1.03084	Organelles	Rmnd1
-1.47933	1.37372	-1.04546	Organelles	Mrpl15
-1.49116	1.36885	-1.02161	Organelles	Syvn1
-1.49267	1.37668	-1.01904	Organelles	Atp5f1d
-1.45758	1.36675	-1.01111	Organelles	Abcb8
-1.48293	1.37946	-1.08782	Organelles	Mrps9
-1.45914	1.38742	-1.08086	Organelles	Mrps27
-1.47148	1.37579	-1.06286	Organelles	Mrpl41
-1.50154	1.40851	-1.11246	Organelles	Mrpl48
-1.50046	1.407	-1.08814	Organelles	Mrpl28
-1.47857	1.41582	-1.09602	Organelles	Bcl2
-1.50641	1.38824	-1.05608	Organelles	Mrps33
-1.51997	1.38644	-1.04635	Organelles	Mrpl17
-1.50255	1.40805	-1.04465	Organelles	Mrpl50
-1.49033	1.40551	-1.04945	Organelles	Tmx1
-1.4924	1.4049	-1.04731	Organelles	Elmod2
-1.49446	1.37563	-1.06651	Organelles	Mrpl24
-1.50502	1.37236	-1.08008	Organelles	Mrpl1
-1.51814	1.3706	-1.07157	Organelles	Tmem126a
-1.52753	1.38495	-1.09353	Organelles	Abcb7
-1.38037	1.35019	-1.03925	Organelles	Timm17a
-1.45125	1.3044	-1.03389	Organelles	Sfxn5
-1.44224	1.29422	-1.04495	Organelles	Stoml2
-1.46565	1.29368	-1.02559	Organelles	Derl2
-1.45006	1.32514	-1.01453	Organelles	Mrps12
-1.44375	1.34115	-1.01728	Organelles	Ndufb2
-1.44942	1.33681	-1.02422	Organelles	Ndufa7
-1.43414	1.34237	-1.02049	Organelles	Fam162a
-1.46273	1.33877	-1.02176	Organelles	Dpagt1
-1.45076	1.32554	-1.03422	Organelles	Alg14
-1.42363	1.33592	-1.08175	Organelles	Mrpl38
-1.43499	1.30735	-1.07859	Organelles	Mrpl55
-1.42181	1.32823	-1.0612	Organelles	Mrps5
-1.43395	1.32559	-1.04848	Organelles	Mrpl40
-1.43197	1.30304	-1.05759	Organelles	Mrps2
-1.41703	1.31219	-1.04893	Organelles	Mrpl22
-1.40443	1.29377	-1.02827	Organelles	Mrps15
-1.40203	1.31709	-1.03734	Organelles	Mrpl37
-1.38957	1.31975	-1.04078	Organelles	Uqcc3
-1.42257	1.33934	-1.03631	Organelles	Ptpn1
-1.42718	1.33546	-1.03385	Organelles	Pgrmc2
-1.4278	1.32556	-1.02988	Organelles	Mrpl13
-1.40696	1.33536	-1.04441	Organelles	Slmap
-1.41005	1.33283	-1.03639	Organelles	Hccs
-1.41692	1.31057	-1.02316	Organelles	Cox7b
-1.41988	1.3263	-1.01734	Organelles	Abcb10
-1.02057	1.08622	-1.27938	Organelles	Txn2
-1.08817	1.13231	-1.31908	Organelles	Mrpl46
-1.04714	1.09937	-1.31848	Organelles	Ttyh3
-1.0664	1.11389	-1.3237	Organelles	Etfa
-1.11303	1.10621	-1.25505	Organelles	Hsp90b1
-1.10891	1.15154	-1.24629	Organelles	Hint2
-1.08026	1.13716	-1.24595	Organelles	Edem3
-1.09573	1.02098	-1.30147	Organelles	Vps13d
-1.09634	1.07023	-1.28482	Organelles	Retreg1
-1.09634	1.07023	-1.28482	Organelles	Coa6
-1.04488	1.04464	-1.21581	Organelles	Ganab
-1.08285	1.04373	-1.214	Organelles	Sdf2l1
-1.08035	1.07096	-1.23752	Organelles	Cnpy4
-1.01321	1.00693	-1.36761	Organelles	Eif2ak3
-1.02701	1.02111	-1.25395	Organelles	Ero1a
-0.995644	1.04685	-1.26279	Organelles	Ak3
-0.988186	1.00041	-1.24787	Organelles	Prkcsh
-0.970219	0.999373	-1.28216	Organelles	Agpat3
-1.35924	1.17003	-1.28198	Organelles	Fech
-1.33878	1.23917	-1.32082	Organelles	Ccdc127
-1.22638	1.20301	-1.13965	Organelles	Timm44
-1.18421	1.20753	-1.13183	Organelles	Mpst
-1.2034	1.21642	-1.12755	Organelles	Gfm2
-1.28932	1.27343	-1.14817	Organelles	Pmpca
-1.28641	1.25623	-1.15106	Organelles	Hspa9
-1.25045	1.2717	-1.1206	Organelles	Gaa
-1.25877	1.28209	-1.15073	Organelles	Dtymk
-1.25624	1.23734	-1.13722	Organelles	Glrx5
-1.21942	1.24955	-1.12298	Organelles	Gpd2
-1.22507	1.25205	-1.15132	Organelles	Dglucy
-1.29161	1.22381	-1.20456	Organelles	P4ha1
-1.30662	1.23249	-1.19418	Organelles	Cmc2
-1.36776	1.2385	-1.17104	Organelles	Gnpat
-1.31642	1.2106	-1.12694	Organelles	Mrm2
-1.17668	1.10819	-1.21185	Organelles	Sirt3
-1.18826	1.15286	-1.25582	Organelles	Fam136a
-1.21878	1.24125	-1.21248	Organelles	Suclg1
-1.23255	1.24109	-1.21738	Organelles	Spryd4
-1.23611	1.25628	-1.20062	Organelles	Hibadh
-1.22483	1.24743	-1.19534	Organelles	Ppif
-1.23273	1.24711	-1.19641	Organelles	Atpaf2
-1.19959	1.20778	-1.1781	Organelles	Hscb
-1.20764	1.21884	-1.19335	Organelles	Trnt1
-1.22322	1.22304	-1.18935	Organelles	Taco1
-1.2227	1.22031	-1.20202	Organelles	Aldh2
-1.2295	1.21979	-1.24112	Organelles	H6pd
-1.19876	1.19873	-1.22621	Organelles	Hspd1
-1.21548	1.18923	-1.2328	Organelles	Atl2
-1.19367	1.22285	-1.22628	Organelles	Bcat2
-1.19299	1.20296	-1.20701	Organelles	Ak4
-1.17951	1.17909	-1.16115	Organelles	Iars2
-1.17955	1.17846	-1.16618	Organelles	Fmc1
-1.17352	1.18214	-1.18013	Organelles	Gpt2
-1.16701	1.18837	-1.17628	Organelles	Fh
-1.17307	1.19476	-1.18546	Organelles	Eci1
-1.19137	1.16406	-1.17998	Organelles	Coq3
-1.15889	1.20644	-1.24176	Organelles	Erap1
-1.15917	1.18927	-1.21782	Organelles	Nadk2
-1.16222	1.20019	-1.22185	Organelles	Got2
-1.15941	1.17783	-1.21007	Organelles	Acsf2
-1.15075	1.17199	-1.26979	Organelles	Sucla2
-1.13507	1.17753	-1.2858	Organelles	Hspe1
-1.13496	1.19557	-1.30279	Organelles	D2hgdh
-1.17921	1.23889	-1.25429	Organelles	Hibch
-1.15388	1.22028	-1.28416	Organelles	Pdia4
-1.14866	1.22604	-1.27913	Organelles	Aco2
-1.14638	1.30662	-1.3113	Organelles	Hacd2
-1.26983	1.31647	-1.33834	Organelles	Pdp1
-1.26955	1.30702	-1.31954	Organelles	Suclg2
-1.26264	1.31139	-1.28036	Organelles	Sumf1
-1.23365	1.30478	-1.29387	Organelles	Mesd
-1.27257	1.28207	-1.29193	Organelles	L2hgdh
-1.20844	1.24993	-1.32835	Organelles	Tst
-1.22069	1.32952	-1.23558	Organelles	Btd
-1.30967	1.32739	-1.22463	Organelles	Pus1
-1.30131	1.3118	-1.23183	Organelles	Mipep
-1.28625	1.29239	-1.24905	Organelles	Dnajb11
-1.28226	1.31109	-1.21128	Organelles	Hacd3
-1.27625	1.32035	-1.19715	Organelles	Sod2
-1.26235	1.3141	-1.20323	Organelles	Ctsc
-1.25848	1.25564	-1.23017	Organelles	Trap1
-1.26837	1.27953	-1.22217	Organelles	Vars2
-1.25009	1.25932	-1.25743	Organelles	Idh3a
-1.24476	1.28764	-1.25028	Organelles	Hdhd5
-1.24385	1.2835	-1.23018	Organelles	Abhd11
-1.05308	0.909023	-1.04641	Organelles	Tmem131
-0.994739	0.92896	-0.992129	Organelles	Mrps22
-1.00356	0.964809	-1.02512	Organelles	Mrps30
-0.999951	1.00002	-1.0004	Organelles	Tmem208
-0.999951	1.00002	-1.0004	Organelles	Tm7sf2
-0.999951	1.00002	-1.0004	Organelles	Srebf1
-0.999951	1.00002	-1.0004	Organelles	Osgepl1
-0.999951	1.00002	-1.0004	Organelles	Lamb1
-0.999951	1.00002	-1.0004	Organelles	Hmgcr
-0.951642	0.951377	-1.01128	Organelles	Tk2
-0.963194	0.994928	-1.02631	Organelles	Mblac2
-0.972258	0.969792	-1.01897	Organelles	Rab7a
-1.04789	1.03051	-1.03728	Organelles	Nfu1
-1.04545	1.0219	-1.03817	Organelles	Fdx2
-1.05709	1.03211	-1.06302	Organelles	Isca2
-1.04299	1.03992	-1.06454	Organelles	Coq9
-1.02556	1.00064	-1.04552	Organelles	Sdhaf2
-1.03139	1.011	-1.06428	Organelles	Clpp
-1.04062	1.02201	-1.10114	Organelles	Fdx1
-1.00354	1.02359	-1.07418	Organelles	Rexo2
-1.02832	1.02234	-1.02609	Organelles	Ostm1
-1.0136	1.01651	-1.01301	Organelles	Mrps26
-1.04113	1.04532	-0.999461	Organelles	Tm7sf3
-1.04189	1.03808	-1.00079	Organelles	Reep5
-1.02831	1.04537	-1.00463	Organelles	Endod1
-1.01774	1.04727	-1.01616	Organelles	Cyp20a1
-1.10986	1.06329	-1.00396	Organelles	Gk
-1.08276	1.06527	-1.03806	Organelles	Taz
-1.07779	1.05909	-1.03133	Organelles	Rtn3
-1.07637	1.0227	-1.03216	Organelles	Ociad1
-1.08324	1.03984	-1.02978	Organelles	Mmaa
-1.05962	1.04866	-1.02502	Organelles	Reep6
-1.06336	1.04228	-1.01352	Organelles	Fxn
-1.06033	1.06227	-0.99689	Organelles	Slc35f6
-1.07176	1.06955	-1.00139	Organelles	Itgb1
-1.0765	1.07763	-1.00745	Organelles	Bcl2l13
-1.0624	0.9599	-1.17642	Organelles	Nenf
-0.986893	1.04754	-1.12033	Organelles	Man2b1
-1.01131	1.02111	-1.15382	Organelles	Them4
-0.970711	0.98857	-1.11007	Organelles	Fuca2
-1.07908	1.08078	-1.14946	Organelles	Lamp2
-1.05788	1.06857	-1.1661	Organelles	Gcsh
-1.04366	1.07135	-1.0788	Organelles	Aldh6a1
-1.07577	1.05597	-1.11248	Organelles	Grpel1
-1.08109	1.06828	-1.10914	Organelles	Acadl
-1.20364	1.07264	-1.02939	Organelles	Ptcd3
-1.19702	1.15213	-1.02471	Organelles	Rdh10
-1.18448	1.14812	-1.00257	Organelles	Tmub1
-1.16494	1.15566	-1.00634	Organelles	Kdsr
-1.14532	1.12077	-1.03373	Organelles	Slirp
-1.15935	1.13136	-1.03376	Organelles	Lonp1
-1.16414	1.11878	-1.01607	Organelles	Pdhb
-1.17146	1.13792	-1.01946	Organelles	Letm1
-1.13649	1.14084	-1.00593	Organelles	Cyb5r3
-1.14351	1.13539	-1.01223	Organelles	Lamtor5
-1.14598	1.13563	-1.01063	Organelles	Canx
-1.15111	1.14288	-1.00783	Organelles	Tmx3
-1.15437	1.14349	-1.00919	Organelles	Slc33a1
-1.15028	1.1551	-1.00549	Organelles	Atp6ap1
-1.12439	1.12126	-1.00191	Organelles	Rtn4
-1.11166	1.12089	-1.00425	Organelles	Fitm2
-1.09174	1.1022	-1.01698	Organelles	Slc25a10
-1.09537	1.09072	-1.00243	Organelles	Etfdh
-1.09309	1.10308	-0.998794	Organelles	Cyb5a
-1.1304	1.04828	-1.05057	Organelles	Afg1l
-1.10293	1.0795	-1.05527	Organelles	Pccb
-1.11501	1.08791	-1.03284	Organelles	Apmap
-1.10508	1.09279	-1.04448	Organelles	Adpgk
-1.22774	1.17356	-1.01468	Organelles	Npc1
-1.24793	1.17206	-1.03231	Organelles	Nus1
-1.25266	1.17333	-1.03983	Organelles	Mrpl39
-1.26948	1.19408	-1.01573	Organelles	Pdha1
-1.21678	1.21578	-1.01355	Organelles	Sfxn1
-1.22456	1.22912	-1.01944	Organelles	Slc25a12
-1.22177	1.22377	-1.01904	Organelles	Cdipt
-1.17672	1.19305	-1.01564	Organelles	Slc38a7
-1.18429	1.18932	-1.0118	Organelles	Sdhb
-1.18994	1.18575	-1.01849	Organelles	Vkorc1l1
-1.17609	1.18093	-1.00883	Organelles	Por
-1.19179	1.21301	-1.02156	Organelles	Zmpste24
-1.19259	1.21409	-1.02034	Organelles	Cers2
-1.20193	1.19315	-1.00668	Organelles	Sdha
-1.19453	1.18955	-1.00942	Organelles	Praf2
-1.19761	1.18443	-1.01235	Organelles	Timm50
-1.20262	1.18519	-1.01337	Organelles	Cyp51a1
-1.21423	1.19996	-1.01292	Organelles	Faf2
-1.20217	1.20283	-1.01907	Organelles	Slc25a13
-1.20214	1.20358	-1.0119	Organelles	Sfxn3
-1.20814	1.20067	-1.01305	Organelles	Cyb5b
-1.20808	1.20436	-1.01583	Organelles	Atp2a2
-1.21103	1.18394	-1.02317	Organelles	Acp2
-1.20098	1.05286	-1.17975	Organelles	Vps13a
-1.21434	1.04903	-1.14236	Organelles	Acsl3
-1.20851	1.18075	-1.09053	Organelles	Lrpprc
-1.2006	1.17661	-1.07894	Organelles	Lnpk
-1.18895	1.14716	-1.10767	Organelles	Sdhaf1
-1.17959	1.16032	-1.05897	Organelles	Ndufaf2
-1.1586	1.13718	-1.07141	Organelles	Tmem106b
-1.13029	1.12061	-1.08513	Organelles	Pcca
-1.1036	1.13573	-1.09407	Organelles	Hmox1
-1.10781	1.10963	-1.15885	Organelles	Pck2
-1.11603	1.13149	-1.14048	Organelles	Oat
-1.14366	1.12842	-1.19196	Organelles	Etfb
-1.13158	1.14798	-1.16495	Organelles	Epdr1
-1.14866	1.16556	-1.17103	Organelles	Aldh4a1
-1.15497	1.17768	-1.10743	Organelles	Ppa2
-1.13984	1.13474	-1.13641	Organelles	Me2
-1.14916	1.14376	-1.14492	Organelles	Gls
-1.15366	1.14603	-1.13422	Organelles	Prdx3
-1.15589	1.14415	-1.14112	Organelles	Dmac2l
-1.17015	1.15764	-1.11705	Organelles	Ethe1
-1.16134	1.1523	-1.1273	Organelles	Aars2
2.36214	-1.17517	-2.36034	Cytoplasm	Pop7
2.4577	-1.78139	-2.26117	Cytoplasm	Lrrc41
1.69054	-1.50109	-1.81545	Cytoplasm	Trmt1l
1.88137	-1.68188	-1.91865	Cytoplasm	Casc3
1.07479	-2.48998	-1.03232	Cytoplasm	Dtx3l
1.27069	-2.15727	-1.2859	Cytoplasm	Ctbp2
1.23158	-2.11871	-1.0945	Cytoplasm	Cnot7
1.69281	-1.82982	-1.23944	Cytoplasm	Trip13
1.56962	-2.23733	-1.5358	Cytoplasm	Gtf2f2
1.99977	-2.4617	-1.40915	Cytoplasm	Irf2bp2
0.911843	-0.98634	-1.5856	Cytoplasm	Pop1
1.42263	-1.42607	-1.00066	Cytoplasm	Senp8
1.37499	-1.48686	-1.09636	Cytoplasm	Exosc4
1.23553	-1.52519	-0.956676	Cytoplasm	Exosc2
1.31155	-1.38125	-1.47224	Cytoplasm	Mlh1
1.25859	-1.52834	-1.33833	Cytoplasm	Setdb1
1.29937	-1.5245	-1.41452	Cytoplasm	Hltf
1.35247	-1.33075	-1.24807	Cytoplasm	Mapk12
1.50395	-1.08714	-1.49225	Cytoplasm	Hnrnpul1
0.654701	-1.38883	-1.0903	Cytoplasm	Snrpb
0.953897	-1.75138	-1.14737	Cytoplasm	Mcm2
1.05162	-1.71408	-0.942867	Cytoplasm	Slc4a1ap
1.03303	-1.38483	-1.09433	Cytoplasm	Wdr55
0.944381	-1.51296	-1.02119	Cytoplasm	Pop4
1.21178	-1.25208	-1.0279	Cytoplasm	Sart3
1.08842	-1.13116	-1.17024	Cytoplasm	Ppp4r3a
1.03202	-1.0364	-1.06475	Cytoplasm	Foxk1
0.999962	-1.0002	-1.00034	Cytoplasm	Nudt15
0.999962	-1.0002	-1.00034	Cytoplasm	Dcaf10
1.0057	-1.1617	-0.985862	Cytoplasm	Ttc5
1.01254	-1.19495	-1.01145	Cytoplasm	Exosc1
0.922454	-1.1827	-0.946751	Cytoplasm	Ccar2
0.811586	-1.32716	-0.692525	Cytoplasm	Polr3a
0.292187	-0.249776	-1.03953	Cytoplasm	Trmt6
-0.0376097	-0.544314	-0.865148		Zkscan1
0.105955	-0.677091	-0.990021	Cytoplasm	Smpd4
0.685658	-2.10205	-0.728299	Cytoplasm	Hmgn2
0.567953	-2.39315	-0.517061	Cytoplasm	Med12
0.467828	-2.37929	-0.387345	Cytoplasm	Clp1
-0.439649	-1.86653	0.446113	Nucleus	Kdm1a
-0.364409	-2.14838	0.312992	Nucleus	Wdr18
-0.209676	-1.99977	0.313573	Nucleus	Npm1
-0.266736	-1.80272	0.152516	Nucleus	Rrp8
-0.075019	-1.80239	0.0402788	Nucleus	Fam98b
0.0299812	-1.9055	-0.083849	Cytoplasm	Cebpb
0.22123	-2.0798	-0.148407	Cytoplasm	Setx
0.223349	-2.0471	-0.038015	Cytoplasm	Htatsf1
0.183513	-1.66293	-0.247267	Cytoplasm	Kdm3b
0.473245	-1.51095	-0.481386	Cytoplasm	Etv6
0.406664	-1.44249	-0.411298	Cytoplasm	Dhx15
0.330036	-1.33546	-0.358458	Cytoplasm	Larp7
0.459815	-1.35916	-0.331556	Cytoplasm	Trim28
-0.159702	-1.39343	-0.208626		Gtf2i
-0.265584	-1.2795	-0.100278		Pspc1
-0.429599	-1.05706	-0.223668		Nono
-0.322276	-1.12297	-0.181703		Ddx39a
-0.261593	-0.90804	-0.498085		Sfpq
-0.309952	-1.30539	0.253803	Nucleus	Rfc4
0.0427324	-1.44068	0.0850721	Cytoplasm;Nucleus	Bop1
-0.0370965	-1.0492	0.0848161	Nucleus	Ncor2
-1.30892	0.230389	-0.352721	Organelles	Gpatch8
-1.49628	0.459453	-0.393116	Organelles	Ilf2
-0.650006	-0.258756	-0.24762		Ilf3
-1.14513	-0.281226	-0.001551		Ints3
-1.33036	-0.225477	-0.0495342		Hnrnph3
-0.93967	-0.5335	0.206158	Nucleus	Polr3e
-1.19403	-0.516432	0.286249	Nucleus	Mybbp1a
-1.21993	-0.664734	0.318734	Nucleus	Pum3
-0.868812	1.62273	-2.29046	Organelles	Hnrnpa3
-1.6916	2.01646	-1.91819	Organelles	Tor1aip1
-1.04826	1.08376	-1.3781	Organelles	Plscr1
-0.999951	1.00002	-0.99979	Organelles	Rbmxl1
-1.34561	1.25595	-1.03548	Organelles	Banp
-1.12091	0.429698	-1.36106	Organelles	Noc4l
-0.782163	0.251712	-1.56448	Organelles	Nrm
-0.346623	0.371501	-1.17721	Organelles	Tarbp2
-0.731948	0.345314	-0.983098	Organelles	Adar
-2.55492	-1.22851	2.05257	Nucleus	Khdrbs1
-2.5586	-1.44917	2.3461	Nucleus	Snrpa
-2.40969	-1.44694	2.20357	Nucleus	Znf207
-2.28483	-1.65308	2.22646	Nucleus	Tp53bp1
-2.37664	-1.60947	2.30618	Nucleus	Rbpj
-2.25157	-1.53282	2.15015	Nucleus	Dek
-2.41699	-1.7062	2.46325	Nucleus	Scaf4
-2.46439	-1.63505	2.46815	Nucleus	Snrpc
-2.39504	-1.87539	2.44429	Nucleus	Snrpd3
-2.29234	-1.73339	2.38924	Nucleus	Srrt
-2.36485	-1.7883	2.40718	Nucleus	Prpf19
-2.27333	-1.83835	2.37899	Nucleus	Cstf1
-2.74429	-1.60298	2.70197	Nucleus	Wdr5
-2.6246	-1.62098	2.50387	Nucleus	Morf4l1
-2.60372	-1.52598	2.52145	Nucleus	Ccar1
-0.887558	-2.14031	1.0506	Nucleus	Polr2h
-0.916084	-2.08695	0.928299	Nucleus	Med27
-1.12933	-2.13745	1.21334	Nucleus	Med1
-0.931657	-2.1661	1.24864	Nucleus	Ctnnbl1
-1.11825	-1.93134	1.32193	Nucleus	Rb1
-1.14458	-1.95973	1.20721	Nucleus	Ncbp3
-0.447553	-1.59447	0.592698	Nucleus	Plrg1
-0.374724	-1.69672	0.634895	Nucleus	Rpp30
-0.622751	-1.50904	0.796138	Nucleus	Mtrex
-0.640795	-1.61937	0.624763	Nucleus	Med23
-0.657847	-1.62479	0.748045	Nucleus	Mcm3ap
-0.801786	-1.80862	0.811999	Nucleus	Pelp1
-0.657508	-1.81703	0.778524	Nucleus	Nup50
-0.725838	-1.91176	0.752895	Nucleus	Nelfa
-0.545505	-1.93514	0.734686	Nucleus	Hnrnpu
-0.630866	-1.96501	0.786239	Nucleus	Scaf1
-0.718763	-2.19897	0.645374	Nucleus	Cwc22
-1.19535	-1.59761	0.776526	Nucleus	Supt6h
-0.899295	-1.62941	0.774266	Nucleus	Zhx1
-0.926432	-1.57564	0.743534	Nucleus	Nfat5
-1.14601	-1.85154	0.899363	Nucleus	Prpf4
-0.853744	-1.71957	0.929547	Nucleus	Ddx46
-0.885737	-1.85059	1.06084	Nucleus	Rangap1
-0.909303	-1.76279	1.14783	Nucleus	Aqr
-1.02522	-1.18916	0.814665	Nucleus	Nup160
-0.95483	-1.17815	0.717351	Nucleus	Nop2
-0.969482	-1.17067	0.753216	Nucleus	Hp1bp3
-0.974534	-1.35825	0.803171	Nucleus	Pwp2
-0.978197	-1.21491	0.898202	Nucleus	Urb1
-0.964179	-1.184	0.929575	Nucleus	Nup85
-1.07227	-1.15053	0.885354	Nucleus	Ranbp2
-1.09083	-1.19414	0.923044	Nucleus	Xrn2
-1.07385	-1.33421	0.990357	Nucleus	Tra2a
-1.05525	-1.27377	0.950845	Nucleus	Tbl3
-1.03928	-1.242	0.942622	Nucleus	Rcc1
-1.16425	-1.3177	1.24781	Nucleus	Tmpo
-1.01803	-1.4995	1.07616	Nucleus	Sun1
-1.13665	-1.30807	1.06358	Nucleus	Wdr36
-1.02411	-1.38042	1.06863	Nucleus	Rcor1
-1.0545	-1.3704	1.11423	Nucleus	Dkc1
-1.6394	-0.809243	0.996198	Nucleus	Hdgfl2
-1.59794	-1.03095	1.06306	Nucleus	Hnrnpdl
-1.48279	-1.00298	0.948304	Nucleus	Sun2
-1.50709	-1.04281	1.02613	Nucleus	Hnrnpl
-1.53353	-1.08243	0.907658	Nucleus	Ftsj3
-1.40671	-0.907609	0.938464	Nucleus	Hnrnpa0
-1.27986	-0.817943	0.941709	Nucleus	Tex10
-1.26959	-0.937123	1.06023	Nucleus	Rbbp4
-1.17367	-1.00456	1.05169	Nucleus	Lmnb1
-1.21588	-1.13661	1.01635	Nucleus	Zc3h14
-1.20735	-1.19933	1.09582	Nucleus	Lmna
-1.29026	-1.0776	1.11793	Nucleus	Imp4
-1.36734	-1.21676	0.992401	Nucleus	Hnrnpa2b1
-1.33139	-1.11259	0.996456	Nucleus	Hnrnpa1
-1.17757	-1.02081	0.756041	Nucleus	Ddx18
-1.16304	-1.01238	0.929439	Nucleus	Lmnb2
-1.17545	-1.04663	0.86209	Nucleus	Dcaf13
-1.05678	-1.19878	0.434079	Nucleus	Tcerg1
-1.23457	-0.950049	0.42541	Nucleus	Ddx24
-0.587317	-1.27772	0.292535	Nucleus	Rbm26
-0.785001	-1.14853	0.360596	Nucleus	Bub3
-0.829056	-1.28085	0.639591	Nucleus	Hnrnpul2
-0.785933	-1.38416	0.623509	Nucleus	Nbn
-0.764246	-1.41642	0.675761	Nucleus	Hcfc1
-0.575594	-1.16093	0.548249	Nucleus	Hnrnpab
-0.67362	-1.18183	0.778264	Nucleus	Alyref
-1.37361	-2.19519	1.54294	Nucleus	Rbm22
-1.49138	-2.08473	1.50213	Nucleus	Mre11
-1.20868	-2.07694	1.40841	Nucleus	Yeats4
-1.34601	-2.09597	1.35395	Nucleus	Leo1
-1.38268	-1.98442	1.37295	Nucleus	Eif4a3
-1.56386	-1.82722	1.66445	Nucleus	Sf3a2
-1.43193	-1.83712	1.6946	Nucleus	Nsmce4a
-1.44967	-1.8933	1.60419	Nucleus	Safb2
-1.21649	-1.79264	1.48916	Nucleus	Usp39
-1.37734	-1.87524	1.48353	Nucleus	Nxf1
-1.40266	-1.76749	1.55759	Nucleus	Srsf10
-1.42802	-1.77767	1.53213	Nucleus	Raly
-1.3205	-1.77287	1.51036	Nucleus	Snw1
-1.36498	-1.77131	1.503	Nucleus	Emg1
-1.48265	-1.69872	1.65439	Nucleus	Srsf9
-1.4398	-1.69328	1.59304	Nucleus	Matr3
-1.4255	-1.65201	1.60355	Nucleus	Hmg20a
-1.35943	-1.65436	1.64342	Nucleus	Dimt1
-1.15092	-1.53009	1.09922	Nucleus	Rfc3
-1.26261	-1.49939	1.06356	Nucleus	Nop10
-1.15123	-1.66174	1.13531	Nucleus	Srsf11
-1.3266	-1.64392	0.979994	Nucleus	Med4
-1.3283	-1.77031	1.17828	Nucleus	Prpf31
-1.56131	-1.55785	1.23644	Nucleus	Rad50
-1.46574	-1.628	1.4506	Nucleus	Sf3a1
-1.36537	-1.59511	1.43989	Nucleus	Gar1
-1.37799	-1.5499	1.53736	Nucleus	Nup188
-1.32754	-1.56356	1.49598	Nucleus	Exosc9
-1.4506	-1.46642	1.40359	Nucleus	Sf3b2
-1.49674	-1.47547	1.36699	Nucleus	Pds5b
-1.4198	-1.48884	1.44367	Nucleus	Safb
-1.40682	-1.46335	1.48988	Nucleus	Fbl
-1.33697	-1.4519	1.42159	Nucleus	Ddx5
-1.57356	-1.49498	1.47564	Nucleus	Sf3a3
-1.55099	-1.52471	1.49518	Nucleus	Sart1
-1.6351	-1.55216	1.53782	Nucleus	Rbm15
-1.66138	-1.47139	1.42306	Nucleus	Rbm14
-1.71235	-1.51731	1.42174	Nucleus	Prpf6
-1.35704	-1.26545	1.42528	Nucleus	Rif1
-1.22452	-1.34469	1.42037	Nucleus	Gtf3c3
-1.32265	-1.36843	1.58837	Nucleus	Ehmt1
-1.1991	-1.59932	1.48147	Nucleus	Smarca5
-1.35395	-1.46393	1.18993	Nucleus	Rbm39
-1.33949	-1.4258	1.28343	Nucleus	Ddx50
-1.29252	-1.49872	1.35445	Nucleus	Scaf11
-1.26235	-1.5493	1.41397	Nucleus	Prkdc
-1.18871	-1.57144	1.3259	Nucleus	Rrp9
-1.19567	-1.47185	1.25427	Nucleus	Tra2b
-1.2067	-1.48019	1.23955	Nucleus	Ercc2
-1.21435	-1.51255	1.27583	Nucleus	Hnrnpc
-1.20123	-1.53579	1.29686	Nucleus	Bcas2
-2.1594	-1.11061	1.49257	Nucleus	Pds5a
-2.17685	-1.17812	1.58032	Nucleus	Smchd1
-1.79566	-0.800045	1.37249	Nucleus	Noc3l
-1.79532	-0.852143	1.28	Nucleus	Dhx9
-1.5353	-1.02874	1.35888	Nucleus	Nup155
-1.50124	-0.993921	1.29138	Nucleus	Nup107
-1.49547	-1.13698	1.40392	Nucleus	Prpf40a
-1.57058	-1.09498	1.4432	Nucleus	Wdr46
-1.66973	-1.11703	1.198	Nucleus	Prpf4b
-1.68441	-0.984751	1.3058	Nucleus	Nup93
-1.34488	-1.1744	1.28598	Nucleus	Ints6
-1.54495	-1.28518	1.29277	Nucleus	Gtpbp4
-1.54158	-1.23418	1.4506	Nucleus	Rbm25
-1.52986	-1.29989	1.45622	Nucleus	Ddx17
-1.86365	-1.52454	1.49122	Nucleus	Myef2
-1.74816	-1.31533	1.42133	Nucleus	Srsf1
-1.73954	-1.3652	1.41533	Nucleus	Nfic
-1.8546	-1.35805	1.50484	Nucleus	Srsf7
-1.59781	-1.29576	1.57092	Nucleus	Gle1
-1.57911	-1.32144	1.60667	Nucleus	Gtf3c1
-1.61668	-1.32253	1.63718	Nucleus	Lyar
-1.61503	-1.30937	1.62664	Nucleus	Ccnk
-1.71831	-1.41047	1.61713	Nucleus	Snrpa1
-1.74307	-1.37306	1.6383	Nucleus	Sf3b1
-1.74315	-1.38807	1.64051	Nucleus	Phf5a
-1.69222	-1.3934	1.54778	Nucleus	Thoc3
-1.71578	-1.28996	1.56085	Nucleus	Rpf2
-1.71537	-1.27106	1.66715	Nucleus	Smarce1
-1.7188	-1.31325	1.65989	Nucleus	Baz1b
-1.8365	-0.996723	1.60004	Nucleus	Nsa2
-1.77839	-1.01849	1.49781	Nucleus	Rpl7l1
-1.79281	-0.999858	1.54863	Nucleus	Ngdn
-1.72282	-1.22108	1.41432	Nucleus	Zfr
-1.77973	-1.2055	1.47539	Nucleus	Rbmx
-1.82951	-1.14018	1.46892	Nucleus	Chd2
-1.68924	-1.16736	1.49494	Nucleus	Rbm28
-1.69288	-1.17046	1.49683	Nucleus	Nup98
-1.70888	-1.20429	1.55813	Nucleus	Rbm34
-1.6746	-1.18365	1.56178	Nucleus	Sin3a
-1.68014	-1.17478	1.53415	Nucleus	Ddx51
-1.79826	-1.1005	1.56547	Nucleus	Ddx56
[truncated: 6,337 more rows]

## Sheet: SVM TKD
SVM-subcellular compartment prediction
FLT3-ITD-TKD CTRL
Cytoplasm	Organelles	Nucleus	Assigned cell compartment	Gene
-0.25991	0.344434	-1.61353	Organelles	Nktr
-0.34946	0.506069	-1.649	Organelles	Dcp1b
-0.791127	0.479936	-1.24754	Organelles	Tfeb
-0.483261	0.38726	-1.26426	Organelles	Lypla1
-0.480931	0.488552	-1.19126	Organelles	Dicer1
-0.568867	0.593761	-1.19317	Organelles	Msra
-0.486052	0.504343	-1.46706	Organelles	Ttc1
-0.364685	0.526883	-1.37575	Organelles	Rptor
-0.809285	0.839389	-1.47977	Organelles	Sirt2
-0.665804	0.703927	-1.50671	Organelles	Sh3glb2
-1.1978	1.01532	-1.52948	Organelles	Lrrc57
-1.07888	1.06221	-1.42278	Organelles	Cutc
-1.22913	1.13503	-1.28815	Organelles	Pex5
-1.19753	1.14513	-1.41307	Organelles	Snx30
-1.19753	1.14513	-1.41307	Organelles	Rgn
-1.06582	1.22169	-1.22695	Organelles	Map3k5
-1.04512	1.23318	-1.31157	Organelles	Zswim8
-1.21332	1.14223	-1.00742	Organelles	Sos1
-1.1049	1.14178	-1.11185	Organelles	Lap3
-1.31467	1.16392	-1.12553	Organelles	Strn3
-1.14187	0.648259	-1.0968	Organelles	Nek1
-1.00336	0.681395	-1.12012	Organelles	Tfe3
-0.915606	0.994572	-1.21501	Organelles	Maged2
-0.862406	1.0018	-1.34869	Organelles	Rpl35
-0.911437	0.917926	-0.995264	Organelles	Aldh9a1
-0.932063	0.964837	-1.02046	Organelles	Kyat1
-0.954005	1.0085	-1.02287	Organelles	Akr1b10
-1.70272	1.68698	-1.24899	Organelles	Desi1
-1.64603	1.61315	-1.29887	Organelles	Ncoa4
-1.54787	1.37728	-1.31806	Organelles	Nr3c1
-1.72364	1.40411	-1.01979	Organelles	Strn4
-0.672345	0.0723183	-0.809171	Organelles	Trappc13
-1.05021	0.152718	-0.641603	Organelles	Lsm14b
-1.20901	-0.221892	0.0231961	Nucleus	Ppp2ca
0.470381	-2.17176	-0.515028	Cytoplasm	C1orf109
0.281378	-2.11473	-0.0757424	Cytoplasm	Chmp2a
0.601611	-2.07834	-0.181009	Cytoplasm	Cul1
0.469033	-1.99322	-0.29783	Cytoplasm	Arhgap5
0.540701	-1.94027	0.0325182	Cytoplasm;Nucleus	Oga
0.883941	-2.74839	-0.872472	Cytoplasm	Srpk1
0.337317	-3.0996	-0.0494054	Cytoplasm	Smn1
0.209901	-3.07915	-0.114563	Cytoplasm	Kpna3
0.384436	-2.83101	-0.112102	Cytoplasm	Golga3
0.314869	-2.86778	0.0517442	Cytoplasm;Nucleus	Prkra
0.523314	-3.07269	-0.483888	Cytoplasm	Enah
-0.408186	-2.66417	0.541923	Nucleus	Kpna6
-0.737939	-2.74524	0.72596	Nucleus	Polr2b
-0.670603	-2.36509	0.569467	Nucleus	Tcp11l1
0.0225857	-2.676	0.51039	Cytoplasm;Nucleus	Cul4a
-0.435872	-2.15983	0.623567	Nucleus	Sptbn1
-0.318333	-2.10883	0.435418	Nucleus	Kctd1
-0.227382	-2.30832	0.329117	Nucleus	Rpl27
-0.0500118	-2.29833	0.451481	Nucleus	Mcm7
-0.18544	-1.57336	0.277816	Nucleus	Sbds
-0.346334	-1.53751	0.281024	Nucleus	Wdr61
-0.0279234	-1.74095	0.209856	Nucleus	Nmi
-0.181997	-1.81774	0.195871	Nucleus	Snf8
0.106872	-1.64052	0.149549	Cytoplasm;Nucleus	Rps6ka4
-0.624828	-1.1055	0.406152	Nucleus	Hnrnpd
-0.502326	-1.21092	0.281082	Nucleus	Hpf1
-0.518861	-1.08914	0.207146	Nucleus	Abcf1
-2.02944	-0.465465	0.881471	Nucleus	Tnfaip2
-2.06065	-1.60136	2.06909	Nucleus	Polr1a
-2.20357	-1.52339	2.06922	Nucleus	Rbm3
-0.901236	-2.07873	1.14201	Nucleus	Rae1
-0.773635	-2.44183	0.974647	Nucleus	Znf787
-1.11418	-2.37417	1.22634	Nucleus	Cirbp
-1.2695	-2.51454	1.43494	Nucleus	Ddx55
-1.23804	-2.29695	1.42137	Nucleus	Thoc7
-1.14285	-1.7285	0.877134	Nucleus	Pcbp2
-0.973742	-1.76131	0.850234	Nucleus	Srsf5
-0.974975	-1.74313	1.13298	Nucleus	Tpr
-1.45599	-1.77004	1.35504	Nucleus	Dctn5
-1.51035	-1.79849	1.48385	Nucleus	Phf6
-1.48025	-1.38542	1.3031	Nucleus	Srsf3
-1.18378	-1.3861	1.16357	Nucleus	Dynll1
-1.2418	-1.56986	1.28637	Nucleus	Xrcc5
2.54291	-2.16369	-2.52237	Cytoplasm	Rps19
2.10379	-2.21158	-1.54912	Cytoplasm	Rpl5
2.18035	-2.19025	-1.56699	Cytoplasm	Capns1
2.20204	-2.02739	-1.56904	Cytoplasm	Smap2
2.30299	-2.13648	-1.65988	Cytoplasm	Glrx
1.80193	-2.54881	-1.65154	Cytoplasm	Rpl35a
2.22212	-2.83454	-1.60574	Cytoplasm	Oxsr1
2.18391	-2.6849	-1.82462	Cytoplasm	Ccdc50
2.08275	-2.55091	-1.53916	Cytoplasm	Sec23b
2.19723	-2.49885	-1.49115	Cytoplasm	Rps10
2.13261	-2.46087	-1.65267	Cytoplasm	Ywhag
2.51986	-2.45494	-2.03514	Cytoplasm	Rpl31
2.50842	-2.3997	-1.93279	Cytoplasm	Dennd4c
2.3271	-2.45699	-1.86144	Cytoplasm	Rpl14
2.45214	-2.37073	-1.71217	Cytoplasm	Uba5
2.35326	-2.18965	-2.16604	Cytoplasm	Nagk
2.74052	-2.89628	-1.76694	Cytoplasm	Rps6
2.47013	-2.63728	-1.8636	Cytoplasm	Serbp1
2.63417	-2.66123	-1.72519	Cytoplasm	Rps3
2.54395	-2.81832	-1.65535	Cytoplasm	Psma7
2.43214	-2.69313	-1.63965	Cytoplasm	Rps5
2.45415	-3.10116	-1.56312	Cytoplasm	Ywhab
2.70085	-3.23512	-1.62651	Cytoplasm	Rps8
2.65888	-3.14395	-1.60712	Cytoplasm	Rps9
2.63827	-3.20141	-1.59994	Cytoplasm	Rpl7a
2.90142	-2.66185	-2.40023	Cytoplasm	Srpk2
3.29176	-3.04141	-2.16212	Cytoplasm	Rpl34
3.16086	-2.83342	-2.23995	Cytoplasm	Rpl23
2.80094	-2.88157	-2.08175	Cytoplasm	Ppp2cb
2.725	-2.93042	-2.09951	Cytoplasm	Rps13
3.02568	-3.09514	-2.0681	Cytoplasm	Rps4x
2.9022	-3.13126	-1.96456	Cytoplasm	Aak1
2.05673	-1.46882	-2.45984	Cytoplasm	Dffa
1.58391	-1.51111	-2.56264	Cytoplasm	Pym1
1.87166	-1.4197	-2.78851	Cytoplasm	Akap11
1.32196	-0.633386	-2.08994	Cytoplasm	Rpl13
1.06985	-0.727332	-2.56451	Cytoplasm	Lgals3
1.32302	-0.821315	-2.38742	Cytoplasm	Nudt3
0.195267	-0.832092	-1.51214	Cytoplasm	Tsc1
0.369446	-0.741289	-1.1883	Cytoplasm	Dync1li2
0.379341	-0.568237	-1.30644	Cytoplasm	Rpl38
0.508556	-0.526394	-1.22032	Cytoplasm	Vcp
0.59706	-0.519675	-1.31481	Cytoplasm	Hgh1
0.486596	-0.593332	-1.29586	Cytoplasm	Nit1
0.512342	-0.579132	-1.35989	Cytoplasm	Rpl17
0.647505	-0.663974	-1.67387	Cytoplasm	Rplp2
0.773002	-0.489355	-1.65131	Cytoplasm	Dnaja2
0.699517	-0.478856	-1.50977	Cytoplasm	Cul5
0.54103	-0.482831	-1.56879	Cytoplasm	Tbc1d2b
0.578691	-0.557231	-1.45707	Cytoplasm	Akt2
0.604337	-0.411199	-1.92158	Cytoplasm	Borcs7
0.122415	-0.0910658	-1.92331	Cytoplasm	Gstm5
0.271797	-0.149323	-1.85424	Cytoplasm	Rpl7
0.215269	-0.16226	-1.78709	Cytoplasm	Rnf31
0.34846	-0.258807	-1.52087	Cytoplasm	Rpl28
0.418636	-0.406113	-1.50664	Cytoplasm	Tsc22d2
0.215653	-0.248348	-1.58552	Cytoplasm	Cog4
0.210278	-0.109578	-1.58565	Cytoplasm	Mien1
0.2605	-0.128325	-1.4923	Cytoplasm	Lpin1
0.20367	-0.143283	-1.52059	Cytoplasm	Cc2d1a
0.109637	-0.0813994	-1.31104	Cytoplasm	Nudt4
0.145892	-0.099076	-1.43774	Cytoplasm	Pla2g4a
0.538899	-0.194266	-1.35166	Cytoplasm	Ufd1
0.485075	-0.131187	-1.16846	Cytoplasm	Dus2
0.16568	-0.531746	-1.11927	Cytoplasm	Atp6v1a
0.194432	-0.191877	-1.13686	Cytoplasm	Nit2
0.180072	-0.304495	-1.30377	Cytoplasm	Ahcyl2
0.0314679	0.0533894	-1.61265	Cytoplasm;Organelles	Rpl18
-0.0639707	0.0971497	-1.50191	Organelles	Rictor
-0.167135	0.0360527	-1.17282	Organelles	Smg9
-0.0194013	0.0583466	-1.24167	Organelles	Ggps1
0.164542	0.252823	-1.80332	Cytoplasm;Organelles	Bag2
-0.101869	0.198289	-2.02086	Organelles	Wdr13
0.0867276	-1.74678	-0.644753	Cytoplasm	Micall1
0.629408	-1.4948	-0.673978	Cytoplasm	Mycbp2
0.583151	-1.4106	-0.564236	Cytoplasm	Smad4
0.59424	-1.35716	-0.609779	Cytoplasm	Ptpn6
0.317157	-1.29266	-0.95244	Cytoplasm	Washc3
0.450768	-1.30655	-0.830423	Cytoplasm	Bicd2
0.389404	-1.22447	-0.704762	Cytoplasm	Hmgcs1
0.366327	-1.14526	-0.722059	Cytoplasm	Sec16a
0.447521	-1.12568	-0.837318	Cytoplasm	Apeh
0.45485	-1.13431	-0.492458	Cytoplasm	Armc8
0.367423	-1.15391	-0.563697	Cytoplasm	Apex1
0.241921	-1.21375	-0.5735	Cytoplasm	Inppl1
0.32984	-1.29913	-0.308437	Cytoplasm	Mettl16
0.341539	-1.57702	-0.340746	Cytoplasm	Arfgap3
0.0588121	-1.05244	-0.325166	Cytoplasm	Srp68
0.156608	-1.11347	-0.234788	Cytoplasm	Denr
0.112882	-1.15867	-0.00796666	Cytoplasm	Srp19
-0.527141	-0.913909	-0.606578		Srp54
-0.312703	-0.666932	-0.711364		Dhrs11
-0.0550266	-1.0003	-1.00021		Usp13
-0.0550266	-1.0003	-1.00021		Rapgef2
-0.0550266	-1.0003	-1.00021		Ppcdc
-0.0550266	-1.0003	-1.00021		Camk2d
0.0475927	-0.850457	-0.603944	Cytoplasm	Hspb1
0.0573709	-0.728758	-0.583139	Cytoplasm	Ap1s2
0.0664922	-0.2533	-0.718772	Cytoplasm	Trip4
-0.171261	-0.494217	-1.08334		Thumpd1
0.731316	-0.690514	-1.38736	Cytoplasm	Hook3
0.777558	-0.743059	-1.2681	Cytoplasm	Ugp2
0.796781	-0.647814	-1.17251	Cytoplasm	Ubr2
0.733091	-0.683904	-1.20687	Cytoplasm	Nrbp2
0.790628	-0.704604	-1.20265	Cytoplasm	Camkk2
0.710073	-0.546154	-1.07915	Cytoplasm	Gemin7
0.658896	-0.601171	-1.09644	Cytoplasm	Tbc1d13
0.573487	-0.61496	-0.874438	Cytoplasm	Flnc
0.634369	-0.784161	-1.15601	Cytoplasm	Ccdc43
0.556431	-0.791168	-1.02705	Cytoplasm	Hlcs
0.591899	-0.880274	-0.986793	Cytoplasm	Mov10
0.790063	-0.864951	-0.868752	Cytoplasm	Gps1
0.737757	-0.902895	-0.935431	Cytoplasm	Lasp1
0.773958	-0.896942	-1.01035	Cytoplasm	Eif2b5
0.990628	-0.899361	-1.0634	Cytoplasm	Psme4
0.951756	-0.84676	-1.05703	Cytoplasm	Usp4
0.966472	-0.876298	-1.04214	Cytoplasm	Pnpo
0.976741	-0.91227	-1.01033	Cytoplasm	Eif4ebp1
0.91187	-0.910438	-1.07147	Cytoplasm	Ubxn6
0.915587	-0.905149	-1.01043	Cytoplasm	Cpped1
0.880352	-0.70637	-1.06482	Cytoplasm	Eif2b2
0.819224	-0.780502	-1.15332	Cytoplasm	Idh1
0.821739	-0.811058	-1.07586	Cytoplasm	Nqo1
0.882294	-0.83157	-1.0439	Cytoplasm	Cbl
0.745723	-1.05199	-0.899914	Cytoplasm	Ywhaq
0.788523	-1.16648	-0.959477	Cytoplasm	Trappc1
0.771929	-1.11286	-0.988428	Cytoplasm	Ldhb
0.822099	-1.31975	-0.855072	Cytoplasm	Eif2ak2
0.772813	-1.24963	-0.830008	Cytoplasm	Zc3hav1l
0.794436	-1.1393	-0.815405	Cytoplasm	Hmgb3
1.46876	-0.869327	-1.47254	Cytoplasm	Map2k3
1.22085	-1.0354	-1.58672	Cytoplasm	Ykt6
1.24628	-0.985687	-1.51551	Cytoplasm	Eef1a2
1.28357	-0.913039	-1.58735	Cytoplasm	Mocs2
1.32135	-1.03535	-1.35799	Cytoplasm	Ppp2r1b
1.19601	-0.974252	-1.85197	Cytoplasm	Rpl11
1.0279	-0.74007	-1.82576	Cytoplasm	Ciao3
0.938601	-0.684983	-1.67126	Cytoplasm	Prkaa1
0.848041	-0.76308	-1.57003	Cytoplasm	Synrg
0.934117	-1.06703	-1.5414	Cytoplasm	Cog1
0.968365	-0.987345	-1.31751	Cytoplasm	Ripk1
0.929351	-1.01331	-1.39911	Cytoplasm	Prkaca
0.93152	-0.979745	-1.38489	Cytoplasm	Trmt10a
0.931331	-0.969405	-1.45693	Cytoplasm	Ubqln1
0.813102	-0.921663	-1.50582	Cytoplasm	Ddhd2
0.699836	-1.00018	-1.44244	Cytoplasm	Gnb1l
0.699836	-1.00018	-1.44244	Cytoplasm	Dapk3
0.977445	-0.741204	-1.32005	Cytoplasm	Tsc2
0.88843	-0.919539	-1.24988	Cytoplasm	Nudcd3
0.854662	-0.835945	-1.32507	Cytoplasm	Irak1
0.660031	-1.07064	-1.83483	Cytoplasm	Fau
0.86246	-2.01501	-0.806611	Cytoplasm	Mkrn2
0.888614	-2.16169	-0.824022	Cytoplasm	Trappc3
0.83792	-2.10569	-0.80952	Cytoplasm	Ube2d2
0.938814	-2.18785	-0.730535	Cytoplasm	Trmt2a
0.878367	-2.37447	-0.892031	Cytoplasm	Tcf25
0.663231	-1.89717	-0.699521	Cytoplasm	Phldb1
0.861512	-1.7443	-0.671513	Cytoplasm	Exoc8
0.766512	-1.49569	-0.961381	Cytoplasm	Map3k4
0.811607	-1.49778	-0.886039	Cytoplasm	Otud6b
0.786294	-1.55268	-0.909928	Cytoplasm	Rps25
0.791697	-1.59473	-0.822435	Cytoplasm	Stat6
0.734083	-1.59662	-0.819954	Cytoplasm	Rnf214
0.617269	-1.73987	-1.09363	Cytoplasm	Dtd1
1.19764	-1.88874	-1.16003	Cytoplasm	Ssu72
1.20645	-1.81746	-0.980452	Cytoplasm	Rpsa
1.26677	-1.75328	-0.977511	Cytoplasm	S100a1
1.18466	-1.72331	-1.1041	Cytoplasm	Ythdc2
1.09222	-1.7622	-1.02177	Cytoplasm	Dhps
1.10518	-1.76377	-1.10041	Cytoplasm	Rpl30
1.1882	-1.69233	-0.817401	Cytoplasm	Snupn
0.892433	-1.70755	-1.09905	Cytoplasm	Dnajc21
0.956116	-1.47651	-1.04286	Cytoplasm	Ddx20
0.982179	-1.5373	-0.939165	Cytoplasm	Dctn6
0.915709	-1.51821	-0.893401	Cytoplasm	Birc6
1.02793	-1.64027	-0.850222	Cytoplasm	Ap3b1
1.06622	-1.63005	-1.01458	Cytoplasm	Naa15
1.10893	-1.6625	-0.989522	Cytoplasm	Vta1
1.13169	-1.5926	-0.97946	Cytoplasm	Rpl10
1.10328	-1.58859	-0.955208	Cytoplasm	Cdkn2c
1.02587	-1.68925	-1.00621	Cytoplasm	Rpl15
0.980266	-1.66298	-1.02674	Cytoplasm	Pik3r4
1.0017	-1.95903	-0.997123	Cytoplasm	Ccdc9
0.917987	-1.76447	-0.866967	Cytoplasm	Dynlrb1
1.09682	-1.87675	-0.874467	Cytoplasm	Trappc2l
0.968205	-1.88278	-0.814246	Cytoplasm	Rpl18a
1.02977	-1.86736	-0.720575	Cytoplasm	Actr1a
1.50933	-1.58465	-1.36695	Cytoplasm	Usp22
1.50102	-1.54497	-1.32892	Cytoplasm	Faim
1.52154	-1.47821	-1.33885	Cytoplasm	Gdi1
1.53653	-1.45458	-1.38168	Cytoplasm	Aprt
1.6861	-1.61033	-1.31922	Cytoplasm	Mtr
1.65082	-1.63094	-1.24146	Cytoplasm	Clic1
1.59131	-1.70073	-1.21817	Cytoplasm	Psma4
1.59618	-1.60424	-1.17688	Cytoplasm	Bag6
1.55721	-1.64461	-1.20001	Cytoplasm	Agl
1.35605	-1.56335	-0.963039	Cytoplasm	Rps7
1.32787	-1.76776	-1.0347	Cytoplasm	Jpt2
1.34723	-1.75212	-1.09059	Cytoplasm	Gale
1.25134	-1.68052	-1.06085	Cytoplasm	Htt
1.27083	-1.64565	-1.02136	Cytoplasm	Pip4k2c
1.29958	-1.6084	-1.03463	Cytoplasm	Fnta
1.36227	-1.68703	-1.05514	Cytoplasm	Vcpkmt
1.36688	-1.68278	-1.0714	Cytoplasm	Herc4
1.30001	-1.66592	-1.07108	Cytoplasm	Stat3
1.34206	-1.66164	-1.05614	Cytoplasm	Gfpt1
1.32748	-1.65079	-1.03881	Cytoplasm	Eef2
1.47038	-1.72804	-1.21109	Cytoplasm	Igbp1
1.47891	-1.67683	-1.23401	Cytoplasm	Prkar1a
1.42829	-1.63348	-1.25493	Cytoplasm	Eif3k
1.4724	-1.69441	-1.05795	Cytoplasm	Ube3c
1.39975	-1.7036	-1.10156	Cytoplasm	Ppp6r2
1.43969	-1.69572	-1.10755	Cytoplasm	Psmd10
1.41564	-1.69038	-1.12808	Cytoplasm	Ube2g1
1.44409	-1.64525	-1.10276	Cytoplasm	Fgd3
1.59365	-1.76876	-1.14775	Cytoplasm	Prune1
1.51246	-1.76436	-1.11573	Cytoplasm	Tkfc
1.52643	-1.79415	-1.15936	Cytoplasm	Gid4
1.45629	-1.77233	-1.09936	Cytoplasm	Rps27l
1.50949	-1.70102	-1.12518	Cytoplasm	Rabep2
1.35576	-1.39881	-1.29571	Cytoplasm	Rpe
1.37155	-1.37526	-1.3352	Cytoplasm	Galk2
1.40948	-1.35379	-1.33322	Cytoplasm	Anxa4
1.51464	-1.35154	-1.30606	Cytoplasm	Nfkb2
1.44138	-1.35217	-1.28616	Cytoplasm	Tes
1.43129	-1.35752	-1.24476	Cytoplasm	Akr7a2
1.27706	-1.50078	-1.21981	Cytoplasm	Eif3f
1.30676	-1.48193	-1.21969	Cytoplasm	Eif2s1
1.33631	-1.42293	-1.21462	Cytoplasm	Optn
1.32894	-1.38088	-1.23968	Cytoplasm	Cops2
1.22377	-1.5307	-1.28626	Cytoplasm	Rpl37a
1.26281	-1.48919	-1.32859	Cytoplasm	Ranbp10
1.21348	-1.42507	-1.28557	Cytoplasm	Pnp
1.38095	-1.56073	-1.32617	Cytoplasm	Smad2
1.35791	-1.60224	-1.36178	Cytoplasm	Nploc4
1.3455	-1.59806	-1.28838	Cytoplasm	Stat2
1.33229	-1.57543	-1.2613	Cytoplasm	Nsun2
1.31771	-1.53687	-1.3344	Cytoplasm	Hdac6
1.30839	-1.52964	-1.3189	Cytoplasm	Eif2b3
1.33529	-1.52366	-1.30758	Cytoplasm	Cbfb
1.44738	-1.53824	-1.22951	Cytoplasm	Psmd14
1.42511	-1.53117	-1.23252	Cytoplasm	Mvd
1.42086	-1.57285	-1.26666	Cytoplasm	Eif2b1
1.39299	-1.53208	-1.2176	Cytoplasm	Mtor
1.39201	-1.54906	-1.19464	Cytoplasm	Wbp2
1.38647	-1.58848	-1.21301	Cytoplasm	Rack1
1.37244	-1.52059	-1.25492	Cytoplasm	Eif3b
1.3613	-1.49369	-1.24761	Cytoplasm	Cdc37
1.37974	-1.46733	-1.29896	Cytoplasm	Ahcyl1
1.48411	-1.45042	-1.27766	Cytoplasm	Stub1
1.44288	-1.4857	-1.23306	Cytoplasm	Ranbp9
1.44569	-1.45274	-1.23208	Cytoplasm	Rrm1
1.44999	-1.46625	-1.26213	Cytoplasm	Pfdn2
1.41859	-1.49222	-1.26366	Cytoplasm	Git2
1.50696	-1.4609	-1.21191	Cytoplasm	Tgm2
1.46223	-1.41419	-1.1911	Cytoplasm	Stat5b
1.46391	-1.44516	-1.15802	Cytoplasm	Efhd2
1.40531	-1.39573	-1.20553	Cytoplasm	Glod4
1.43375	-1.4185	-1.21856	Cytoplasm	Atxn10
1.43012	-1.46768	-1.10899	Cytoplasm	Mtap
1.44395	-1.48448	-1.12395	Cytoplasm	Mdh1
1.4247	-1.47886	-1.16679	Cytoplasm	Rabl6
1.45954	-1.51125	-1.16816	Cytoplasm	Hyi
1.45529	-1.4997	-1.15215	Cytoplasm	Paics
1.46324	-1.48371	-1.14381	Cytoplasm	Cotl1
1.4224	-1.52239	-1.15047	Cytoplasm	Prdx2
1.43675	-1.5503	-1.17706	Cytoplasm	Arhgef7
1.51266	-1.54227	-1.13832	Cytoplasm	Acyp1
1.20219	-1.45651	-1.09614	Cytoplasm	Pfkm
1.15257	-1.46523	-1.05671	Cytoplasm	Eif2d
1.18963	-1.5754	-1.06583	Cytoplasm	Gemin2
1.16236	-1.52611	-1.12497	Cytoplasm	Upf2
1.24308	-1.57221	-1.23281	Cytoplasm	Gtpbp1
1.2632	-1.60646	-1.2069	Cytoplasm	Ecpas
1.33401	-1.55631	-1.15535	Cytoplasm	Rps20
1.31307	-1.53586	-1.16596	Cytoplasm	Eif4e
1.31057	-1.57357	-1.19736	Cytoplasm	Eif3i
1.34609	-1.55719	-1.20819	Cytoplasm	Cct8
1.34303	-1.63062	-1.16709	Cytoplasm	Eif3a
1.36419	-1.58715	-1.12732	Cytoplasm	Spr
1.33333	-1.61805	-1.12168	Cytoplasm	Cct6a
1.24799	-1.52882	-1.13583	Cytoplasm	Elp1
1.25609	-1.606	-1.09574	Cytoplasm	Eif2b4
1.2751	-1.55929	-1.03563	Cytoplasm	Relch
1.24944	-1.53428	-1.07237	Cytoplasm	Stip1
1.29927	-1.52901	-1.09585	Cytoplasm	Ppp5c
1.27906	-1.54198	-1.1044	Cytoplasm	Hcls1
1.29754	-1.55187	-1.07563	Cytoplasm	Cct3
1.29148	-1.54211	-1.06924	Cytoplasm	Cct2
1.35645	-1.55237	-1.05966	Cytoplasm	Atg13
1.32229	-1.58207	-1.11135	Cytoplasm	Cct7
1.30681	-1.58723	-1.08049	Cytoplasm	Tcp1
1.30462	-1.58604	-1.08952	Cytoplasm	Cct4
1.33312	-1.55626	-1.095	Cytoplasm	Capza2
1.34267	-1.5844	-1.08593	Cytoplasm	Adk
1.33011	-1.38858	-1.12582	Cytoplasm	Psph
1.34068	-1.37998	-1.15447	Cytoplasm	Ppp2r1a
1.36189	-1.39752	-1.14623	Cytoplasm	Raf1
1.36118	-1.39823	-1.12818	Cytoplasm	Psmd1
1.35558	-1.39557	-1.11118	Cytoplasm	Fabp5
1.39175	-1.46409	-1.16297	Cytoplasm	Pitpna
1.38576	-1.45494	-1.18263	Cytoplasm	Glul
1.36534	-1.44109	-1.16017	Cytoplasm	Rpl32
1.42669	-1.43513	-1.14169	Cytoplasm	Tbcb
1.40321	-1.44659	-1.14427	Cytoplasm	Psmb5
1.40409	-1.4473	-1.13803	Cytoplasm	Anxa1
1.35355	-1.42486	-1.09998	Cytoplasm	Usp5
1.37822	-1.41937	-1.10753	Cytoplasm	Kif5b
1.39607	-1.46342	-1.11636	Cytoplasm	Hsph1
1.35724	-1.46571	-1.10187	Cytoplasm	Psmd4
1.3737	-1.46679	-1.10962	Cytoplasm	Ahsa1
1.36324	-1.51092	-1.1161	Cytoplasm	Psmb6
1.32271	-1.46091	-1.15031	Cytoplasm	Eps15
1.30602	-1.49808	-1.1086	Cytoplasm	Ipo4
1.29784	-1.48654	-1.12535	Cytoplasm	Pdcd5
1.309	-1.48564	-1.13023	Cytoplasm	Eif3m
1.31829	-1.49863	-1.1428	Cytoplasm	Clns1a
1.3283	-1.49445	-1.09986	Cytoplasm	Thumpd3
1.23445	-1.46083	-1.0368	Cytoplasm	Psmb4
1.2513	-1.46836	-1.06003	Cytoplasm	Tigar
1.28247	-1.45447	-1.03971	Cytoplasm	Pfdn1
1.31028	-1.42736	-1.05663	Cytoplasm	Bin1
1.2571	-1.43172	-1.11053	Cytoplasm	Ppp6r3
1.30062	-1.43322	-1.12083	Cytoplasm	Gspt1
1.26886	-1.4459	-1.07712	Cytoplasm	Dnm1l
1.31064	-1.44796	-1.0922	Cytoplasm	Iqgap1
1.29698	-1.46882	-1.09303	Cytoplasm	Pgm3
1.27639	-1.46442	-1.10289	Cytoplasm	Eif3c
1.28354	-1.44218	-1.10109	Cytoplasm	Alad
1.30547	-1.49918	-1.06981	Cytoplasm	Efl1
1.29972	-1.47769	-1.07866	Cytoplasm	Psmd11
1.29845	-1.48369	-1.07387	Cytoplasm	Hspa4
1.31719	-1.48537	-1.08078	Cytoplasm	Apbb1ip
1.28092	-1.48791	-1.07189	Cytoplasm	Usp14
1.27489	-1.50953	-1.076	Cytoplasm	Acly
0.733064	-1.2549	-1.52045	Cytoplasm	Rpl22
0.840406	-1.35844	-1.37323	Cytoplasm	Phkb
1.04727	-1.67088	-1.48233	Cytoplasm	Chmp2b
1.06044	-1.52008	-1.3744	Cytoplasm	Nck1
1.11131	-1.46713	-1.33297	Cytoplasm	Haus1
1.07675	-1.3876	-1.27427	Cytoplasm	Ubr4
1.18441	-1.12889	-1.40501	Cytoplasm	Mcts1
1.21813	-1.18288	-1.41949	Cytoplasm	Lztfl1
1.18844	-1.20789	-1.40799	Cytoplasm	Klc2
1.19429	-1.1748	-1.50937	Cytoplasm	Pik3c3
1.14991	-1.27259	-1.55233	Cytoplasm	Cog3
1.0002	-1.29917	-1.37061	Cytoplasm	Pik3ca
1.04894	-1.19609	-1.34517	Cytoplasm	Ppp6r1
1.02188	-1.21815	-1.38612	Cytoplasm	Dnmbp
1.10407	-1.22129	-1.39992	Cytoplasm	Ascc3
1.10284	-1.25669	-1.33884	Cytoplasm	Actr10
1.0008	-1.28877	-0.914729	Cytoplasm	Eif2s2
0.979537	-1.33733	-0.979034	Cytoplasm	Farsb
1.01449	-1.3728	-1.0042	Cytoplasm	Rgp1
0.891847	-1.24863	-1.01218	Cytoplasm	Eif4a2
0.922152	-1.17064	-1.10753	Cytoplasm	Rps21
0.933005	-1.12782	-1.07652	Cytoplasm	Lcmt1
0.852465	-1.15186	-1.07716	Cytoplasm	Agfg2
0.883377	-0.974144	-1.05753	Cytoplasm	Xpo7
0.985013	-1.00992	-1.10745	Cytoplasm	Pcmt1
0.93103	-1.02413	-1.06706	Cytoplasm	Dohh
1.06909	-0.952587	-1.10468	Cytoplasm	Prpsap2
1.04047	-0.967063	-1.11715	Cytoplasm	Prkca
1.03174	-0.964015	-1.09034	Cytoplasm	Ass1
1.10754	-1.07018	-1.05375	Cytoplasm	Eif2a
1.00847	-1.09783	-1.04786	Cytoplasm	Xpnpep1
0.985468	-1.06541	-1.03498	Cytoplasm	Eif3h
1.07331	-1.10009	-1.01062	Cytoplasm	Glo1
1.06631	-1.06135	-1.0217	Cytoplasm	Lrrc14
1.06228	-1.08957	-1.0097	Cytoplasm	Mif
1.06073	-1.07495	-1.00753	Cytoplasm	Nt5c
1.06086	-1.07503	-1.00999	Cytoplasm	Cdk4
0.991201	-1.07165	-0.999522	Cytoplasm	Ppip5k1
1.01632	-1.09801	-1.00077	Cytoplasm	Tank
1.00886	-1.08309	-0.999924	Cytoplasm	Nme1
1.00881	-1.08633	-1.00043	Cytoplasm	Hdac7
1.00592	-1.08626	-1.00844	Cytoplasm	Cstb
1.02968	-1.10657	-0.997904	Cytoplasm	Gstp1
1.03423	-1.08235	-1.00484	Cytoplasm	Prep
1.04346	-1.07657	-1.00713	Cytoplasm	Pafah1b2
1.02452	-1.07719	-1.00707	Cytoplasm	Akr1a1
1.01774	-1.03285	-1.04976	Cytoplasm	Pygb
1.03676	-1.04144	-1.00952	Cytoplasm	Bid
1.01473	-0.993813	-1.03371	Cytoplasm	Rps29
0.973319	-1.01403	-0.999684	Cytoplasm	Czib
1.01239	-1.00307	-1.01014	Cytoplasm	Gapdh
0.99313	-0.988903	-1.00023	Cytoplasm	Tmsb4x
0.999589	-1.00026	-1.00003	Cytoplasm	Wdcp
0.999589	-1.00026	-1.00003	Cytoplasm	Trio
0.999589	-1.00026	-1.00003	Cytoplasm	Rpl13a
0.999589	-1.00026	-1.00003	Cytoplasm	Ripk2
0.999589	-1.00026	-1.00003	Cytoplasm	Myo9a
0.999589	-1.00026	-1.00003	Cytoplasm	Klhl25
0.999589	-1.00026	-1.00003	Cytoplasm	Gstm1
0.999589	-1.00026	-1.00003	Cytoplasm	Cks1b
0.999589	-1.00026	-1.00003	Cytoplasm	Bcr
0.999589	-1.00026	-1.00003	Cytoplasm	Ap5s1
0.999589	-1.00026	-1.00003	Cytoplasm	Aida
1.05278	-1.15178	-1.14591	Cytoplasm	Farsa
1.10659	-1.27764	-1.01324	Cytoplasm	Atg7
1.07125	-1.23278	-0.997916	Cytoplasm	Akt1s1
1.10521	-1.22413	-1.00119	Cytoplasm	Tbcd
1.13458	-1.21931	-1.02044	Cytoplasm	Prpsap1
1.12894	-1.21923	-1.02025	Cytoplasm	Psmc6
1.12913	-1.21669	-1.02355	Cytoplasm	Mms19
1.13463	-1.21377	-1.03004	Cytoplasm	Gart
1.11546	-1.22846	-1.01641	Cytoplasm	Hsp90ab1
1.11625	-1.23344	-1.0229	Cytoplasm	Psmd6
1.11821	-1.23521	-1.02898	Cytoplasm	Ndrg1
1.12307	-1.23251	-1.02251	Cytoplasm	Hprt1
1.11894	-1.2191	-1.024	Cytoplasm	Pgd
1.1202	-1.21613	-1.02117	Cytoplasm	Eno1
1.10889	-1.21633	-1.02051	Cytoplasm	Ldha
1.1088	-1.21569	-1.02057	Cytoplasm	Atic
1.1181	-1.16921	-1.04749	Cytoplasm	Hspbp1
1.12439	-1.19944	-1.03091	Cytoplasm	Prkcd
1.12699	-1.20556	-1.04582	Cytoplasm	Pitpnb
1.11488	-1.19556	-1.05558	Cytoplasm	Gbe1
1.08108	-1.20614	-1.01663	Cytoplasm	Szrd1
1.08914	-1.18768	-1.01332	Cytoplasm	Ppm1a
1.08703	-1.18953	-1.01335	Cytoplasm	Gpi
1.09628	-1.18287	-1.02005	Cytoplasm	Akr1b1
1.11538	-1.1934	-1.02007	Cytoplasm	Psme1
1.11614	-1.20366	-1.02151	Cytoplasm	Phgdh
1.10416	-1.20619	-1.0257	Cytoplasm	Psmd12
1.10252	-1.20385	-1.0147	Cytoplasm	Pgm1
1.10229	-1.19361	-1.01846	Cytoplasm	Prdx6
1.10442	-1.19718	-1.0255	Cytoplasm	Psmd2
1.10795	-1.19692	-1.02027	Cytoplasm	Pebp1
1.11738	-1.17467	-1.01536	Cytoplasm	Psmd7
1.11642	-1.18283	-1.01792	Cytoplasm	Psmc1
1.10688	-1.18115	-1.01861	Cytoplasm	Urod
1.1088	-1.18531	-1.02077	Cytoplasm	Galk1
1.10672	-1.17408	-1.01818	Cytoplasm	Stmn1
1.10905	-1.16786	-1.01804	Cytoplasm	Ahcy
1.09309	-1.18745	-1.06198	Cytoplasm	Mapk9
1.08291	-1.18921	-1.03913	Cytoplasm	Aftph
1.06334	-1.12703	-1.07989	Cytoplasm	Mvk
1.10672	-1.12847	-1.08661	Cytoplasm	Fam160b1
1.08845	-1.13665	-1.03164	Cytoplasm	Twf1
1.07615	-1.12411	-1.01208	Cytoplasm	Psmd5
1.06864	-1.11419	-1.02571	Cytoplasm	Ube2f
1.08184	-1.12099	-1.03249	Cytoplasm	Psmd9
1.08131	-1.11927	-1.02565	Cytoplasm	Casp6
1.0779	-1.12963	-1.02676	Cytoplasm	Blvra
1.05833	-1.12738	-1.00779	Cytoplasm	Sae1
1.05381	-1.12556	-1.0046	Cytoplasm	Otub1
1.04416	-1.11572	-1.00483	Cytoplasm	Txn
1.04961	-1.11616	-1.01025	Cytoplasm	Cap1
1.05935	-1.12789	-1.02155	Cytoplasm	Asl
1.10362	-1.14566	-1.01523	Cytoplasm	Psmb1
1.10148	-1.1582	-1.01579	Cytoplasm	Psmc4
1.09528	-1.16055	-1.01953	Cytoplasm	Hint1
1.09714	-1.16157	-1.03421	Cytoplasm	Eno2
1.09897	-1.14844	-1.03853	Cytoplasm	Capn2
1.08027	-1.16434	-1.01436	Cytoplasm	Arhgdia
1.07179	-1.15449	-1.01146	Cytoplasm	Psmb8
1.07419	-1.14859	-1.01213	Cytoplasm	Asns
1.08719	-1.14592	-1.01384	Cytoplasm	Hsp90aa1
1.08607	-1.15034	-1.01642	Cytoplasm	Sri
1.0847	-1.15372	-1.01383	Cytoplasm	Adsl
1.05568	-1.14979	-1.05689	Cytoplasm	Map3k7
1.07642	-1.16062	-1.04151	Cytoplasm	Acot7
1.22838	-1.15418	-1.202	Cytoplasm	Pafah1b1
1.24685	-1.17448	-1.19455	Cytoplasm	Ppm1b
1.2536	-1.16814	-1.21969	Cytoplasm	Npepps
1.2799	-1.15475	-1.23774	Cytoplasm	Lta4h
1.22049	-1.11264	-1.25399	Cytoplasm	Tuba1c
1.18375	-1.08447	-1.24123	Cytoplasm	Gsr
1.19356	-1.06361	-1.20383	Cytoplasm	Flii
1.18971	-1.0716	-1.16698	Cytoplasm	Eif5a
1.22448	-1.12679	-1.1305	Cytoplasm	Cops6
1.11781	-1.1735	-1.21009	Cytoplasm	Atp6v1h
1.17922	-1.13248	-1.16543	Cytoplasm	Ddi2
1.14835	-1.11584	-1.19118	Cytoplasm	Lipe
1.17436	-1.13831	-1.21397	Cytoplasm	Ankrd28
1.13491	-1.11492	-1.13952	Cytoplasm	Ttpal
1.12506	-1.11537	-1.13652	Cytoplasm	Ric8a
1.14118	-1.1021	-1.14187	Cytoplasm	Akap10
1.10624	-1.05778	-1.34448	Cytoplasm	Eif3e
1.05302	-1.0571	-1.3166	Cytoplasm	Atg4b
1.05746	-0.952666	-1.2657	Cytoplasm	Pdcl
1.1042	-0.998458	-1.28202	Cytoplasm	S100a16
1.0788	-1.04949	-1.19734	Cytoplasm	Fdps
1.10724	-1.01266	-1.20866	Cytoplasm	Plpbp
1.09276	-0.981723	-1.21774	Cytoplasm	Acacb
1.3274	-1.26285	-1.33448	Cytoplasm	Ctps2
1.17961	-1.22846	-1.27703	Cytoplasm	Scrn3
1.19	-1.25941	-1.20135	Cytoplasm	Huwe1
1.2848	-1.23944	-1.2652	Cytoplasm	Gdpgp1
1.29929	-1.25209	-1.20748	Cytoplasm	Thada
1.30385	-1.28381	-1.20539	Cytoplasm	Eif3l
1.26799	-1.30901	-1.25506	Cytoplasm	Rps27
1.22328	-1.27331	-1.29301	Cytoplasm	Paip1
1.23867	-1.29628	-1.27864	Cytoplasm	Dcaf11
1.24368	-1.27579	-1.26083	Cytoplasm	Cltc
1.23192	-1.31898	-1.21097	Cytoplasm	Cdc37l1
1.24136	-1.3595	-1.16789	Cytoplasm	Dnaja1
1.28237	-1.3695	-1.15551	Cytoplasm	Btf3
1.29633	-1.34319	-1.18333	Cytoplasm	Gmfb
1.28841	-1.34634	-1.19178	Cytoplasm	Ap3d1
1.24884	-1.2542	-1.13731	Cytoplasm	Stat5a
1.25801	-1.26653	-1.13063	Cytoplasm	Lxn
1.2682	-1.26399	-1.14216	Cytoplasm	Fadd
1.25498	-1.24825	-1.15991	Cytoplasm	Dnpep
1.25773	-1.30934	-1.07308	Cytoplasm	Ranbp1
1.27304	-1.30779	-1.10121	Cytoplasm	Mapk1
1.23025	-1.31602	-1.11304	Cytoplasm	Grhpr
1.17714	-1.3154	-1.08121	Cytoplasm	Park7
1.19407	-1.27134	-1.07937	Cytoplasm	Uba6
1.19927	-1.31021	-1.08975	Cytoplasm	Map2k2
1.20081	-1.29599	-1.0835	Cytoplasm	Ppp3cc
1.21155	-1.28717	-1.08497	Cytoplasm	Dpysl2
1.22752	-1.26931	-1.10365	Cytoplasm	Ppid
1.19316	-1.25583	-1.10664	Cytoplasm	Uap1
1.2086	-1.24287	-1.09804	Cytoplasm	Anxa6
1.13876	-1.16311	-1.10013	Cytoplasm	Nubp1
1.18735	-1.18671	-1.1219	Cytoplasm	Elp2
1.16781	-1.23354	-1.05807	Cytoplasm	Cul7
1.17101	-1.20358	-1.07903	Cytoplasm	Cops3
1.19442	-1.21922	-1.07077	Cytoplasm	Carmil1
1.15196	-1.26379	-1.11212	Cytoplasm	Rps15
1.13495	-1.2564	-1.10122	Cytoplasm	Gemin4
1.15706	-1.28794	-1.11031	Cytoplasm	Tpt1
1.13844	-1.27589	-1.12914	Cytoplasm	Capzb
1.11578	-1.22021	-1.08703	Cytoplasm	Tbc1d4
1.18279	-1.26305	-1.02137	Cytoplasm	Eps8l2
1.14218	-1.28993	-1.02148	Cytoplasm	Psmb9
1.15252	-1.27324	-1.03304	Cytoplasm	Pkm
1.1587	-1.27868	-1.02942	Cytoplasm	Psma6
1.16166	-1.27593	-1.03253	Cytoplasm	Mtpn
1.16158	-1.28748	-1.03521	Cytoplasm	Blvrb
1.13795	-1.24273	-1.02764	Cytoplasm	Ube2l3
1.14745	-1.26129	-1.02861	Cytoplasm	Psma1
1.14573	-1.26456	-1.02608	Cytoplasm	Pfn1
1.15427	-1.2614	-1.02635	Cytoplasm	Itpa
1.15788	-1.26081	-1.02141	Cytoplasm	Galt
1.15198	-1.25146	-1.03048	Cytoplasm	Taldo1
1.15458	-1.25406	-1.04078	Cytoplasm	Psmg1
1.15957	-1.25466	-1.01903	Cytoplasm	Impdh2
1.16304	-1.2507	-1.02596	Cytoplasm	Pfkl
1.15776	-1.25128	-1.02442	Cytoplasm	Ttll12
1.15978	-1.24656	-1.02411	Cytoplasm	Ampd2
1.16228	-1.30805	-1.03293	Cytoplasm	Psmc5
1.17708	-1.31806	-1.03233	Cytoplasm	Psmb2
1.17978	-1.31748	-1.02979	Cytoplasm	Psma5
1.15404	-1.32748	-1.02563	Cytoplasm	Psmb7
1.16891	-1.33745	-1.02335	Cytoplasm	Ppp3cb
1.17473	-1.3329	-1.03183	Cytoplasm	Armc6
1.20619	-1.29965	-1.03864	Cytoplasm	Psmd8
1.19959	-1.28995	-1.04907	Cytoplasm	Phpt1
1.19517	-1.30405	-1.05146	Cytoplasm	Ptges3
1.1977	-1.30355	-1.05772	Cytoplasm	Ola1
1.18151	-1.30224	-1.04008	Cytoplasm	Sod1
1.17418	-1.30038	-1.03214	Cytoplasm	Ppp2r5d
1.18598	-1.29662	-1.0309	Cytoplasm	Pfkp
1.19274	-1.30539	-1.03519	Cytoplasm	Gdi2
1.17559	-1.28534	-1.02915	Cytoplasm	S100a11
1.18785	-1.2778	-1.04636	Cytoplasm	Pdcl3
1.18051	-1.29125	-1.041	Cytoplasm	Stk38
1.18117	-1.28304	-1.04215	Cytoplasm	Aldoa
1.16743	-1.34981	-1.13813	Cytoplasm	Smad5
1.30283	-1.3556	-1.08401	Cytoplasm	Psmb3
1.29105	-1.41467	-1.07733	Cytoplasm	Ube2k
1.27544	-1.39929	-1.08857	Cytoplasm	Ecd
1.30785	-1.39392	-1.09955	Cytoplasm	Atg3
1.29033	-1.37843	-1.10696	Cytoplasm	Ppp2r2a
1.28696	-1.39173	-1.1213	Cytoplasm	Rps17
1.27485	-1.39255	-1.10877	Cytoplasm	Blmh
1.26322	-1.38333	-1.10995	Cytoplasm	Ubxn1
1.2599	-1.37477	-1.10555	Cytoplasm	Acat2
1.27312	-1.37727	-1.01529	Cytoplasm	Lrsam1
1.22694	-1.39503	-1.10747	Cytoplasm	Impdh1
1.26302	-1.40315	-1.07422	Cytoplasm	Psmd13
1.25292	-1.40416	-1.06931	Cytoplasm	Psmc2
1.24923	-1.41547	-1.06274	Cytoplasm	Ipo7
1.24935	-1.41708	-1.06008	Cytoplasm	Cct5
1.23126	-1.39986	-1.0513	Cytoplasm	Vbp1
1.22136	-1.40512	-1.04404	Cytoplasm	Slk
1.23008	-1.3808	-1.0543	Cytoplasm	Txnl1
1.22548	-1.38638	-1.05341	Cytoplasm	Ctps1
1.24163	-1.3799	-1.07426	Cytoplasm	Usp9x
1.22954	-1.39021	-1.06953	Cytoplasm	Casp8
1.22761	-1.32777	-1.01006	Cytoplasm	Rbks
1.2397	-1.315	-1.04563	Cytoplasm	Lgals1
1.24862	-1.33944	-1.04277	Cytoplasm	S100a6
1.2608	-1.3465	-1.04353	Cytoplasm	Rap1gds1
1.23176	-1.3596	-1.06414	Cytoplasm	St13
1.23547	-1.35772	-1.04719	Cytoplasm	Ostf1
1.24504	-1.35809	-1.04853	Cytoplasm	Jpt1
1.24333	-1.34682	-1.05817	Cytoplasm	Cndp2
1.22245	-1.32286	-1.05959	Cytoplasm	Rnh1
1.20297	-1.32534	-1.06385	Cytoplasm	Shmt1
1.20335	-1.32076	-1.04918	Cytoplasm	Map2k1
1.21572	-1.33455	-1.07407	Cytoplasm	Fkbp4
1.21331	-1.33337	-1.07767	Cytoplasm	Cul2
1.20422	-1.34872	-1.04309	Cytoplasm	Sh3bgrl
1.19798	-1.34831	-1.03881	Cytoplasm	Psma2
1.20294	-1.33562	-1.03541	Cytoplasm	Chordc1
1.2003	-1.33214	-1.04418	Cytoplasm	Aip
1.21293	-1.35626	-1.04764	Cytoplasm	Elp3
1.21456	-1.36994	-1.04853	Cytoplasm	Tagln2
1.20982	-1.36507	-1.05375	Cytoplasm	Psmd3
1.22273	-1.36615	-1.05125	Cytoplasm	Psma3
1.21894	-1.37541	-1.05395	Cytoplasm	Cad
1.19366	-1.37866	-1.03347	Cytoplasm	Snx15
1.20098	-1.37206	-1.0464	Cytoplasm	Nedd4
1.19008	-1.36649	-1.05621	Cytoplasm	Ak1
1.21253	-1.36313	-1.07696	Cytoplasm	Acaca
1.17078	-1.38819	-1.02317	Cytoplasm	Pank4
1.16285	-1.39303	-1.02489	Cytoplasm	Abcf3
1.95331	-1.89078	-2.08948	Cytoplasm	Dnm2
1.98614	-2.00031	-2.13587	Cytoplasm	Clip1
2.20899	-2.05457	-2.04134	Cytoplasm	Rpl6
2.21852	-2.09912	-2.02449	Cytoplasm	Rpl23a
2.02928	-1.97113	-1.92734	Cytoplasm	Rpl24
2.11173	-2.00487	-2.02633	Cytoplasm	Pelo
2.08564	-2.02547	-2.02777	Cytoplasm	Cacybp
2.02223	-1.79048	-2.31488	Cytoplasm	Dctn4
2.04555	-1.79457	-2.13214	Cytoplasm	Parg
2.00385	-1.70142	-2.21029	Cytoplasm	Rpl12
2.08316	-1.7576	-1.98447	Cytoplasm	Nrbf2
1.51217	-1.9357	-1.90365	Cytoplasm	Spata5
1.52743	-1.88776	-1.74782	Cytoplasm	Arhgap17
1.73339	-2.00715	-1.75628	Cytoplasm	Stxbp1
1.67547	-1.98714	-1.66442	Cytoplasm	Dync1i2
1.72445	-1.96224	-1.66917	Cytoplasm	Tut7
1.84857	-1.92745	-1.56936	Cytoplasm	Rps2
1.77892	-2.05622	-1.56704	Cytoplasm	Nek9
1.71585	-1.49509	-1.95479	Cytoplasm	Purb
1.70338	-1.65405	-1.80638	Cytoplasm	Phka2
1.73256	-1.67731	-1.76102	Cytoplasm	Sesn2
1.83535	-1.63218	-1.78378	Cytoplasm	Ptpn12
1.76717	-1.64376	-1.85171	Cytoplasm	Eif5b
1.78864	-1.64553	-1.89792	Cytoplasm	Ankib1
1.78528	-2.00462	-1.91002	Cytoplasm	Dctn2
1.80839	-1.75154	-1.75124	Cytoplasm	Eif4h
1.7881	-1.85692	-1.78539	Cytoplasm	Naca
1.77333	-1.89309	-1.75545	Cytoplasm	Lrrfip1
1.76194	-1.89006	-1.78204	Cytoplasm	Cand1
1.84558	-1.83589	-1.87915	Cytoplasm	Dync1h1
1.85547	-1.77111	-1.86438	Cytoplasm	Csde1
1.87496	-1.84182	-1.81559	Cytoplasm	Cdv3
1.91538	-1.83619	-1.85263	Cytoplasm	Rock2
1.93309	-1.83657	-1.83142	Cytoplasm	Akap9
1.29425	-1.23178	-1.62209	Cytoplasm	Eif4g1
1.38315	-1.17977	-1.64553	Cytoplasm	Eif3g
1.36254	-1.17449	-1.64548	Cytoplasm	Dctn1
1.3886	-1.12949	-1.68903	Cytoplasm	Cpne3
1.36465	-1.29672	-1.8914	Cytoplasm	Pik3r1
1.35881	-1.2941	-1.74509	Cytoplasm	Rplp0
1.55091	-1.20342	-1.9203	Cytoplasm	Tbk1
1.65467	-1.23743	-1.88648	Cytoplasm	Prkag1
1.69255	-1.38012	-1.81649	Cytoplasm	Arf1
1.55706	-1.35783	-1.81547	Cytoplasm	Ap3s1
1.33528	-1.35296	-1.50964	Cytoplasm	Tmod3
1.26135	-1.35375	-1.4447	Cytoplasm	Xrn1
1.43916	-1.33963	-1.47719	Cytoplasm	Dctn3
1.51433	-1.39887	-1.45388	Cytoplasm	Phkg2
1.39807	-1.42838	-1.46261	Cytoplasm	Bzw1
1.48105	-1.44055	-1.53039	Cytoplasm	Rps3a
1.54039	-1.45232	-1.56026	Cytoplasm	Eef1d
1.42929	-1.42707	-1.61103	Cytoplasm	Actr1b
1.45417	-1.5289	-1.81742	Cytoplasm	Spag9
1.43732	-1.58602	-1.75112	Cytoplasm	Rpl26
1.41889	-1.45496	-1.76651	Cytoplasm	Uvrag
1.42077	-1.47931	-1.71338	Cytoplasm	Becn1
1.57806	-1.35169	-1.6086	Cytoplasm	Cyfip1
1.66034	-1.44934	-1.60114	Cytoplasm	Hddc3
1.62076	-1.42556	-1.62886	Cytoplasm	Ppfia1
1.58822	-1.43882	-1.64599	Cytoplasm	Commd8
1.62105	-1.47674	-1.71878	Cytoplasm	Rnf213
1.68408	-1.46637	-1.72099	Cytoplasm	Mkln1
1.65744	-1.43057	-1.72363	Cytoplasm	Arhgef1
1.5861	-1.67716	-1.59716	Cytoplasm	Csk
1.64394	-1.67914	-1.62293	Cytoplasm	Cops5
1.58845	-1.59086	-1.58059	Cytoplasm	Metap2
1.57616	-1.56694	-1.6158	Cytoplasm	Capn1
1.73675	-1.61012	-1.67873	Cytoplasm	Eif5
1.73413	-1.57847	-1.60306	Cytoplasm	Cradd
1.64614	-1.51837	-1.53687	Cytoplasm	Tomm34
1.65233	-1.52726	-1.55537	Cytoplasm	Eri1
1.68138	-1.52184	-1.62102	Cytoplasm	Myo9b
1.69461	-1.504	-1.6069	Cytoplasm	Abce1
1.3003	-2.40665	-0.949655	Cytoplasm	Drg2
1.42757	-2.3208	-0.998465	Cytoplasm	Vcpip1
1.41886	-2.39838	-1.04383	Cytoplasm	Ctif
1.52149	-2.47263	-1.09383	Cytoplasm	Trappc12
1.58802	-2.66509	-1.15486	Cytoplasm	Pdcd6
1.52764	-2.6509	-0.991071	Cytoplasm	Prkab2
1.88885	-2.2985	-1.38998	Cytoplasm	Gemin5
1.78797	-2.31987	-1.33534	Cytoplasm	Xpo4
1.85223	-2.37206	-1.34971	Cytoplasm	Cog5
1.8012	-2.31661	-1.22915	Cytoplasm	Ppp2r5a
1.7564	-2.19688	-1.26416	Cytoplasm	Rpl27a
1.79437	-2.36264	-1.08853	Cytoplasm	Pcyt2
1.73013	-2.43032	-1.20741	Cytoplasm	Ywhae
1.79054	-2.6827	-1.29423	Cytoplasm	Sh3gl1
2.08933	-2.7734	-1.28992	Cytoplasm	Ppp2r5e
2.03335	-2.62707	-1.2822	Cytoplasm	Rps15a
1.92183	-2.65014	-1.26144	Cytoplasm	Rps16
1.959	-2.66701	-1.19422	Cytoplasm	Ppp3ca
1.86443	-2.05372	-1.37597	Cytoplasm	Rpl10a
1.91376	-2.0757	-1.40018	Cytoplasm	Txndc9
1.73282	-2.05886	-1.16747	Cytoplasm	Rps23
1.79907	-2.01879	-1.26815	Cytoplasm	Rps24
1.79567	-1.70107	-1.36167	Cytoplasm	Dpp3
1.74606	-1.74225	-1.40608	Cytoplasm	Ubqln2
1.79049	-1.87589	-1.24597	Cytoplasm	Mpi
1.80337	-1.82298	-1.30187	Cytoplasm	Ubl4a
1.68545	-1.8421	-1.32027	Cytoplasm	Rps14
1.68078	-1.94368	-1.37737	Cytoplasm	Rpl21
1.61428	-1.93869	-1.33674	Cytoplasm	Dyrk1a
1.65703	-1.90181	-1.3133	Cytoplasm	Ascc1
1.43809	-1.84822	-1.2453	Cytoplasm	Phactr4
1.49826	-1.90393	-1.23755	Cytoplasm	Klhl22
1.55734	-1.79678	-1.25772	Cytoplasm	Rpl19
1.68355	-1.91681	-1.17859	Cytoplasm	Psmf1
1.61706	-1.96197	-1.20739	Cytoplasm	Rpl3
1.57136	-1.885	-1.21001	Cytoplasm	Rpl8
1.58024	-1.88617	-1.14872	Cytoplasm	Casp1
1.58038	-1.93105	-1.15474	Cytoplasm	Rpl4
1.46863	-1.74915	-1.35939	Cytoplasm	Ppp2r5c
1.34964	-1.76674	-1.3252	Cytoplasm	Lims1
1.381	-1.79384	-1.54811	Cytoplasm	Tsg101
1.39245	-1.65398	-1.5015	Cytoplasm	Ighmbp2
1.42228	-1.65662	-1.46762	Cytoplasm	Cog7
1.23294	-1.82705	-1.5076	Cytoplasm	Cast
1.47673	-1.93633	-1.42966	Cytoplasm	Drap1
1.53681	-1.89758	-1.40059	Cytoplasm	Xrcc6
1.46222	-1.84372	-1.48596	Cytoplasm	Cul3
1.51434	-1.90347	-1.49098	Cytoplasm	Commd3
1.39814	-1.93827	-1.39107	Cytoplasm	Mapre1
1.37989	-1.92427	-1.4217	Cytoplasm	Arpc5
1.58305	-1.79729	-1.52156	Cytoplasm	Braf
1.68659	-1.82691	-1.52969	Cytoplasm	Abraxas2
1.15226	-2.15738	-1.16326	Cytoplasm	Nrbp1
1.27692	-1.99563	-0.909644	Cytoplasm	Larp1
1.44127	-2.18607	-1.08897	Cytoplasm	Lpp
1.29847	-2.2389	-1.03835	Cytoplasm	S100a13
1.37736	-2.24642	-1.07353	Cytoplasm	Dctd
1.35244	-2.12685	-0.998715	Cytoplasm	Ppp2r2d
1.3988	-1.88764	-1.08023	Cytoplasm	Thop1
1.33291	-2.03708	-1.0966	Cytoplasm	Naa10
1.39629	-2.024	-1.05671	Cytoplasm	Nqo2
1.3911	-2.01948	-1.09594	Cytoplasm	Rnasel
1.29791	-1.97341	-1.14446	Cytoplasm	Metap1
1.48312	-2.02463	-1.03801	Cytoplasm	Nanp
1.43148	-2.06	-0.99359	Cytoplasm	Dpp9
1.58984	-1.99346	-1.08902	Cytoplasm	Osbpl1a
1.53788	-2.07636	-1.06365	Cytoplasm	Uba3
1.50965	-2.01135	-1.20886	Cytoplasm	Cryzl1
1.45691	-2.07879	-1.13967	Cytoplasm	Pten
1.46468	-1.99891	-1.14179	Cytoplasm	Ankmy2
1.60732	-2.19943	-1.28358	Cytoplasm	Rpl22l1
1.50859	-2.12007	-1.38677	Cytoplasm	Rps11
1.46347	-2.21513	-1.31703	Cytoplasm	Smap1
1.47349	-2.13717	-1.22585	Cytoplasm	Ascc2
1.56492	-2.19133	-1.03421	Cytoplasm	Fto
1.65142	-2.22589	-1.07748	Cytoplasm	Msto1
1.61277	-2.22083	-1.09338	Cytoplasm	Aagab
0.940191	-1.94187	-1.06481	Cytoplasm	Kiaa0100
1.07365	-2.09225	-0.970781	Cytoplasm	Plbd1
1.14666	-1.43779	-1.58848	Cytoplasm	Wfs1
1.29964	-1.60189	-1.3744	Cytoplasm	Ptrh1
1.25486	-1.453	-1.33594	Cytoplasm	Aga
1.45717	-1.79197	-1.20168	Cytoplasm	Prdx4
1.67223	-1.58807	-1.24742	Cytoplasm	Guk1
0.720657	-0.672587	-1.05959	Cytoplasm	Clptm1
1.04677	-1.06889	-1.03116	Cytoplasm	Hdhd3
0.982626	-0.955029	-1.03169	Cytoplasm	Msmo1
0.97893	-0.98474	-1.03523	Cytoplasm	Rnf167
0.989312	-0.970934	-1.04745	Cytoplasm	Dhodh
1.00665	-0.978633	-1.01506	Cytoplasm	Xxylt1
0.999829	-0.987799	-1.017	Cytoplasm	Rtn4ip1
0.991385	-0.981709	-1.02248	Cytoplasm	Tars2
1.00028	-1.0003	-1.00021	Cytoplasm	Kdelr2
1.00028	-1.0003	-1.00021	Cytoplasm	Arsg
0.830174	-0.880327	-0.998247	Cytoplasm	Sqle
1.09935	-1.06899	-1.26259	Cytoplasm	Mief1
1.10715	-1.10568	-1.25033	Cytoplasm	Ccpg1
1.24012	-1.18343	-1.12835	Cytoplasm	Slc35f6
1.10553	-1.19551	-1.03438	Cytoplasm	Dut
1.17286	-1.22823	-1.06688	Cytoplasm	Cryz
1.172	-1.28738	-1.07766	Cytoplasm	Aldh7a1
1.20933	-1.31658	-1.22553	Cytoplasm	Osbpl3
0.591475	-0.968368	-1.65236	Cytoplasm	Hexa
0.353778	-1.51418	-1.21983	Cytoplasm	Agpat3
0.313054	-1.03684	-1.22481	Cytoplasm	Lmf1
0.026978	-1.01658	-0.928345	Cytoplasm	Guf1
0.365626	-0.921161	-0.732135	Cytoplasm	Mmaa
0.281863	-0.87811	-0.968899	Cytoplasm	Stk11ip
0.731381	-0.114041	-3.04054	Cytoplasm	Timm8b
-1.80423	0.378755	0.0241301	Nucleus;Organelles	Ikbip
-0.818846	-0.413383	-0.089529		Lemd2
-0.647628	-0.151886	-0.146691		Echs1
-0.677648	-0.392918	-0.281323		Ppib
-0.610769	-0.330671	-0.444698		Tfam
-1.26352	-0.614908	0.263365	Nucleus	Crat
-1.21583	-0.350836	-0.0238918		Fundc2
-0.501545	-0.98252	-0.337667		Nudt6
-0.545896	-1.18402	-0.153831		Oma1
-0.505894	-1.07239	0.263209	Nucleus	Lamb1
-0.603016	-0.907662	0.0552259	Nucleus	Ptpn2
-2.95898	-0.425719	1.41755	Nucleus	Srebf1
-2.19534	-0.94688	1.23785	Nucleus	Lbr
-1.77178	-0.551564	0.830597	Nucleus	Mrrf
-2.11758	-0.209201	0.818882	Nucleus	Alg3
-1.71522	-1.54151	1.75201	Nucleus	Pdia5
-0.749764	-0.245354	-0.845109		Nnt
-0.651932	-0.0250747	-0.803848		Slc25a42
-0.662846	0.113641	-0.855536	Organelles	Ngrn
-0.712951	0.227551	-0.982234	Organelles	Sirt5
-0.756992	0.176514	-1.00569	Organelles	Ears2
-0.207412	-0.0435464	-0.867202		Mrps11
-0.48751	0.0152112	-0.576326	Organelles	Cacna2d1
-0.0775826	0.245811	-1.28851	Organelles	Fahd1
-0.158157	0.169938	-1.31345	Organelles	Galns
-0.173748	0.478527	-1.20292	Organelles	Coq3
-0.243354	0.364469	-1.37571	Organelles	Rdh13
-0.0727672	0.222541	-1.01836	Organelles	Dmac2
-0.218647	0.216235	-1.5656	Organelles	Arl6ip1
-0.0279346	0.140015	-1.46461	Organelles	Idua
0.0252109	0.147395	-1.55639	Cytoplasm;Organelles	Slc25a25
-0.103275	0.0724753	-1.73224	Organelles	Emc2
-0.187812	0.555784	-1.62587	Organelles	Taz
-0.398862	0.594279	-1.58346	Organelles	Tmtc3
-0.432869	0.542872	-1.45556	Organelles	Pnpla2
-0.589096	0.416799	-1.53973	Organelles	Emc8
-0.530301	0.419327	-1.08501	Organelles	Dgat1
-0.573722	0.599558	-1.06133	Organelles	Mrpl9
-0.519036	0.550842	-1.32577	Organelles	Prcp
-0.427456	0.404354	-1.3054	Organelles	Tm7sf3
-0.402732	0.428287	-1.25929	Organelles	Arsa
-0.45923	0.492173	-1.27367	Organelles	Ctsb
-0.494612	0.463355	-1.21023	Organelles	Acadsb
0.21419	-0.211749	-1.5615	Cytoplasm	Sdf2
0.211286	-0.204594	-1.51116	Cytoplasm	Maip1
0.301062	-0.375308	-1.57873	Cytoplasm	Rab12
0.0473839	-0.310729	-1.60742	Cytoplasm	Hexb
0.141973	-0.11392	-1.20324	Cytoplasm	Cars2
0.333743	-0.18144	-1.16134	Cytoplasm	Ndufb8
0.227924	-0.35256	-1.31192	Cytoplasm	Acp2
-0.441723	0.849633	-2.04456	Organelles	Immt
-1.31855	0.397281	-1.01042	Organelles	Trub2
-1.21441	0.157321	-1.38759	Organelles	Poglut1
-1.10844	0.548963	-0.573649	Organelles	Chid1
-2.09654	2.27415	-1.23968	Organelles	Stom
-2.21624	2.05517	-1.33728	Organelles	Dnajc10
-2.15465	2.09021	-1.2784	Organelles	Hsd17b11
-2.18849	2.09505	-1.20567	Organelles	Opa1
-2.24359	2.16071	-1.25973	Organelles	Rdh11
-2.31265	2.20432	-1.25245	Organelles	Htra2
-2.3599	1.9719	-1.02832	Organelles	Hsdl2
-2.33511	1.76592	-0.951113	Organelles	Txnrd2
-2.03972	1.75835	-0.946498	Organelles	Pdp1
-2.0078	1.83206	-1.04556	Organelles	Ech1
-1.97974	1.82337	-1.04639	Organelles	Cs
-2.05079	1.87447	-1.04774	Organelles	Alg2
-2.06086	2.02438	-1.1197	Organelles	Rdh10
-2.15316	1.97878	-1.05357	Organelles	Npc1
-2.11377	1.97702	-1.05931	Organelles	Spg7
-2.22852	2.00111	-1.04366	Organelles	Acsl3
-1.88736	1.86278	-1.40017	Organelles	Eci2
-1.90817	1.83321	-1.33448	Organelles	Gfer
-1.93518	1.85351	-1.32093	Organelles	Retreg1
-1.93842	1.87663	-1.3535	Organelles	Hsd17b7
-1.94227	1.86837	-1.33557	Organelles	Diablo
-1.98549	1.94803	-1.32998	Organelles	Suox
-1.9658	1.9096	-1.32132	Organelles	Coa7
-1.95274	1.89059	-1.27596	Organelles	Gde1
-1.97392	1.89397	-1.28196	Organelles	Coa6
-1.91833	1.78551	-1.28037	Organelles	Tmem68
-1.88146	1.68757	-1.34651	Organelles	Alg8
-1.86246	1.79346	-1.34532	Organelles	Dhrs1
-1.8439	1.77012	-1.34857	Organelles	Cpox
-1.8132	1.75828	-1.42126	Organelles	Cycs
-1.80933	1.77539	-1.38253	Organelles	Alg11
-1.72957	2.03581	-1.15891	Organelles	Gatb
-2.52905	2.21945	-1.08266	Organelles	Idh2
-1.72809	1.56641	-2.20843	Organelles	Trex1
-1.29384	1.23699	-2.08727	Organelles	Ung
-1.27714	1.13673	-1.82804	Organelles	Echdc3
-1.30549	1.66986	-1.82868	Organelles	Hsd17b8
-1.37989	1.72749	-1.65453	Organelles	Lmf2
-1.84128	1.08171	-1.00312	Organelles	Pycr1
-1.6436	1.13818	-1.14671	Organelles	Macrod1
-1.63316	1.08278	-1.036	Organelles	Cbr4
-1.58444	1.09814	-0.912319	Organelles	Mpc2
-2.01249	0.823694	-0.818	Organelles	Camlg
-1.82962	0.81243	-0.757458	Organelles	Mmab
-0.687231	0.935906	-1.7611	Organelles	Chchd3
-1.05076	0.964403	-1.56245	Organelles	Tmcc1
-0.928708	0.933093	-1.53294	Organelles	Timm10
-0.991721	0.88041	-1.51939	Organelles	Polg
-0.889006	0.879252	-1.4746	Organelles	Lamc1
-0.916086	0.903551	-1.45513	Organelles	Dpagt1
-0.915947	0.869126	-1.41874	Organelles	Oxnad1
-0.587772	0.703955	-1.52547	Organelles	Edem2
-0.634211	0.651127	-1.54769	Organelles	Manf
-0.717038	0.752139	-1.64408	Organelles	Micu2
-0.638987	0.700702	-1.73265	Organelles	Supv3l1
-0.710003	0.637655	-1.36553	Organelles	Elac2
-0.796466	0.834542	-1.39086	Organelles	Ppt1
-0.731832	0.779719	-1.50695	Organelles	Gxylt1
-0.739638	0.716975	-1.47884	Organelles	Hk1
-0.707885	0.745385	-1.3882	Organelles	Ctsa
-0.662403	0.758396	-1.43679	Organelles	Abhd5
-0.770231	0.501721	-1.15198	Organelles	Ndufs4
-0.998638	0.515716	-1.1571	Organelles	Apool
-1.16708	0.749897	-1.07651	Organelles	Ggcx
-1.15155	0.672887	-1.00177	Organelles	Mrpl51
-1.24572	0.617369	-0.978044	Organelles	Aldh6a1
-1.35218	1.05234	-1.03234	Organelles	Usp30
-1.25429	1.07592	-1.02309	Organelles	Lpcat1
-1.15232	1.03603	-0.954937	Organelles	Asph
-1.29118	0.898368	-0.972084	Organelles	Ddx28
-1.28574	0.822509	-0.994355	Organelles	Mrps18a
-1.18975	0.872403	-0.922654	Organelles	Nme6
-1.24165	0.894014	-0.877666	Organelles	Aldh3a2
-1.25606	0.971257	-0.91162	Organelles	Ei24
-1.43283	0.782226	-0.845197	Organelles	Hsd17b10
-0.728435	0.728811	-1.01624	Organelles	Dtymk
-0.772341	0.821071	-1.03307	Organelles	Trnt1
-0.855156	0.754398	-1.25997	Organelles	Tor1aip2
-0.931638	0.742826	-1.21015	Organelles	Atpaf1
-0.879412	0.888668	-1.26715	Organelles	Ctbs
-0.992676	0.816356	-1.32529	Organelles	Crtap
-1.00177	0.953384	-1.03461	Organelles	Tk2
-0.982644	0.928073	-0.992682	Organelles	Tst
-0.990001	1.00805	-1.0251	Organelles	Glmp
-1.00118	0.997789	-1.00641	Organelles	Bphl
-0.914875	0.88124	-1.03225	Organelles	Rnf13
-0.875033	0.891806	-1.14878	Organelles	Pars2
-0.92085	0.994322	-1.11308	Organelles	Pde12
-0.884644	0.974363	-1.07629	Organelles	Abhd11
-1.10925	0.964435	-1.23504	Organelles	Cnih4
-1.03557	0.867378	-1.24388	Organelles	Ptcd3
-1.05567	0.918716	-1.21159	Organelles	Os9
-0.975882	0.931741	-1.2046	Organelles	Cdk5rap3
-1.01524	0.750855	-1.10876	Organelles	Rab9a
-0.990802	0.867636	-1.09354	Organelles	Dcakd
-0.986423	0.855584	-1.17049	Organelles	Fech
-1.11989	0.910279	-1.07173	Organelles	Mrpl3
-1.74698	1.35565	-1.52307	Organelles	Dhrs4
-1.64551	1.76401	-1.51869	Organelles	Emc3
-1.59502	1.72904	-1.52184	Organelles	Dpy19l1
-1.54311	1.7729	-1.52615	Organelles	Mogs
-1.56267	1.75483	-1.46808	Organelles	Hacd2
-1.64272	1.69911	-1.45471	Organelles	Emc7
-1.70759	1.8329	-1.5082	Organelles	Mmgt1
-1.75584	1.77301	-1.48648	Organelles	Alg6
-1.74117	1.78873	-1.44756	Organelles	Slc25a17
-1.44976	1.59582	-1.37079	Organelles	Emc1
-1.54828	1.56153	-1.36394	Organelles	Dpp7
-1.55744	1.53353	-1.32517	Organelles	Mgst3
-1.54609	1.51424	-1.35805	Organelles	Ctsz
-1.53596	1.50974	-1.35026	Organelles	Ctsc
-1.51861	1.50367	-1.42102	Organelles	Vps13a
-1.55171	1.50464	-1.39844	Organelles	Pdia6
-1.5322	1.48731	-1.39629	Organelles	Ccdc58
-1.53172	1.56484	-1.29374	Organelles	Spcs1
-1.7079	1.58175	-1.37845	Organelles	Elovl5
-1.65794	1.61651	-1.40208	Organelles	Tmem109
-1.65415	1.61532	-1.40114	Organelles	Sigmar1
-1.68116	1.64832	-1.40167	Organelles	Acsl6
-1.60555	1.57524	-1.46086	Organelles	Atp5pf
-1.55963	1.55284	-1.416	Organelles	Gnpat
-1.58325	1.59371	-1.40573	Organelles	Ggh
-1.61359	1.59202	-1.38492	Organelles	Sec11a
-1.60455	1.56332	-1.36805	Organelles	Lipa
-1.62314	1.56971	-1.3875	Organelles	Lss
-1.63207	1.56438	-1.39416	Organelles	Gns
-1.61728	1.55919	-1.38308	Organelles	Ak2
-1.59596	1.5409	-1.39028	Organelles	Rmdn1
-1.58669	1.68607	-1.34852	Organelles	Zw10
-1.69579	1.66821	-1.28435	Organelles	Epdr1
-1.65208	1.63003	-1.3013	Organelles	Alg9
-1.73065	1.66416	-1.36738	Organelles	Zadh2
-1.73847	1.67889	-1.36192	Organelles	Ttc19
-1.76219	1.71137	-1.35325	Organelles	Nme3
-1.75744	1.69178	-1.36775	Organelles	Acp6
-1.68079	1.45047	-1.00413	Organelles	Fastkd5
-1.70606	1.60017	-0.985289	Organelles	Slc25a19
-1.72861	1.56068	-1.07778	Organelles	Arl6ip5
-1.5547	1.69694	-1.14977	Organelles	Sdhaf1
-1.63396	1.60431	-1.11901	Organelles	Sptlc1
-1.65686	1.64114	-1.15954	Organelles	Atl2
-1.66941	1.66146	-1.08954	Organelles	Fdxr
-1.66483	1.67964	-1.05484	Organelles	Alkbh7
-1.65664	1.63933	-1.06831	Organelles	Pitrm1
-1.63981	1.61605	-1.06815	Organelles	Coq5
-1.61127	1.63375	-1.05689	Organelles	Mipep
-1.63946	1.68257	-1.11872	Organelles	Trmt10c
-1.60353	1.653	-1.0933	Organelles	Mul1
-1.62168	1.65249	-1.09163	Organelles	Acsl5
-1.60898	1.68622	-1.09572	Organelles	Nt5dc3
-1.62694	1.67661	-1.08944	Organelles	Smim12
-1.62008	1.67071	-1.06518	Organelles	Acsf3
-1.56961	1.62503	-1.05507	Organelles	Mmut
-1.56915	1.6275	-1.07041	Organelles	Mlycd
-1.57617	1.60815	-1.07482	Organelles	Rdh14
-1.57866	1.63152	-1.091	Organelles	Clcc1
-1.58821	1.64531	-1.08457	Organelles	Tmlhe
-1.58834	1.65486	-1.06547	Organelles	Pptc7
-1.56705	1.60138	-1.04512	Organelles	L2hgdh
-1.58474	1.57621	-1.05323	Organelles	Oxsm
-1.58668	1.58909	-1.05615	Organelles	Acadm
-1.48047	1.56796	-1.10592	Organelles	Mia3
-1.48153	1.55175	-1.08683	Organelles	Iba57
-1.50066	1.57515	-1.07976	Organelles	Lars2
-1.49917	1.58024	-1.08391	Organelles	Iscu
-1.51404	1.56468	-1.09565	Organelles	Fars2
-1.52538	1.58667	-1.11549	Organelles	Pyroxd2
-1.5252	1.58061	-1.13263	Organelles	Ndufaf6
-1.51719	1.57371	-1.12383	Organelles	Eif2ak3
-1.53366	1.55664	-1.15098	Organelles	Pdss2
-1.53346	1.54852	-1.14218	Organelles	Nipsnap1
-1.54795	1.58639	-1.09242	Organelles	Hax1
-1.52361	1.60578	-1.10831	Organelles	Pdzd8
-1.5467	1.61211	-1.10973	Organelles	Yme1l1
-1.54589	1.61308	-1.10406	Organelles	Lias
-1.54842	1.62662	-1.10186	Organelles	Acadvl
-1.52698	1.5155	-1.0781	Organelles	Coq8b
-1.54412	1.52599	-1.12438	Organelles	Hmgcl
-1.56781	1.53794	-1.11096	Organelles	Lamtor3
-1.54559	1.54735	-1.10484	Organelles	Acaa2
-1.76852	1.72035	-1.0739	Organelles	Nipsnap2
-1.77119	1.65707	-1.04968	Organelles	Mars2
-1.7414	1.6677	-1.04536	Organelles	Wars2
-1.65088	1.73033	-1.0991	Organelles	Tmx4
-1.69755	1.74172	-1.09185	Organelles	Scfd2
-1.81542	1.78769	-1.07037	Organelles	Mdh2
-1.91852	1.71865	-1.17157	Organelles	Fdft1
-0.925294	1.4525	-1.45027	Organelles	Tgfbr1
-0.977591	1.07335	-1.44804	Organelles	Mccc2
-0.989819	1.06264	-1.42765	Organelles	Ilvbl
-1.00478	1.0757	-1.40836	Organelles	Rhbdd1
-1.0024	1.01868	-1.40158	Organelles	Rnf185
-0.991388	1.02345	-1.39955	Organelles	Manbal
-1.09193	1.10061	-1.38237	Organelles	Psap
-1.09489	1.07275	-1.42505	Organelles	Ldah
-1.09923	1.0856	-1.42996	Organelles	Fkbp2
-1.04064	1.07123	-1.41763	Organelles	Plin2
-1.08227	1.05906	-1.42405	Organelles	Nenf
-1.06802	1.04852	-1.41552	Organelles	Minpp1
-1.05688	1.05955	-1.42261	Organelles	Chchd6
-0.939876	1.02724	-1.48688	Organelles	Vps13c
-0.959219	0.983488	-1.38408	Organelles	Neu1
-0.957793	0.972333	-1.38005	Organelles	Fuca2
-1.0131	0.971137	-1.42238	Organelles	Pofut1
-0.991669	0.972244	-1.42691	Organelles	Ybey
-0.974854	0.940028	-1.44298	Organelles	Btd
-0.938165	1.10523	-1.26357	Organelles	Erlin1
-0.985292	1.12273	-1.34824	Organelles	Pigo
-0.873299	1.19046	-1.29944	Organelles	Tmem106b
-0.898092	1.13683	-1.33879	Organelles	Nfxl1
-0.997185	1.0472	-1.21303	Organelles	Rab19
-1.00038	1.03632	-1.24477	Organelles	Emd
-0.987581	1.04727	-1.26535	Organelles	Sec61a1
-0.993543	1.03375	-1.26029	Organelles	Cyp20a1
-1.0064	1.02022	-1.30735	Organelles	Surf4
-1.00042	0.999962	-1.31444	Organelles	Tmem65
-1.00042	0.999962	-1.31444	Organelles	Tmem208
-1.00042	0.999962	-1.31444	Organelles	Tm7sf2
-1.00042	0.999962	-1.31444	Organelles	Smim13
-1.00042	0.999962	-1.31444	Organelles	Slc38a9
-1.00042	0.999962	-1.31444	Organelles	Slc25a44
-1.00042	0.999962	-1.31444	Organelles	Ostm1
-1.00042	0.999962	-1.31444	Organelles	Osgepl1
-1.00042	0.999962	-1.31444	Organelles	Lyrm7
-1.00042	0.999962	-1.31444	Organelles	Derl2
-1.02452	1.01562	-1.28695	Organelles	Lamtor5
-1.01877	1.04038	-1.30302	Organelles	Cdipt
-0.946293	0.965503	-1.28335	Organelles	Trit1
-1.07898	1.17579	-1.30632	Organelles	Tmem143
-1.0703	1.16289	-1.31155	Organelles	Sfxn5
-1.0801	1.1305	-1.34631	Organelles	Ndufb3
-1.06568	1.13505	-1.31837	Organelles	Tmem126a
-1.03877	1.11078	-1.33608	Organelles	Fitm2
-1.02297	1.08024	-1.26994	Organelles	Por
-1.00614	1.0775	-1.27797	Organelles	Gaa
-1.04681	1.08754	-1.29386	Organelles	Slc25a20
-1.04909	1.08021	-1.29922	Organelles	Zmpste24
-1.04529	1.09947	-1.28081	Organelles	Sdha
-1.05506	1.10022	-1.27721	Organelles	Pdhb
-1.04985	1.0897	-1.28069	Organelles	Pdha1
-1.03434	1.09594	-1.26597	Organelles	Rft1
-1.03477	1.09397	-1.26819	Organelles	Etfdh
-1.04162	1.1045	-1.26992	Organelles	Cyb5r3
-1.07532	1.07507	-1.27353	Organelles	Slc25a13
-1.07494	1.07825	-1.27717	Organelles	Chchd4
-1.07916	1.05767	-1.2968	Organelles	Ccdc127
-1.06478	1.10314	-1.29395	Organelles	Sdhb
-1.07995	1.11473	-1.30193	Organelles	Slc25a3
-1.07072	1.11586	-1.29451	Organelles	Cers2
-1.07719	1.12348	-1.2722	Organelles	Vkorc1l1
-1.05904	1.12948	-1.25802	Organelles	Canx
-1.01506	1.11872	-1.24825	Organelles	Stim1
-1.05565	1.11922	-1.22138	Organelles	Lonp1
-1.04355	1.11261	-1.21154	Organelles	Cyb5a
-1.03027	1.06253	-1.17327	Organelles	Comt
-1.03901	1.08458	-1.18124	Organelles	Oxld1
-1.03405	1.08716	-1.20019	Organelles	Pccb
-1.02651	1.07275	-1.19076	Organelles	Afg1l
-1.08159	1.21792	-1.47527	Organelles	Micu1
-1.12126	1.21303	-1.41341	Organelles	Gdap2
-1.12686	1.14594	-1.50637	Organelles	Mccc1
-1.21156	1.25905	-1.4516	Organelles	Emc10
-1.24134	1.1122	-1.37159	Organelles	Vps13d
-1.1798	1.20753	-1.31998	Organelles	Plbd2
-1.20012	1.14647	-1.33258	Organelles	Spryd4
-1.26373	1.21557	-1.43509	Organelles	Pld3
-1.25193	1.21675	-1.41041	Organelles	P4ha1
-1.23774	1.20461	-1.41413	Organelles	Sil1
-1.24082	1.20648	-1.40953	Organelles	Txndc5
-1.24028	1.21257	-1.41905	Organelles	Dnajb11
-1.16675	1.17539	-1.40446	Organelles	Man2b1
-1.19117	1.17883	-1.37887	Organelles	Gusb
-1.19383	1.17043	-1.41705	Organelles	Rcn1
-1.19345	1.16282	-1.41706	Organelles	Mesd
-1.20523	1.17384	-1.41306	Organelles	Sumf2
-1.20333	1.17378	-1.41973	Organelles	Pdia4
-1.20679	1.18033	-1.41725	Organelles	Creld2
-1.22616	1.19445	-1.41465	Organelles	Hsp90b1
-1.21624	1.18679	-1.41553	Organelles	Cnpy3
-1.14578	1.1212	-1.41592	Organelles	Txndc12
-1.14296	1.1164	-1.41432	Organelles	Ganab
-1.13527	1.10781	-1.415	Organelles	H6pd
-1.13221	1.10643	-1.41807	Organelles	Entpd5
-1.11961	1.09614	-1.41518	Organelles	Cnpy4
-1.17599	1.15582	-1.42927	Organelles	Mydgf
-1.18138	1.15164	-1.41785	Organelles	Erp29
-1.17786	1.14869	-1.41517	Organelles	P4hb
-1.17767	1.14775	-1.41426	Organelles	Ero1a
-1.18577	1.15602	-1.41532	Organelles	Calr
-1.16417	1.14044	-1.42654	Organelles	Hk2
-1.15505	1.1361	-1.41432	Organelles	Sdf2l1
-1.16575	1.13696	-1.41604	Organelles	Prkcsh
-1.16159	1.1377	-1.41655	Organelles	Erap1
-1.15203	1.12771	-1.43056	Organelles	Acsl4
-1.06299	1.23336	-1.31657	Organelles	Coq8a
-1.02785	1.19055	-1.33154	Organelles	Clptm1l
-1.11144	1.16715	-1.26295	Organelles	Mrps21
-1.11612	1.15985	-1.29667	Organelles	Sfxn1
-1.11295	1.16952	-1.29064	Organelles	Timm50
-1.11942	1.17444	-1.28375	Organelles	Mrps5
-1.10383	1.17674	-1.29372	Organelles	Slc25a46
-1.11141	1.14923	-1.28198	Organelles	Slc25a10
-1.09254	1.14105	-1.27986	Organelles	Dlat
-1.10121	1.18767	-1.28089	Organelles	Mrps18c
-1.09819	1.19308	-1.30206	Organelles	Slc25a1
-1.09807	1.20176	-1.29652	Organelles	Mpv17
-1.12039	1.22209	-1.2882	Organelles	Serac1
-1.12105	1.22064	-1.28813	Organelles	Rnf170
-1.12068	1.21639	-1.28847	Organelles	Mt-Cyb
-1.11679	1.21105	-1.28584	Organelles	Cox6a1
-1.14604	1.20227	-1.29357	Organelles	Slc25a22
-1.13375	1.18239	-1.28002	Organelles	Tomm22
-1.12196	1.19049	-1.28297	Organelles	Cyb5b
-1.12521	1.19229	-1.28498	Organelles	Cox7b
-1.1346	1.20034	-1.28193	Organelles	Atp2a2
-1.09856	1.17117	-1.20275	Organelles	Endod1
-1.09899	1.16272	-1.18263	Organelles	Bcl2l13
-1.14492	1.15533	-1.23605	Organelles	Dpm3
-1.13939	1.22116	-1.2023	Organelles	Lrpprc
-1.13023	1.19442	-1.17787	Organelles	Rab7a
-1.135	1.23329	-1.24738	Organelles	Rbfa
-1.15563	1.23076	-1.24958	Organelles	Mrpl43
-1.1408	1.21028	-1.23742	Organelles	Noa1
-1.12802	1.20554	-1.22872	Organelles	Praf2
-1.12276	1.19369	-1.23171	Organelles	Gpam
-1.11389	1.2048	-1.23112	Organelles	Atp6ap1
-1.09122	1.20085	-1.23891	Organelles	Shmt2
-1.17996	1.09436	-1.1557	Organelles	Wls
-1.17833	1.11226	-1.21202	Organelles	Nubpl
-1.14611	1.11106	-1.19258	Organelles	Pdhx
-1.14336	1.07344	-1.2669	Organelles	Mrpl24
-1.14512	1.10948	-1.24403	Organelles	Slc25a12
-1.18895	1.22368	-1.18879	Organelles	Ndufa8
-1.17017	1.22632	-1.16215	Organelles	Vapb
-1.17951	1.22877	-1.16369	Organelles	Tmem11
-1.17007	1.22781	-1.14638	Organelles	Grpel1
-1.21393	1.23403	-1.17066	Organelles	Ufsp2
-1.24361	1.22931	-1.17936	Organelles	Cpt1a
-1.18046	1.26192	-1.17082	Organelles	Hspa9
-1.18058	1.25374	-1.18905	Organelles	Pycr2
-1.18295	1.3008	-1.18479	Organelles	Tbrg4
-1.19703	1.29083	-1.17686	Organelles	Tmx3
-1.19302	1.28724	-1.17906	Organelles	Bnip1
-1.18911	1.31334	-1.23506	Organelles	Uqcc3
-1.19642	1.31177	-1.24538	Organelles	Mrps7
-1.19582	1.29869	-1.22369	Organelles	Slc27a4
-1.20134	1.30886	-1.23438	Organelles	Mrps34
-1.20278	1.30019	-1.23136	Organelles	Mrps27
-1.20321	1.29965	-1.23371	Organelles	Mrpl47
-1.20916	1.3039	-1.2455	Organelles	Mrpl41
-1.19155	1.28706	-1.23092	Organelles	Mrps25
-1.1867	1.29845	-1.24719	Organelles	Sel1l
-1.18277	1.29568	-1.24978	Organelles	Ndufab1
-1.18436	1.29337	-1.23907	Organelles	Mrps22
-1.19804	1.29714	-1.24361	Organelles	Mrpl18
-1.19377	1.29107	-1.24331	Organelles	Mrpl17
-1.18047	1.28677	-1.2594	Organelles	Ndufs8
-1.18823	1.28705	-1.25877	Organelles	Mrps15
-1.19238	1.28861	-1.26401	Organelles	Mrpl15
-1.18887	1.27752	-1.25256	Organelles	Mrpl32
-1.19135	1.26969	-1.24579	Organelles	Mrpl13
-1.2052	1.26619	-1.23847	Organelles	Letmd1
-1.22471	1.31265	-1.23165	Organelles	Mrps9
-1.21882	1.31466	-1.23223	Organelles	Mrps26
-1.20476	1.32418	-1.23486	Organelles	Tmem199
-1.20515	1.32709	-1.22147	Organelles	Hmox2
-1.20715	1.3179	-1.25672	Organelles	Slc33a1
-1.20178	1.31532	-1.25727	Organelles	Vmp1
-1.21155	1.3221	-1.26772	Organelles	Mrpl49
-1.22386	1.32498	-1.26689	Organelles	Syvn1
-1.2276	1.32036	-1.26628	Organelles	Uqcrc2
-1.21859	1.33387	-1.26331	Organelles	Cyb5r1
-1.20243	1.29001	-1.27546	Organelles	Sfxn3
-1.21615	1.30355	-1.27541	Organelles	Uqcrfs1
-1.21495	1.29521	-1.27866	Organelles	Uqcrh
-1.21942	1.29898	-1.27897	Organelles	Cox5a
-1.15802	1.26995	-1.24209	Organelles	Pgrmc1
-1.1589	1.2575	-1.21398	Organelles	Prodh
-1.17684	1.26374	-1.22619	Organelles	Slmap
-1.19367	1.26449	-1.28318	Organelles	Uqcrb
-1.18934	1.26695	-1.29921	Organelles	Erlin2
-1.16324	1.25791	-1.27049	Organelles	Sdhc
-1.17663	1.26109	-1.26548	Organelles	Mrps6
-1.16966	1.26333	-1.2684	Organelles	Mrps14
-1.17731	1.2734	-1.26532	Organelles	Mrpl58
-1.17027	1.25016	-1.25628	Organelles	Mrpl16
-1.15514	1.24167	-1.26768	Organelles	Faf2
-1.14968	1.22912	-1.27723	Organelles	Degs1
-1.178	1.24997	-1.28477	Organelles	Tomm40
-1.17319	1.24829	-1.28245	Organelles	Surf1
-1.16384	1.24349	-1.2787	Organelles	Uqcrc1
-1.17148	1.23523	-1.28907	Organelles	Cox4i1
-1.23104	1.26343	-1.26882	Organelles	Ndufb2
-1.21495	1.22999	-1.29509	Organelles	Npc2
-1.26913	1.26095	-1.36376	Organelles	Siae
-1.23464	1.25164	-1.33356	Organelles	Ctsd
-1.21411	1.29748	-1.32502	Organelles	Abhd12
-1.4352	1.56314	-1.53924	Organelles	Hsd17b12
-1.30342	1.50335	-1.30047	Organelles	Uqcc1
-1.30795	1.49793	-1.41004	Organelles	Tmem131
-1.2303	1.42589	-1.43108	Organelles	Sec61b
-1.23851	1.40815	-1.46117	Organelles	Dhcr7
-1.4264	1.32976	-1.55486	Organelles	Reep3
-1.30335	1.35872	-1.41372	Organelles	Pla2g15
-1.37953	1.338	-1.40309	Organelles	Tor1b
-1.35546	1.32768	-1.41115	Organelles	Tor1a
-1.35856	1.33884	-1.40028	Organelles	Fuca1
-1.3414	1.32592	-1.42318	Organelles	Pecr
-1.33708	1.31636	-1.41851	Organelles	Colgalt1
-1.3343	1.29909	-1.40132	Organelles	Naglu
-1.32074	1.2828	-1.40658	Organelles	Pdia3
-1.30945	1.29256	-1.42033	Organelles	Plod3
-1.30594	1.2675	-1.40546	Organelles	Uggt1
-1.28531	1.24869	-1.41124	Organelles	Hspa13
-1.28918	1.26506	-1.42161	Organelles	Sumf1
-1.28736	1.26594	-1.4061	Organelles	Asah1
-1.44928	1.48105	-1.37851	Organelles	Tmco1
-1.50739	1.39038	-1.4326	Organelles	Gtpbp6
-1.51416	1.41847	-1.39707	Organelles	Fastkd1
-1.46063	1.43179	-1.41624	Organelles	Rcn2
-1.45929	1.43007	-1.40152	Organelles	Manba
-1.48623	1.4417	-1.40121	Organelles	Hspa5
-1.49253	1.44824	-1.40774	Organelles	Dhrsx
-1.3982	1.36831	-1.4174	Organelles	Fam136a
-1.4385	1.39479	-1.39825	Organelles	Nsdhl
-1.4329	1.40328	-1.38727	Organelles	Glb1
-1.44068	1.4113	-1.40238	Organelles	Edem3
-1.40543	1.38013	-1.37677	Organelles	Gla
-1.42588	1.39483	-1.37535	Organelles	Arsb
-1.47894	1.28954	-1.36976	Organelles	Nudt19
-1.45631	1.27743	-1.39014	Organelles	Xpnpep3
-1.39876	1.09336	-1.19744	Organelles	Mtg1
-1.39545	1.20453	-1.27918	Organelles	Glud1
-1.44055	1.21461	-1.16726	Organelles	Slc25a35
-1.1661	1.10986	-1.08053	Organelles	Ifitm3
-1.18977	1.13223	-1.10356	Organelles	Ssr4
-1.17038	1.15414	-1.0211	Organelles	Pigk
-1.17566	1.15492	-1.05246	Organelles	Pdk1
-1.18151	1.15697	-1.03907	Organelles	Lactb
-1.14848	1.15919	-1.01154	Organelles	Nadk2
-1.15381	1.17311	-1.03307	Organelles	Pck2
-1.14833	1.16861	-1.0308	Organelles	Oat
-1.16479	1.18277	-1.02002	Organelles	Hint2
-1.16694	1.1858	-1.01456	Organelles	Got2
-1.13897	1.16405	-1.07256	Organelles	Lnpk
-1.15193	1.18842	-1.07412	Organelles	Mia2
-1.14881	1.18194	-1.09423	Organelles	Them4
-1.14791	1.18124	-1.09526	Organelles	Hsd3b7
-1.17206	1.17104	-1.07852	Organelles	Ssbp1
-1.17755	1.1897	-1.07729	Organelles	Saraf
-1.19139	1.18182	-1.08569	Organelles	Tmem245
-1.16431	1.19009	-1.05893	Organelles	Sirt3
-1.1704	1.19477	-1.05338	Organelles	Dlst
-1.12858	1.1373	-1.11435	Organelles	Magt1
-1.12625	1.16469	-1.1229	Organelles	Fxn
-1.12193	1.16368	-1.1555	Organelles	Pcca
-1.11604	1.15183	-1.15049	Organelles	Dnaja3
-1.18721	1.18149	-1.15879	Organelles	Mrpl54
-1.16332	1.1624	-1.14752	Organelles	Pgam5
-1.15919	1.19629	-1.12494	Organelles	Rcc1l
-1.14259	1.1939	-1.13197	Organelles	Rtn4
-1.14705	1.19232	-1.12056	Organelles	Nfu1
-1.15586	1.20817	-1.14162	Organelles	Hspd1
-1.091	1.05747	-1.10913	Organelles	Ebp
-1.06902	1.04464	-1.02586	Organelles	Retsat
-1.06727	1.07362	-1.00494	Organelles	Hibch
-1.08605	1.08049	-1.05158	Organelles	Itpr1
-1.08602	1.09867	-1.08376	Organelles	Dhrs7b
-1.08821	1.10952	-1.02128	Organelles	Dguok
-1.12624	1.10198	-1.04831	Organelles	Mtx2
-1.12025	1.12666	-1.04034	Organelles	Pon2
-1.12351	1.13633	-1.03999	Organelles	Atl3
-1.1118	1.12291	-1.06525	Organelles	Agpat2
-1.14509	1.12434	-1.0218	Organelles	Ndufv3
-1.14783	1.08851	-1.02104	Organelles	Ddrgk1
-1.15365	1.10607	-1.04217	Organelles	Acot2
-1.20808	1.18803	-0.979305	Organelles	Hmox1
-1.21644	1.1659	-0.992371	Organelles	Elovl1
-1.29192	1.32273	-1.05639	Organelles	Ppa2
-1.26528	1.30278	-1.06031	Organelles	Suclg2
-1.28508	1.3047	-1.06924	Organelles	Them6
-1.28744	1.2993	-1.06201	Organelles	Rpn1
-1.28924	1.29005	-1.07688	Organelles	Tmbim6
-1.29389	1.29815	-1.08645	Organelles	Sdhaf2
-1.27303	1.28986	-1.01804	Organelles	Nme4
-1.28114	1.30698	-1.02824	Organelles	Ndufaf2
-1.24244	1.29328	-1.08685	Organelles	Sco1
-1.25067	1.29951	-1.07607	Organelles	Nbas
-1.26921	1.29163	-1.08882	Organelles	Slc39a7
-1.23734	1.29393	-1.1077	Organelles	Prdx3
-1.24185	1.30381	-1.11147	Organelles	Mtif3
-1.24161	1.31317	-1.1129	Organelles	Isca2
-1.25454	1.30551	-1.09894	Organelles	Idh3b
-1.27199	1.26648	-1.11557	Organelles	Atad1
-1.21899	1.24714	-1.13055	Organelles	Nt5c3a
-1.2214	1.25474	-1.11889	Organelles	Hars2
-1.20862	1.25693	-1.13683	Organelles	Pus1
-1.19636	1.24565	-1.13792	Organelles	Clpp
-1.20638	1.27941	-1.14576	Organelles	Glrx5
-1.21968	1.28685	-1.13308	Organelles	Hibadh
-1.20897	1.28656	-1.13337	Organelles	Bnip3
-1.21007	1.24503	-1.08612	Organelles	Txn2
-1.20515	1.24577	-1.08396	Organelles	Trap1
-1.19811	1.23652	-1.09218	Organelles	Gls
-1.20284	1.24351	-1.10344	Organelles	Me2
-1.19817	1.24099	-1.1092	Organelles	Coq9
-1.21104	1.25616	-1.09923	Organelles	Idh3a
-1.2137	1.27011	-1.1121	Organelles	Timm44
-1.22154	1.26927	-1.10508	Organelles	Aldh2
-1.27136	1.19255	-1.11905	Organelles	Coq7
-1.22737	1.18688	-1.07114	Organelles	Ufl1
-1.23397	1.17657	-1.09517	Organelles	Dnajc11
-1.20721	1.2142	-1.09926	Organelles	Rexo2
-1.22201	1.19782	-1.08953	Organelles	Pnpt1
-1.21987	1.20338	-1.08998	Organelles	Auh
-1.24257	1.22199	-1.08078	Organelles	Sec63
-1.24035	1.21747	-1.10384	Organelles	Agpat5
-1.26094	1.23162	-1.03633	Organelles	Rpn2
-1.26215	1.24133	-1.04666	Organelles	Stt3b
-1.25562	1.25099	-1.0473	Organelles	Osbpl8
-1.25559	1.24498	-1.03555	Organelles	Mlec
-1.28173	1.26985	-1.03988	Organelles	Rint1
-1.27372	1.25983	-1.0646	Organelles	Stt3a
-1.27314	1.27218	-1.06287	Organelles	Ncln
-1.20911	1.27027	-1.05467	Organelles	Mcee
-1.22882	1.26655	-1.07542	Organelles	Rtn3
-1.22485	1.2609	-1.06615	Organelles	Sucla2
-1.21963	1.25224	-1.06477	Organelles	Hspe1
-1.2424	1.25445	-1.04574	Organelles	Pbxip1
-1.22146	1.24246	-1.04287	Organelles	Mpst
-1.22455	1.25325	-1.04505	Organelles	Oxct1
-1.2244	1.2536	-1.0403	Organelles	Gcsh
-1.22889	1.25545	-1.04453	Organelles	Fh
-1.23141	1.26351	-1.04235	Organelles	Etfa
-1.22801	1.25504	-1.02421	Organelles	Hdhd5
-1.23667	1.2647	-1.03177	Organelles	Gfm1
-1.23693	1.26252	-1.0287	Organelles	Eci1
-1.23734	1.2795	-1.07256	Organelles	Ethe1
-1.24663	1.27654	-1.05875	Organelles	Itgb1
-1.24703	1.2767	-1.06599	Organelles	Iars2
-1.23816	1.27514	-1.05397	Organelles	Etfb
-1.23582	1.27268	-1.05946	Organelles	Ak4
-1.24885	1.2697	-1.02659	Organelles	Aldh4a1
-1.24187	1.27125	-1.03901	Organelles	Suclg1
-1.24743	1.27512	-1.04201	Organelles	Fmc1
-1.24723	1.27611	-1.04249	Organelles	Bcat2
-1.24589	1.27862	-1.04721	Organelles	Ak3
-1.21293	1.20161	-1.03078	Organelles	Vapa
-1.22159	1.1875	-1.0229	Organelles	Ermp1
-1.22575	1.23179	-1.03292	Organelles	Reep6
-1.22006	1.2286	-1.02182	Organelles	Dglucy
-1.19737	1.22101	-1.0303	Organelles	Reep5
-1.19572	1.2068	-1.03103	Organelles	Fdx2
-1.21133	1.22594	-1.04315	Organelles	D2hgdh
-1.20483	1.23145	-1.03846	Organelles	Sod2
-1.20372	1.23183	-1.04093	Organelles	Aco2
-1.1944	1.21012	-1.05112	Organelles	Immp1l
-1.18406	1.21165	-1.05103	Organelles	Acsf2
-1.20012	1.21958	-1.07322	Organelles	Fads1
-1.18391	1.21813	-1.07545	Organelles	Acadl
-1.32868	1.24968	-1.09808	Organelles	Pdk4
-1.29284	1.23886	-1.03419	Organelles	Ktn1
-1.31198	1.25013	-1.03519	Organelles	Parp16
-1.28365	1.22048	-0.998434	Organelles	Hacd3
-1.30388	1.24065	-1.00713	Organelles	Ccdc47
-1.33912	1.2548	-1.03819	Organelles	Mcu
-1.30631	1.29128	-1.04321	Organelles	Ndufb6
-1.33676	1.27683	-1.02375	Organelles	Decr1
-1.32055	1.28475	-1.02784	Organelles	Abcb10
-1.48568	1.27803	-1.07207	Organelles	Tap1
-1.58688	1.39547	-1.0548	Organelles	Ndufs6
-1.53593	1.36931	-1.00706	Organelles	Tap2
-1.45361	1.46477	-1.30104	Organelles	Scpep1
-1.43371	1.56571	-1.28058	Organelles	Dcxr
-1.46399	1.53503	-1.21381	Organelles	Timm21
-1.4568	1.51358	-1.25145	Organelles	Stoml2
-1.42422	1.44766	-1.22049	Organelles	Tecr
-1.4115	1.50998	-1.23581	Organelles	Tmub1
-1.39562	1.51115	-1.20942	Organelles	Synj2bp
-1.38686	1.5031	-1.22847	Organelles	Vdac2
-1.37436	1.49696	-1.21152	Organelles	Gk
-1.38897	1.51671	-1.17845	Organelles	Tfb2m
-1.38115	1.51237	-1.1878	Organelles	Agk
-1.51955	1.4402	-1.16419	Organelles	Tmem223
-1.52026	1.42916	-1.11651	Organelles	Ociad1
-1.51482	1.42618	-1.08912	Organelles	Hmgcr
-1.48123	1.4355	-1.13036	Organelles	Spcs2
-1.46696	1.47501	-1.19231	Organelles	Emc4
-1.45637	1.49767	-1.172	Organelles	Mecr
-1.47414	1.48017	-1.16787	Organelles	Ttyh3
-1.48188	1.4913	-1.17024	Organelles	Dnajb12
-1.48372	1.47123	-1.15951	Organelles	Chp1
-1.48204	1.50115	-1.08721	Organelles	Slc38a7
-1.47495	1.48949	-1.06726	Organelles	Gpt2
-1.4656	1.50308	-1.05958	Organelles	Ppif
-1.4635	1.51559	-1.07027	Organelles	Vwa8
-1.48362	1.53451	-1.0596	Organelles	Idh3g
-1.49597	1.53299	-1.06567	Organelles	Fdx1
-1.46567	1.46732	-1.04922	Organelles	Ptges2
-1.44971	1.47973	-1.07601	Organelles	Nln
-1.44351	1.48581	-1.05097	Organelles	Taco1
-1.43857	1.46814	-1.04877	Organelles	Dmac2l
-1.42042	1.47988	-1.06424	Organelles	Acat1
-1.42248	1.45368	-1.03748	Organelles	Acads
-1.44617	1.5465	-1.12211	Organelles	Rars2
-1.43499	1.50333	-1.14704	Organelles	Ndufaf5
-1.43672	1.5084	-1.10594	Organelles	Gcdh
-1.43736	1.49595	-1.08876	Organelles	Acad8
-1.46008	1.48971	-1.11368	Organelles	Itpr2
-1.45595	1.47966	-1.10631	Organelles	Akap1
-1.47039	1.50889	-1.11636	Organelles	Abhd10
-1.4385	1.36249	-1.03187	Organelles	Alg12
-1.37934	1.43589	-1.09531	Organelles	Kdsr
-1.39358	1.42145	-1.08479	Organelles	Gtpbp3
-1.38454	1.44138	-1.06263	Organelles	Gfm2
-1.40783	1.41628	-1.03298	Organelles	Tmem192
-1.41133	1.42443	-1.01848	Organelles	Dars2
-1.38944	1.43285	-1.03691	Organelles	Tufm
-1.38945	1.421	-1.04204	Organelles	Hscb
-1.38032	1.41314	-1.02605	Organelles	Cpt2
-1.37739	1.41785	-1.03293	Organelles	Clybl
-1.37156	1.42168	-1.04788	Organelles	Acot13
-1.42829	1.44367	-1.08739	Organelles	Fam162a
-1.42304	1.42801	-1.09996	Organelles	Apmap
-1.4321	1.42423	-1.1069	Organelles	Adpgk
-1.4564	1.40127	-1.05536	Organelles	Mrpl10
-1.44231	1.40061	-1.06454	Organelles	Scap
-1.43792	1.42178	-1.06908	Organelles	Cox18
-1.44819	1.44121	-1.05815	Organelles	Abcb7
-1.30591	1.35403	-1.30942	Organelles	Tram1
-1.30875	1.35752	-1.2293	Organelles	Cmc2
-1.28934	1.38062	-1.28894	Organelles	Phb
-1.27218	1.36498	-1.24963	Organelles	Cisd1
-1.2704	1.3843	-1.25491	Organelles	Hccs
-1.27076	1.375	-1.26549	Organelles	Rhot2
-1.27612	1.37423	-1.26423	Organelles	Cyc1
-1.25949	1.3797	-1.26981	Organelles	Tmem160
-1.26336	1.37144	-1.2776	Organelles	Atp5f1d
-1.2489	1.37629	-1.23728	Organelles	Ubac2
-1.25571	1.37753	-1.24018	Organelles	Mrpl28
-1.23945	1.36883	-1.23439	Organelles	Malsu1
-1.25236	1.35049	-1.22866	Organelles	Mrps33
-1.24753	1.3552	-1.22031	Organelles	Mrps2
-1.24747	1.36002	-1.22075	Organelles	Mrpl53
-1.24897	1.35473	-1.22506	Organelles	Mrpl50
-1.25132	1.36123	-1.23036	Organelles	Mrps35
-1.25674	1.36548	-1.23541	Organelles	Letm1
-1.25427	1.39268	-1.21319	Organelles	Ndufaf4
-1.26149	1.39476	-1.2199	Organelles	Tmem70
-1.24681	1.38192	-1.22482	Organelles	Mrpl4
-1.26034	1.37758	-1.22153	Organelles	Ndufa7
-1.26517	1.37534	-1.22515	Organelles	Mrps30
-1.26267	1.37641	-1.2279	Organelles	Mrpl55
-1.25438	1.3772	-1.2135	Organelles	Dap3
-1.23256	1.35613	-1.23723	Organelles	Pgrmc2
-1.22944	1.35318	-1.24012	Organelles	Mrpl39
-1.23846	1.35487	-1.23997	Organelles	Mrpl2
-1.23808	1.34918	-1.23141	Organelles	Mrpl48
-1.2407	1.34405	-1.23278	Organelles	Mrpl12
-1.24896	1.33585	-1.23255	Organelles	Mrpl37
-1.22925	1.34022	-1.23053	Organelles	Mrps10
-1.23643	1.33445	-1.22885	Organelles	Mrpl22
-1.23091	1.33557	-1.24077	Organelles	Lyrm4
-1.2322	1.35316	-1.20278	Organelles	Mrpl30
-1.231	1.3615	-1.22631	Organelles	Mrpl42
-1.22558	1.35509	-1.22566	Organelles	Hm13
-1.22607	1.36066	-1.2143	Organelles	Txndc15
-1.23364	1.3654	-1.2128	Organelles	Cox20
-1.25771	1.348	-1.20151	Organelles	Mrpl44
-1.26003	1.3309	-1.18841	Organelles	Mrpl23
-1.25763	1.33087	-1.17202	Organelles	Slirp
-1.27503	1.33904	-1.17466	Organelles	Erlec1
-1.27263	1.36181	-1.16816	Organelles	Slc25a51
-1.26962	1.36656	-1.18608	Organelles	Pigs
-1.27445	1.37253	-1.17923	Organelles	Ogdh
-1.24855	1.36067	-1.18875	Organelles	Rab18
-1.25417	1.36374	-1.17208	Organelles	Bcl2
-1.24415	1.37533	-1.19878	Organelles	Ndufa2
-1.25069	1.29693	-1.15185	Organelles	Sccpdh
-1.22401	1.32135	-1.17395	Organelles	Pigu
-1.27206	1.26561	-1.17789	Organelles	Mrpl27
-1.25715	1.3039	-1.21457	Organelles	Mrps24
-1.24799	1.30116	-1.21102	Organelles	Mfn2
-1.25724	1.3076	-1.19801	Organelles	Alg14
-1.29826	1.40449	-1.26018	Organelles	Mrps31
-1.30346	1.42029	-1.24796	Organelles	Micos13
-1.32361	1.41715	-1.2511	Organelles	Pigt
-1.33975	1.43274	-1.26271	Organelles	Phb2
-1.34042	1.44818	-1.2525	Organelles	Vdac1
-1.33099	1.45264	-1.23512	Organelles	Slc25a11
-1.32239	1.45718	-1.22307	Organelles	Dpm1
-1.27622	1.39425	-1.18123	Organelles	Hadha
-1.28739	1.38325	-1.18076	Organelles	Elmod2
-1.27129	1.40486	-1.20065	Organelles	Ptpn1
-1.2715	1.40692	-1.2125	Organelles	Grsf1
-1.28838	1.40194	-1.1933	Organelles	Mrps12
-1.28216	1.40421	-1.19578	Organelles	Bckdha
-1.29927	1.39297	-1.23237	Organelles	Ndufb10
-1.29068	1.39781	-1.23757	Organelles	Pnkd
-1.28865	1.40356	-1.22855	Organelles	Mrpl40
-1.27899	1.39185	-1.21839	Organelles	Mrpl38
-1.284	1.38933	-1.22238	Organelles	Gadd45gip1
-1.26943	1.38783	-1.21827	Organelles	Amfr
-1.31865	1.4074	-1.18884	Organelles	Ndufa9
-1.31967	1.40774	-1.17049	Organelles	Ndufa6
-1.32299	1.42399	-1.17739	Organelles	Ndufs2
-1.31278	1.42171	-1.17243	Organelles	Bckdhb
-1.29726	1.40949	-1.17041	Organelles	Ube2g2
-1.28944	1.43033	-1.17599	Organelles	Rmnd1
-1.2953	1.42985	-1.1732	Organelles	Bcap31
-1.30789	1.44313	-1.19392	Organelles	Sacm1l
-1.31085	1.44737	-1.19451	Organelles	Ndufs7
-1.30545	1.44395	-1.21447	Organelles	Timmdc1
-1.30353	1.43058	-1.20864	Organelles	Armc10
-1.28415	1.43494	-1.19504	Organelles	Aifm1
-1.34453	1.32157	-1.27344	Organelles	Lclat1
-1.34834	1.31383	-1.23864	Organelles	Mtch1
-1.39728	1.36369	-1.25119	Organelles	Polg2
-1.38478	1.39131	-1.24915	Organelles	Adam10
-1.39214	1.38113	-1.12064	Organelles	Spcs3
-1.3949	1.36994	-1.13472	Organelles	Mff
-1.35954	1.37696	-1.11584	Organelles	Qrsl1
-1.37466	1.40116	-1.14446	Organelles	Mtfr1
-1.37493	1.40821	-1.15441	Organelles	mt-Co3
-1.39077	1.38664	-1.15194	Organelles	Dhcr24
-1.39469	1.37495	-1.07472	Organelles	Nus1
-1.42021	1.38692	-1.10485	Organelles	Atp13a1
-1.36234	1.47206	-1.19911	Organelles	Mboat7
-1.35598	1.45777	-1.21099	Organelles	Mavs
-1.34211	1.48457	-1.1746	Organelles	Tmx1
-1.34749	1.45741	-1.17272	Organelles	Sec62
-1.35252	1.46563	-1.17422	Organelles	Ndufb11
-1.33554	1.46307	-1.17278	Organelles	Fastkd2
-1.34218	1.45318	-1.18959	Organelles	Polrmt
-1.33702	1.46961	-1.18995	Organelles	Rpusd4
-1.33988	1.42916	-1.18501	Organelles	Mrpl19
-1.36454	1.428	-1.18587	Organelles	Apoo
-1.35807	1.40337	-1.17177	Organelles	Rmdn3
-1.38213	1.40621	-1.19003	Organelles	Alg1
-1.38956	1.49587	-1.16108	Organelles	Timm29
-1.39071	1.48873	-1.14359	Organelles	Pgs1
-1.3883	1.47794	-1.1387	Organelles	Lpcat3
-1.37759	1.50567	-1.14278	Organelles	Mospd2
-1.37836	1.50178	-1.14043	Organelles	Clpb
-1.36431	1.4779	-1.16467	Organelles	Rpusd3
-1.37543	1.46382	-1.14309	Organelles	Foxred1
-1.37115	1.4662	-1.14982	Organelles	Bckdk
-1.38087	1.46028	-1.16018	Organelles	Atp5f1b
-1.39766	1.43102	-1.14688	Organelles	Slc25a5
-1.40725	1.44212	-1.14492	Organelles	Gpd2
-1.38406	1.42743	-1.12895	Organelles	Ghdc
-1.35325	1.43945	-1.16143	Organelles	Mtif2
-1.34254	1.43187	-1.15265	Organelles	Mrpl46
-1.35534	1.42492	-1.13957	Organelles	Hsdl1
-1.37305	1.42891	-1.15609	Organelles	Aldh18a1
-1.37217	1.46076	-1.13338	Organelles	Nudt8
-1.38106	1.45802	-1.12635	Organelles	Ndufa12
-1.37583	1.44557	-1.13226	Organelles	Ndufa13
-1.37506	1.44835	-1.1202	Organelles	Tomm70
-1.37467	1.45085	-1.12381	Organelles	Dbt
-1.36214	1.45122	-1.12529	Organelles	Tapbp
-1.36259	1.45062	-1.13835	Organelles	Oxa1l
-1.36132	1.4465	-1.13599	Organelles	Dld
-1.35299	1.45026	-1.13828	Organelles	Ccdc51
-1.34611	1.45599	-1.12787	Organelles	Ndufv1
-1.34901	1.44419	-1.12565	Organelles	Mtx1
-1.34911	1.43516	-1.12359	Organelles	Acad9
-1.33678	1.46291	-1.14502	Organelles	Ndufaf3
-1.33813	1.44364	-1.14299	Organelles	Nsun4
-1.33147	1.44789	-1.14983	Organelles	Rab21
-1.32645	1.43931	-1.15173	Organelles	Mcat
-1.30684	1.42531	-1.15622	Organelles	Sco2
-1.31145	1.43578	-1.16213	Organelles	Timm17a
-1.3165	1.4452	-1.15811	Organelles	Ndufs1
-1.31602	1.44218	-1.15543	Organelles	Hadhb
-1.34441	1.42427	-1.10974	Organelles	Ndufaf7
-1.34026	1.42505	-1.12078	Organelles	Tmem43
-1.34264	1.42172	-1.11644	Organelles	Mthfd1l
-1.33042	1.40525	-1.13472	Organelles	Atp5pd
-1.33226	1.43007	-1.13392	Organelles	Esyt1
-1.32127	1.4285	-1.13826	Organelles	Abcb8
-1.38268	1.34144	-1.0627	Organelles	Fam210a
-1.38173	1.32269	-1.0433	Organelles	Tomm20
-1.37778	1.31061	-1.06205	Organelles	Cox15
-1.35935	1.3273	-1.11887	Organelles	Use1
-1.36685	1.3329	-1.10369	Organelles	Ccdc115
-1.32998	1.30455	-1.11638	Organelles	Pde3b
-1.33055	1.30501	-1.11678	Organelles	Mblac2
-1.32794	1.35368	-1.12547	Organelles	Ghitm
-1.29989	1.35979	-1.12709	Organelles	Mfn1
-1.3117	1.35794	-1.10979	Organelles	Parl
-1.30114	1.36297	-1.09877	Organelles	Pmpca
-1.30293	1.36258	-1.10656	Organelles	Cdk5rap1
-1.27668	1.39817	-1.15103	Organelles	Ndufv2
-1.27806	1.3852	-1.13488	Organelles	Mrm3
-1.28452	1.39488	-1.13198	Organelles	Ecsit
-1.30464	1.39624	-1.12185	Organelles	Tfb1m
-1.31642	1.40606	-1.11936	Organelles	Clpx
-1.30472	1.38176	-1.11452	Organelles	C1qbp
-1.32206	1.39037	-1.10534	Organelles	Pmpcb
-1.32502	1.38433	-1.09788	Organelles	Ndufa5
-1.34292	1.39122	-1.10647	Organelles	Ptcd2
-1.32949	1.37653	-1.08543	Organelles	Odr4
-1.33115	1.3659	-1.09312	Organelles	Mrps36
-1.32541	1.36976	-1.10258	Organelles	Mrpl1
-1.35094	1.37916	-1.07294	Organelles	Vars2
-1.3543	1.38463	-1.09153	Organelles	Rhot1
-1.35049	1.40801	-1.08847	Organelles	Cyp51a1
-1.32522	1.37861	-1.05984	Organelles	Tsfm
-1.31689	1.32987	-1.08987	Organelles	Nars2
-1.32078	1.35064	-1.07335	Organelles	Ndufa10
-1.3115	1.3527	-1.06749	Organelles	Atpaf2
-1.31192	1.3474	-1.16379	Organelles	Lamtor4
-1.30885	1.31068	-1.18731	Organelles	Mrm2
-1.27567	1.3428	-1.11024	Organelles	Pnpla6
-1.26341	1.32769	-1.12451	Organelles	Ankle2
-1.28746	1.34189	-1.14561	Organelles	Ndufb7
-1.26815	1.35301	-1.13829	Organelles	Preb
-1.28311	1.34301	-1.12849	Organelles	Ndufs5
-1.27595	1.34984	-1.1281	Organelles	Alas1
-1.29848	1.31246	-1.1127	Organelles	Lamp2
-1.28725	1.32007	-1.13151	Organelles	Exd2
-1.27959	1.32334	-1.09419	Organelles	Aars2
-1.65451	-0.380457	0.377291	Nucleus	Hnrnpc
-0.904043	-0.42778	0.0362778	Nucleus	Npm1
-1.23165	-0.414869	0.261934	Nucleus	Cwc22
-1.25191	-0.34427	0.209039	Nucleus	Banp
-1.12482	0.342149	-1.13789	Organelles	Yeats4
-0.556534	0.310692	-1.0165	Organelles	Setdb1
-0.647663	0.114303	-1.08175	Organelles	Gtf2f2
-0.42619	-0.319968	-1.33583		Polr3e
-0.345481	-0.395576	-0.949461		Smpd4
-0.227364	-0.370884	-0.914882		Ddx39a
0.0287572	-0.482881	-0.978369	Cytoplasm	Trmt6
-1.19998	1.27914	-1.8587	Organelles	Tor1aip1
-1.72689	1.2677	-1.49707	Organelles	Hnrnpa3
-1.77132	1.47569	-1.8547	Organelles	Nbn
-1.11221	1.1062	-1.32303	Organelles	Plscr1
-1.24603	0.952659	-1.01927	Organelles	Phc2
-1.86556	0.818289	-0.556987	Organelles	Hnrnpul2
-1.55458	0.782786	-0.552098	Organelles	Nrm
0.692199	-1.34217	-0.548755	Cytoplasm	Rb1
0.43589	-1.17677	-0.484876	Cytoplasm	Lmnb2
0.447324	-1.28292	-0.436475	Cytoplasm	Lmna
0.515648	-1.2925	-0.46568	Cytoplasm	Hmgn2
0.487689	-0.873998	-0.759472	Cytoplasm	Hnrnpul1
0.66415	-1.13277	-0.697689	Cytoplasm	Lmnb1
0.586539	-1.04029	-0.808539	Cytoplasm	Ccar2
0.51951	-2.18564	-0.614688	Cytoplasm	Exosc4
0.623707	-1.989	-0.667401	Cytoplasm	Ctbp2
0.640538	-1.61796	-0.633211	Cytoplasm	Trim28
0.657045	-1.75698	-0.557297	Cytoplasm	Hdgfl2
0.649292	-1.55133	-0.789879	Cytoplasm	Nfat5
0.926256	-1.82256	-0.811279	Cytoplasm	Trip13
0.951186	-1.66744	-0.873635	Cytoplasm	Bop1
1.00438	-0.94279	-1.63457	Cytoplasm	Polr3a
1.24636	-1.29721	-1.47464	Cytoplasm	Lrrc41
1.28672	-1.20457	-1.12192	Cytoplasm	Mapk12
1.00028	-1.0003	-1.16655	Cytoplasm	Rbmxl1
0.96331	-0.927142	-1.20021	Cytoplasm	Ppp4r3a
1.03159	-1.03235	-1.02502	Cytoplasm	Pbrm1
0.999589	-1.00026	-1.00003	Cytoplasm	Nudt15
1.0695	-1.09323	-1.04215	Cytoplasm	Dcaf10
1.92739	-1.4317	-1.74078	Cytoplasm	Htatsf1
2.19406	-1.5996	-1.94273	Cytoplasm	Mlh1
1.8713	-2.01417	-1.67705	Cytoplasm	Irf2bp2
1.67402	-1.95837	-1.28908	Cytoplasm	Wdr55
1.49878	-1.66177	-1.53062	Cytoplasm	Cnot7
1.49213	-1.67441	-1.40517	Cytoplasm	Casc3
1.66329	-2.57136	-1.28912	Cytoplasm	Trmt1l
1.67144	-2.53981	-0.957584	Cytoplasm	Senp8
1.91597	-2.73334	-1.06044	Cytoplasm	Sart3
0.768412	-2.63037	-0.583191	Cytoplasm	Ncbp3
0.604078	-2.69522	-0.831353	Cytoplasm	Exosc2
0.603323	-2.60137	-0.799037	Cytoplasm	Exosc1
1.19021	-2.36791	-1.07524	Cytoplasm	Mcm2
0.940865	-2.33083	-1.19731	Cytoplasm	Ttc5
-0.721649	-0.839258	0.34293	Nucleus	Raly
-0.82557	-1.05409	0.367688	Nucleus	Pspc1
-0.884674	-0.975988	0.303562	Nucleus	Nono
-0.989806	-0.932492	0.262679	Nucleus	Med12
-0.440608	-1.11553	0.316614	Nucleus	Rbm26
-0.301116	-1.00535	0.217374	Nucleus	Zhx1
-0.523904	-1.28794	0.459205	Nucleus	Srsf7
-0.68607	-1.16786	0.555958	Nucleus	Hnrnpab
-0.66522	-1.27426	0.298727	Nucleus	Gtf2i
-0.719395	-1.26515	0.296986	Nucleus	Ddx46
-0.696961	-1.1258	0.248511	Nucleus	Zc3h14
-0.606148	-1.07513	0.344172	Nucleus	Bub3
-0.383868	-1.62125	0.287068	Nucleus	Kdm3b
-0.305057	-1.37332	0.447568	Nucleus	Med4
-0.621589	-1.49595	0.474555	Nucleus	Dcaf13
-0.376519	-1.83466	0.542089	Nucleus	Znf207
-0.471974	-1.93416	0.409288	Nucleus	Mcm3ap
-0.575521	-1.94491	0.586866	Nucleus	Ncor2
-0.839909	-1.7994	0.699741	Nucleus	Supt6h
-0.646102	-1.66027	0.763932	Nucleus	Med27
-0.491435	-2.40481	0.372898	Nucleus	Pop7
-0.472316	-2.10611	0.056937	Nucleus	Tarbp2
-0.143862	-1.78346	0.282898	Nucleus	Foxk1
-0.131013	-2.0008	0.302811	Nucleus	Etv6
-0.150781	-1.72513	-0.0526132		Gpatch8
0.0416219	-1.95444	0.0500735	Cytoplasm;Nucleus	Slc4a1ap
0.133227	-1.97471	-0.313008	Cytoplasm	Rcor1
0.293005	-1.98434	-0.29225	Cytoplasm	Rangap1
0.0908517	-2.53275	-0.0695025	Cytoplasm	Nup50
-0.743299	-2.4468	0.801776	Nucleus	Nolc1
-0.812862	-2.50715	1.11827	Nucleus	Pop4
-0.723949	-2.57217	1.02188	Nucleus	Thoc3
-0.850255	-2.8581	1.01494	Nucleus	Larp7
-0.809759	-2.76336	0.870664	Nucleus	Hltf
-0.65386	-2.67818	0.806281	Nucleus	Rbm22
-0.685488	-2.70431	0.80488	Nucleus	Cebpb
-0.445329	-3.03253	0.447284	Nucleus	Polr2h
-2.01305	-0.930461	1.31329	Nucleus	Nsa2
-1.99684	-1.03557	1.38952	Nucleus	Rbm34
-1.84032	-0.90118	1.51118	Nucleus	Noc3l
-1.81471	-1.29447	1.66701	Nucleus	Tex10
-1.77459	-1.2945	1.79608	Nucleus	Setx
-2.05	-1.26241	1.64783	Nucleus	Rrp8
-2.01378	-1.14085	1.68202	Nucleus	Med1
-1.95909	-1.08798	1.571	Nucleus	Ilf3
-2.04796	-1.35071	1.52789	Nucleus	Lyar
-1.92977	-1.22713	1.53648	Nucleus	Scaf1
-2.04689	-1.22341	1.49315	Nucleus	Dkc1
-2.4397	-1.23968	2.16416	Nucleus	Ubtf
-2.39118	-1.25271	2.21762	Nucleus	Morf4l1
-2.48744	-1.19467	2.20787	Nucleus	Smchd1
-2.57802	-1.55087	2.15441	Nucleus	Rpf2
-2.569	-1.38716	2.01076	Nucleus	Pum3
-2.4578	-1.00765	1.88311	Nucleus	Pds5a
-2.69642	-1.03992	1.96541	Nucleus	Rbpj
-2.25811	-1.18506	1.92107	Nucleus	Rcc1
-2.22736	-1.20496	1.84878	Nucleus	Dek
-2.1966	-1.07265	1.78585	Nucleus	Mybbp1a
-2.26457	-1.06704	1.69581	Nucleus	Hp1bp3
-2.31565	-1.02638	1.77528	Nucleus	Brix1
-2.30701	-1.82166	2.06695	Nucleus	Nup98
-2.32786	-1.7361	1.99815	Nucleus	Nop56
-2.40162	-1.63358	1.94141	Nucleus	Nop10
-2.37702	-1.61126	1.90546	Nucleus	Ddx18
-2.01152	-1.36122	1.73566	Nucleus	Rbm28
-2.10494	-1.33208	1.78996	Nucleus	Nup188
-2.1491	-1.41038	1.78604	Nucleus	Noc4l
-2.1498	-1.3695	1.76631	Nucleus	Khdrbs1
-2.2041	-1.38637	1.88723	Nucleus	Fbl
-2.16011	-1.45454	1.6643	Nucleus	Rpl7l1
-2.2766	-1.55884	1.81122	Nucleus	Nup93
-2.2711	-1.56883	1.86403	Nucleus	Nop2
-2.14604	-1.64088	1.77381	Nucleus	Rrp9
-2.16694	-1.61228	1.76084	Nucleus	Nup155
-2.22788	-1.67737	1.80089	Nucleus	Ngdn
-2.15316	-1.57319	1.99793	Nucleus	Top2b
-2.13747	-1.61364	1.88636	Nucleus	Sun2
-2.21268	-1.64091	1.9069	Nucleus	Ddx56
-1.98505	-1.62221	1.82192	Nucleus	Smarca5
-2.10152	-1.71905	1.87946	Nucleus	Pwp2
-2.03436	-1.7373	1.76572	Nucleus	Nup160
-2.05241	-1.69838	1.80252	Nucleus	Gar1
-2.01201	-1.70234	1.62332	Nucleus	Nup107
-0.940353	-1.57956	0.760549	Nucleus	Snrpb
-0.871585	-1.40544	0.662574	Nucleus	Nelfa
-0.763871	-1.31534	0.665559	Nucleus	Eif4a3
-1.05104	-1.34946	0.775163	Nucleus	Hcfc1
-1.01898	-1.23634	0.831974	Nucleus	Safb
-1.06996	-1.23742	0.896266	Nucleus	Fam98b
-1.06575	-1.43479	0.947438	Nucleus	Prkdc
-1.1924	-1.37759	0.867023	Nucleus	Clp1
-1.61376	-0.712095	0.841384	Nucleus	Dhx9
-1.39603	-0.958033	0.60051	Nucleus	Sfpq
-1.41232	-0.95803	0.686625	Nucleus	Hnrnpu
-1.3658	-1.04489	0.836426	Nucleus	Tcerg1
-1.30269	-1.07815	0.856744	Nucleus	Matr3
-1.48128	-0.867106	0.962946	Nucleus	Hnrnpdl
-1.44265	-0.937154	0.88483	Nucleus	Zfr
-1.59547	-0.9097	1.15695	Nucleus	Hnrnpl
-1.46594	-1.03585	1.06841	Nucleus	Ilf2
-1.57909	-1.12397	1.03814	Nucleus	Hnrnph3
-1.1106	-0.857947	0.616011	Nucleus	Rbmx
-1.74	-1.43673	1.25409	Nucleus	Ddx24
-1.82182	-1.25157	1.07995	Nucleus	Srsf11
-1.49555	-1.57336	1.06037	Nucleus	Ddx51
-1.29868	-1.26575	1.10916	Nucleus	Puf60
-1.2478	-1.32046	1.07254	Nucleus	Tra2a
-1.29886	-1.21551	1.00443	Nucleus	Hnrnpa2b1
-1.31494	-1.20064	1.02436	Nucleus	Hnrnpa1
-1.2019	-1.45054	1.34418	Nucleus	Nfic
-1.15841	-1.30779	1.2599	Nucleus	Atrx
-1.5016	-1.34729	1.36723	Nucleus	Hnrnpa0
-1.44582	-1.47742	1.28509	Nucleus	Gtf3c1
-1.29952	-1.23669	1.32936	Nucleus	Dtx3l
-1.39035	-1.25235	1.32199	Nucleus	Api5
-1.42189	-1.24734	1.17223	Nucleus	Alyref
-1.43685	-1.88347	1.63332	Nucleus	Prpf4b
-1.51172	-1.78553	1.63111	Nucleus	Hnrnpm
-1.58346	-1.80639	1.56349	Nucleus	Gtf3c3
-1.68714	-1.7632	1.54407	Nucleus	Imp4
-1.71706	-1.88482	1.6296	Nucleus	Ftsj3
-1.76427	-1.61779	1.76595	Nucleus	Rbm14
-1.78082	-1.66247	1.66933	Nucleus	Pop1
-1.85977	-1.64906	1.7272	Nucleus	Wdr46
-1.66906	-1.81064	1.80324	Nucleus	Rbm15
-1.6557	-1.73206	1.73156	Nucleus	Pelp1
-1.76852	-1.81042	1.74402	Nucleus	Snrpg
-1.54992	-1.62951	1.58409	Nucleus	Myef2
-1.45272	-1.68966	1.56495	Nucleus	Mre11
-1.61471	-1.6619	1.41789	Nucleus	Gtpbp4
-1.55751	-1.62134	1.36248	Nucleus	Snrpa
-1.49525	-1.57265	1.37047	Nucleus	Urb1
-1.47672	-1.62823	1.48623	Nucleus	Rad50
-1.46169	-1.57206	1.43976	Nucleus	Ddx5
-1.75092	-1.59107	1.52901	Nucleus	Snrpc
-1.74481	-1.39854	1.45693	Nucleus	Ddx50
-1.66134	-1.36233	1.55852	Nucleus	Chd2
-1.72902	-2.12505	1.86143	Nucleus	Iws1
-2.0261	-1.90415	1.74258	Nucleus	Gle1
-0.883471	-2.03434	0.91854	Nucleus	Prpf31
-0.848685	-2.03031	0.940314	Nucleus	Kdm1a
-1.02338	-2.04961	0.923833	Nucleus	Rfc3
-1.02831	-2.0016	0.993588	Nucleus	Tmpo
-0.90838	-1.76436	0.912284	Nucleus	Nsmce4a
-0.902356	-1.66795	0.921046	Nucleus	Mta2
-0.840774	-1.76318	1.114	Nucleus	Med23
-1.05905	-1.82873	1.12023	Nucleus	Rbm25
-1.05665	-1.88166	1.06508	Nucleus	Cstf2
-0.911603	-1.78248	1.02978	Nucleus	Sf3b1
-1.00999	-1.79978	1.02027	Nucleus	Ctnnbl1
-1.01545	-1.74017	1.01793	Nucleus	Bcas2
-1.25212	-2.12366	0.849415	Nucleus	Dimt1
-1.20044	-1.96631	0.923405	Nucleus	Baz1b
-1.11658	-1.67688	1.12668	Nucleus	Usp39
-1.09119	-1.69549	1.15094	Nucleus	Snrpa1
-1.16832	-1.6067	1.18617	Nucleus	Sf3b3
-1.12278	-1.63333	1.19409	Nucleus	Snrpd3
-1.11207	-1.60276	1.18874	Nucleus	Sf3a3
-1.08933	-1.64592	1.17671	Nucleus	Prpf40a
-1.15247	-1.65599	1.23869	Nucleus	Sf3a1
-1.13522	-1.70027	1.23117	Nucleus	Phf5a
-1.04858	-1.58131	1.12445	Nucleus	Tra2b
-0.969956	-1.75817	1.21815	Nucleus	Srsf1
-1.02693	-1.7162	1.2138	Nucleus	Erh
-1.27554	-1.71106	1.12186	Nucleus	Tp53bp1
-1.33594	-1.64231	1.33543	Nucleus	Pds5b
-1.31843	-1.73786	1.29057	Nucleus	U2surp
-1.33654	-1.72134	1.28141	Nucleus	Cstf1
-1.26547	-1.79511	1.23138	Nucleus	Rbm17
-1.20517	-1.74941	1.22858	Nucleus	Scaf4
-1.22443	-1.781	1.24244	Nucleus	Prpf19
-1.19803	-1.80767	1.27012	Nucleus	Ddx17
-1.23191	-1.7284	1.28018	Nucleus	Ccar1
-1.41759	-2.00862	1.40962	Nucleus	Srsf10
-1.38307	-1.79087	1.53796	Nucleus	Ppig
-1.36254	-1.85997	1.48572	Nucleus	Ints3
-1.45688	-1.86936	1.47659	Nucleus	Sun1
-1.4917	-1.87052	1.44956	Nucleus	Wdr5
-1.42542	-1.85955	1.33111	Nucleus	Wdr36
-1.38809	-1.8358	1.34487	Nucleus	Fnbp4
-1.26357	-1.97102	1.2292	Nucleus	Srrt
-1.26784	-1.94776	1.23428	Nucleus	Ranbp2
-1.12399	-2.00235	1.19704	Nucleus	Rbbp4
-1.12509	-2.01228	1.28061	Nucleus	Hdac1
-1.15226	-1.90808	1.18002	Nucleus	Rfc4
-1.24533	-1.85712	1.36979	Nucleus	Zkscan1
-1.30315	-1.85009	1.372	Nucleus	Ints6
-1.29263	-1.81348	1.37267	Nucleus	Rbm39
-1.27207	-1.8154	1.36924	Nucleus	Ehmt1
-1.26419	-2.01371	1.37701	Nucleus	Smarca4
-1.27238	-1.97266	1.38434	Nucleus	Hdac2
-1.24053	-1.91699	1.32173	Nucleus	Sf3a2
-1.25671	-1.91454	1.38004	Nucleus	Sf3b2
-1.27016	-1.92226	1.40975	Nucleus	Adnp
-1.15562	-1.97575	1.415	Nucleus	Adar
-1.16647	-2.39052	1.04369	Nucleus	Leo1
[truncated: 6,337 more rows]

## Sheet: SVM TKD+MIDO
SVM-subcellular compartment prediction
FLT3-ITD-TKD + PKC412
Cytoplasm	Organelles	Nucleus	Assigned cell compartment	Gene
-0.763878	-2.23265	1.24853	Nucleus	Hnrnpd
-1.18834	-1.72864	1.08243	Nucleus	Polr2b
-1.00362	-1.86995	1.07303	Nucleus	Rae1
-1.25779	-1.99476	1.35196	Nucleus	Ddx55
-1.07472	-1.89454	1.46848	Nucleus	Srsf5
-1.44089	-1.57511	1.47222	Nucleus	Pcbp2
-1.44793	-1.83516	1.57511	Nucleus	Tpr
-1.37077	-1.80297	1.50915	Nucleus	Thoc7
-1.26303	-1.70871	1.47598	Nucleus	Dynll1
-1.27267	-1.63342	1.30203	Nucleus	Polr1a
-1.17821	-1.64545	1.28249	Nucleus	Phf6
-1.50581	-2.15345	1.67951	Nucleus	Kpna6
-1.49642	-2.12675	1.73015	Nucleus	Sptbn1
-1.45911	-0.763898	1.02661	Nucleus	Gstm5
-1.68298	-0.88125	0.908283	Nucleus	Srp19
-1.24542	-1.31713	1.10208	Nucleus	Cirbp
-1.26859	-1.17264	1.0274	Nucleus	Srsf3
-0.918825	-1.04094	0.633255	Nucleus	Ldhb
-0.835773	-1.30042	0.905983	Nucleus	Ppp2ca
-1.01928	-1.43755	0.687415	Nucleus	Cul4a
-0.8912	-1.336	0.669824	Nucleus	Rnf213
-1.22043	-0.399614	0.587735	Nucleus	Becn1
-1.02517	-0.67899	0.547316	Nucleus	Akap9
-1.45957	-0.0944296	0.331746	Nucleus	Lsm14b
-1.02636	-0.282957	-0.605134		Rpl38
-0.900963	-0.684414	0.0521219	Nucleus	Zc3hav1l
-1.04352	-0.462849	0.033765	Nucleus	Rbm3
-0.58242	-0.697901	-0.218634		Mcts1
-0.41008	-1.27621	-0.223915		Denr
-0.39169	-1.05019	0.000559305	Nucleus	Xpo4
-0.318627	-1.40917	0.258834	Nucleus	Cbfb
-0.610184	-1.21031	0.264219	Nucleus	Oga
0.350079	-1.93776	0.0198968	Cytoplasm;Nucleus	Eif2b1
0.00546333	-1.6025	0.0935032	Cytoplasm;Nucleus	Mcm7
-0.0200914	-1.23379	-0.306115		Usp22
-0.017558	-1.29774	-0.12021		Pik3r1
0.127465	-1.3238	-0.437801	Cytoplasm	Ddx20
-0.0104133	-1.51623	-0.492634		Dnajc21
0.417919	-1.43862	-0.312797	Cytoplasm	Srp68
-0.0176571	-1.33626	-0.868866		Rps25
-0.194291	-1.12535	-0.575062		Hmgb3
-0.181743	-2.46759	0.402547	Nucleus	Znf787
-0.146756	-2.19765	-0.0307659		Wdr61
-0.150905	-2.14964	-0.0828476		Hpf1
-0.162517	-2.06721	0.167636	Nucleus	Xrcc5
-0.633254	-1.93386	0.661329	Nucleus	Eri1
-0.750453	-2.30457	0.456553	Nucleus	Clip1
-0.407722	-2.13737	0.200776	Nucleus	Dynlrb1
-0.471656	-2.02023	0.288101	Nucleus	Kpna3
-0.397285	-1.80122	0.419106	Nucleus	Golga3
-0.552125	-1.82517	0.25421	Nucleus	Abcf1
-2.28327	2.24551	-1.34308	Organelles	Akr1b10
-1.12791	1.27503	-1.37044	Organelles	Kyat1
-1.18509	1.28843	-1.15518	Organelles	Nktr
-1.2411	1.32627	-1.27344	Organelles	Prkaa1
-1.28009	1.35666	-1.20652	Organelles	Smg9
-1.30779	1.04129	-1.19636	Organelles	S100a16
-1.64126	1.17002	-1.20102	Organelles	Pym1
-1.41096	1.24909	-0.953364	Organelles	Cog3
-1.69516	1.35154	-0.967708	Organelles	Strn4
-1.6432	1.43399	-1.03898	Organelles	Zswim8
-1.63577	1.58465	-1.08376	Organelles	Sos1
-1.47186	1.6065	-1.45324	Organelles	Map3k5
-1.80747	1.82804	-1.17625	Organelles	Aldh9a1
-0.89581	0.244682	-0.978704	Organelles	Bag2
-0.770163	0.550503	-1.0376	Organelles	Rpl35
-0.884211	0.580907	-0.94832	Organelles	Strn3
-0.804447	0.768117	-1.06257	Organelles	Ripk2
-0.863682	0.871048	-1.0167	Organelles	Lap3
-0.992327	0.780232	-0.99162	Organelles	Inppl1
-0.977604	0.976855	-1.18959	Organelles	Hspb1
-0.910997	1.00923	-1.30086	Organelles	Tsc2
-1.02196	0.829137	-1.53943	Organelles	Rpl13
-0.958127	0.466466	-1.48742	Organelles	Exoc8
-0.0729519	0.186253	-1.09312	Organelles	Lypla1
-0.167642	0.0784657	-0.999273	Organelles	Cog7
0.0337452	0.332554	-1.05863	Cytoplasm;Organelles	Rpl19
-0.216083	0.201181	-1.37646	Organelles	Nploc4
-0.507881	0.519221	-0.995549	Organelles	Maged2
-0.521619	0.483574	-1.21909	Organelles	Ptpn12
-0.526918	0.396659	-1.07337	Organelles	Tfe3
-0.489066	0.420164	-1.16111	Organelles	Sirt2
-0.407818	0.457983	-1.12667	Organelles	Msra
-0.446634	0.419322	-1.11372	Organelles	Sh3glb2
-0.382549	0.582762	-1.14054	Organelles	Atg4b
-0.361115	0.360065	-1.11709	Organelles	Ttc1
-0.284407	0.281334	-1.06571	Organelles	Irak1
-0.27097	0.355177	-1.07138	Organelles	Dhrs11
-0.312993	0.275578	-1.15018	Organelles	Pla2g4a
-0.232096	0.221133	-1.11852	Organelles	Cpped1
-0.471749	0.747681	-1.46103	Organelles	Ap1s2
-0.538789	0.658721	-1.26261	Organelles	Eps8l2
-0.507685	0.559669	-1.33055	Organelles	Tsc22d2
-0.52428	0.607059	-1.41497	Organelles	Ppp2cb
-0.605171	0.675565	-1.12859	Organelles	Raf1
-0.733983	0.728927	-1.20089	Organelles	Lpin1
-0.610022	0.955797	-1.66918	Organelles	Rpl18
-0.617709	0.961535	-1.57861	Organelles	Trmt10a
-0.519618	0.604431	-2.03665	Organelles	Ufd1
-0.410539	0.620277	-1.88405	Organelles	Akap11
-0.485587	0.139471	-1.81276	Organelles	Ppp3cc
-1.00017	0.999917	-2.23345	Organelles	Dapk3
0.105222	-0.102959	-1.49154	Cytoplasm	Pex5
0.193538	0.00421667	-1.54575	Cytoplasm;Organelles	Rplp2
-0.0202233	-0.0738339	-1.6722		Rptor
0.08131	-0.455505	-1.72495	Cytoplasm	Rpl22
0.533654	-0.527949	-1.15037	Cytoplasm	Hyi
0.469358	-0.612827	-1.1896	Cytoplasm	Cpne3
0.436972	-0.339247	-1.11473	Cytoplasm	Jpt2
0.459071	-0.434382	-1.09717	Cytoplasm	Atg13
0.554089	-0.388104	-1.13239	Cytoplasm	Rock2
-0.098788	-0.195626	-1.02082		Chmp2b
0.0196411	-0.0857419	-1.22111	Cytoplasm	Smn1
0.297682	-0.285434	-1.15581	Cytoplasm	Nit2
0.176628	-0.211625	-1.24113	Cytoplasm	Lztfl1
0.142522	-0.15501	-1.16729	Cytoplasm	Ankrd28
0.200994	-0.170207	-1.18384	Cytoplasm	Nit1
-0.496338	-0.99977	-0.999828		Usp13
-0.496338	-0.999746	-0.999828		Czib
-0.496338	-0.999746	-0.999828		Camk2d
-0.35711	-0.644817	-1.27073		Rpl30
1.93682	-1.16151	-2.33727	Cytoplasm	Phkb
2.51709	-1.5768	-2.25538	Cytoplasm	Ykt6
0.147161	-1.9707	-0.282424	Cytoplasm	Srpk1
0.184393	-1.95737	-0.387162	Cytoplasm	Arhgap5
0.280571	-1.81284	-0.648278	Cytoplasm	Eif2s2
0.194438	-1.6399	-0.566567	Cytoplasm	Apex1
0.496701	-2.08147	-0.75349	Cytoplasm	Ythdc2
0.54898	-2.01039	-0.736967	Cytoplasm	Spata5
0.576018	-2.19795	-0.708073	Cytoplasm	Ptpn6
0.382832	-2.20479	-0.597947	Cytoplasm	Tmod3
0.665062	-1.70966	-0.721367	Cytoplasm	Larp1
0.554567	-1.88113	-0.648743	Cytoplasm	Smad4
0.813015	-1.86296	-0.617981	Cytoplasm	Mov10
0.856749	-1.76065	-0.954694	Cytoplasm	Aftph
0.549178	-2.8073	-0.436209	Cytoplasm	Rps6ka4
0.543713	-2.82994	-0.484296	Cytoplasm	Dctn2
0.914583	-2.60698	-0.941739	Cytoplasm	Dync1i2
0.997527	-2.5391	-0.743208	Cytoplasm	Rpl12
0.858828	-2.62889	-0.713647	Cytoplasm	Eif2s1
0.653243	-2.36958	-0.679896	Cytoplasm	Dync1h1
0.698768	-2.40336	-0.670157	Cytoplasm	Arhgap17
0.757643	-2.58868	-0.56997	Cytoplasm	Rps8
1.11768	-2.83379	-0.826689	Cytoplasm	Eif5b
1.2091	-2.65281	-0.960373	Cytoplasm	Stxbp1
2.51358	-2.62806	-1.55928	Cytoplasm	Dennd4c
2.20741	-2.58913	-1.31605	Cytoplasm	Oxsr1
2.19635	-2.38572	-1.40611	Cytoplasm	Tbc1d2b
2.11351	-2.78563	-1.81027	Cytoplasm	Tomm34
2.2655	-2.77662	-1.85287	Cytoplasm	Commd8
1.84464	-2.73935	-1.71715	Cytoplasm	Kctd1
1.91873	-2.5221	-1.6885	Cytoplasm	Eef1a2
1.94503	-2.47329	-1.60969	Cytoplasm	Dctn6
1.83551	-2.56352	-1.62876	Cytoplasm	Dctn3
2.12994	-1.70276	-1.77576	Cytoplasm	Lgals3
1.91216	-2.0244	-1.83087	Cytoplasm	Cul3
2.03457	-1.98146	-1.9171	Cytoplasm	Rpl17
1.89293	-1.92923	-1.72036	Cytoplasm	Cdv3
1.76586	-1.96396	-1.78292	Cytoplasm	Arhgef1
2.23124	-2.22058	-1.83551	Cytoplasm	Cacybp
2.16905	-2.34658	-1.66623	Cytoplasm	Eif4h
2.07046	-2.37626	-1.71111	Cytoplasm	Rps19
1.99471	-2.08383	-1.62447	Cytoplasm	Parg
2.0872	-2.1634	-1.60003	Cytoplasm	Lrrc57
2.09228	-2.13536	-1.73188	Cytoplasm	Rgp1
2.24001	-2.28673	-2.03031	Cytoplasm	Mapre1
2.25425	-2.25702	-2.01969	Cytoplasm	Rpl7a
2.15435	-2.27174	-2.18022	Cytoplasm	Bzw1
2.41099	-2.44853	-1.98864	Cytoplasm	Nrbf2
2.32715	-2.38361	-1.92527	Cytoplasm	Csk
2.38836	-2.54201	-2.07417	Cytoplasm	Commd3
2.24111	-2.57261	-1.96676	Cytoplasm	Ttpal
1.36179	-1.84608	-1.74219	Cytoplasm	Dffa
1.19787	-2.0094	-1.63927	Cytoplasm	Sbds
1.54064	-2.0037	-1.83634	Cytoplasm	Gid4
1.64444	-1.25516	-1.80658	Cytoplasm	Uvrag
1.67287	-1.33965	-1.63584	Cytoplasm	Enah
1.71368	-1.3906	-1.70465	Cytoplasm	Ccdc9
1.67364	-1.22753	-1.6195	Cytoplasm	Snf8
1.59756	-1.10473	-1.6227	Cytoplasm	Rnf214
1.39712	-1.19339	-1.55887	Cytoplasm	Trip4
1.62845	-1.36408	-1.53317	Cytoplasm	Eif2ak2
1.64743	-1.38932	-1.43857	Cytoplasm	Dnaja1
1.50616	-1.41523	-1.59226	Cytoplasm	Srpk2
1.52616	-1.31347	-1.39582	Cytoplasm	Dyrk1a
1.39149	-1.2992	-1.39871	Cytoplasm	Tbk1
1.41355	-1.41532	-1.30657	Cytoplasm	Pdcd6
1.73172	-1.7923	-1.43962	Cytoplasm	Tcf25
1.69082	-1.67589	-1.38344	Cytoplasm	Braf
1.75728	-1.48464	-1.53029	Cytoplasm	Haus1
1.76216	-1.58317	-1.51626	Cytoplasm	Pik3c3
1.66959	-1.52934	-1.49794	Cytoplasm	Rpl6
1.68534	-1.65945	-1.60322	Cytoplasm	Naca
1.61786	-1.62469	-1.53673	Cytoplasm	Ssu72
1.64489	-1.60477	-1.57523	Cytoplasm	Rplp0
1.48233	-1.77179	-1.34162	Cytoplasm	Eif5a
1.59659	-1.57612	-1.36842	Cytoplasm	Sec16a
1.47058	-1.61714	-1.28198	Cytoplasm	Rps3
1.45499	-1.31917	-2.04444	Cytoplasm	Ube2d2
1.29646	-1.61525	-1.97633	Cytoplasm	Dctn4
1.38291	-1.50662	-1.68919	Cytoplasm	Trappc3
1.30449	-1.45716	-1.67355	Cytoplasm	Trappc2l
1.96794	-2.28275	-1.21882	Cytoplasm	Ywhab
1.98807	-2.24835	-1.22493	Cytoplasm	Txndc9
1.9605	-2.2297	-1.27138	Cytoplasm	Stat2
1.937	-2.16707	-1.28395	Cytoplasm	Cog5
1.86196	-2.14336	-1.17401	Cytoplasm	Ppp2r5a
1.81309	-2.21399	-1.13072	Cytoplasm	Chmp2a
1.87996	-2.36212	-1.07396	Cytoplasm	Sh3gl1
1.9605	-2.3429	-1.06342	Cytoplasm	Smap1
2.05684	-2.18334	-1.34932	Cytoplasm	Smap2
2.06741	-2.09753	-1.42807	Cytoplasm	Akt2
1.76438	-2.405	-1.24434	Cytoplasm	Ccdc50
1.83418	-2.41546	-1.49404	Cytoplasm	Prkra
1.74013	-2.28684	-1.42149	Cytoplasm	Rps4x
1.95407	-2.28748	-1.4056	Cytoplasm	Trappc12
1.94676	-2.3833	-1.37999	Cytoplasm	Tsg101
1.61166	-2.00837	-1.12473	Cytoplasm	Nck1
1.80965	-2.04746	-1.16847	Cytoplasm	Tgm2
1.82485	-1.96775	-1.25703	Cytoplasm	Dcaf11
1.64397	-1.88916	-1.15393	Cytoplasm	Faim
1.73613	-1.90761	-1.15928	Cytoplasm	Prkaca
1.70841	-1.87701	-1.16057	Cytoplasm	Apbb1ip
1.74814	-1.87412	-1.25414	Cytoplasm	Wbp2
1.73323	-1.86463	-1.27263	Cytoplasm	Spag9
1.49471	-1.96571	-1.30382	Cytoplasm	Pik3r4
1.68782	-1.98509	-1.44708	Cytoplasm	Tfeb
1.77184	-1.97877	-1.36484	Cytoplasm	Sec23b
1.75712	-2.01216	-1.41515	Cytoplasm	Rps13
1.57767	-2.10895	-1.40588	Cytoplasm	Rpl11
1.55911	-2.22736	-1.44895	Cytoplasm	Actr1a
1.64825	-2.09081	-1.48211	Cytoplasm	Hddc3
1.72407	-2.14389	-1.52334	Cytoplasm	Actr10
0.996874	-2.42402	-1.10409	Cytoplasm	Eif2d
1.13964	-2.36475	-1.05836	Cytoplasm	Cyfip1
1.16724	-2.4569	-1.16785	Cytoplasm	Csde1
1.43957	-2.27104	-1.42026	Cytoplasm	Dctn1
1.45972	-2.52803	-1.3079	Cytoplasm	Hdac6
1.43829	-2.44117	-1.34091	Cytoplasm	Cul1
1.35461	-2.48915	-1.28326	Cytoplasm	Metap2
1.28045	-1.98102	-0.729503	Cytoplasm	Dctn5
1.41375	-1.81689	-0.7516	Cytoplasm	Cc2d1a
1.49637	-1.85591	-0.950743	Cytoplasm	Paip1
1.10651	-1.9791	-1.1309	Cytoplasm	Xrn1
0.994718	-2.00943	-1.24185	Cytoplasm	Rpl37a
1.01963	-1.96138	-0.965694	Cytoplasm	Upf2
1.21575	-2.12266	-1.0224	Cytoplasm	Rpl23
1.25748	-2.04511	-1.06856	Cytoplasm	Aak1
1.38743	-0.850167	-1.8313	Cytoplasm	Mycbp2
0.979099	-0.667227	-2.30631	Cytoplasm	Dync1li2
1.39254	-1.1625	-2.38065	Cytoplasm	Wdr13
1.32153	-1.05022	-2.42327	Cytoplasm	Ctif
1.01257	-0.468722	-1.63821	Cytoplasm	Carmil1
0.869999	-0.582115	-1.41887	Cytoplasm	Klhl22
0.880655	-0.705044	-1.86767	Cytoplasm	Desi1
0.756184	-0.797373	-1.73226	Cytoplasm	Myo9b
0.658841	-0.83225	-1.89795	Cytoplasm	Washc3
0.586232	-0.853413	-1.88946	Cytoplasm	Ccdc43
0.592288	-0.527781	-1.9029	Cytoplasm	Ankib1
0.881049	-1.02783	-1.99524	Cytoplasm	Dctd
0.388314	-1.43917	-1.38676	Cytoplasm	Eif2a
0.604619	-1.02447	-1.05326	Cytoplasm	Bicd2
0.493257	-0.845984	-0.998943	Cytoplasm	Arfgap3
0.411364	-1.04054	-1.21191	Cytoplasm	Ap3s1
0.454707	-0.726872	-0.802551	Cytoplasm	Rps2
0.297163	-0.981004	-0.716323	Cytoplasm	Flnc
0.352224	-1.02661	-0.478856	Cytoplasm	Dnaja2
0.508464	-1.20637	-0.566623	Cytoplasm	Dnm2
0.92041	-1.49436	-1.04421	Cytoplasm	Metap1
0.975094	-1.53998	-1.04325	Cytoplasm	Farsa
1.07733	-1.47288	-1.00068	Cytoplasm	Eif2b3
0.978711	-1.46201	-0.968957	Cytoplasm	Naa10
1.0128	-1.48473	-0.990122	Cytoplasm	Cast
0.930346	-1.57938	-0.940661	Cytoplasm	Farsb
1.04626	-1.39209	-1.00149	Cytoplasm	Cops3
1.04385	-1.34924	-1.05931	Cytoplasm	Eif3f
1.05569	-1.37557	-1.0795	Cytoplasm	Cops2
1.12628	-1.40051	-1.05135	Cytoplasm	Galk2
1.09855	-1.37757	-1.07066	Cytoplasm	Ppp2r5c
1.07712	-1.3877	-1.14942	Cytoplasm	Ascc2
1.11839	-1.48961	-1.16658	Cytoplasm	Eif4g1
1.19302	-1.45847	-1.14921	Cytoplasm	Nsun2
1.19226	-1.39813	-1.10015	Cytoplasm	Huwe1
1.14871	-1.39662	-1.11855	Cytoplasm	Gtpbp1
1.19666	-1.38276	-1.06286	Cytoplasm	Map3k7
1.21709	-1.37978	-1.04931	Cytoplasm	Tbc1d13
1.24446	-1.37333	-1.0308	Cytoplasm	Ddi2
1.21999	-1.42015	-1.06036	Cytoplasm	Rpl32
1.21856	-1.43328	-1.0804	Cytoplasm	Rpl10a
1.14839	-1.47118	-1.03039	Cytoplasm	Hcls1
1.12674	-1.45004	-1.04312	Cytoplasm	Gbe1
1.16912	-1.39975	-1.0044	Cytoplasm	Igbp1
1.16072	-1.43266	-1.02321	Cytoplasm	Eif2b4
1.16954	-1.44306	-1.01907	Cytoplasm	Cryzl1
1.23071	-1.49964	-1.00484	Cytoplasm	Rps3a
1.219	-1.48909	-1.03145	Cytoplasm	Rpl31
1.18335	-1.47584	-1.01562	Cytoplasm	Ggps1
1.20094	-1.46228	-0.98019	Cytoplasm	Stk38
1.15737	-1.52642	-0.808751	Cytoplasm	Rps7
1.09185	-1.55736	-0.899191	Cytoplasm	Lrrc14
1.20321	-1.72651	-0.936893	Cytoplasm	Rpsa
1.14269	-1.60763	-1.01272	Cytoplasm	Map2k3
1.10368	-1.65777	-1.02234	Cytoplasm	Eef1d
1.03973	-1.72897	-0.957089	Cytoplasm	Actr1b
1.17188	-1.68022	-1.24088	Cytoplasm	Nmi
1.17957	-1.5458	-1.30857	Cytoplasm	Ascc3
1.44221	-1.62251	-1.13009	Cytoplasm	Pdcl
1.41001	-1.65718	-1.11324	Cytoplasm	Rabl6
1.52263	-1.58319	-1.13231	Cytoplasm	Glrx
1.52347	-1.63833	-1.10919	Cytoplasm	Cutc
1.61032	-1.61416	-1.13503	Cytoplasm	Tcp11l1
1.47139	-1.56907	-1.18873	Cytoplasm	Nudcd3
1.48151	-1.55095	-1.17891	Cytoplasm	Rpl35a
1.49268	-1.50165	-1.13046	Cytoplasm	Akr7a2
1.31112	-1.66905	-1.16627	Cytoplasm	Rack1
1.32926	-1.73238	-1.1848	Cytoplasm	Rpl14
1.40937	-1.70217	-0.999519	Cytoplasm	Eif4a2
1.42692	-1.66405	-1.03045	Cytoplasm	Capns1
1.3358	-1.6076	-0.987619	Cytoplasm	Lpp
1.29811	-1.6227	-1.05177	Cytoplasm	Rps17
1.32449	-1.62955	-1.04841	Cytoplasm	Rps11
1.29494	-1.68221	-1.03815	Cytoplasm	Tpt1
1.33088	-1.65749	-1.0343	Cytoplasm	Rpl22l1
1.33775	-1.66451	-1.0354	Cytoplasm	Prkag1
1.31407	-1.70859	-0.968212	Cytoplasm	Rps27
1.23417	-1.57665	-1.04282	Cytoplasm	Eif2b5
1.26379	-1.48637	-1.05451	Cytoplasm	Rps27l
1.26554	-1.5293	-1.05086	Cytoplasm	Rps20
1.28796	-1.4379	-1.00733	Cytoplasm	Nek9
1.28813	-1.46381	-1.02999	Cytoplasm	Ywhaq
1.32997	-1.58267	-1.07776	Cytoplasm	Rps15a
1.29419	-1.57117	-1.04031	Cytoplasm	Rpl27a
1.32652	-1.50755	-1.09693	Cytoplasm	Rps14
1.35347	-1.53434	-1.08975	Cytoplasm	Fgd3
1.33448	-1.53284	-1.09979	Cytoplasm	Rpl4
1.38193	-1.61776	-1.06878	Cytoplasm	Mvd
1.37583	-1.58046	-1.05689	Cytoplasm	Abraxas2
1.37214	-1.43397	-1.22732	Cytoplasm	Eif5
1.34805	-1.47053	-1.17914	Cytoplasm	Psmd14
1.41023	-1.46339	-1.12469	Cytoplasm	Ubqln1
1.39336	-1.39462	-1.15899	Cytoplasm	Msto1
1.37192	-1.40484	-1.13992	Cytoplasm	Hmgcs1
1.42175	-1.37968	-1.1704	Cytoplasm	Rpl7
1.34376	-1.42292	-1.12517	Cytoplasm	Ugp2
1.31127	-1.44376	-1.10128	Cytoplasm	Elp1
1.32381	-1.42537	-1.09469	Cytoplasm	Armc8
1.31302	-1.33637	-1.20608	Cytoplasm	Ubqln2
1.29312	-1.32236	-1.12542	Cytoplasm	Anxa4
1.2502	-1.33565	-1.15488	Cytoplasm	Abcf3
0.6707	-1.55768	-0.891119	Cytoplasm	Pnp
0.788172	-1.42132	-0.796154	Cytoplasm	Lims1
0.747858	-1.26632	-0.794417	Cytoplasm	Drap1
0.800295	-1.32701	-0.836265	Cytoplasm	Dnm1l
0.757857	-1.39642	-0.928298	Cytoplasm	Xrcc6
0.876272	-1.41057	-0.833486	Cytoplasm	Gemin5
0.907538	-1.39524	-0.877362	Cytoplasm	Psmg1
0.936964	-1.40135	-0.920457	Cytoplasm	C1orf109
1.10348	-0.909498	-1.37921	Cytoplasm	Eif3g
0.932435	-0.966088	-1.28889	Cytoplasm	Mien1
0.997103	-1.04437	-1.33402	Cytoplasm	Pelo
1.00441	-1.04477	-1.29744	Cytoplasm	Trappc13
1.0578	-0.997052	-1.29749	Cytoplasm	Gps1
1.04246	-1.05581	-1.48614	Cytoplasm	Ncoa4
1.09452	-1.08354	-1.23549	Cytoplasm	Eif3h
1.1313	-1.04737	-1.30287	Cytoplasm	Lrrfip1
1.16288	-0.985839	-1.30861	Cytoplasm	Ddhd2
1.17703	-1.02073	-1.35828	Cytoplasm	Tut7
1.19268	-1.15723	-1.22465	Cytoplasm	Nek1
1.25752	-1.08869	-1.2929	Cytoplasm	Cand1
1.27757	-1.13134	-1.42484	Cytoplasm	Mettl16
1.25072	-1.02946	-1.4283	Cytoplasm	Akap10
1.10715	-1.21885	-1.45921	Cytoplasm	Ywhag
1.13348	-1.34457	-1.55357	Cytoplasm	Snx30
1.11452	-1.21463	-1.29152	Cytoplasm	Ppp2r5e
1.24677	-1.23275	-1.33563	Cytoplasm	Flii
1.21079	-1.2489	-1.31958	Cytoplasm	Rgn
1.20207	-1.32327	-1.31354	Cytoplasm	Cops5
1.23444	-1.31632	-1.23564	Cytoplasm	Mkrn2
1.24736	-1.29538	-1.25261	Cytoplasm	Abce1
0.817334	-0.995534	-0.769001	Cytoplasm	Ighmbp2
0.72985	-1.15674	-0.97299	Cytoplasm	Pik3ca
0.758006	-1.11664	-0.932064	Cytoplasm	Rpl24
0.836669	-1.18818	-1.06787	Cytoplasm	Mkln1
1.07869	-1.00623	-1.1257	Cytoplasm	Rpl23a
0.993128	-1.07612	-1.12914	Cytoplasm	Tsc1
1.0809	-1.16208	-1.09911	Cytoplasm	Hlcs
1.1063	-1.11541	-1.11524	Cytoplasm	Plpbp
1.07887	-1.13023	-1.10812	Cytoplasm	Rpl10
1.0488	-1.1106	-1.1489	Cytoplasm	Cops6
1.06535	-1.07291	-1.1336	Cytoplasm	Npepps
1.08173	-1.09072	-1.14907	Cytoplasm	Arpc5
1.07282	-1.08195	-1.0918	Cytoplasm	Rps21
1.07047	-1.09601	-1.06747	Cytoplasm	Tuba1c
1.05053	-1.06194	-1.10834	Cytoplasm	Fdps
1.04354	-1.07009	-1.11076	Cytoplasm	Akt1s1
1.06987	-1.18764	-1.06114	Cytoplasm	Ubxn1
1.0502	-1.19074	-1.03442	Cytoplasm	Synrg
1.04508	-1.19999	-1.02494	Cytoplasm	Usp5
1.05197	-1.17715	-1.02635	Cytoplasm	Prkca
1.06537	-1.18291	-1.02096	Cytoplasm	Fto
1.06682	-1.19172	-1.026	Cytoplasm	Cdc37
1.06374	-1.16261	-1.03364	Cytoplasm	Eif3k
1.07367	-1.17462	-1.035	Cytoplasm	Cct7
1.0241	-1.19267	-0.991184	Cytoplasm	Xpo7
1.01513	-1.19499	-1.00236	Cytoplasm	Ppp3cb
1.01372	-1.16014	-1.01024	Cytoplasm	Efhd2
1.01282	-1.17404	-1.018	Cytoplasm	Blmh
1.03875	-1.17233	-1.00167	Cytoplasm	Pten
1.03196	-1.17337	-1.00117	Cytoplasm	Vta1
1.04171	-1.16428	-1.00541	Cytoplasm	Cltc
1.03153	-1.15827	-1.00907	Cytoplasm	Cndp2
1.03195	-1.1623	-1.00833	Cytoplasm	Capzb
1.02769	-1.1685	-1.01597	Cytoplasm	Ubl4a
1.03801	-1.16828	-1.01449	Cytoplasm	Atg7
1.02211	-1.17151	-1.00395	Cytoplasm	Cotl1
1.02426	-1.18432	-1.0062	Cytoplasm	Aprt
1.00148	-1.15788	-1.06198	Cytoplasm	Dcp1b
1.00751	-1.13396	-1.04924	Cytoplasm	Relch
1.02291	-1.14982	-1.03893	Cytoplasm	Stat6
1.02579	-1.15263	-1.06104	Cytoplasm	Ascc1
1.03089	-1.12446	-1.0395	Cytoplasm	Trappc1
1.03329	-1.11866	-1.04456	Cytoplasm	Psma4
1.02346	-1.09921	-1.04675	Cytoplasm	Ppm1a
1.02351	-1.10813	-1.04104	Cytoplasm	Dpp9
1.03289	-1.10716	-1.04296	Cytoplasm	Dhps
1.02089	-1.1108	-1.02711	Cytoplasm	Rnh1
1.01395	-1.10176	-1.0239	Cytoplasm	Clic1
0.992746	-1.11092	-1.00104	Cytoplasm	S100a1
0.990146	-1.13236	-1.0083	Cytoplasm	Ndrg1
0.992048	-1.12708	-0.99155	Cytoplasm	Ubxn6
1.00834	-1.14673	-0.995124	Cytoplasm	Ppp3ca
1.0105	-1.14411	-1.00212	Cytoplasm	Lasp1
1.02559	-1.12621	-0.992938	Cytoplasm	Birc6
1.0249	-1.14962	-1.01874	Cytoplasm	Mapk1
1.03171	-1.13621	-1.01744	Cytoplasm	Ppid
1.03303	-1.12805	-1.01587	Cytoplasm	Rnasel
1.03483	-1.12877	-1.02085	Cytoplasm	Borcs7
1.0183	-1.13349	-1.02609	Cytoplasm	Idh1
1.01796	-1.13265	-1.01968	Cytoplasm	Anxa1
1.06384	-1.13985	-1.04698	Cytoplasm	Thada
1.06102	-1.1403	-1.06513	Cytoplasm	Dicer1
1.04013	-1.15122	-1.00404	Cytoplasm	St13
1.04417	-1.15012	-1.00638	Cytoplasm	Phpt1
1.04969	-1.14958	-1.02635	Cytoplasm	Thop1
1.04802	-1.14373	-1.01721	Cytoplasm	Rrm1
1.04555	-1.14658	-1.01748	Cytoplasm	Eef2
1.05427	-1.13848	-1.01594	Cytoplasm	Ppp2r5d
1.04933	-1.13682	-1.01227	Cytoplasm	Herc4
1.0558	-1.14031	-1.00653	Cytoplasm	Cul2
1.06414	-1.13619	-1.0193	Cytoplasm	S100a6
1.06475	-1.13731	-1.02243	Cytoplasm	Fam160b1
1.06521	-1.15238	-1.01583	Cytoplasm	Stat3
1.06478	-1.1479	-1.00853	Cytoplasm	Spr
1.06197	-1.14801	-1.01097	Cytoplasm	Pfkm
1.07122	-1.1446	-1.01313	Cytoplasm	Cct5
1.05893	-1.14667	-1.01949	Cytoplasm	Xpnpep1
1.06543	-1.1563	-0.999161	Cytoplasm	Elp2
1.05534	-1.15759	-1.01034	Cytoplasm	Shmt1
1.05838	-1.16398	-1.01849	Cytoplasm	Aldoa
1.0604	-1.11779	-1.01089	Cytoplasm	Nedd4
1.05934	-1.1222	-1.01875	Cytoplasm	Park7
1.06076	-1.11595	-1.01767	Cytoplasm	Ctps1
1.06695	-1.11977	-1.02524	Cytoplasm	Twf1
1.07059	-1.11255	-1.01543	Cytoplasm	Lcmt1
1.07244	-1.11664	-1.01609	Cytoplasm	Cct2
1.05015	-1.11008	-1.02685	Cytoplasm	Casp8
1.05949	-1.10635	-1.02919	Cytoplasm	Psmd10
1.06365	-1.10393	-1.01976	Cytoplasm	Gale
1.06519	-1.1065	-1.02354	Cytoplasm	Atg3
1.05855	-1.10687	-1.03875	Cytoplasm	Slk
1.05458	-1.11646	-1.03787	Cytoplasm	Psmd1
1.0626	-1.12061	-1.03814	Cytoplasm	Ipo4
1.04753	-1.1249	-1.03271	Cytoplasm	Rps16
1.06697	-1.12438	-1.00456	Cytoplasm	Asns
1.06228	-1.11335	-1.0035	Cytoplasm	Uba6
1.06253	-1.11351	-0.999119	Cytoplasm	Ak1
1.04084	-1.11412	-1.00918	Cytoplasm	Eif3m
1.05257	-1.11282	-1.00606	Cytoplasm	Tkfc
1.04925	-1.11097	-1.00123	Cytoplasm	Prkar1a
1.05188	-1.12419	-1.00563	Cytoplasm	Mtpn
1.05163	-1.1188	-1.00542	Cytoplasm	Armc6
1.04636	-1.12203	-1.01071	Cytoplasm	Acot7
1.10472	-1.12136	-1.06644	Cytoplasm	Prune1
1.0976	-1.1021	-1.04692	Cytoplasm	Cad
1.0833	-1.10897	-1.05369	Cytoplasm	Aip
1.08667	-1.09807	-1.01955	Cytoplasm	Psmd7
1.09137	-1.10315	-1.02241	Cytoplasm	Psmc4
1.0914	-1.11175	-1.0209	Cytoplasm	Ppp6r3
1.08657	-1.11132	-1.02064	Cytoplasm	Phgdh
1.09646	-1.14754	-1.04084	Cytoplasm	Psmd3
1.09485	-1.14805	-1.03101	Cytoplasm	Nanp
1.10399	-1.14139	-1.03383	Cytoplasm	Capn2
1.10027	-1.12331	-1.02352	Cytoplasm	Psmd2
1.09709	-1.1311	-1.02613	Cytoplasm	Elp3
1.09133	-1.11894	-1.03428	Cytoplasm	Ubr2
1.09059	-1.1297	-1.03794	Cytoplasm	Acly
0.998772	-1.06349	-0.977659	Cytoplasm	Ppfia1
0.986488	-1.08196	-0.981509	Cytoplasm	Arf1
1.03214	-1.0769	-1.0695	Cytoplasm	Prkcd
0.997256	-1.07698	-1.06143	Cytoplasm	Smad5
1.05697	-1.0267	-1.02306	Cytoplasm	Optn
1.06741	-1.04648	-1.01715	Cytoplasm	Eif2b2
1.06287	-1.03436	-1.05805	Cytoplasm	Usp9x
1.05934	-1.04271	-1.06979	Cytoplasm	Paics
1.06102	-1.05501	-1.0516	Cytoplasm	Clns1a
1.05941	-1.04698	-1.05114	Cytoplasm	Cct8
1.05734	-1.04437	-1.04817	Cytoplasm	Cct6a
1.0192	-1.08362	-1.02992	Cytoplasm	Psmb6
1.01166	-1.07586	-1.03399	Cytoplasm	Phactr4
1.01337	-1.07713	-1.04138	Cytoplasm	Gdi1
1.00288	-1.09802	-1.00699	Cytoplasm	Rap1gds1
1.00583	-1.10045	-1.00803	Cytoplasm	Ppp6r1
1.01609	-1.08955	-1.0103	Cytoplasm	Fkbp4
1.01276	-1.08319	-1.01333	Cytoplasm	Pitpnb
1.01173	-1.08643	-1.00963	Cytoplasm	Ap3d1
1.00003	-1.07698	-1.00655	Cytoplasm	Ppp5c
1.00145	-1.07199	-1.01051	Cytoplasm	Ranbp1
0.996901	-1.06804	-1.00904	Cytoplasm	Pfdn2
1.00661	-1.05768	-1.01267	Cytoplasm	Dpp3
1.00962	-1.06589	-1.01154	Cytoplasm	Psmb3
1.01437	-1.06476	-1.01047	Cytoplasm	Ciao3
1.0133	-1.07816	-1.01959	Cytoplasm	Lxn
1.01678	-1.07157	-1.0112	Cytoplasm	Phkg2
1.01934	-1.07433	-1.0109	Cytoplasm	Lgals1
1.02082	-1.06796	-1.02142	Cytoplasm	Anxa6
1.06627	-1.08447	-1.0386	Cytoplasm	Psmd12
1.04931	-1.06676	-1.00621	Cytoplasm	Pfkp
1.05326	-1.06356	-1.00305	Cytoplasm	Sod1
1.04847	-1.06318	-1.00106	Cytoplasm	Glo1
1.04414	-1.05601	-1.00171	Cytoplasm	Nt5c
1.05093	-1.05651	-0.996737	Cytoplasm	Bid
1.02894	-1.07231	-1.01062	Cytoplasm	Taldo1
1.02814	-1.07386	-1.00531	Cytoplasm	Stip1
1.03374	-1.07345	-1.00773	Cytoplasm	Gpi
1.03484	-1.07007	-1.00293	Cytoplasm	Eno2
1.03321	-1.06485	-1.00689	Cytoplasm	Nubp1
1.0314	-1.06111	-1.0019	Cytoplasm	Eif4ebp1
1.03799	-1.06321	-0.999139	Cytoplasm	Urod
1.03877	-1.0656	-1.00077	Cytoplasm	Nme1
1.0364	-1.05953	-1	Cytoplasm	Cdk4
1.02271	-1.05617	-1.01334	Cytoplasm	Gdi2
1.03122	-1.05999	-1.01203	Cytoplasm	Psmb2
1.02722	-1.0628	-1.01219	Cytoplasm	Sh3bgrl
1.02725	-1.06504	-1.00827	Cytoplasm	Asl
1.04228	-1.05882	-1.03294	Cytoplasm	Iqgap1
1.03453	-1.05734	-1.03027	Cytoplasm	Hsph1
1.03592	-1.07062	-1.0229	Cytoplasm	Snupn
1.03392	-1.06707	-1.02468	Cytoplasm	Hdac7
1.04313	-1.06899	-1.02951	Cytoplasm	Ube2k
1.05404	-1.05626	-1.02283	Cytoplasm	Cct4
1.05491	-1.06086	-1.02255	Cytoplasm	Gmfb
1.05181	-1.0622	-1.02162	Cytoplasm	Blvrb
1.0487	-1.07177	-1.01645	Cytoplasm	Hprt1
1.0482	-1.07517	-1.0168	Cytoplasm	Cstb
1.04359	-1.06644	-1.01688	Cytoplasm	Sae1
1.04005	-1.06695	-1.01316	Cytoplasm	Ostf1
1.03837	-1.07037	-1.01349	Cytoplasm	Akr1b1
1.07491	-1.09868	-1.01313	Cytoplasm	Psmd6
1.0755	-1.0926	-1.01159	Cytoplasm	Psmd5
1.07516	-1.09349	-1.01667	Cytoplasm	Galk1
1.0672	-1.10339	-1.00613	Cytoplasm	Psme1
1.0716	-1.09728	-1.00829	Cytoplasm	Ttll12
1.06869	-1.09727	-1.00937	Cytoplasm	Otub1
1.06307	-1.09627	-1.00846	Cytoplasm	Prep
1.06567	-1.09115	-1.00959	Cytoplasm	Pfdn1
1.06734	-1.08976	-1.0076	Cytoplasm	Akr1a1
1.06248	-1.07655	-1.00789	Cytoplasm	Impdh2
1.06983	-1.0815	-1.00678	Cytoplasm	Psmc1
1.07181	-1.08669	-1.0093	Cytoplasm	Psmc6
1.07012	-1.08369	-1.01127	Cytoplasm	Gemin7
1.06289	-1.06815	-1.01814	Cytoplasm	Pdcd5
1.06232	-1.07825	-1.02355	Cytoplasm	Tcp1
1.06413	-1.08163	-1.01543	Cytoplasm	Ahcy
1.0505	-1.09969	-1.01174	Cytoplasm	Psmb9
1.04668	-1.098	-1.01284	Cytoplasm	Hspbp1
1.05164	-1.09504	-1.0073	Cytoplasm	Psmb4
1.05536	-1.09453	-1.0062	Cytoplasm	Cap1
1.05937	-1.08891	-1.01268	Cytoplasm	Chordc1
1.05746	-1.09415	-1.01076	Cytoplasm	Atic
1.05201	-1.09338	-0.998427	Cytoplasm	Ranbp9
1.04868	-1.08997	-1.00444	Cytoplasm	Psmb8
1.04719	-1.09019	-1.00601	Cytoplasm	Psma2
1.0476	-1.08296	-1.00414	Cytoplasm	Prdx6
1.04678	-1.08607	-1.00428	Cytoplasm	Pgd
1.04833	-1.08588	-1.00205	Cytoplasm	Psmb7
1.04984	-1.08656	-1.00136	Cytoplasm	Ldha
1.05004	-1.08419	-1.01112	Cytoplasm	Psma3
1.04842	-1.08262	-1.01051	Cytoplasm	Hint1
1.04734	-1.084	-1.01487	Cytoplasm	Efl1
1.05755	-1.07818	-1.0146	Cytoplasm	Gart
1.05454	-1.07755	-1.01517	Cytoplasm	Eno1
1.0567	-1.08165	-1.01387	Cytoplasm	Gstp1
1.05311	-1.08328	-1.01278	Cytoplasm	Alad
1.04227	-1.08021	-1.00619	Cytoplasm	Pkm
1.04597	-1.07808	-1.00403	Cytoplasm	Psma1
1.04504	-1.07762	-1.00712	Cytoplasm	Pfkl
1.04213	-1.06952	-1.00755	Cytoplasm	Stmn1
1.04292	-1.07458	-1.00999	Cytoplasm	Arhgdia
1.05333	-1.0825	-1.00218	Cytoplasm	Sri
1.05382	-1.08081	-1.00069	Cytoplasm	Psma5
1.05207	-1.07459	-1.00219	Cytoplasm	Hsp90aa1
1.04764	-1.07547	-1.00126	Cytoplasm	Casp6
1.05273	-1.08082	-1.006	Cytoplasm	Pebp1
1.05264	-1.07765	-1.00546	Cytoplasm	Hsp90ab1
1.05103	-1.07647	-1.00791	Cytoplasm	Pfn1
1.05122	-1.07571	-1.00918	Cytoplasm	Itpa
1.05173	-1.0779	-1.01102	Cytoplasm	Adk
1.02707	-1.09992	-1.0226	Cytoplasm	Cradd
1.03757	-1.09305	-1.0309	Cytoplasm	Tbcd
1.03122	-1.09854	-1.03491	Cytoplasm	Uap1
1.03189	-1.09665	-1.03184	Cytoplasm	Apeh
1.04473	-1.09409	-1.0236	Cytoplasm	Lta4h
1.04465	-1.08346	-1.02345	Cytoplasm	Blvra
1.0414	-1.08107	-1.03073	Cytoplasm	Adsl
1.03701	-1.10211	-1.01397	Cytoplasm	Pgm1
1.03513	-1.09932	-1.01031	Cytoplasm	Mms19
1.02946	-1.10384	-1.00958	Cytoplasm	Pip4k2c
1.03392	-1.10338	-1.00729	Cytoplasm	Hspa4
1.03107	-1.08278	-1.01081	Cytoplasm	Pygb
1.03075	-1.08953	-1.01792	Cytoplasm	Vbp1
1.03875	-1.08848	-1.00866	Cytoplasm	Usp14
1.04275	-1.09058	-1.00971	Cytoplasm	Pgm3
1.03949	-1.09005	-1.01427	Cytoplasm	Acat2
0.943975	-1.00518	-0.995154	Cytoplasm	Snx15
0.920499	-0.975969	-1.00391	Cytoplasm	Trmt2a
0.903623	-1.01483	-0.995411	Cytoplasm	Cog4
1.05144	-0.973997	-1.09408	Cytoplasm	Purb
1.03212	-0.983199	-1.06076	Cytoplasm	Bag6
1.00422	-0.993248	-1.05185	Cytoplasm	Mvk
1.00963	-1.00141	-1.0459	Cytoplasm	Drg2
0.998509	-1.00462	-1.06823	Cytoplasm	Dohh
0.980586	-1.02009	-1.06383	Cytoplasm	Rps9
0.982202	-0.971022	-1.08012	Cytoplasm	Lrsam1
0.970966	-0.986501	-1.0574	Cytoplasm	Klc2
0.974301	-0.990759	-1.10207	Cytoplasm	Rpl18a
0.987379	-0.926514	-1.01368	Cytoplasm	Mtr
1.00464	-0.979417	-0.996184	Cytoplasm	Ppp6r2
1.0032	-0.961968	-0.988976	Cytoplasm	Cul5
1.01161	-0.943096	-0.990549	Cytoplasm	Vcp
0.978812	-0.96984	-1.00877	Cytoplasm	Vcpkmt
0.971255	-0.977625	-1.00365	Cytoplasm	Usp4
0.955209	-0.959098	-1.01802	Cytoplasm	Psmd9
0.982321	-1.00805	-1.00404	Cytoplasm	Galt
0.971173	-1.02246	-1.01844	Cytoplasm	Stat5b
0.985382	-1.01537	-1.01489	Cytoplasm	Ube2g1
0.97757	-1.01517	-1.01823	Cytoplasm	Cdc37l1
0.999926	-0.990647	-1.0255	Cytoplasm	Bin1
0.993831	-0.992638	-1.01148	Cytoplasm	Prkab2
0.987711	-0.988986	-1.00132	Cytoplasm	Pafah1b2
0.999824	-1.00251	-0.993285	Cytoplasm	S100a11
0.997275	-0.999701	-0.995577	Cytoplasm	Rbks
1.00024	-0.999973	-1.00044	Cytoplasm	Wdcp
1.00024	-0.999973	-1.00044	Cytoplasm	Trio
1.00024	-0.999973	-1.00044	Cytoplasm	Tmsb4x
1.00024	-0.999973	-1.00044	Cytoplasm	Tank
1.00024	-0.999973	-1.00044	Cytoplasm	Rpl13a
1.00024	-0.999973	-1.00044	Cytoplasm	Rapgef2
1.00024	-0.999973	-1.00044	Cytoplasm	Psph
1.00024	-0.999973	-1.00044	Cytoplasm	Ppip5k1
1.00024	-0.999973	-1.00044	Cytoplasm	Ppcdc
1.00024	-0.999973	-1.00044	Cytoplasm	Nrbp2
1.00024	-0.999973	-1.00044	Cytoplasm	Myo9a
1.00024	-0.999973	-1.00044	Cytoplasm	Klhl25
1.00024	-0.999973	-1.00044	Cytoplasm	Gnb1l
1.00024	-0.999973	-1.00044	Cytoplasm	Cul7
1.00024	-0.999973	-1.00044	Cytoplasm	Cks1b
1.00024	-0.999973	-1.00044	Cytoplasm	Bcr
1.00024	-0.999973	-1.00044	Cytoplasm	Ap5s1
1.01672	-1.00165	-1.02561	Cytoplasm	Gspt1
1.01037	-1.01951	-1.03003	Cytoplasm	Tes
1.00444	-1.00949	-1.02863	Cytoplasm	Ass1
1.00362	-1.01394	-1.01033	Cytoplasm	Pdcl3
1.00662	-1.00633	-1.0108	Cytoplasm	Eif4e
0.999899	-1.01182	-1.01838	Cytoplasm	Capza2
1.00581	-1.02721	-1.01664	Cytoplasm	Mdh1
1.00396	-1.0229	-1.01513	Cytoplasm	Acyp1
0.983714	-1.04403	-1.01104	Cytoplasm	Fadd
1.03228	-1.01381	-1.03994	Cytoplasm	Gemin2
1.02712	-1.0138	-1.04615	Cytoplasm	Fabp5
0.998396	-1.04006	-1.04097	Cytoplasm	Pcmt1
1.02048	-1.05109	-1.03316	Cytoplasm	Uba5
1.02176	-1.03796	-1.04704	Cytoplasm	Mtap
1.01718	-1.0352	-1.03092	Cytoplasm	Ecd
1.01519	-1.03135	-1.03159	Cytoplasm	Pitpna
1.01475	-1.03039	-1.03098	Cytoplasm	Camkk2
1.02635	-1.02246	-1.00204	Cytoplasm	Ptges3
1.01531	-1.03368	-0.997595	Cytoplasm	Tigar
1.01004	-1.03265	-1.00137	Cytoplasm	Pank4
1.01398	-1.02634	-1.00197	Cytoplasm	Gapdh
1.01561	-1.04109	-1.01439	Cytoplasm	Prdx2
1.01376	-1.0426	-1.00796	Cytoplasm	Ppp2r2d
1.01045	-1.03649	-1.01229	Cytoplasm	Rps29
1.01279	-1.03334	-1.01653	Cytoplasm	Psma6
1.01082	-1.0332	-1.01593	Cytoplasm	Ppp2r2a
1.00277	-1.04223	-1.0193	Cytoplasm	Kif5b
1.0035	-1.04624	-1.02142	Cytoplasm	Cdkn2c
1.02908	-1.02279	-1.01973	Cytoplasm	Txnl1
1.03942	-1.04639	-1.02017	Cytoplasm	Ola1
1.03956	-1.0377	-1.02229	Cytoplasm	Ipo7
1.02636	-1.04077	-1.01968	Cytoplasm	Dpysl2
1.03316	-1.03562	-1.00438	Cytoplasm	Ube2l3
1.02389	-1.04338	-1.00061	Cytoplasm	Psmb1
1.02939	-1.04173	-1.00252	Cytoplasm	Tagln2
1.0283	-1.03882	-0.999066	Cytoplasm	Mif
1.03271	-1.04715	-1.0056	Cytoplasm	Map3k4
1.03764	-1.04787	-1.00113	Cytoplasm	Txn
1.0294	-1.05361	-1.00329	Cytoplasm	Acacb
0.925549	-1.18482	-0.915882	Cytoplasm	Phldb1
0.930847	-1.27064	-1.03132	Cytoplasm	Ube2f
0.994711	-1.28394	-0.953838	Cytoplasm	Tnfaip2
0.981525	-1.30746	-0.989657	Cytoplasm	Eif3c
1.03349	-1.25763	-0.967084	Cytoplasm	Rps6
1.03277	-1.27414	-0.995925	Cytoplasm	Rps5
1.04423	-1.2702	-0.998612	Cytoplasm	Ppp2r1a
1.0454	-1.26212	-1.01008	Cytoplasm	Nagk
1.05208	-1.2488	-0.995939	Cytoplasm	Stat5a
1.06685	-1.26068	-1.0117	Cytoplasm	Eif3a
1.03796	-1.31729	-0.996552	Cytoplasm	Smad2
1.01739	-1.21475	-0.975468	Cytoplasm	Nqo1
1.00871	-1.22887	-0.994699	Cytoplasm	Ecpas
0.98634	-1.2097	-1.0095	Cytoplasm	Eif3i
0.981679	-1.22776	-0.995371	Cytoplasm	Btf3
0.94783	-1.18395	-1.06755	Cytoplasm	Hook3
1.01568	-1.24021	-1.06459	Cytoplasm	Eif3l
1.0145	-1.22855	-1.04583	Cytoplasm	Eif3b
1.03638	-1.2366	-1.10582	Cytoplasm	Arhgef7
1.05693	-1.30557	-1.11049	Cytoplasm	Eif3e
1.08053	-1.26369	-1.0967	Cytoplasm	Scrn3
1.104	-1.29799	-1.114	Cytoplasm	Atxn10
1.14407	-1.25895	-1.19878	Cytoplasm	Glul
1.12682	-1.28939	-1.1682	Cytoplasm	Cog1
1.13865	-1.29819	-1.15054	Cytoplasm	Ap3b1
1.08825	-1.1856	-1.16733	Cytoplasm	Otud6b
1.13809	-1.1468	-1.1043	Cytoplasm	Impdh1
1.12979	-1.13087	-1.07689	Cytoplasm	Psmd11
1.17713	-1.14564	-1.07657	Cytoplasm	Nudt3
1.17272	-1.13138	-1.09933	Cytoplasm	Gdpgp1
1.15988	-1.12675	-1.12912	Cytoplasm	Thumpd1
1.07083	-1.25111	-1.02909	Cytoplasm	Szrd1
1.06997	-1.24182	-1.04733	Cytoplasm	Ppp2r1b
1.07355	-1.24043	-1.04359	Cytoplasm	Micall1
1.11328	-1.22834	-1.02274	Cytoplasm	Git2
1.09411	-1.21067	-1.00578	Cytoplasm	Psmf1
1.0743	-1.21008	-1.00724	Cytoplasm	Psmd4
1.0726	-1.2171	-1.03278	Cytoplasm	Ranbp10
1.09529	-1.20646	-1.03812	Cytoplasm	Cct3
1.1044	-1.19261	-0.98371	Cytoplasm	Serbp1
1.10658	-1.16063	-1.04333	Cytoplasm	Psmd8
1.09863	-1.16643	-1.03056	Cytoplasm	Psmc2
1.10259	-1.17578	-1.03616	Cytoplasm	Gemin4
1.08886	-1.15958	-1.04906	Cytoplasm	Casp1
1.11515	-1.18459	-1.04191	Cytoplasm	Uba3
1.10954	-1.19526	-1.05895	Cytoplasm	Rps24
1.11377	-1.19235	-1.02221	Cytoplasm	Aida
1.12393	-1.14864	-1.06174	Cytoplasm	Psmc5
1.11019	-1.15353	-1.05978	Cytoplasm	Osbpl1a
1.12967	-1.1704	-1.05769	Cytoplasm	Psmd13
1.11327	-1.1688	-1.08359	Cytoplasm	Rpl15
1.1436	-1.19241	-1.04889	Cytoplasm	Phka2
1.12721	-1.19128	-1.08119	Cytoplasm	Rps10
1.14609	-1.17887	-1.07528	Cytoplasm	Agl
1.21866	-1.24208	-1.16434	Cytoplasm	Psma7
1.23252	-1.2719	-1.08695	Cytoplasm	Rpe
1.22972	-1.26341	-1.08166	Cytoplasm	Rnf31
1.25406	-1.29432	-1.09537	Cytoplasm	Mpi
1.17976	-1.18924	-1.11671	Cytoplasm	Mapk9
1.20232	-1.20598	-1.06584	Cytoplasm	Pnpo
1.18875	-1.219	-1.06818	Cytoplasm	Map2k1
1.19751	-1.21524	-1.07904	Cytoplasm	Grhpr
1.18526	-1.23023	-1.08755	Cytoplasm	Tbcb
1.17538	-1.22764	-1.0663	Cytoplasm	Fnta
1.20755	-1.23796	-1.10498	Cytoplasm	Rabep2
1.2075	-1.21848	-1.09917	Cytoplasm	Psmb5
1.22208	-1.20283	-1.09973	Cytoplasm	Dnpep
1.19507	-1.23104	-1.13161	Cytoplasm	Rpl26
1.0992	-1.31276	-1.00283	Cytoplasm	Ric8a
1.11031	-1.31208	-0.99898	Cytoplasm	Thumpd3
1.08327	-1.30583	-1.0241	Cytoplasm	Ampd2
1.09053	-1.35296	-0.974469	Cytoplasm	Ahcyl1
1.1994	-1.31415	-1.08034	Cytoplasm	Rpl8
1.1898	-1.33272	-1.05164	Cytoplasm	Rpl5
1.16424	-1.30777	-1.04225	Cytoplasm	Mocs2
1.18195	-1.30979	-1.01002	Cytoplasm	Htt
1.15013	-1.33264	-1.01668	Cytoplasm	Nrbp1
1.12537	-1.33134	-1.04665	Cytoplasm	Vcpip1
1.12855	-1.32116	-1.02559	Cytoplasm	Ripk1
1.15801	-1.24245	-1.04369	Cytoplasm	Gfpt1
1.14671	-1.25553	-1.05756	Cytoplasm	Fau
1.11926	-1.27408	-1.03403	Cytoplasm	Eps15
1.1323	-1.26243	-1.03288	Cytoplasm	Nfkb2
1.14527	-1.25264	-1.03106	Cytoplasm	Dus2
1.1099	-1.25043	-1.06686	Cytoplasm	Ywhae
1.11619	-1.25629	-1.05602	Cytoplasm	S100a13
1.11904	-1.28605	-1.06731	Cytoplasm	Prpsap1
1.16551	-1.28079	-1.07788	Cytoplasm	Rps15
1.17789	-1.26205	-1.08527	Cytoplasm	Rpl3
1.16932	-1.28144	-1.11098	Cytoplasm	Ahsa1
1.18724	-1.25471	-1.04434	Cytoplasm	Hgh1
1.175	-1.27706	-1.043	Cytoplasm	Acaca
0.783207	-0.959845	-1.42925	Cytoplasm	Srp54
0.662786	-0.741098	-1.24849	Cytoplasm	Pcyt2
0.5857	-0.935532	-1.23165	Cytoplasm	Dtd1
0.742366	-0.891616	-1.25531	Cytoplasm	Agfg2
0.642422	-0.7321	-1.00036	Cytoplasm	Tbc1d4
0.761462	-0.728213	-1.10418	Cytoplasm	Atp6v1h
0.724551	-0.635628	-1.06456	Cytoplasm	Pafah1b1
0.726011	-0.677849	-1.10797	Cytoplasm	Rictor
0.720418	-0.673753	-1.09199	Cytoplasm	Atp6v1a
0.797892	-0.680129	-1.06383	Cytoplasm	Rpl28
0.7605	-0.679444	-1.03944	Cytoplasm	Map2k2
0.836813	-0.76477	-1.1852	Cytoplasm	Stub1
0.898245	-0.798171	-1.14198	Cytoplasm	Ubr4
0.875814	-0.79456	-1.11087	Cytoplasm	Rpl21
0.890483	-0.840149	-1.12273	Cytoplasm	Ppm1b
0.884683	-0.849833	-1.09621	Cytoplasm	Rps23
0.865529	-0.843836	-1.13925	Cytoplasm	Dnmbp
0.869085	-0.847262	-1.18924	Cytoplasm	Lipe
0.903033	-0.85114	-1.1971	Cytoplasm	Ctps2
0.902075	-0.896053	-1.13768	Cytoplasm	Glod4
0.857693	-0.926121	-1.17088	Cytoplasm	Capn1
0.851596	-0.891532	-1.03708	Cytoplasm	Nr3c1
0.840191	-0.837289	-1.01507	Cytoplasm	Rpl34
0.778561	-0.86292	-1.05967	Cytoplasm	Psme4
0.815256	-0.819863	-1.13541	Cytoplasm	Gsr
0.798043	-0.820075	-1.09335	Cytoplasm	Ankmy2
0.910982	-1.10892	-1.16811	Cytoplasm	Nudt4
0.857025	-1.02637	-1.10114	Cytoplasm	Ube3c
0.932909	-0.994167	-1.09837	Cytoplasm	Rpl27
0.934249	-1.02368	-1.10161	Cytoplasm	Sesn2
0.930109	-1.06192	-1.0818	Cytoplasm	Naa15
0.946822	-0.85021	-1.07258	Cytoplasm	Mtor
0.984127	-0.85991	-1.10178	Cytoplasm	Jpt1
0.993448	-0.938898	-1.06549	Cytoplasm	Nqo2
0.985865	-0.913626	-1.05526	Cytoplasm	Gstm1
0.956945	-0.90971	-1.09033	Cytoplasm	Prpsap2
0.949892	-0.910168	-1.09941	Cytoplasm	Ahcyl2
0.972782	-0.961711	-1.16803	Cytoplasm	Cbl
0.987221	-0.959745	-1.14284	Cytoplasm	Aagab
-1.23126	-1.24445	1.2439	Nucleus	Pdia5
-1.22828	-1.53834	1.19506	Nucleus	Rab12
-1.21812	-1.18469	0.870866	Nucleus	Lbr
-1.26266	-0.971906	0.985354	Nucleus	Mrrf
-1.04848	-0.272223	0.0520326	Nucleus	Ikbip
-1.29237	-0.152544	-0.217236		Plbd1
-0.759117	-0.603212	-0.139735		Rnf13
-0.787115	-0.877136	-0.002887		Tmtc3
-0.973965	-0.604581	0.28419	Nucleus	Ppib
-1.04537	-0.698437	0.2925	Nucleus	Cacna2d1
-1.23202	-0.758905	0.266589	Nucleus	Lemd2
-1.15082	-0.507158	0.427309	Nucleus	Tfam
-1.14365	-0.293056	0.354758	Nucleus	Timm8b
0.875114	-0.238988	-2.4673	Cytoplasm	Aga
0.718828	-0.555481	-1.12522	Cytoplasm	Mcat
0.612002	-0.492058	-1.18175	Cytoplasm	Emc2
0.606874	-0.57425	-1.20324	Cytoplasm	Ctsa
0.564764	-0.462535	-1.10851	Cytoplasm	Lactb
0.487121	-0.48226	-1.12447	Cytoplasm	Edem3
0.370748	-0.446709	-1.14349	Cytoplasm	Tor1aip2
0.464174	-0.456763	-1.19737	Cytoplasm	Crtap
0.419954	-0.39569	-1.19656	Cytoplasm	Mrps36
0.4599	-0.520662	-1.34224	Cytoplasm	Nus1
0.513348	-0.473846	-1.3428	Cytoplasm	Pdss2
0.770336	-0.81525	-1.3823	Cytoplasm	Hexa
0.734375	-0.825587	-1.28868	Cytoplasm	Mrpl51
0.740314	-0.721743	-1.0735	Cytoplasm	Xxylt1
0.818477	-0.703731	-1.10059	Cytoplasm	Mrps18a
0.807715	-0.740154	-1.11185	Cytoplasm	Dcxr
0.852496	-0.704391	-1.21434	Cytoplasm	Supv3l1
0.136737	-0.461282	-1.24151	Cytoplasm	Tmco1
0.139901	-0.424453	-1.46428	Cytoplasm	Rnf167
0.18542	-0.142093	-1.11091	Cytoplasm	Lamtor4
1.57286	-1.70536	-1.01421	Cytoplasm	Edem2
1.25244	-1.7617	-1.06794	Cytoplasm	Trex1
0.784899	-1.79026	-1.24356	Cytoplasm	Wfs1
1.34015	-0.971796	-1.48786	Cytoplasm	Entpd5
1.33085	-1.38918	-1.07337	Cytoplasm	Gdap2
1.31965	-1.44798	-1.04859	Cytoplasm	Ctbs
1.24914	-1.31423	-1.06764	Cytoplasm	Arsa
1.23856	-1.26966	-1.28453	Cytoplasm	Vps13d
0.815696	-1.01215	-0.897031	Cytoplasm	Pigo
1.07121	-1.2568	-1.00755	Cytoplasm	Dut
1.12299	-1.20401	-1.08446	Cytoplasm	Cryz
1.09467	-1.33	-1.08273	Cytoplasm	Prdx4
1.07631	-1.05092	-1.1388	Cytoplasm	Galns
1.05624	-1.15531	-1.00602	Cytoplasm	Kiaa0100
1.00015	-1.13774	-1.05473	Cytoplasm	Arl6ip1
1.00002	-0.999746	-0.999828	Cytoplasm	Osgepl1
1.01472	-1.04287	-1.00544	Cytoplasm	Mief1
1.03268	-1.08956	-1.01323	Cytoplasm	Sqle
1.02591	-1.07445	-1.01162	Cytoplasm	Aldh7a1
0.931656	-1.08375	-1.13449	Cytoplasm	Guk1
0.884961	-1.06286	-1.03352	Cytoplasm	Gnpat
0.831363	-0.969977	-1.10139	Cytoplasm	Mmaa
0.123908	-1.09977	-0.503394	Cytoplasm	Osbpl3
-1.42213	0.603084	-0.756427	Organelles	Elovl1
-1.38821	0.633123	-0.784217	Organelles	Saraf
-1.11964	0.636111	-0.687333	Organelles	Ptrh1
-1.10638	0.699557	-0.675855	Organelles	Xpnpep3
-0.981524	0.608645	-0.679676	Organelles	Hsd17b10
-0.96325	0.482007	-0.970437	Organelles	Echs1
-0.982874	0.569126	-0.991794	Organelles	Spcs3
-1.21029	0.438367	-0.365106	Organelles	Fundc2
-1.11819	0.152204	-1.06399	Organelles	Dnajc11
-0.924952	-0.0161059	-0.679324		Oma1
-1.63304	0.296216	0.0561807	Nucleus;Organelles	Sirt3
0.251365	0.155143	-1.59331	Cytoplasm;Organelles	Guf1
-0.736332	0.0766881	-1.53862	Organelles	Ybey
-0.370336	-0.285655	-1.49194		Ptpn2
-0.404665	0.162909	-0.863933	Organelles	Nudt19
-0.526381	0.496595	-1.21257	Organelles	Gns
-0.500935	0.544514	-1.11931	Organelles	Vps13c
-0.546376	0.539156	-1.15686	Organelles	Acot2
-0.332612	0.337413	-1.06787	Organelles	Gaa
-0.297961	0.348954	-1.10558	Organelles	Coq5
-0.41329	0.289073	-1.04838	Organelles	Chid1
-0.337282	0.406839	-1.24915	Organelles	Gxylt1
-0.426263	0.361855	-1.16768	Organelles	Mrps11
-0.433957	0.459454	-1.18205	Organelles	Mtif2
-0.0452884	0.109912	-1.26275	Organelles	Pnpla2
-0.100553	0.176605	-1.27178	Organelles	Pofut1
-0.249673	0.167131	-1.11551	Organelles	Trit1
-0.242868	0.228079	-1.10918	Organelles	Fahd1
-0.251885	0.19375	-1.21288	Organelles	Alg11
-0.247096	0.383805	-1.44408	Organelles	Hexb
-0.221653	0.285979	-1.42305	Organelles	Zw10
-0.198857	0.212737	-1.38938	Organelles	Idua
-0.4308	0.245009	-1.43806	Organelles	Tmem43
-0.403973	0.0745225	-1.38176	Organelles	Itpr2
-0.348753	0.135515	-1.55733	Organelles	Trub2
-0.308353	0.146494	-1.67264	Organelles	Abhd10
-0.43614	-0.291288	-0.909231		Alg3
-0.667524	-0.55456	-0.975034		Chchd3
-0.0468684	0.275208	-2.23345	Organelles	Usp30
-0.0468684	0.275208	-2.23345	Organelles	Lamb1
-0.0468684	0.275208	-2.23345	Organelles	Arsg
-0.325802	0.352576	-1.89075	Organelles	Hdhd3
-0.472158	0.44766	-2.02333	Organelles	Lmf1
-0.570881	0.469226	-1.89414	Organelles	Alg14
-1.15236	2.12158	-1.99683	Organelles	Reep3
-1.75614	2.02327	-1.85005	Organelles	Hsdl2
-1.73192	1.95009	-1.83368	Organelles	Fastkd5
-1.71491	1.92869	-1.91961	Organelles	Tmlhe
-1.79109	1.90581	-1.88604	Organelles	Mtch1
-1.73693	2.06494	-1.92556	Organelles	Clptm1l
-1.45964	1.90325	-1.97754	Organelles	Mmgt1
-1.64726	1.85041	-1.96732	Organelles	Ptges2
-1.58987	1.95576	-1.96302	Organelles	Dnajb12
-1.60661	1.91478	-2.00608	Organelles	Mtg1
-1.58938	1.87216	-1.98524	Organelles	Pbxip1
-1.41375	1.84877	-1.79493	Organelles	Mmab
-1.43407	1.93823	-1.84183	Organelles	Polg2
-1.31071	1.79609	-1.8859	Organelles	Fech
-1.29775	1.9059	-2.01419	Organelles	Mccc1
-1.43969	1.689	-1.60467	Organelles	Ndufb6
-1.40264	1.77487	-1.66447	Organelles	Sec63
-1.47012	1.74313	-1.6781	Organelles	Use1
-1.52262	1.83603	-1.60648	Organelles	Mia2
-1.49582	1.80532	-1.5891	Organelles	Tmx4
-1.64488	1.83951	-1.81183	Organelles	Sdhaf1
-1.65806	1.82168	-1.8297	Organelles	Pptc7
-1.61623	1.79362	-1.73531	Organelles	Ndufaf7
-1.59015	1.82836	-1.74506	Organelles	Rars2
-1.58024	1.71001	-1.75971	Organelles	Coq8b
-1.59363	1.645	-1.89962	Organelles	Smim13
-1.58032	1.70721	-1.86819	Organelles	Emc10
-2.39067	2.38875	-1.57232	Organelles	Htra2
-2.38776	2.43461	-1.39937	Organelles	Gfer
-2.34915	2.39306	-1.44368	Organelles	Pld3
-2.26411	2.48529	-1.4955	Organelles	Rpusd4
-2.20682	2.5007	-1.49147	Organelles	Pigk
-2.13754	2.35574	-1.40265	Organelles	Ndufa6
-2.26507	2.25272	-1.43082	Organelles	Diablo
-2.28039	2.31202	-1.37791	Organelles	Dhrs1
-2.24866	2.37629	-1.42677	Organelles	Alas1
-1.87516	2.1465	-1.55001	Organelles	Nfxl1
-1.87911	2.11998	-1.55376	Organelles	Dhodh
-1.83459	2.09332	-1.54585	Organelles	Dmac2
-1.83827	2.06419	-1.56607	Organelles	Ddx28
-1.76283	2.0823	-1.61745	Organelles	Hsdl1
-1.81466	2.00182	-1.61831	Organelles	Ung
-1.80133	2.05003	-1.64045	Organelles	Ndufaf3
-1.85198	2.05651	-1.6367	Organelles	Rdh13
-1.70095	2.09057	-1.57367	Organelles	Rhot1
-1.66612	2.05209	-1.57452	Organelles	Ndufa12
-1.66908	2.02034	-1.54855	Organelles	Ndufs2
-1.70552	2.02153	-1.56679	Organelles	Mboat7
-1.74099	2.02408	-1.53589	Organelles	Tmem245
-1.71449	2.04223	-1.51736	Organelles	Ndufa9
-1.80176	1.96593	-1.71533	Organelles	Nt5dc3
-1.81725	1.95212	-1.75588	Organelles	Nipsnap2
-1.82901	2.06184	-1.69702	Organelles	Ptcd2
-1.82457	2.0282	-1.72485	Organelles	Alg1
-1.74988	1.80487	-1.52891	Organelles	Hsd17b7
-1.79923	1.84484	-1.49825	Organelles	Pgs1
-1.78666	1.83686	-1.46637	Organelles	Mrpl2
-1.82769	1.89547	-1.49278	Organelles	Dgat1
-1.73837	1.8642	-1.44806	Organelles	Ndufa5
-1.75951	1.90719	-1.45343	Organelles	Micu2
-1.69751	1.93015	-1.39475	Organelles	Tmem11
-1.70615	1.90935	-1.42302	Organelles	Exd2
-1.68932	1.90279	-1.48117	Organelles	Oxa1l
-1.65091	1.89792	-1.47994	Organelles	Parl
-1.66888	1.91506	-1.50458	Organelles	Slc25a1
-1.65537	1.91649	-1.48928	Organelles	Tmem160
-1.65746	1.93605	-1.4979	Organelles	Sco1
-1.68581	1.97272	-1.4773	Organelles	Atp5pf
-1.67327	1.92646	-1.71211	Organelles	Ilvbl
-1.64127	1.94927	-1.74604	Organelles	Gatb
-1.69556	1.85649	-1.63044	Organelles	Pyroxd2
-1.71425	1.91208	-1.65885	Organelles	Slc25a51
-1.64465	1.9515	-1.57011	Organelles	Ndufs8
-1.66195	1.96208	-1.57207	Organelles	Lclat1
-1.63642	1.99656	-1.61891	Organelles	Tfb2m
-1.59787	1.94528	-1.61356	Organelles	Mrm3
-1.62622	1.90174	-1.61024	Organelles	Mfn1
-1.57003	1.86667	-1.56586	Organelles	Ndufaf4
-1.60812	1.87142	-1.57397	Organelles	Hax1
-1.63139	1.88374	-1.532	Organelles	Agpat2
-1.91319	2.32035	-1.71902	Organelles	Eif2ak3
-1.90126	2.2534	-1.63904	Organelles	Pnpla6
-1.76412	2.20995	-1.63885	Organelles	Pigt
-1.76208	2.17378	-1.62598	Organelles	Slc27a4
-1.75737	2.26829	-1.71373	Organelles	Alg6
-1.98491	2.14883	-1.53188	Organelles	Ndufb8
-1.88236	2.21607	-1.48626	Organelles	Hacd3
-1.91306	2.244	-1.4967	Organelles	Ghitm
-2.17609	2.13427	-1.48448	Organelles	Mdh2
-2.15645	2.21188	-1.47759	Organelles	Tmem68
-2.10555	2.20986	-1.6155	Organelles	Foxred1
-2.11095	2.07451	-1.1606	Organelles	Lpcat3
-2.11682	2.15311	-1.17655	Organelles	Synj2bp
-2.07152	2.16414	-1.23297	Organelles	Mrpl58
-2.08811	2.12999	-1.21528	Organelles	Camlg
-2.26939	2.20416	-1.3127	Organelles	Hmgcl
-2.12735	2.23334	-1.27962	Organelles	Ndufs7
-2.07662	2.26517	-1.33402	Organelles	Lpcat1
-2.20621	2.20749	-1.33871	Organelles	Siae
-2.19438	2.22478	-1.34881	Organelles	Epdr1
-2.14476	2.21558	-1.3553	Organelles	Zadh2
-2.13271	2.19879	-1.35297	Organelles	Cpox
-2.09557	2.12685	-1.31669	Organelles	Lipa
-2.0732	2.15162	-1.33537	Organelles	Rmdn1
-2.08751	2.16242	-1.34634	Organelles	Ak2
-2.10037	2.17446	-1.34394	Organelles	Ccdc58
-2.10001	2.17039	-1.35983	Organelles	Acp6
-1.90938	1.77124	-1.39487	Organelles	Spcs2
-1.92922	1.79312	-1.37597	Organelles	Fastkd2
-1.87861	1.82218	-1.43769	Organelles	Eci2
-1.90008	1.84453	-1.31144	Organelles	Retsat
-1.83721	1.86368	-1.27829	Organelles	Timm17a
-2.08958	1.8997	-1.27008	Organelles	Nsun4
-1.92012	2.01204	-1.24376	Organelles	Mrps6
-1.93421	2.00946	-1.27322	Organelles	Mrps35
-2.00402	2.07119	-1.32356	Organelles	Gla
-1.99989	2.03391	-1.32731	Organelles	Pdia6
-1.97382	2.01131	-1.32876	Organelles	Fam136a
-1.9955	2.0458	-1.27835	Organelles	Mrpl23
-1.96926	2.06033	-1.24899	Organelles	Timm21
-2.00268	2.07203	-1.24859	Organelles	Mrpl22
-1.98091	2.14058	-1.28029	Organelles	Tap2
-2.01794	2.16088	-1.2812	Organelles	Ndufa13
-2.0263	2.13169	-1.29465	Organelles	Tmub1
-1.99718	2.11613	-1.3593	Organelles	Fuca1
-1.9895	2.10383	-1.42981	Organelles	Coa6
-1.92962	1.93227	-1.47527	Organelles	Tomm20
-1.88253	1.92915	-1.47865	Organelles	Sco2
-1.846	1.98412	-1.46687	Organelles	Dhcr7
-1.90809	2.0409	-1.44138	Organelles	Stt3b
-1.84731	1.96701	-1.32077	Organelles	Manba
-1.88046	1.92579	-1.31341	Organelles	Hspa5
-1.90127	1.9685	-1.36112	Organelles	Nsdhl
-1.92134	1.97395	-1.33364	Organelles	Lss
-1.89795	2.00402	-1.36006	Organelles	Glmp
-1.90442	2.01881	-1.3432	Organelles	Dpp7
-1.81169	2.00727	-1.32704	Organelles	Cisd1
-1.8631	2.09873	-1.33265	Organelles	Slc25a42
-1.79687	1.97946	-1.21581	Organelles	Fam162a
-1.85525	2.29259	-1.98923	Organelles	Mrm2
-1.76679	2.30937	-2.00808	Organelles	Tfb1m
-1.82676	2.20233	-2.06126	Organelles	Nubpl
-1.90029	2.34481	-2.10711	Organelles	Smim12
-1.92276	2.43198	-2.02024	Organelles	Alg2
-1.73838	2.26347	-1.85645	Organelles	Emc7
-1.6814	2.26227	-1.8596	Organelles	Asph
-1.60445	2.20911	-1.88163	Organelles	Alg9
-1.45614	2.12795	-1.95587	Organelles	Elovl5
-2.03488	2.26213	-1.80929	Organelles	Ech1
-2.04402	2.35274	-1.71647	Organelles	Mrpl42
-2.1045	2.37953	-1.80229	Organelles	Txnrd2
-2.02373	2.41514	-1.56829	Organelles	Pigu
-2.07697	2.48423	-1.6883	Organelles	Ecsit
-2.01022	2.50811	-1.63345	Organelles	Dhrs7b
-2.03967	2.43462	-1.92557	Organelles	Idh2
-1.89376	2.55619	-1.92981	Organelles	Magt1
-1.93193	2.59202	-1.96999	Organelles	Polrmt
-1.93911	2.59357	-1.9924	Organelles	Mtif3
-1.9597	2.55187	-1.89198	Organelles	Dcakd
-1.834	2.49745	-1.77916	Organelles	Polg
-1.84226	2.44338	-1.77595	Organelles	Gpam
-1.84312	2.44306	-1.78216	Organelles	Cpt1a
-1.82834	2.45126	-1.77345	Organelles	Cox15
-1.83782	2.40714	-1.791	Organelles	Ccdc47
-1.89253	2.40826	-1.74913	Organelles	Letmd1
-1.93542	2.42596	-1.77938	Organelles	Rhbdd1
-1.97114	2.4684	-1.78799	Organelles	Agpat5
-2.15822	2.59658	-1.77001	Organelles	Lmf2
-2.27425	2.59335	-1.81145	Organelles	Hsd17b8
-2.1007	2.5538	-1.86417	Organelles	Uqcc1
-2.04339	2.63391	-1.85995	Organelles	Abhd12
-1.03046	1.70641	-2.05424	Organelles	Glud1
-1.03244	1.58796	-2.05833	Organelles	Mccc2
-1.14948	1.46453	-2.25934	Organelles	Scap
-1.38939	1.48955	-2.0202	Organelles	Cars2
-0.976036	1.51944	-1.66428	Organelles	Cycs
-1.05389	1.45979	-1.75806	Organelles	Tgfbr1
-1.00235	1.62164	-1.7654	Organelles	Macrod1
-1.23897	1.31858	-2.00016	Organelles	Dmac2l
-1.15183	1.21602	-1.8109	Organelles	Gfm2
-1.16007	1.2429	-1.88771	Organelles	Tst
-1.14654	1.21685	-1.86387	Organelles	Fars2
-1.38919	1.21626	-1.85097	Organelles	Gtpbp6
-1.35059	1.25136	-1.87596	Organelles	Slc38a7
-1.07093	1.3184	-1.7069	Organelles	Mecr
-1.20233	1.28189	-1.66635	Organelles	Immt
-1.1977	1.28851	-1.76112	Organelles	Alg8
-1.17896	1.45333	-1.73043	Organelles	Rdh10
-1.18361	1.4855	-1.7406	Organelles	Shmt2
-1.1869	1.37726	-1.71842	Organelles	Emc4
-1.1485	1.39251	-1.71089	Organelles	Aldh3a2
-1.21416	1.38019	-1.54052	Organelles	Pon2
-1.33193	1.28446	-1.66117	Organelles	Dhrsx
-1.27728	1.31621	-1.66609	Organelles	Pycr2
-1.2948	1.40428	-1.71857	Organelles	Taz
-1.23515	1.41195	-1.70846	Organelles	Chchd6
-1.25958	1.38324	-1.62865	Organelles	Qrsl1
-1.24644	1.34758	-1.65518	Organelles	Ndufaf6
-1.23151	1.35918	-1.62516	Organelles	Them4
-1.30113	1.39964	-1.63887	Organelles	Coq8a
-1.28973	1.39479	-1.59772	Organelles	Afg1l
-1.27248	1.49053	-1.81544	Organelles	Mtx2
-1.34171	1.46059	-1.74949	Organelles	Ndufaf2
-1.33341	1.44663	-1.77686	Organelles	Tk2
-1.35966	1.46977	-1.64218	Organelles	Reep6
-1.3584	1.61014	-1.75072	Organelles	Lias
-1.52162	1.52919	-1.65763	Organelles	Ttc19
-1.48702	1.57749	-1.71823	Organelles	Pars2
-1.41329	1.53638	-1.77148	Organelles	Nme4
-1.40978	1.52603	-1.71981	Organelles	Oxnad1
-1.46025	1.51082	-1.72886	Organelles	Alkbh7
-1.50979	1.47971	-1.79789	Organelles	Abcb8
-0.789641	1.25787	-2.11542	Organelles	Ccpg1
-1.0012	1.04466	-2.05321	Organelles	Gde1
-0.987678	1.20746	-2.08462	Organelles	Spg7
-1.14353	0.9887	-1.98149	Organelles	Dpy19l1
-0.966727	1.13335	-1.71118	Organelles	Tram1
-1.0103	1.12008	-1.69534	Organelles	Sirt5
-0.966189	1.04753	-1.81246	Organelles	Atpaf1
-0.936945	0.885112	-1.85358	Organelles	Txndc15
-0.833409	0.902706	-1.93394	Organelles	Cdk5rap1
-1.17338	0.799106	-1.44387	Organelles	Parp16
-0.953951	0.617076	-1.65977	Organelles	Apool
-0.795938	0.829453	-1.55642	Organelles	Nudt6
-0.808719	0.820439	-1.59838	Organelles	Emc3
-0.864938	0.777973	-1.57864	Organelles	Ngrn
-0.901944	0.887433	-1.6233	Organelles	Mfn2
-0.855511	0.890228	-1.56722	Organelles	Rcc1l
-0.838682	0.934455	-1.68095	Organelles	Sigmar1
-0.944569	0.923306	-1.4072	Organelles	Retreg1
-0.921702	0.903034	-1.44018	Organelles	Pdp1
-0.834377	0.840062	-1.45934	Organelles	Mipep
-1.00585	0.790418	-1.43815	Organelles	Acp2
-0.655409	0.563657	-1.33404	Organelles	Sec61a1
-0.658093	0.485203	-1.36225	Organelles	Ggcx
-0.665595	0.558386	-1.42159	Organelles	Mblac2
-0.717335	0.600848	-1.51745	Organelles	Dhcr24
-0.751697	0.748401	-1.14979	Organelles	Pla2g15
-0.732272	0.720077	-1.09907	Organelles	Trnt1
-0.666412	0.701266	-1.06201	Organelles	Stk11ip
-0.7781	0.784384	-1.25423	Organelles	Mgst3
-0.714429	0.720278	-1.27485	Organelles	Elac2
-0.621768	0.647546	-1.25527	Organelles	Neu1
-0.605786	0.6216	-1.29297	Organelles	Man2b1
-0.670992	0.682695	-1.15546	Organelles	Plbd2
-0.679425	0.635318	-1.2101	Organelles	Prcp
-1.25377	0.932645	-0.958253	Organelles	Rpn2
-1.2625	0.958696	-0.995067	Organelles	Rpn1
-1.22025	0.903829	-1.09383	Organelles	Auh
-1.42845	0.89705	-0.97594	Organelles	Mogs
-0.947296	0.995351	-1.25881	Organelles	Sfxn3
-0.936001	0.953381	-1.32107	Organelles	Ggh
-0.882586	0.962741	-1.28011	Organelles	Plin2
-1.02694	0.976354	-1.30159	Organelles	Fastkd1
-1.04732	1.05752	-1.26153	Organelles	Rbfa
-1.00257	1.02697	-1.25171	Organelles	Lyrm7
-1.04743	1.0034	-1.21554	Organelles	Rdh11
-1.05181	0.994147	-1.23319	Organelles	Clptm1
-0.910624	0.952469	-1.18627	Organelles	Minpp1
-0.951185	0.981408	-1.13606	Organelles	Nenf
-0.95175	0.942675	-1.1258	Organelles	Lamtor3
-1.09869	0.796805	-1.17795	Organelles	Nme6
-1.0469	1.1893	-1.18424	Organelles	Phb
-1.06764	1.12059	-1.19675	Organelles	Npc1
-1.10974	1.17168	-1.07276	Organelles	Nnt
-1.12754	1.15609	-1.06457	Organelles	Surf4
-1.08399	1.16276	-1.13231	Organelles	Emd
-1.09705	1.11286	-1.1027	Organelles	H6pd
-1.12028	1.14582	-1.13399	Organelles	Sdf2
-1.12479	1.14133	-1.12684	Organelles	Erap1
-1.11091	1.1333	-1.11196	Organelles	Cnpy4
-1.16181	1.19435	-1.16763	Organelles	Hk2
-1.15994	1.19521	-1.20243	Organelles	Tor1a
-1.17177	1.11302	-1.21859	Organelles	Ccdc115
-1.12961	1.08953	-1.24961	Organelles	Aldh4a1
-1.23355	1.04768	-1.14027	Organelles	Ndufs4
-1.23535	1.06791	-1.17366	Organelles	Stim1
-1.21462	1.09358	-1.13562	Organelles	Vapb
-1.20572	1.11083	-1.13585	Organelles	Lyrm4
-1.18942	1.09664	-1.15136	Organelles	Cmc2
-1.1594	1.04969	-1.1817	Organelles	Ankle2
-1.20166	1.00656	-1.13379	Organelles	Tmem131
-1.16605	1.06524	-1.0644	Organelles	Micu1
-1.14472	1.06556	-1.02806	Organelles	Ifitm3
-1.1316	1.15063	-1.01283	Organelles	Ktn1
-1.12891	1.1141	-1.00351	Organelles	Comt
-1.04823	0.968737	-1.02748	Organelles	Rexo2
-1.05084	1.07454	-1.13178	Organelles	Ganab
-1.05013	1.08853	-1.06921	Organelles	Tmem208
-1.05013	1.08853	-1.06921	Organelles	Tm7sf2
-1.05013	1.08853	-1.06921	Organelles	Slc38a9
-1.05013	1.08853	-1.06921	Organelles	Slc25a35
-1.05013	1.08853	-1.06921	Organelles	Kdelr2
-1.05013	1.08853	-1.06921	Organelles	Hmgcr
-1.05013	1.08853	-1.06921	Organelles	Cox6a1
-1.10854	1.05368	-1.03466	Organelles	Dtymk
-1.08437	1.08181	-1.04446	Organelles	Cnih4
-0.966946	1.07351	-1.00766	Organelles	Ssr4
-1.00189	1.04462	-1.03476	Organelles	Mrpl39
-1.03321	1.02832	-1.05741	Organelles	Agpat3
-0.87923	0.891099	-1.14217	Organelles	Sumf1
-0.850716	0.85909	-1.124	Organelles	Sdf2l1
-0.868732	0.862296	-1.20215	Organelles	Tm7sf3
-0.801305	0.845452	-1.1659	Organelles	Dnaja3
-0.799238	0.850053	-1.15876	Organelles	Ctsd
-0.877108	0.739038	-1.09302	Organelles	Lamc1
-0.833714	0.841239	-1.02976	Organelles	Mrps25
-0.819351	0.819152	-1.06539	Organelles	Scpep1
-0.780579	0.825681	-1.05837	Organelles	Mrpl37
-0.85799	0.820436	-0.986804	Organelles	Clpp
-1.06108	0.747735	-0.965845	Organelles	Sec11a
-0.946299	0.897534	-1.01644	Organelles	Pde12
-0.96716	0.917508	-1.01108	Organelles	Stom
-0.934994	0.876068	-0.991141	Organelles	Lamtor5
-0.988111	0.826481	-1.03553	Organelles	Bnip3
-1.1601	1.24522	-1.55097	Organelles	Oxsm
-1.17611	1.24216	-1.54128	Organelles	Gtpbp3
-1.09885	1.29776	-1.50879	Organelles	Cox18
-1.15102	1.26948	-1.48798	Organelles	Cdk5rap3
-1.32958	1.27857	-1.50137	Organelles	Ssbp1
-1.28854	1.2425	-1.44519	Organelles	Pitrm1
-1.2894	1.25614	-1.40982	Organelles	Iba57
-1.27316	1.2571	-1.47707	Organelles	Nars2
-1.24456	1.26565	-1.5143	Organelles	Pycr1
-1.1956	1.26037	-1.48187	Organelles	Spryd4
-1.22563	1.23178	-1.46386	Organelles	Cbr4
-1.29872	1.27819	-1.34227	Organelles	Tomm22
-1.27236	1.36323	-1.36756	Organelles	Rft1
-1.21266	1.32789	-1.33626	Organelles	Cyc1
-1.24646	1.30528	-1.34484	Organelles	Amfr
-1.28528	1.027	-1.49497	Organelles	Alg12
-1.4697	1.10827	-1.37426	Organelles	Chchd4
-1.45602	1.1357	-1.39458	Organelles	Cers2
-1.36762	1.17672	-1.32402	Organelles	Tars2
-1.31975	1.11703	-1.34043	Organelles	Ccdc127
-1.36525	1.24424	-1.38562	Organelles	Acaa2
-1.11121	1.10707	-1.54216	Organelles	Nipsnap1
-1.0146	1.04732	-1.48202	Organelles	Vars2
-0.975057	1.11375	-1.55315	Organelles	Tmem192
-1.0201	1.28839	-1.52956	Organelles	Tmcc1
-0.953529	1.2139	-1.51807	Organelles	Mpc2
-0.957498	1.18843	-1.46459	Organelles	Mtfr1
-0.907504	1.08343	-1.37302	Organelles	Sec61b
-0.931771	1.11619	-1.44613	Organelles	Nudt8
-1.06155	1.36137	-1.35391	Organelles	Dhrs4
-1.05417	1.28261	-1.33449	Organelles	Crat
-1.13026	1.22713	-1.31744	Organelles	Hm13
-1.10031	1.2078	-1.29472	Organelles	Gusb
-1.16297	1.10947	-1.33695	Organelles	Rnf185
-1.18951	1.12681	-1.35501	Organelles	Rcn2
-1.20785	1.15266	-1.29779	Organelles	Pdzd8
-1.18218	1.17129	-1.33673	Organelles	Slc25a20
-1.15951	1.16307	-1.3015	Organelles	Slc25a22
-1.22968	1.21783	-1.30488	Organelles	Adpgk
-1.08142	1.04323	-1.31444	Organelles	Slc25a44
-1.0686	1.12275	-1.28189	Organelles	Slc25a46
-1.07167	1.10794	-1.31518	Organelles	Tmem199
-1.09689	1.10472	-1.31302	Organelles	mt-Co3
-1.10692	1.05656	-1.38347	Organelles	Slc25a17
-1.07096	1.12613	-1.40186	Organelles	Oxld1
-1.09933	1.14067	-1.36361	Organelles	Acsl3
-0.949858	1.17363	-1.2755	Organelles	Gpd2
-1.00778	1.11635	-1.29471	Organelles	Ppt1
-1.02715	1.15968	-1.27008	Organelles	Abhd5
-1.4131	1.58244	-1.38609	Organelles	Mrpl3
-1.42487	1.60752	-1.41673	Organelles	Timmdc1
-1.42606	1.62196	-1.4153	Organelles	Surf1
-1.3945	1.54866	-1.46936	Organelles	Tmem223
-1.48629	1.71762	-1.38492	Organelles	Mul1
-1.47493	1.69657	-1.45837	Organelles	Mff
-1.25896	1.48289	-1.53758	Organelles	Ndufb3
-1.30687	1.45298	-1.53352	Organelles	Vwa8
-1.29845	1.46459	-1.42651	Organelles	Elmod2
-1.34625	1.50277	-1.45101	Organelles	Ebp
-1.39651	1.31416	-1.43266	Organelles	Ostm1
-1.42007	1.35462	-1.40284	Organelles	Fdxr
-1.43839	1.35465	-1.45763	Organelles	Serac1
-1.54318	1.48329	-1.39765	Organelles	Sdhc
-1.56542	1.48393	-1.45351	Organelles	Dpm3
-1.49253	1.49659	-1.42987	Organelles	Vkorc1l1
-1.48738	1.49582	-1.41368	Organelles	Hsd17b12
-1.44305	1.53276	-1.39598	Organelles	Hccs
-1.47036	1.49925	-1.37473	Organelles	Timm29
-1.47818	1.49803	-1.35688	Organelles	Emc1
-1.43202	1.46752	-1.38846	Organelles	Tmem143
-1.49525	1.50394	-1.53941	Organelles	Cyp51a1
-1.54761	1.48446	-1.49336	Organelles	Nme3
-1.54827	1.46038	-1.51448	Organelles	Wls
-1.54763	1.47139	-1.54661	Organelles	Tmem65
-1.39953	1.4571	-1.48308	Organelles	Rtn4ip1
-1.42822	1.45016	-1.47712	Organelles	Etfdh
-1.49536	1.44593	-1.46564	Organelles	Tmem70
-1.53902	1.41377	-1.46503	Organelles	Opa1
-1.46615	1.38252	-1.47634	Organelles	Fitm2
-1.48133	1.39817	-1.48746	Organelles	Dpagt1
-1.46586	1.42692	-1.50671	Organelles	Slc25a10
-1.53714	1.23867	-1.58754	Organelles	Itpr1
-1.63838	1.87572	-1.37548	Organelles	Rmdn3
-1.75337	1.85689	-1.33398	Organelles	Naglu
-1.76613	1.87723	-1.35696	Organelles	Timm10
-1.75111	1.85117	-1.38206	Organelles	Pgam5
-1.69382	1.82022	-1.32408	Organelles	Glb1
-1.63631	1.82323	-1.28313	Organelles	Mrps14
-1.58733	1.79284	-1.24819	Organelles	Nbas
-1.75154	1.82427	-1.20364	Organelles	Uqcrfs1
-1.72395	1.79234	-1.23756	Organelles	Pdia3
-1.67755	1.78092	-1.26153	Organelles	Atad1
-1.61592	1.74958	-1.36829	Organelles	Noa1
-1.6027	1.70777	-1.414	Organelles	Mrps33
-1.57429	1.7531	-1.45461	Organelles	Micos13
-1.57062	1.75451	-1.48096	Organelles	Letm1
-1.6173	1.74669	-1.47777	Organelles	Mrpl44
-1.60201	1.76579	-1.49822	Organelles	Clcc1
-1.69119	1.80234	-1.42353	Organelles	Ndufa10
-1.63227	1.80557	-1.47504	Organelles	Tmem126a
-1.64788	1.80287	-1.44513	Organelles	Ncln
-1.65048	1.80306	-1.43756	Organelles	Ccdc51
-1.76036	1.79598	-1.41666	Organelles	Ndufa7
-1.72974	1.76652	-1.44482	Organelles	Mpv17
-1.77096	1.73353	-1.36698	Organelles	Atp5pd
-1.71002	1.70217	-1.42595	Organelles	Uqcc3
-1.71884	1.71101	-1.34323	Organelles	Clpb
-1.70096	1.71964	-1.3808	Organelles	Ndufs6
-1.69982	1.69253	-1.36999	Organelles	Apoo
-1.67938	1.74149	-1.37246	Organelles	Acsl6
-1.80496	1.51097	-1.55122	Organelles	Sfxn5
-1.63214	1.74454	-1.55832	Organelles	Rnf170
-1.60115	1.74485	-1.59759	Organelles	Ears2
-1.67737	1.70398	-1.62389	Organelles	Coq3
-1.65607	1.7072	-1.68968	Organelles	Trmt10c
-1.59683	1.64364	-1.58384	Organelles	Pnpt1
-1.62718	1.64174	-1.58396	Organelles	Ufsp2
-1.59794	1.59695	-1.54784	Organelles	Pdk1
-1.60884	1.59161	-1.52303	Organelles	Kdsr
-1.63596	1.61423	-1.48541	Organelles	Cs
-1.51344	1.61522	-1.55466	Organelles	Wars2
-1.52895	1.59875	-1.52653	Organelles	Suox
-1.55613	1.59696	-1.5369	Organelles	Coa7
-1.61914	1.57041	-1.65675	Organelles	Slc25a25
-1.62351	1.57866	-1.66879	Organelles	Fdft1
-1.65135	1.56049	-1.60485	Organelles	Atp13a1
-1.70293	1.40793	-1.37841	Organelles	Emc8
-1.71953	1.59085	-1.34993	Organelles	Hsd17b11
-1.64439	1.58256	-1.34364	Organelles	Mospd2
-1.68875	1.5368	-1.44468	Organelles	Tomm40
-1.74924	1.52916	-1.45099	Organelles	Pnkd
-1.72548	1.54085	-1.42349	Organelles	Cox20
-1.65847	1.51882	-1.40362	Organelles	Slc25a11
-1.65582	1.52861	-1.38249	Organelles	Ndufb2
-1.66286	1.50973	-1.35557	Organelles	Mrpl30
-1.64522	1.50649	-1.45872	Organelles	Adam10
-1.68963	1.67073	-1.50869	Organelles	Tmem109
-1.67119	1.65214	-1.41562	Organelles	Mrpl32
-1.63821	1.63846	-1.44101	Organelles	Echdc3
-1.61997	1.67271	-1.46942	Organelles	Mrps18c
-1.50814	1.59517	-1.46814	Organelles	Slc33a1
-1.51031	1.55496	-1.44082	Organelles	Maip1
-1.623	1.55712	-1.42124	Organelles	Rhot2
-1.57894	1.57014	-1.41449	Organelles	Uqcrh
-1.58433	1.55679	-1.37783	Organelles	Syvn1
-1.555	1.5743	-1.38299	Organelles	Agk
-1.56365	1.65359	-1.39371	Organelles	Mt-Cyb
-1.53771	1.66876	-1.42818	Organelles	Ndufb10
-1.54245	1.65771	-1.42075	Organelles	Ubac2
-1.51597	1.65947	-1.38185	Organelles	Erlec1
-1.5855	1.64136	-1.41049	Organelles	Malsu1
-1.59063	1.61092	-1.39721	Organelles	Rmnd1
-1.59904	1.62917	-1.39533	Organelles	Abcb10
-1.85042	1.33201	-1.09047	Organelles	Erlin1
-1.62191	1.07943	-0.85975	Organelles	Slc25a19
-1.63101	1.11848	-1.08734	Organelles	Slc39a7
-1.75732	1.60172	-1.16092	Organelles	Immp1l
-1.72823	1.55137	-1.18445	Organelles	Mcee
-1.70144	1.55984	-1.17198	Organelles	D2hgdh
-1.65842	1.57777	-1.19349	Organelles	Ttyh3
-1.67157	1.51157	-1.19987	Organelles	Mlycd
-1.67716	1.53475	-1.19348	Organelles	Bphl
-1.61356	1.73765	-1.26111	Organelles	Ghdc
-1.65252	1.7145	-1.31037	Organelles	Prodh
-1.65143	1.72473	-1.28986	Organelles	Ociad1
-1.62045	1.6407	-1.25696	Organelles	Mrpl46
-1.61093	1.67577	-1.24723	Organelles	Uggt1
-1.57139	1.64255	-1.25939	Organelles	Cox7b
-1.63888	1.69318	-1.15391	Organelles	Sacm1l
-1.61628	1.64571	-1.16646	Organelles	Degs1
-1.72904	1.68756	-1.17158	Organelles	Psap
-1.71837	1.65405	-1.17923	Organelles	Ctsz
-1.69723	1.65955	-1.17839	Organelles	Ctsc
-1.69157	1.68926	-1.22047	Organelles	Ctsb
-1.69884	1.69979	-1.22883	Organelles	Arsb
-1.51445	1.68072	-1.19223	Organelles	Gk
-1.574	1.54803	-1.23124	Organelles	Slirp
-1.5886	1.58785	-1.23835	Organelles	Scfd2
-1.52771	1.583	-1.16796	Organelles	Pigs
-1.55192	1.59705	-1.17617	Organelles	Tecr
-1.50901	1.57721	-1.18829	Organelles	Pdia4
-1.5221	1.57536	-1.20541	Organelles	Hspa13
-1.54554	1.58555	-1.20884	Organelles	Cyp20a1
-1.47201	1.5083	-1.21182	Organelles	Cyb5r1
-1.45113	1.54542	-1.21936	Organelles	Creld2
-1.47661	1.53886	-1.27426	Organelles	Vmp1
-1.4651	1.5472	-1.24733	Organelles	Asah1
-1.50781	1.62102	-1.3052	Organelles	Timm50
-1.522	1.61626	-1.32256	Organelles	Mrpl28
-1.48474	1.61202	-1.3107	Organelles	Fuca2
-1.65165	1.64195	-1.07726	Organelles	Ube2g2
-1.65586	1.65201	-1.07325	Organelles	Mrps2
-1.67885	1.62664	-1.06866	Organelles	Tap1
-1.66542	1.61688	-1.05633	Organelles	Mrps26
-1.66065	1.60398	-1.05188	Organelles	Mrpl54
-1.68337	1.58485	-1.03932	Organelles	Mrpl19
-1.69902	1.58539	-1.05535	Organelles	Mrpl53
-1.69677	1.58122	-1.04997	Organelles	Mrpl12
-1.6492	1.5734	-1.05686	Organelles	Mrps7
-1.65769	1.56641	-1.04768	Organelles	Mrpl55
-1.63768	1.55651	-1.04604	Organelles	Mrps31
-1.62483	1.55471	-1.04482	Organelles	Mrps10
-1.61624	1.56042	-1.04738	Organelles	Mrps34
-1.61446	1.55226	-1.04532	Organelles	Mrpl18
-1.63538	1.55268	-1.07181	Organelles	Dbt
-1.64056	1.59567	-1.07115	Organelles	Tmx1
-1.62515	1.5887	-1.06467	Organelles	Mrps24
-1.62817	1.6079	-1.06238	Organelles	Ndufa2
-1.63616	1.62249	-1.06771	Organelles	Mrpl41
-1.59947	1.58911	-1.06722	Organelles	Bcap31
-1.74577	1.50608	-1.08697	Organelles	Ndufv1
-1.64809	1.44703	-1.0897	Organelles	Yme1l1
-1.69235	1.46649	-1.1068	Organelles	Tbrg4
-1.6874	1.44749	-1.03881	Organelles	Hadhb
-1.67982	1.41875	-1.0353	Organelles	Hadha
-1.63359	1.43263	-1.01277	Organelles	Bcl2
-1.59279	1.5138	-1.03667	Organelles	Mrpl49
-1.59247	1.50107	-1.03116	Organelles	Mrpl4
-1.63095	1.48945	-1.05243	Organelles	Mrpl40
-1.61048	1.49179	-1.04865	Organelles	Mrpl10
-1.6227	1.53211	-1.05574	Organelles	Mrpl1
-1.62152	1.52018	-1.02831	Organelles	Ptcd3
-1.62318	1.52691	-1.03806	Organelles	Esyt1
-1.66715	1.47621	-1.03154	Organelles	Ndufs1
-1.67438	1.50968	-1.03305	Organelles	Gadd45gip1
-1.6665	1.50024	-1.05375	Organelles	Mrpl48
-1.68602	1.50925	-1.05555	Organelles	Aifm1
-1.69096	1.5421	-1.03759	Organelles	Dap3
-1.7059	1.52375	-1.03702	Organelles	Acsl5
-1.58753	1.47692	-1.04935	Organelles	Rab21
-1.56314	1.45895	-1.03394	Organelles	Mrpl9
-1.56815	1.45786	-1.06113	Organelles	Ndufb11
-1.56319	1.46593	-1.06179	Organelles	Mrpl27
-1.52286	1.44676	-1.06044	Organelles	Tmbim6
-1.57842	1.42862	-1.09489	Organelles	Fads1
-1.56038	1.41365	-1.07349	Organelles	Ermp1
-1.55954	1.45673	-1.0968	Organelles	Dglucy
-1.55122	1.51642	-1.0918	Organelles	Rab18
-1.55048	1.52851	-1.05575	Organelles	Mrpl16
-1.55499	1.55121	-1.05924	Organelles	Hmox2
-1.55309	1.55375	-1.08373	Organelles	Tapbp
-1.50659	1.5049	-1.04459	Organelles	Ptpn1
-1.50967	1.4981	-1.05218	Organelles	Mrps15
-1.52391	1.4881	-1.04844	Organelles	Mrpl50
-1.48604	1.47806	-1.05412	Organelles	Mrps22
-1.46765	1.49795	-1.05454	Organelles	Mrpl47
-1.49923	1.51879	-1.06307	Organelles	Os9
-1.481	1.54086	-1.06868	Organelles	Armc10
-1.54416	1.63841	-1.10107	Organelles	Mavs
-1.46528	1.62929	-1.1344	Organelles	Stoml2
-1.47883	1.60436	-1.10253	Organelles	Slmap
-1.53034	1.59832	-1.08198	Organelles	Pgrmc2
-1.50681	1.57727	-1.08897	Organelles	Faf2
-1.48637	1.57675	-1.09372	Organelles	Erlin2
-1.50399	1.55143	-1.0833	Organelles	Atp5f1d
-1.40699	1.56709	-1.13523	Organelles	Vdac2
-1.40773	1.57189	-1.1296	Organelles	Vdac1
-1.47257	1.54137	-1.14047	Organelles	Rab19
-1.92118	1.70946	-1.05922	Organelles	Sel1l
-1.86487	1.7303	-1.20202	Organelles	Acot13
-1.78865	1.66525	-1.2758	Organelles	Acadsb
-1.8016	1.87119	-1.13793	Organelles	Akap1
-1.79769	1.78118	-1.11328	Organelles	Mrps12
-1.73317	1.73405	-1.09532	Organelles	Abcb7
-1.1643	1.36866	-1.16153	Organelles	Phb2
-1.10354	1.44351	-1.19849	Organelles	Srebf1
-1.41965	1.38156	-1.26558	Organelles	Pdk4
-1.42475	1.33973	-1.27082	Organelles	Fam210a
-1.35767	1.31514	-1.26013	Organelles	Vps13a
-1.34694	1.36411	-1.24661	Organelles	Rdh14
-1.36436	1.37136	-1.22221	Organelles	Coq7
-1.38654	1.37911	-1.16229	Organelles	Plod3
-1.39786	1.38439	-1.14782	Organelles	Pecr
-1.41626	1.4339	-1.17885	Organelles	P4ha1
-1.40538	1.44933	-1.1755	Organelles	Hsp90b1
-1.40062	1.42611	-1.16471	Organelles	Dnajb11
-1.42173	1.45653	-1.15018	Organelles	Cdipt
-1.3647	1.44495	-1.18058	Organelles	Rab9a
-1.3659	1.41926	-1.15101	Organelles	Mydgf
-1.38033	1.42346	-1.16476	Organelles	Calr
-1.47219	1.47522	-1.17347	Organelles	Colgalt1
-1.42978	1.46095	-1.20228	Organelles	Slc25a13
-1.43701	1.48435	-1.1754	Organelles	Prkcsh
-1.43106	1.4845	-1.16966	Organelles	Btd
-1.42066	1.47863	-1.26211	Organelles	Cox4i1
-1.38385	1.42154	-1.23916	Organelles	Atp6ap1
-1.45606	1.37582	-1.02341	Organelles	Pdhx
-1.48206	1.39274	-1.01934	Organelles	Mrps30
-1.48186	1.38054	-1.02112	Organelles	Mrps27
-1.47799	1.41395	-1.03091	Organelles	Tmx3
-1.49126	1.42057	-1.02877	Organelles	Mrps21
-1.51008	1.40944	-1.02465	Organelles	Mrpl43
-1.54356	1.3764	-1.01793	Organelles	Mrpl17
-1.54229	1.4179	-1.01725	Organelles	Grsf1
-1.4925	1.44969	-1.12384	Organelles	Hdhd5
-1.4961	1.36405	-1.09592	Organelles	Bnip1
-1.50595	1.41103	-1.06776	Organelles	C1qbp
-1.48923	1.4045	-1.09752	Organelles	Nln
-1.49633	1.39165	-1.07986	Organelles	Them6
-1.47728	1.41601	-1.08005	Organelles	Atp5f1b
-1.45127	1.35032	-1.03397	Organelles	Rab7a
-1.4357	1.34914	-1.02921	Organelles	Mrps9
-1.36895	1.33044	-1.06858	Organelles	Mcu
-1.38348	1.34473	-1.03583	Organelles	Pdhb
-1.37951	1.34822	-1.04698	Organelles	Ndufab1
-1.39827	1.34785	-1.03693	Organelles	Ndufa8
-1.41496	1.33783	-1.03415	Organelles	Mrpl13
-1.39891	1.38478	-1.05352	Organelles	Rint1
-1.37922	1.37057	-1.04786	Organelles	Canx
-1.37458	1.41892	-1.05782	Organelles	Pgrmc1
-1.35627	1.41155	-1.07737	Organelles	Cox5a
-1.43687	1.4244	-1.08454	Organelles	Slc25a5
-1.41485	1.41181	-1.05293	Organelles	Praf2
-1.42498	1.42716	-1.04984	Organelles	Mrpl38
-1.40876	1.42969	-1.06395	Organelles	Dpm1
-1.41731	1.45349	-1.08332	Organelles	Pde3b
-1.40772	1.46404	-1.07783	Organelles	Cyb5b
-1.39163	1.45678	-1.08771	Organelles	Atp2a2
-1.51168	1.42771	-1.28095	Organelles	Ndufs5
-1.562	1.43088	-1.36183	Organelles	Dnajc10
-1.5882	1.40648	-1.3378	Organelles	Arl6ip5
-1.52122	1.36731	-1.23707	Organelles	Cpt2
-1.53792	1.33823	-1.22668	Organelles	Sccpdh
-1.5449	1.33078	-1.21438	Organelles	Bckdk
-1.49256	1.30987	-1.31877	Organelles	Ndufv3
-1.53354	1.3234	-1.31571	Organelles	Mthfd1l
-1.53238	1.30949	-1.28807	Organelles	Aldh18a1
-1.50019	1.29979	-1.27376	Organelles	Acadvl
-1.45844	1.29858	-1.2771	Organelles	Acadm
-1.64584	1.42781	-1.15243	Organelles	Hscb
-1.63296	1.39742	-1.12828	Organelles	Poglut1
-1.62988	1.37762	-1.13184	Organelles	Ogdh
-1.57243	1.36259	-1.12011	Organelles	Dlst
-1.54329	1.39841	-1.13449	Organelles	Taco1
-1.56537	1.40382	-1.15443	Organelles	Etfa
-1.59972	1.4178	-1.14326	Organelles	Lars2
-1.57762	1.41474	-1.13348	Organelles	Eci1
-1.57172	1.46105	-1.14189	Organelles	Ndufv2
-1.57624	1.4358	-1.17009	Organelles	Dguok
-1.67178	1.35493	-1.25827	Organelles	Msmo1
-1.5912	1.41413	-1.23275	Organelles	Dars2
-1.61712	1.37584	-1.21212	Organelles	Clpx
-1.5877	1.31145	-1.13612	Organelles	Manf
-1.55733	1.27773	-1.15254	Organelles	Gcdh
-1.53508	1.31682	-1.16734	Organelles	Odr4
-1.55346	1.32813	-1.14168	Organelles	Clybl
-1.58378	1.31241	-1.18931	Organelles	Bckdhb
-1.58967	1.24997	-1.11578	Organelles	Rpusd3
-1.57037	1.3105	-1.03045	Organelles	Dld
-1.51012	1.31372	-1.05806	Organelles	Tsfm
-1.51649	1.314	-1.02923	Organelles	Hspa9
-1.52306	1.30983	-1.0384	Organelles	Hars2
-1.54078	1.30305	-1.03374	Organelles	Acad9
-1.57173	1.32212	-1.08047	Organelles	Acads
-1.57235	1.28696	-1.08456	Organelles	Acat1
-1.54686	1.29094	-1.0714	Organelles	Iscu
-1.55178	1.30834	-1.08021	Organelles	Acad8
-1.34369	1.28914	-1.12568	Organelles	Slc35f6
-1.38029	1.30407	-1.12323	Organelles	Hacd2
-1.28971	1.30923	-1.19371	Organelles	Rcn1
-1.26482	1.30859	-1.14234	Organelles	Fkbp2
-1.28682	1.31586	-1.15967	Organelles	Txndc5
-1.28998	1.33448	-1.13239	Organelles	Manbal
-1.30398	1.34065	-1.13987	Organelles	Mesd
-1.31313	1.34335	-1.13139	Organelles	Erp29
-1.34242	1.37096	-1.18248	Organelles	Tor1b
-1.33191	1.35706	-1.19591	Organelles	Derl2
-1.32312	1.36803	-1.1611	Organelles	Sil1
-1.3433	1.38632	-1.16366	Organelles	P4hb
-1.33722	1.36637	-1.13635	Organelles	Cnpy3
-1.27671	1.33175	-1.07657	Organelles	Uqcrb
-1.28108	1.32841	-1.06656	Organelles	Uqcrc2
-1.28333	1.28162	-1.05024	Organelles	Dlat
-1.29771	1.31229	-1.0574	Organelles	Sdhb
-1.31212	1.31945	-1.05753	Organelles	Uqcrc1
-1.31544	1.31088	-1.04589	Organelles	Por
-1.31246	1.29064	-1.04109	Organelles	Pdha1
-1.32781	1.33047	-1.03503	Organelles	Cyb5r3
-1.38568	1.26731	-1.0107	Organelles	Rtn3
-1.36992	1.30217	-1.02565	Organelles	Rtn4
-1.38064	1.32444	-1.02766	Organelles	Endod1
-1.34634	1.29719	-1.02136	Organelles	Sdha
-1.34761	1.31412	-1.02163	Organelles	Cyb5a
-1.32706	1.29544	-1.02174	Organelles	Bcl2l13
-1.33744	1.28752	-1.01012	Organelles	Bckdha
-1.25569	1.27284	-1.11858	Organelles	Ldah
-1.21282	1.25697	-1.15714	Organelles	Txndc12
-1.21919	1.25554	-1.14791	Organelles	Sumf2
-1.21051	1.2355	-1.13472	Organelles	Ero1a
-1.24091	1.30021	-1.04854	Organelles	Mrps5
-1.22832	1.27944	-1.0751	Organelles	Sfxn1
-1.20559	1.26023	-1.0756	Organelles	Slc25a3
-1.18162	1.27915	-1.07171	Organelles	Mrpl24
-1.16218	1.24827	-1.07184	Organelles	Mrpl15
-1.18833	1.22845	-1.06998	Organelles	Slc25a12
-1.18016	1.21738	-1.06251	Organelles	Zmpste24
-1.17533	1.19315	-1.06282	Organelles	Hk1
-1.21835	1.22528	-1.08801	Organelles	Acsl4
-1.25903	1.11869	-1.20591	Organelles	Decr1
-1.28766	1.15217	-1.16408	Organelles	Chp1
-1.39482	1.16586	-1.22278	Organelles	Ndufaf5
-1.38468	1.14843	-1.15521	Organelles	Preb
-1.35166	1.15081	-1.18935	Organelles	Tufm
-1.34502	1.16264	-1.18244	Organelles	Gpt2
-1.34144	1.15017	-1.21768	Organelles	Acsf3
-1.30244	1.23919	-1.17922	Organelles	Nt5c3a
-1.29432	1.24961	-1.13781	Organelles	Npc2
-1.31006	1.24022	-1.12023	Organelles	Mtx1
-1.33461	1.19146	-1.12647	Organelles	Abhd11
-1.46123	1.1068	-1.00263	Organelles	Spcs1
-1.28489	1.07765	-1.00058	Organelles	Mlec
-1.24882	1.11083	-0.990112	Organelles	Fxn
-1.29524	1.14701	-1.10403	Organelles	Tmem106b
-1.26419	1.12046	-1.05938	Organelles	Hsd3b7
-1.25408	1.14757	-1.0002	Organelles	Sdhaf2
-1.27512	1.15572	-1.00829	Organelles	Ppa2
-1.2805	1.15958	-1.02119	Organelles	Mpst
-1.29851	1.20203	-1.00937	Organelles	Reep5
-1.26758	1.19056	-1.03887	Organelles	Aldh6a1
-1.3628	1.11929	-1.05253	Organelles	Ddrgk1
-1.34297	1.18053	-1.00518	Organelles	Pccb
-1.35545	1.18506	-1.01046	Organelles	Pcca
-1.36341	1.1636	-1.03834	Organelles	Txn2
-1.354	1.16536	-1.05331	Organelles	Hspe1
-1.33803	1.16911	-1.02096	Organelles	Itgb1
-1.35071	1.15226	-1.02754	Organelles	Ethe1
-1.35463	1.16316	-1.02454	Organelles	Fdx1
-1.35837	1.16874	-1.02244	Organelles	Ak4
-1.30974	1.1352	-1.01213	Organelles	Fdx2
-1.33821	1.14211	-1.04678	Organelles	Stt3a
-1.31887	1.14846	-1.03145	Organelles	Oat
-1.33016	1.1448	-1.03509	Organelles	Acsf2
-1.44417	1.26089	-1.01867	Organelles	Isca2
-1.45007	1.22422	-0.995268	Organelles	Ppif
-1.44418	1.23944	-1.00247	Organelles	Hibadh
-1.46245	1.26356	-1.04807	Organelles	Lnpk
-1.49034	1.25428	-1.03406	Organelles	Idh3g
-1.47604	1.27183	-1.00129	Organelles	Lrpprc
-1.47198	1.2825	-1.01981	Organelles	Apmap
-1.37488	1.20424	-1.00511	Organelles	Idh3b
-1.34643	1.22886	-1.01911	Organelles	Coq9
-1.41706	1.24278	-1.05559	Organelles	Iars2
-1.42454	1.20935	-1.05012	Organelles	Timm44
-1.4367	1.21798	-1.05044	Organelles	Glrx5
-1.4101	1.2296	-1.00798	Organelles	Lonp1
-1.42084	1.20892	-1.0158	Organelles	Pmpca
-1.42707	1.20919	-1.01452	Organelles	Mars2
-1.41739	1.21307	-1.03618	Organelles	Pus1
-1.40182	1.21345	-1.02867	Organelles	Hspd1
-1.38754	1.19648	-1.0235	Organelles	Grpel1
-1.39032	1.2016	-1.05109	Organelles	Fh
-1.38739	1.19232	-1.04249	Organelles	Idh3a
-1.39936	1.19527	-1.04143	Organelles	Etfb
-1.39312	1.19589	-1.04076	Organelles	Aldh2
-1.35995	1.18717	-1.06354	Organelles	Bcat2
-1.40289	1.20961	-1.08463	Organelles	Atpaf2
-1.40644	1.21557	-1.07694	Organelles	Gls
-1.41399	1.21892	-1.07918	Organelles	Got2
-1.4103	1.21766	-1.0778	Organelles	Ak3
-1.40148	1.20055	-1.0656	Organelles	Oxct1
-1.38313	1.19128	-1.06519	Organelles	Trap1
-1.38815	1.19474	-1.06697	Organelles	Nfu1
-1.38916	1.19209	-1.06323	Organelles	Me2
-1.39021	1.20272	-1.09325	Organelles	Tomm70
-1.3857	1.20374	-1.07966	Organelles	Acadl
-1.43627	1.26939	-1.20585	Organelles	Ndufb7
-1.39255	1.25761	-1.17685	Organelles	Ufl1
-1.41287	1.23284	-1.15226	Organelles	Mia3
-1.48772	1.25973	-1.16995	Organelles	Sptlc1
-1.51921	1.28763	-1.1926	Organelles	Mmut
-1.50704	1.35629	-1.14806	Organelles	Pck2
-1.48985	1.32008	-1.15295	Organelles	Gfm1
-1.47117	1.30955	-1.1107	Organelles	Nadk2
-1.45961	1.30884	-1.13975	Organelles	Gcsh
-1.46391	1.28836	-1.1554	Organelles	Ei24
-1.45362	1.28407	-1.13473	Organelles	Lamp2
-1.46521	1.2909	-1.13661	Organelles	Aco2
-1.48988	1.25393	-1.09582	Organelles	Pmpcb
-1.43445	1.28578	-1.05199	Organelles	Hmox1
-1.46849	1.28053	-1.09212	Organelles	Suclg1
-1.4568	1.29485	-1.06879	Organelles	Vapa
-1.44843	1.29938	-1.08323	Organelles	Sod2
-1.46945	1.29893	-1.0575	Organelles	Atl3
-1.43251	1.21289	-1.11207	Organelles	Osbpl8
-1.44729	1.25183	-1.09924	Organelles	L2hgdh
-1.42928	1.23771	-1.11586	Organelles	Suclg2
-1.4232	1.23663	-1.10971	Organelles	Sucla2
-1.41973	1.25487	-1.11018	Organelles	Hint2
-1.4242	1.24661	-1.09493	Organelles	Hibch
-1.43301	1.22496	-1.08243	Organelles	Prdx3
-1.44503	1.2325	-1.08738	Organelles	Atl2
-1.43507	1.26156	-1.12038	Organelles	Sec62
-1.42547	1.25976	-1.13234	Organelles	Fmc1
-1.41895	1.27556	-1.14475	Organelles	Aars2
0.307643	-1.56519	-0.264665	Cytoplasm	Ncor2
0.652324	-1.44427	-0.757801	Cytoplasm	Gle1
0.67717	-1.29891	-0.837112	Cytoplasm	Ctbp2
0.505611	-1.71071	-0.485097	Cytoplasm	Larp7
0.736368	-1.75974	-0.676125	Cytoplasm	Casc3
0.510859	-2.28081	-0.842567	Cytoplasm	Rb1
0.806569	-2.22623	-0.825546	Cytoplasm	Dhx15
0.715922	-2.56459	-0.663943	Cytoplasm	Slc4a1ap
0.586228	-2.47105	-0.628535	Cytoplasm	Htatsf1
0.508149	-2.53574	-0.590468	Cytoplasm	Clp1
1.10913	-2.54763	-0.909343	Cytoplasm	Med12
0.367821	-2.32655	-0.180584	Cytoplasm	Exosc1
0.15423	-1.98599	-0.164665	Cytoplasm	Mlh1
-0.103984	-2.21774	-0.0383329		Fam98b
0.90069	-0.598409	-1.3375	Cytoplasm	Nfat5
1.23115	-1.05858	-1.41668	Cytoplasm	Wdr55
1.10455	-1.13897	-1.45388	Cytoplasm	Irf2bp2
1.43153	-1.31932	-1.46997	Cytoplasm	Polr3a
1.37216	-1.21884	-1.45839	Cytoplasm	Trip13
0.920944	-1.50774	-1.2416	Cytoplasm	Tarbp2
0.939273	-1.57678	-0.910998	Cytoplasm	Hdgfl2
1.00584	-1.01442	-1.01533	Cytoplasm	Ttc5
1.00002	-0.99977	-1.00006	Cytoplasm	Rbmxl1
1.00043	-0.999973	-1.01103	Cytoplasm	Nudt15
1.06851	-1.07076	-1.00244	Cytoplasm	Trmt6
1.05567	-1.1264	-1.04586	Cytoplasm	Sart3
1.06972	-1.1157	-1.04969	Cytoplasm	Mapk12
1.00236	-1.0003	-1.22611	Cytoplasm	Dcaf10
1.17037	-1.24772	-1.15994	Cytoplasm	Ppp4r3a
1.08001	-1.34554	-1.00917	Cytoplasm	Trmt1l
1.07541	-1.32568	-1.0765	Cytoplasm	Ccar2
1.53205	-1.61578	-1.38776	Cytoplasm	Setdb1
1.4676	-1.60714	-1.51222	Cytoplasm	Exosc2
1.65123	-1.56392	-1.66288	Cytoplasm	Mcm2
1.64322	-1.70403	-1.64207	Cytoplasm	Pop7
1.89949	-1.48486	-1.84276	Cytoplasm	Gpatch8
1.69023	-1.71181	-1.00593	Cytoplasm	Senp8
1.49138	-1.55389	-1.19096	Cytoplasm	Snrpb
1.39078	-1.40567	-1.14635	Cytoplasm	Hltf
1.2334	-1.62337	-1.10206	Cytoplasm	Foxk1
1.39507	-1.73738	-1.1916	Cytoplasm	Exosc4
1.05822	-2.02896	-1.1793	Cytoplasm	Etv6
1.95112	-2.46612	-1.76391	Cytoplasm	Gtf2f2
1.85417	-2.18146	-1.66414	Cytoplasm	Lrrc41
0.461884	0.0217593	-2.53283	Cytoplasm;Organelles	Dtx3l
0.146637	-0.481714	-1.05562	Cytoplasm	Polr3e
-0.435204	0.16757	-1.58317	Organelles	Prkdc
-1.36357	1.36616	-1.28991	Organelles	Plscr1
-0.990445	0.900686	-1.31472	Organelles	Hnrnpa3
-0.980815	0.789013	-1.04356	Organelles	Tor1aip1
-1.17729	0.862213	-1.14741	Organelles	Baz1b
-1.03199	0.890098	-1.91029	Organelles	Nrm
-1.35854	0.487018	-0.650757	Organelles	Rad50
-1.16	-1.05762	0.0168508	Nucleus	Sfpq
-1.27865	-0.861034	0.238463	Nucleus	Smpd4
-1.12004	-0.553307	0.560371	Nucleus	Ilf3
-1.3036	-0.515153	0.393596	Nucleus	Cnot7
-0.883675	-0.328812	0.105855	Nucleus	Hnrnpu
-1.03569	-0.455753	0.169281	Nucleus	Tmpo
-1.13549	-0.0284848	0.0822954	Nucleus	Hnrnpul2
0.00564801	-0.846274	-0.0977613	Cytoplasm	Hnrnpul1
-0.183867	-1.14787	-0.0132601		Npm1
-0.196125	-1.07603	-0.0556549		Kdm3b
-0.809422	-0.283527	-0.552284		Nup188
-0.683485	-0.813912	-0.49153		Nono
-0.375529	-0.999841	-0.845301		Emg1
-0.877299	-2.35175	0.973954	Nucleus	Mtrex
-0.838442	-2.44068	0.968756	Nucleus	Setx
-0.707249	-2.16693	0.79836	Nucleus	Pbrm1
-0.791249	-2.28212	0.835166	Nucleus	Xrn2
-0.680956	-2.05856	0.680637	Nucleus	Rcor1
-0.58979	-2.12643	0.665894	Nucleus	Prpf31
-0.724852	-1.94758	0.768074	Nucleus	Leo1
-0.847466	-1.94305	0.751739	Nucleus	Pspc1
-0.84034	-2.05544	0.772099	Nucleus	Rpp30
-0.795579	-1.95971	0.633838	Nucleus	Ddx46
-0.805451	-1.88144	0.958374	Nucleus	Rbm22
-0.637198	-1.80013	0.78967	Nucleus	Mcm3ap
-0.401001	-2.11678	0.547605	Nucleus	Pop4
-0.548442	-2.11435	0.363353	Nucleus	Gtf2i
-0.396832	-2.5717	0.617199	Nucleus	Nelfa
-0.505187	-2.7227	0.810646	Nucleus	Med1
-0.793186	-1.64659	0.372142	Nucleus	Rbm26
-0.796763	-1.47423	0.372339	Nucleus	Ints6
-0.657027	-1.73477	0.361195	Nucleus	Tcerg1
-0.603057	-1.65021	0.422436	Nucleus	Ctnnbl1
-0.0504743	-1.6192	0.153989	Nucleus	Rrp8
-0.298379	-1.87451	0.362407	Nucleus	Nbn
-0.248069	-1.86667	0.486804	Nucleus	Hnrnpab
-0.304415	-1.78776	0.0845354	Nucleus	Zhx1
-0.472564	-1.72136	0.345352	Nucleus	Trim28
-0.41225	-1.66974	0.315682	Nucleus	Yeats4
-0.376999	-1.68053	0.2912	Nucleus	Bop1
-0.387926	-1.45324	0.289021	Nucleus	Banp
-1.5007	-1.40237	1.35416	Nucleus	Srrt
-1.39253	-1.54283	1.44053	Nucleus	Imp4
-1.43664	-1.57066	1.38653	Nucleus	Fbl
-1.43856	-1.57709	1.39308	Nucleus	Dkc1
-1.44973	-1.49999	1.50132	Nucleus	Khdrbs1
-1.49678	-1.54027	1.45696	Nucleus	Gar1
-1.48417	-1.59609	1.5072	Nucleus	Ddx50
-1.19539	-1.49939	1.27994	Nucleus	Zc3h14
-1.13802	-1.41301	1.32476	Nucleus	Srsf7
-1.21734	-1.4146	1.29675	Nucleus	Sin3a
-1.06523	-1.48536	1.29778	Nucleus	Srsf1
-1.20185	-1.49584	1.4467	Nucleus	Erh
-1.07147	-1.66946	1.28669	Nucleus	Scaf4
-1.03414	-1.59133	1.3316	Nucleus	Myef2
-1.05139	-1.64599	1.38173	Nucleus	Hnrnpm
-1.1311	-1.51125	1.38405	Nucleus	Rbmx
-1.12672	-1.53222	1.35117	Nucleus	Ppig
-1.15008	-1.59164	1.39752	Nucleus	Prpf4b
-1.14385	-1.634	1.33307	Nucleus	Nfic
-1.17944	-1.60919	1.26229	Nucleus	Smarce1
-1.14427	-1.62488	1.25905	Nucleus	Eftud2
-1.35676	-1.62036	1.21669	Nucleus	Rbm25
-1.38952	-1.49827	1.18495	Nucleus	Rrp9
-1.34384	-1.48282	1.34984	Nucleus	Wdr46
-1.28036	-1.39737	1.22957	Nucleus	Wdr36
-1.32642	-1.46911	1.26715	Nucleus	Safb2
-1.31075	-1.42377	1.2794	Nucleus	Pwp2
-1.33541	-1.40805	1.27866	Nucleus	Hmgn2
-1.19081	-1.36061	1.10116	Nucleus	Nup107
-1.26181	-1.32719	1.09711	Nucleus	Nop10
-1.21316	-1.4248	1.20658	Nucleus	Smarca4
-1.23466	-1.41237	1.18034	Nucleus	Paf1
-1.21846	-1.43025	1.14001	Nucleus	Ddx24
-1.28549	-1.3632	1.16692	Nucleus	Rbm28
-1.34018	-1.3717	1.1682	Nucleus	Ddx18
-1.35929	-1.11693	1.19632	Nucleus	Smarca5
-1.4039	-1.28366	1.36771	Nucleus	Chd2
-1.40366	-1.22626	1.27119	Nucleus	Top2b
-1.40181	-1.18659	1.28256	Nucleus	Noc3l
-1.32634	-1.26614	1.29584	Nucleus	Phc2
-1.31135	-1.26626	1.30203	Nucleus	Nfix
-1.36936	-1.36254	1.23389	Nucleus	Sun2
-1.37215	-1.2926	1.25563	Nucleus	Cebpb
-0.889693	-1.68169	0.842963	Nucleus	Supt6h
-0.852528	-1.59458	0.96376	Nucleus	Hnrnph3
-0.979669	-1.52494	1.01175	Nucleus	Nup160
-0.913764	-1.52038	0.980472	Nucleus	Urb1
-1.00641	-1.61625	1.04513	Nucleus	Nup85
-0.953035	-1.54291	1.0951	Nucleus	Gtf3c1
-1.10373	-1.33574	1.11234	Nucleus	Tra2b
-0.996886	-1.32244	1.10796	Nucleus	Hnrnpa2b1
-1.08828	-1.46217	1.02058	Nucleus	Pelp1
-1.12831	-1.46065	0.929005	Nucleus	Srsf9
-1.09535	-1.40457	0.967447	Nucleus	Dcaf13
-1.13816	-1.60533	1.06925	Nucleus	Nxf1
-1.03718	-1.46892	1.14553	Nucleus	Snrpa
-1.03992	-1.45938	1.11722	Nucleus	Ncbp3
-1.12414	-1.56989	1.15082	Nucleus	Ranbp2
-1.09629	-1.50617	1.2214	Nucleus	Tex10
-1.08141	-1.53978	1.20863	Nucleus	Cstf1
-0.955125	-1.38311	0.88711	Nucleus	Scaf1
-1.02017	-1.39537	0.786596	Nucleus	Dimt1
-0.821007	-1.44301	0.861345	Nucleus	Usp39
-0.952225	-1.19303	0.720747	Nucleus	Lmnb2
-0.895241	-1.20557	0.642658	Nucleus	Lmnb1
-0.772762	-1.22023	0.572953	Nucleus	Raly
-0.907112	-1.29098	0.513748	Nucleus	Ddx39a
-1.46524	-0.823826	1.12011	Nucleus	Rbm34
-1.41309	-0.93256	1.06233	Nucleus	Mybbp1a
-1.09308	-0.908708	0.923173	Nucleus	Zfr
-1.06926	-0.828783	0.844593	Nucleus	Ilf2
-1.00595	-0.92919	0.821811	Nucleus	Hnrnpdl
-1.23694	-0.941383	0.719029	Nucleus	Sun1
-1.26635	-0.968031	0.739573	Nucleus	Nop2
-1.26743	-0.962201	0.947139	Nucleus	Scaf11
-1.29548	-0.932001	0.9904	Nucleus	Hp1bp3
-1.20146	-0.986269	1.06717	Nucleus	Srsf10
-1.21762	-1.06445	1.00023	Nucleus	Rcc1
-1.24685	-1.03926	1.06302	Nucleus	Nolc1
-1.27795	-1.03319	1.05377	Nucleus	Lyar
-1.24897	-1.09827	1.14842	Nucleus	Rbm15
-1.14917	-1.06658	1.10534	Nucleus	Dhx9
-1.14516	-1.29435	0.8836	Nucleus	Tbl3
-1.21115	-1.31336	0.799451	Nucleus	Tp53bp1
-1.11586	-1.14785	0.920654	Nucleus	Rbm14
-1.00906	-1.0638	0.932286	Nucleus	Hnrnpl
-1.04094	-1.08838	0.942089	Nucleus	Hnrnpa0
-1.05205	-1.11817	0.918009	Nucleus	Ubtf
-1.05707	-1.14133	0.925981	Nucleus	Safb
-0.997191	-1.14868	0.936249	Nucleus	Alyref
-1.19888	-1.24867	0.975641	Nucleus	Zkscan1
-1.15249	-1.29375	1.01781	Nucleus	Lmna
-1.00485	-1.21919	1.03739	Nucleus	Hnrnpa1
-1.06904	-1.12652	0.992734	Nucleus	Matr3
-1.07751	-1.16574	1.00741	Nucleus	Pds5b
-1.06186	-1.18583	1.02293	Nucleus	Hnrnpc
-1.06501	-1.12372	1.08273	Nucleus	Dek
-1.14033	-1.21058	1.05776	Nucleus	Tra2a
-1.12198	-1.2141	1.04566	Nucleus	Nsmce4a
-1.13205	-1.18445	1.06673	Nucleus	Ddx5
-1.19973	-1.14828	1.06164	Nucleus	Adar
-1.49495	-2.36626	1.63049	Nucleus	Fnbp4
-1.45928	-2.09787	1.50177	Nucleus	Ehmt1
-1.61646	-2.06363	1.66362	Nucleus	Puf60
-1.59489	-1.91038	1.86865	Nucleus	Rbpj
-1.75866	-1.76032	1.90949	Nucleus	Znf207
-1.40877	-1.93944	1.76541	Nucleus	Morf4l1
-1.58295	-1.8634	1.7031	Nucleus	Pds5a
-1.52339	-1.81291	1.69012	Nucleus	Nsa2
-1.54109	-1.85178	1.68905	Nucleus	Noc4l
-1.48973	-1.91027	1.68733	Nucleus	Ngdn
-1.58605	-1.68268	1.6159	Nucleus	Pum3
-1.5505	-1.66606	1.566	Nucleus	Ftsj3
-1.51366	-1.76228	1.71472	Nucleus	Nup98
-1.57367	-1.74941	1.74322	Nucleus	Nup93
-1.55632	-1.77894	1.73296	Nucleus	Nup155
-1.59518	-1.71823	1.68426	Nucleus	Nop56
-1.63107	-1.64753	1.73547	Nucleus	Gtpbp4
-1.63366	-1.68984	1.71529	Nucleus	Ddx56
-1.63117	-1.72332	1.78275	Nucleus	Rpf2
-1.62975	-1.72457	1.74007	Nucleus	Brix1
-1.92138	-1.87031	2.13243	Nucleus	Snrpc
-1.79909	-1.87259	2.08753	Nucleus	Smchd1
-1.74501	-2.16137	2.01523	Nucleus	Api5
-1.01673	-2.52262	1.13937	Nucleus	Med23
-1.12473	-2.61905	1.34757	Nucleus	Med27
-0.783036	-2.1558	1.07519	Nucleus	Mre11
-0.889149	-2.06703	0.992802	Nucleus	Thoc3
-1.01664	-2.1275	1.02394	Nucleus	Wdr18
-0.997627	-2.08744	0.931151	Nucleus	Exosc9
-1.15252	-1.98676	1.19913	Nucleus	Snw1
-1.16895	-2.00972	1.00929	Nucleus	Srsf11
-1.11973	-1.89662	1.08077	Nucleus	Polr2h
-1.05966	-1.98386	1.08271	Nucleus	Gtf3c3
-1.01838	-1.93758	1.00305	Nucleus	Rif1
-1.21905	-1.84021	0.899882	Nucleus	Rbm17
-1.21566	-1.9265	0.907663	Nucleus	Med4
-1.35997	-1.73097	0.989234	Nucleus	Bub3
-1.26448	-2.28599	1.34523	Nucleus	Rfc4
-1.30786	-2.19234	1.3735	Nucleus	Sf3a2
-1.28441	-2.22291	1.40134	Nucleus	U2surp
-1.25467	-2.31479	1.20615	Nucleus	Rfc3
-1.21542	-2.33717	1.27001	Nucleus	Aqr
-0.910082	-2.13305	1.3776	Nucleus	Prpf4
-0.93006	-2.26085	1.26276	Nucleus	Ctr9
-0.983426	-2.1481	1.25836	Nucleus	Nup50
-1.09047	-2.11127	1.25753	Nucleus	Cwc22
-1.11741	-2.13208	1.26712	Nucleus	Adnp
-0.911101	-1.72924	1.25434	Nucleus	Rangap1
-0.929215	-1.89448	1.27649	Nucleus	Ccar1
-1.08707	-1.76841	1.4465	Nucleus	Sart1
-1.05485	-1.81774	1.41506	Nucleus	Rbm39
-1.07002	-1.97489	1.32105	Nucleus	Phf5a
-1.1099	-2.01094	1.38451	Nucleus	Snrpa1
-1.16252	-2.00265	1.39272	Nucleus	Ints3
-1.11752	-1.89481	1.3976	Nucleus	Snrpd3
[truncated: 6,337 more rows]
