# Supplementary material for: Organelle proteomics reveals novel metabolic vulnerabilities in FLT3-ITD cells
Source: Leukemia. 2026 Jun 9;40(8):1657–67. doi: 10.1038/s41375-026-03000-6 (PMC13421297; doi:10.1038/s41375-026-03000-6)
Supplement: Supplementary file 8 — Table S6 [file 41375_2026_3000_MOESM8_ESM.xlsx]

## Sheet: JMD
JMD CTRL LOCALIZATION	JMD MIDO LOCALIZATION	Genes
Nucleus	Cytoplasm	Clip1
Nucleus	Cytoplasm	Ldhb
Nucleus	Cytoplasm	Eif2ak2
Nucleus	Cytoplasm	Mcm7
Nucleus	Cytoplasm	S100a16
Nucleus	Cytoplasm	C1orf109
Nucleus	Cytoplasm	Ptpn12
Nucleus	Cytoplasm	Casp8
Nucleus	Cytoplasm	Golga3
Nucleus	Cytoplasm	Htt
Nucleus	Organelles	Ddx55
Nucleus	Cytoplasm	Dcp1b
Organelles	Cytoplasm	Becn1
Organelles	Cytoplasm	Cryzl1
Cytoplasm	Organelles	Rpl38
Cytoplasm	Organelles	Rptor
Cytoplasm	Nucleus	Ahcyl2
Organelles	Cytoplasm	Rps2
Organelles	Cytoplasm	Rictor
Organelles	Cytoplasm	Lasp1
Organelles	Cytoplasm	Rps3
Organelles	Cytoplasm	Ubqln2
Cytoplasm	Organelles	Ppip5k1
Organelles	Cytoplasm	Rps3a
Organelles	Cytoplasm	Nudcd3
Organelles	Cytoplasm	Rps20
Organelles	Cytoplasm	Nit2
Organelles	Cytoplasm	Plpbp
Nucleus	Cytoplasm	Hnrnpd
Organelles	Cytoplasm	Rps27
Organelles	Cytoplasm	Ap1s2
Organelles	Cytoplasm	Rps27l
Organelles	Cytoplasm	Fdps
Organelles	Cytoplasm	Rps25
Organelles	Cytoplasm	Paip1
Organelles	Cytoplasm	Rps15
Organelles	Cytoplasm	Snx30
Organelles	Cytoplasm	Mocs2
Organelles	Cytoplasm	Hspb1
Organelles	Cytoplasm	Czib
Organelles	Nucleus	Camk2d
Organelles	Cytoplasm	Eps8l2
Organelles	Cytoplasm	Rplp2
Organelles	Cytoplasm	Prkag1
Organelles	Cytoplasm	Dctd
Organelles	Cytoplasm	Ripk2
Organelles	Cytoplasm	Aida
Organelles	Cytoplasm	Rps19
Organelles	Cytoplasm	Rplp0
Organelles	Cytoplasm	Carmil1
Organelles	Cytoplasm	Pex5
Organelles	Cytoplasm	Rpl35
Organelles	Cytoplasm	Nrbp2
Organelles	Cytoplasm	Rps21
Cytoplasm	Nucleus	Rbm3
Cytoplasm	Organelles	Rpl30
Cytoplasm	Nucleus	Tmod3
Cytoplasm	Nucleus	Lsm14b
Cytoplasm	Organelles	Mov10
Cytoplasm	Organelles	Ufd1
Cytoplasm	Organelles	Ggps1
Cytoplasm	Organelles	Atp6v1a
Cytoplasm	Organelles	Akr7a2
Cytoplasm	Nucleus	Srp54
Cytoplasm	Organelles	Rpl7
Cytoplasm	Organelles	Lypla1
Cytoplasm	Organelles	Sirt2
Cytoplasm	Organelles	Aftph
Cytoplasm	Organelles	Prkra
Cytoplasm	Organelles	Znf787
Cytoplasm	Organelles	Flnc
Cytoplasm	Organelles	Myo9b
Cytoplasm	Organelles	Smad4
Cytoplasm	Organelles	Rpl11
Cytoplasm	Organelles	Pla2g4a
Cytoplasm	Organelles	Gdi1
Cytoplasm	Organelles	Atp6v1h
Cytoplasm	Organelles	Ankrd28
Cytoplasm	Organelles	Lipe
Cytoplasm	Organelles	Ripk1
Cytoplasm	Nucleus	Phldb1
Cytoplasm	Organelles	Rpl13a
Cytoplasm	Organelles	Gnb1l
Cytoplasm	Organelles	Cks1b
Cytoplasm	Organelles	Txndc9
Cytoplasm	Organelles	Sh3glb2
Cytoplasm	Organelles	Psmd10
Cytoplasm	Organelles	Osbpl1a
Cytoplasm	Nucleus	Relch
Cytoplasm	Organelles	Stub1
Cytoplasm	Nucleus	Msto1
Cytoplasm	Organelles	Tfeb
Cytoplasm	Organelles	Ttc1
Cytoplasm	Organelles	Trex1
Cytoplasm	Organelles	Timm21
Cytoplasm	Organelles	Spcs3
Cytoplasm	Organelles	Polg2
Cytoplasm	Organelles	Acsl6
Cytoplasm	Organelles	Lamtor3
Cytoplasm	Organelles	Tor1aip2
Organelles	Cytoplasm	Sqle
Organelles	Cytoplasm	Hk1
Organelles	Cytoplasm	Guk1
Cytoplasm	Organelles	Mmaa
Cytoplasm	Organelles	Sco2
Cytoplasm	Organelles	Hdhd3
Cytoplasm	Organelles	Pld3
Cytoplasm	Organelles	Prcp
Cytoplasm	Organelles	Ppt1
Cytoplasm	Organelles	Cox6a1
Cytoplasm	Organelles	Rdh13
Cytoplasm	Organelles	Fuca1
Cytoplasm	Organelles	Idua
Cytoplasm	Organelles	Pnpla2
Cytoplasm	Organelles	Mcat
Cytoplasm	Organelles	Mrpl46
Cytoplasm	Organelles	Mrpl1
Cytoplasm	Organelles	Arsa
Cytoplasm	Organelles	Ctbs
Cytoplasm	Organelles	Ctsd
Cytoplasm	Organelles	Aldh7a1
Cytoplasm	Organelles	Lamb1
Cytoplasm	Organelles	Arsg
Cytoplasm	Organelles	Agpat3
Cytoplasm	Organelles	Plin2
Cytoplasm	Organelles	Mief1
Cytoplasm	Organelles	Pla2g15
Cytoplasm	Organelles	Manf
Cytoplasm	Organelles	Abhd5
Cytoplasm	Organelles	Dhodh
Cytoplasm	Organelles	Ptrh1
Cytoplasm	Organelles	Rab12
Cytoplasm	Organelles	Galns
Cytoplasm	Organelles	Mtg1
Nucleus	Organelles	Echs1
Nucleus	Organelles	Hmgcr
Nucleus	Organelles	Echdc3
Nucleus	Organelles	Stk11ip
Organelles	Cytoplasm	Dcxr
Organelles	Cytoplasm	Elac2
Organelles	Cytoplasm	Trub2
Organelles	Cytoplasm	Micu2
Organelles	Cytoplasm	Aga
Organelles	Cytoplasm	Ctsb
Organelles	Cytoplasm	Nudt19
Organelles	Cytoplasm	Pars2
Organelles	Cytoplasm	Edem2
Organelles	Cytoplasm	Pigo
Organelles	Cytoplasm	Mmgt1
Organelles	Cytoplasm	Rcn2
Organelles	Cytoplasm	Fahd1
Organelles	Nucleus	Tmcc1
Organelles	Nucleus	Ung
Organelles	Cytoplasm	Rnf167
Organelles	Cytoplasm	Sec63
Organelles	Cytoplasm	Alas1
Organelles	Cytoplasm	Stom
Organelles	Cytoplasm	Mff
Organelles	Nucleus	Retsat
Organelles	Cytoplasm	Rhot1
Organelles	Nucleus	Alkbh7
Cytoplasm	Nucleus	Nfic
Cytoplasm	Nucleus	Nelfa
Cytoplasm	Nucleus	Fam98b
Cytoplasm	Nucleus	Prpf31
Cytoplasm	Nucleus	Yeats4
Cytoplasm	Nucleus	Supt6h
Cytoplasm	Nucleus	Rcor1
Cytoplasm	Nucleus	Nfat5
Cytoplasm	Organelles	Gpatch8
Organelles	Cytoplasm	Nudt15
Organelles	Nucleus	Scaf1
Nucleus	Cytoplasm	Pop4
Nucleus	Cytoplasm	Ctbp2
Nucleus	Cytoplasm	Setx
Nucleus	Cytoplasm	Hmgn2
Nucleus	Cytoplasm	Pop7
Nucleus	Cytoplasm	Exosc4
Organelles	Cytoplasm	Med12
Organelles	Nucleus	Hnrnpu
Nucleus	Cytoplasm	Kdm3b
Nucleus	Organelles	Ilf2
Nucleus	Cytoplasm	Pop1
Nucleus	Cytoplasm	Smpd4
Nucleus	Organelles	Banp
Nucleus	Cytoplasm	Cebpb
Nucleus	Organelles	Noc4l
Nucleus	Cytoplasm	Foxk1
Nucleus	Cytoplasm	Larp7
Nucleus	Cytoplasm	Hnrnpul1
Nucleus	Cytoplasm	Trim28
Nucleus	Cytoplasm	Exosc2
Nucleus	Cytoplasm	Slc4a1ap
Nucleus	Cytoplasm	Dhx15
Nucleus	Organelles	Adar
Cytoplasm	Organelles	1110059E24Rik
Nucleus	Cytoplasm	1110065P20Rik
Organelles	Cytoplasm	1600014C10Rik
Nucleus	Cytoplasm	1700017B05Rik
Organelles	Cytoplasm	1700025G04Rik
Organelles	Cytoplasm	2010005H15Rik
Cytoplasm	Organelles	2010300C02Rik
Cytoplasm	Nucleus	4930432K21Rik
Cytoplasm	Organelles	9030025P20Rik
Nucleus	Cytoplasm	9930021J03Rik
Cytoplasm	Organelles	A630089N07Rik
Organelles	Cytoplasm	AW146154
Organelles	Cytoplasm	AW209491
Cytoplasm	Nucleus	Abca1
Nucleus	Cytoplasm	Abcc3
Cytoplasm	Organelles	Abcg1
Cytoplasm	Organelles	Abhd4
Organelles	Cytoplasm	Abl1
Cytoplasm	Organelles	Ablim1
Organelles	Cytoplasm	Abtb1
Organelles	Nucleus	Acad11
Cytoplasm	Organelles	Acap2
Nucleus	Organelles	Acer3
Cytoplasm	Organelles	Actb
Nucleus	Cytoplasm	Actg2
Organelles	Nucleus	Adgra3
Organelles	Cytoplasm	Adgrg3
Nucleus	Cytoplasm	Adnp2
Nucleus	Organelles	Adrb3
Cytoplasm	Nucleus	Aff1
Cytoplasm	Organelles	Afp
Cytoplasm	Organelles	Agap2
Organelles	Cytoplasm	Agap3
Nucleus	Cytoplasm	Ahdc1
Nucleus	Organelles	Ahnak
Organelles	Cytoplasm	Aifm2
Nucleus	Cytoplasm	Aim2
Nucleus	Cytoplasm	Akap8
Nucleus	Cytoplasm	Akr1c6
Cytoplasm	Organelles	Alb
Cytoplasm	Organelles	Alg5
Cytoplasm	Organelles	Alkbh1
Cytoplasm	Organelles	Alkbh4
Nucleus	Organelles	Alox12b
Organelles	Cytoplasm	Alox5
Nucleus	Organelles	Aloxe3
Nucleus	Cytoplasm	Ammecr1l
Cytoplasm	Organelles	Amz2
Cytoplasm	Nucleus	Anapc10
Cytoplasm	Nucleus	Anapc16
Cytoplasm	Organelles	Angel2
Organelles	Cytoplasm	Angptl2
Cytoplasm	Organelles	Ankrd27
Organelles	Cytoplasm	Ankrd40
Organelles	Nucleus	Ankrd6
Organelles	Cytoplasm	Ap1ar
Organelles	Cytoplasm	Ap1s3
Organelles	Cytoplasm	Ap2a1
Cytoplasm	Organelles	Ap2b1
Organelles	Cytoplasm	Ap2m1
Cytoplasm	Organelles	Ap4s1
Cytoplasm	Organelles	Apc
Nucleus	Cytoplasm	Apex2
Cytoplasm	Organelles	Aplp2
Nucleus	Cytoplasm	Apob
Cytoplasm	Organelles	Apobec3
Cytoplasm	Organelles	Apobr
Cytoplasm	Organelles	Apoh
Organelles	Cytoplasm	Apopt1
Cytoplasm	Organelles	Appbp2
Cytoplasm	Organelles	Arf4
Cytoplasm	Organelles	Arfgap1
Nucleus	Organelles	Arhgap11a
Cytoplasm	Organelles	Arhgap25
Cytoplasm	Nucleus	Arhgap29
Nucleus	Cytoplasm	Arhgef39
Nucleus	Organelles	Arid5b
Organelles	Cytoplasm	Arl11
Nucleus	Cytoplasm	Arl14ep
Cytoplasm	Organelles	Arl15
Cytoplasm	Organelles	Arl2
Cytoplasm	Organelles	Arl5a
Cytoplasm	Organelles	Armc5
Cytoplasm	Organelles	Armh3
Cytoplasm	Organelles	Arntl
Cytoplasm	Organelles	Arsk
Cytoplasm	Organelles	Asah2
Cytoplasm	Organelles	Asb6
Nucleus	Organelles	Asnsd1
Nucleus	Organelles	Aspn
Nucleus	Cytoplasm	Atad5
Organelles	Nucleus	Atf7
Cytoplasm	Nucleus	Atf7ip
Organelles	Cytoplasm	Atg16l2
Organelles	Cytoplasm	Atg2a
Cytoplasm	Organelles	Atg2b
Organelles	Cytoplasm	Atg9a
Nucleus	Organelles	Atm
Organelles	Nucleus	Atp13a2
Cytoplasm	Organelles	Atp2b2
Nucleus	Organelles	Atp5po
Cytoplasm	Organelles	Atp6v1c1
Organelles	Cytoplasm	Atp6v1e1
Cytoplasm	Organelles	Atp8b2
Cytoplasm	Organelles	Atrn
Cytoplasm	Organelles	Atxn1l
Nucleus	Cytoplasm	Atxn7l3
Organelles	Cytoplasm	Atxn7l3b
Organelles	Nucleus	B3galt6
Nucleus	Organelles	B4galt7
Organelles	Cytoplasm	BC100530
Nucleus	Cytoplasm	Babam1
Cytoplasm	Organelles	Bag1
Nucleus	Organelles	Bahcc1
Nucleus	Cytoplasm	Banf1
Nucleus	Cytoplasm	Bap18
Nucleus	Cytoplasm	Bard1
Nucleus	Organelles	Baz1a
Cytoplasm	Organelles	Bcas3
Nucleus	Organelles	Bclaf3
Nucleus	Cytoplasm	Bcorl1
Cytoplasm	Organelles	Bicd1
Organelles	Cytoplasm	Bloc1s1
Organelles	Cytoplasm	Bloc1s2
Cytoplasm	Organelles	Bmp2k
Cytoplasm	Nucleus	Bod1
Organelles	Cytoplasm	Bora
Cytoplasm	Organelles	Borcs8
Cytoplasm	Nucleus	Bptf
Nucleus	Cytoplasm	Brca2
Cytoplasm	Nucleus	Brd1
Cytoplasm	Nucleus	Brox
Cytoplasm	Organelles	Brwd1
Nucleus	Cytoplasm	Btaf1
Cytoplasm	Nucleus	Bub1
Nucleus	Cytoplasm	C3
Organelles	Cytoplasm	C4b
Organelles	Cytoplasm	C7
Nucleus	Cytoplasm	C8b
Cytoplasm	Nucleus	Cachd1
Nucleus	Cytoplasm	Cacnb2
Cytoplasm	Organelles	Camkk1
Nucleus	Cytoplasm	Camsap3
Cytoplasm	Organelles	Card11
Nucleus	Cytoplasm	Cbfa2t3
Nucleus	Cytoplasm	Cblb
Organelles	Nucleus	Ccdc126
Nucleus	Cytoplasm	Ccdc136
Nucleus	Cytoplasm	Ccdc154
Cytoplasm	Nucleus	Ccdc174
Organelles	Cytoplasm	Ccdc28a
Nucleus	Cytoplasm	Ccdc59
Cytoplasm	Organelles	Ccdc69
Cytoplasm	Organelles	Ccdc71
Nucleus	Cytoplasm	Ccdc82
Cytoplasm	Organelles	Ccdc92b
Nucleus	Cytoplasm	Ccdc93
Nucleus	Cytoplasm	Ccna2
Nucleus	Organelles	Ccnb1
Nucleus	Cytoplasm	Ccnb2
Nucleus	Cytoplasm	Ccnc
Cytoplasm	Organelles	Ccne1
Nucleus	Cytoplasm	Ccne2
Nucleus	Cytoplasm	Ccnt2
Cytoplasm	Organelles	Ccny
Nucleus	Cytoplasm	Ccp110
Organelles	Cytoplasm	Cd151
Organelles	Cytoplasm	Cd180
Nucleus	Organelles	Cd22
Cytoplasm	Organelles	Cd37
Cytoplasm	Organelles	Cd68
Cytoplasm	Organelles	Cd72
Organelles	Cytoplasm	Cd74
Cytoplasm	Organelles	Cd82
Organelles	Cytoplasm	Cd99l2
Nucleus	Cytoplasm	Cdc16
Cytoplasm	Organelles	Cdc25c
Organelles	Cytoplasm	Cdc42
Cytoplasm	Nucleus	Cdc45
Nucleus	Organelles	Cdc6
Nucleus	Cytoplasm	Cdca8
Nucleus	Cytoplasm	Cdh23
Cytoplasm	Nucleus	Cdk11b
Nucleus	Organelles	Cdk13
Cytoplasm	Nucleus	Cdk19
Nucleus	Cytoplasm	Cdk2
Nucleus	Cytoplasm	Cdk5rap2
Cytoplasm	Nucleus	Cdk7
Organelles	Cytoplasm	Cdk8
Nucleus	Cytoplasm	Cdkn2aipnl
Cytoplasm	Organelles	Cdkn3
Cytoplasm	Organelles	Cdsn
Organelles	Nucleus	Celf2
Nucleus	Cytoplasm	Cenpe
Nucleus	Organelles	Cenpf
Cytoplasm	Nucleus	Cenph
Nucleus	Cytoplasm	Cep120
Nucleus	Organelles	Cep128
Cytoplasm	Nucleus	Cep135
Organelles	Cytoplasm	Cep152
Nucleus	Cytoplasm	Cep162
Cytoplasm	Nucleus	Cep250
Nucleus	Organelles	Cep290
Cytoplasm	Organelles	Cep295
Nucleus	Cytoplasm	Cep55
Nucleus	Cytoplasm	Cep63
Nucleus	Organelles	Cep72
Cytoplasm	Nucleus	Cep78
Cytoplasm	Organelles	Cercam
Nucleus	Cytoplasm	Cetn2
Organelles	Cytoplasm	Cfl2
Nucleus	Cytoplasm	Chd6
Cytoplasm	Organelles	Chic2
Cytoplasm	Organelles	Chm
Organelles	Cytoplasm	Chmp5
Cytoplasm	Organelles	Chtf8
Cytoplasm	Nucleus	Cic
Nucleus	Cytoplasm	Cinp
Cytoplasm	Nucleus	Ckap2l
Nucleus	Cytoplasm	Clasp2
Organelles	Cytoplasm	Clcn2
Cytoplasm	Organelles	Clec12a
Organelles	Cytoplasm	Clec16a
Organelles	Cytoplasm	Clint1
Cytoplasm	Organelles	Cln5
Organelles	Cytoplasm	Cltb
Nucleus	Cytoplasm	Cmss1
Cytoplasm	Organelles	Cmtm6
Cytoplasm	Organelles	Cmtr1
Organelles	Cytoplasm	Cmya5
Organelles	Cytoplasm	Cnnm2
Nucleus	Cytoplasm	Cnot1
Cytoplasm	Organelles	Cnot10
Cytoplasm	Organelles	Cnot4
Organelles	Cytoplasm	Cntrl
Nucleus	Cytoplasm	Cntrob
Cytoplasm	Organelles	Cog2
Nucleus	Cytoplasm	Col28a1
Nucleus	Cytoplasm	Col6a1
Organelles	Cytoplasm	Col6a3
Organelles	Nucleus	Cox19
Nucleus	Cytoplasm	Cp
Nucleus	Organelles	Cpa4
Cytoplasm	Nucleus	Cramp1
Nucleus	Organelles	Creb5
Cytoplasm	Nucleus	Cript
Cytoplasm	Nucleus	Crocc
Organelles	Cytoplasm	Crot
Organelles	Cytoplasm	Csf1
Cytoplasm	Nucleus	Csnk1a1
Cytoplasm	Nucleus	Csnk1e
Cytoplasm	Organelles	Csnk1g3
Nucleus	Cytoplasm	Cspp1
Organelles	Cytoplasm	Cst7
Cytoplasm	Organelles	Ctdp1
Nucleus	Cytoplasm	Cwf19l2
Nucleus	Organelles	Cyfip2
Cytoplasm	Nucleus	Cyp2d10
Organelles	Nucleus	D930020B18Rik
Cytoplasm	Organelles	Daglb
Organelles	Nucleus	Dao
Cytoplasm	Nucleus	Dcaf12
Cytoplasm	Organelles	Dcaf4
Nucleus	Cytoplasm	Dcp2
Organelles	Cytoplasm	Dctpp1
Cytoplasm	Organelles	Dcun1d3
Nucleus	Organelles	Dcx
Nucleus	Cytoplasm	Ddx1
Organelles	Cytoplasm	Ddx19a
Nucleus	Organelles	Ddx3x
Nucleus	Cytoplasm	Ddx3y
Nucleus	Organelles	Ddx4
Cytoplasm	Organelles	Def8
Cytoplasm	Organelles	Dennd1c
Cytoplasm	Organelles	Dennd2d
Cytoplasm	Organelles	Dennd4a
Organelles	Cytoplasm	Dennd5a
Nucleus	Organelles	Dennd6a
Cytoplasm	Organelles	Deptor
Organelles	Cytoplasm	Det1
Cytoplasm	Organelles	Dhdds
Cytoplasm	Nucleus	Dhx38
Organelles	Cytoplasm	Dhx40
Cytoplasm	Nucleus	Dip2b
Nucleus	Organelles	Dipk1b
Nucleus	Cytoplasm	Dis3
Nucleus	Organelles	Dlx1
Cytoplasm	Organelles	Dmtf1
Cytoplasm	Organelles	Dnajb2
Cytoplasm	Organelles	Dnajb9
Organelles	Nucleus	Dnajc14
Organelles	Nucleus	Dnajc25
Nucleus	Cytoplasm	Dnajc8
Organelles	Cytoplasm	Dnase1l1
Cytoplasm	Organelles	Dock5
Nucleus	Cytoplasm	Donson
Nucleus	Cytoplasm	Dot1l
Nucleus	Organelles	Dpf1
Organelles	Cytoplasm	Dpysl4
Cytoplasm	Organelles	Dusp11
Cytoplasm	Organelles	Dusp5
Cytoplasm	Organelles	Dusp6
Nucleus	Cytoplasm	Dxo
Nucleus	Cytoplasm	Dynlt1
Organelles	Cytoplasm	Dzip3
Cytoplasm	Nucleus	E2f4
Organelles	Cytoplasm	Ecm1
Cytoplasm	Nucleus	Ect2
Cytoplasm	Nucleus	Edc4
Nucleus	Cytoplasm	Edf1
Cytoplasm	Nucleus	Eef2kmt
Nucleus	Organelles	Egr2
Nucleus	Cytoplasm	Eif2ak4
Nucleus	Cytoplasm	Eif4g2
Nucleus	Cytoplasm	Eif6
Nucleus	Organelles	Elf4
Nucleus	Organelles	Eloa
Cytoplasm	Nucleus	Eml3
Nucleus	Cytoplasm	Emsy
Cytoplasm	Organelles	Endov
Nucleus	Cytoplasm	Enkd1
Cytoplasm	Organelles	Enpp5
Nucleus	Cytoplasm	Eny2
Cytoplasm	Nucleus	Epb41l3
Cytoplasm	Organelles	Epg5
Organelles	Cytoplasm	Eppk1
Organelles	Cytoplasm	Epx
Nucleus	Cytoplasm	Ercc4
Cytoplasm	Organelles	Erf
Nucleus	Cytoplasm	Ess2
Cytoplasm	Organelles	Etnk1
Organelles	Cytoplasm	Etv3
Cytoplasm	Organelles	Eurl
Organelles	Cytoplasm	Evi2a
Organelles	Cytoplasm	Exo1
Nucleus	Cytoplasm	Exoc6b
Nucleus	Cytoplasm	Exosc10
Nucleus	Cytoplasm	Exosc3
Nucleus	Cytoplasm	Exosc5
Nucleus	Cytoplasm	Exosc6
Nucleus	Cytoplasm	Exosc7
Nucleus	Cytoplasm	F13a1
Cytoplasm	Organelles	F5
Organelles	Cytoplasm	F8a
Organelles	Cytoplasm	FAM120A
Nucleus	Cytoplasm	Faap20
Organelles	Cytoplasm	Fam120b
Cytoplasm	Nucleus	Fam135a
Organelles	Cytoplasm	Fam160b2
Cytoplasm	Organelles	Fam168a
Nucleus	Cytoplasm	Fam172a
Organelles	Cytoplasm	Fam184a
Cytoplasm	Organelles	Fam222b
Organelles	Cytoplasm	Fam234a
Organelles	Cytoplasm	Fam49b
Organelles	Nucleus	Fam76a
Cytoplasm	Nucleus	Fam76b
Cytoplasm	Organelles	Fam83d
Organelles	Cytoplasm	Fam92a
Cytoplasm	Nucleus	Fam98a
Organelles	Nucleus	Fancc
Nucleus	Organelles	Fancd2
Organelles	Cytoplasm	Fancf
Nucleus	Cytoplasm	Fancg
Nucleus	Organelles	Fap
Organelles	Nucleus	Far1
Nucleus	Cytoplasm	Fbxl6
Cytoplasm	Organelles	Fbxo10
Organelles	Nucleus	Fbxo11
Cytoplasm	Organelles	Fbxo21
Cytoplasm	Organelles	Fbxo30
Cytoplasm	Nucleus	Fbxo38
Cytoplasm	Organelles	Fbxo42
Cytoplasm	Nucleus	Fbxw11
Cytoplasm	Organelles	Fbxw4
Cytoplasm	Organelles	Fem1aa
Cytoplasm	Organelles	Fem1c
Nucleus	Cytoplasm	Fen1
Nucleus	Cytoplasm	Fga
Nucleus	Cytoplasm	Fgb
Cytoplasm	Organelles	Fhit
Cytoplasm	Organelles	Fig4
Organelles	Cytoplasm	Fkbp1b
Cytoplasm	Organelles	Flcn
Nucleus	Cytoplasm	Flg2
Nucleus	Cytoplasm	Fn1
Cytoplasm	Organelles	Fnip1
Nucleus	Cytoplasm	Fos
Organelles	Nucleus	Fosb
Nucleus	Cytoplasm	Foxn3
Cytoplasm	Organelles	Frmd8
Organelles	Cytoplasm	Fth1
Organelles	Cytoplasm	Fxyd4
Organelles	Cytoplasm	Fzr1
Cytoplasm	Organelles	Gabarapl2
Cytoplasm	Nucleus	Gabpb2
Nucleus	Organelles	Gata2
Cytoplasm	Organelles	Gcc1
Organelles	Cytoplasm	Gcnt1
Nucleus	Cytoplasm	Gemin8
Organelles	Cytoplasm	Gga1
Cytoplasm	Organelles	Gga3
Cytoplasm	Organelles	Ggct
Cytoplasm	Organelles	Ggt1
Nucleus	Cytoplasm	Gigyf2
Organelles	Cytoplasm	Gimap4
Organelles	Cytoplasm	Gimap8
Organelles	Cytoplasm	Gimap9
Organelles	Nucleus	Ginm1
Organelles	Nucleus	Gkn1
Organelles	Cytoplasm	Glb1l
Cytoplasm	Organelles	Gm20939
Cytoplasm	Organelles	Gm35315
Organelles	Cytoplasm	Gm5483
Cytoplasm	Organelles	Gm6133
Organelles	Nucleus	Gmcl1
Organelles	Cytoplasm	Gmds
Organelles	Cytoplasm	Gmeb2
Nucleus	Cytoplasm	Gmnn
Cytoplasm	Organelles	Gna15
Cytoplasm	Organelles	Golph3l
Nucleus	Cytoplasm	Gpatch1
Cytoplasm	Nucleus	Gpatch11
Cytoplasm	Organelles	Gpatch2
Cytoplasm	Organelles	Gpbp1
Organelles	Cytoplasm	Gpcpd1
Organelles	Cytoplasm	Gpn3
Organelles	Cytoplasm	Gpr107
Cytoplasm	Organelles	Gpr89a
Cytoplasm	Organelles	Gpsm2
Organelles	Cytoplasm	Gpt
Organelles	Cytoplasm	Gramd4
Nucleus	Organelles	Grik1
Organelles	Cytoplasm	Grm1
Organelles	Cytoplasm	Grm5
Nucleus	Organelles	Gsdma
Organelles	Cytoplasm	Gstcd
Organelles	Cytoplasm	Gtf2a1
Cytoplasm	Nucleus	Gtf2a2
Cytoplasm	Nucleus	Gtf2h3
Cytoplasm	Nucleus	Gtf3c2
Nucleus	Organelles	Gtf3c4
Nucleus	Cytoplasm	Gzf1
Organelles	Cytoplasm	Haao
Nucleus	Organelles	Habp2
Nucleus	Cytoplasm	Haus8
Nucleus	Cytoplasm	Hcfc2
Cytoplasm	Nucleus	Hdac3
Organelles	Cytoplasm	Hddc2
Nucleus	Cytoplasm	Heatr6
Cytoplasm	Organelles	Hectd1
Cytoplasm	Organelles	Helz
Cytoplasm	Organelles	Herc2
Cytoplasm	Organelles	Hgsnat
Organelles	Nucleus	Higd1a
Cytoplasm	Organelles	Hip1
Nucleus	Cytoplasm	Hipk3
Cytoplasm	Organelles	Hivep1
Nucleus	Cytoplasm	Hmmr
Cytoplasm	Nucleus	Hnrnph1
Cytoplasm	Nucleus	Homer1
Cytoplasm	Nucleus	Homer3
Cytoplasm	Organelles	Hpcal1
Cytoplasm	Organelles	Hras
Organelles	Nucleus	Hspa1l
Organelles	Cytoplasm	Hyal2
Organelles	Cytoplasm	Hydin
Cytoplasm	Nucleus	Ice2
Cytoplasm	Nucleus	Id1
Cytoplasm	Nucleus	Ifrd2
Cytoplasm	Organelles	Ift122
Cytoplasm	Nucleus	Igdcc3
Cytoplasm	Nucleus	Igsf1
Nucleus	Cytoplasm	Il1r1
Cytoplasm	Organelles	Il1rap
Cytoplasm	Organelles	Il2ra
Cytoplasm	Organelles	Il4r
Organelles	Nucleus	Immp2l
Nucleus	Cytoplasm	Ing1
Cytoplasm	Organelles	Inpp4a
Cytoplasm	Organelles	Inpp5j
Cytoplasm	Organelles	Ip6k1
Organelles	Cytoplasm	Iqcb1
Organelles	Cytoplasm	Iqgap3
Cytoplasm	Organelles	Irak4
Organelles	Cytoplasm	Ireb2
Organelles	Nucleus	Irf2
Cytoplasm	Organelles	Itch
Cytoplasm	Nucleus	Itgb1bp1
Cytoplasm	Nucleus	Itih5
Cytoplasm	Organelles	Itsn1
Nucleus	Organelles	Jade1
Cytoplasm	Nucleus	Jade3
Nucleus	Cytoplasm	Jak3
Nucleus	Cytoplasm	Jakmip1
Nucleus	Organelles	Jdp2
Cytoplasm	Nucleus	Jmjd1c
Cytoplasm	Organelles	Jmy
Cytoplasm	Organelles	Josd2
Cytoplasm	Nucleus	Kansl1
Nucleus	Organelles	Kat2b
Cytoplasm	Nucleus	Kat5
Cytoplasm	Nucleus	Kat8
Cytoplasm	Organelles	Kcnk5
Organelles	Cytoplasm	Kcnq5
Nucleus	Cytoplasm	Kctd20
Cytoplasm	Organelles	Kctd9
Nucleus	Organelles	Kdelc2
Nucleus	Cytoplasm	Kdm1b
Nucleus	Cytoplasm	Kdm4c
Nucleus	Organelles	Kdm5b
Nucleus	Organelles	Kdm7a
Cytoplasm	Organelles	Kidins220
Nucleus	Cytoplasm	Kif14
Nucleus	Organelles	Kif20b
Nucleus	Organelles	Kif23
Cytoplasm	Nucleus	Kif3b
Nucleus	Organelles	Kif4
Nucleus	Cytoplasm	Kif7
Cytoplasm	Organelles	Kifc3
Nucleus	Cytoplasm	Klf16
Organelles	Cytoplasm	Klhdc2
Cytoplasm	Organelles	Klhl11
Organelles	Nucleus	Klhl18
Cytoplasm	Nucleus	Klhl7
Organelles	Cytoplasm	Klrb1f
Cytoplasm	Nucleus	Kmt2c
Cytoplasm	Organelles	Kmt2d
Nucleus	Organelles	Kmt2e
Nucleus	Organelles	Kmt5c
Nucleus	Cytoplasm	Knl1
Cytoplasm	Organelles	Kptn
Cytoplasm	Organelles	Krit1
Nucleus	Organelles	Krt12
Nucleus	Organelles	Krt13
Nucleus	Organelles	Krt19
Nucleus	Organelles	Krt25
Cytoplasm	Organelles	Krt27
Nucleus	Cytoplasm	Krt35
Nucleus	Organelles	Krt6a
Cytoplasm	Organelles	Krt71
Organelles	Cytoplasm	Krt82
Nucleus	Cytoplasm	L3mbtl2
Nucleus	Organelles	Lat
Cytoplasm	Organelles	Lats1
Organelles	Cytoplasm	Lbh
Cytoplasm	Organelles	Lcor
Nucleus	Cytoplasm	Ldb1
Cytoplasm	Nucleus	Leng1
Organelles	Cytoplasm	Lgals8
Cytoplasm	Organelles	Lhpp
Nucleus	Cytoplasm	Lig1
Organelles	Cytoplasm	Lima1
Nucleus	Cytoplasm	Lin37
Nucleus	Cytoplasm	Lin52
Organelles	Cytoplasm	Lnx2
Organelles	Nucleus	Lonp2
Cytoplasm	Organelles	Lrch3
Organelles	Cytoplasm	Lrp10
Cytoplasm	Organelles	Lrp8
Cytoplasm	Organelles	Lrrc1
Cytoplasm	Organelles	Lrrc42
Cytoplasm	Nucleus	Lrrcc1
Cytoplasm	Nucleus	Lrrfip2
Nucleus	Cytoplasm	Lsm10
Organelles	Nucleus	Lsm11
Nucleus	Cytoplasm	Lsm3
Nucleus	Cytoplasm	Lsm4
Nucleus	Cytoplasm	Lsm8
Organelles	Nucleus	Ltbp4
Organelles	Cytoplasm	Lum
Nucleus	Cytoplasm	Ly75
Nucleus	Organelles	Lyz1
Organelles	Cytoplasm	MINDY3
Cytoplasm	Nucleus	Mad2l1
Nucleus	Organelles	Mad2l1bp
Organelles	Cytoplasm	Mag
Nucleus	Organelles	Mal2
Organelles	Cytoplasm	Map3k19
Organelles	Cytoplasm	Map3k3
Cytoplasm	Organelles	Map3k6
Cytoplasm	Nucleus	Map4k5
Nucleus	Organelles	2001-03-01
Cytoplasm	Organelles	2007-03-01
Nucleus	Cytoplasm	Mat1a
Cytoplasm	Nucleus	Mbnl3
Cytoplasm	Nucleus	Mbtd1
Nucleus	Organelles	Mcm10
Nucleus	Cytoplasm	Mcm3
Nucleus	Cytoplasm	Mcm5
Organelles	Cytoplasm	Mcm9
Organelles	Nucleus	Mcrs1
Nucleus	Organelles	Mdc1
Cytoplasm	Organelles	Med13l
Nucleus	Cytoplasm	Med14
Cytoplasm	Nucleus	Med20
Nucleus	Cytoplasm	Med26
Cytoplasm	Nucleus	Med30
Nucleus	Cytoplasm	Med31
Cytoplasm	Nucleus	Med7
Cytoplasm	Organelles	Med9
Cytoplasm	Organelles	Meis3
Nucleus	Cytoplasm	Mettl14
Organelles	Cytoplasm	Mettl21A
Cytoplasm	Nucleus	Mettl25
Organelles	Cytoplasm	Mettl27
Nucleus	Cytoplasm	Mettl3
Organelles	Cytoplasm	Mfsd1
Organelles	Nucleus	Mgst1
Nucleus	Cytoplasm	Mib2
Cytoplasm	Organelles	Mid1ip1
Organelles	Cytoplasm	Mios
Cytoplasm	Nucleus	Mis12
Nucleus	Cytoplasm	Mis18bp1
Nucleus	Organelles	Mitd1
Cytoplasm	Organelles	Mknk2
Cytoplasm	Organelles	Mkrn1
Organelles	Nucleus	Mlh3
Organelles	Nucleus	Mllt10
Organelles	Cytoplasm	Mlx
Nucleus	Cytoplasm	Mlxip
Cytoplasm	Organelles	Mmachc
Cytoplasm	Organelles	Mmadhc
Cytoplasm	Nucleus	Mms22l
Cytoplasm	Nucleus	Mob3a
Cytoplasm	Organelles	Mocos
Cytoplasm	Nucleus	Mocs3
Organelles	Cytoplasm	Mon1a
Cytoplasm	Organelles	Mon1b
Cytoplasm	Organelles	Mpeg1
Cytoplasm	Organelles	Mpp6
Nucleus	Cytoplasm	Mprip
Cytoplasm	Organelles	Mpzl1
Organelles	Cytoplasm	Mr1
Cytoplasm	Organelles	Mroh1
Cytoplasm	Organelles	Mroh6
Organelles	Cytoplasm	Ms4a3
Nucleus	Cytoplasm	Msh2
Nucleus	Cytoplasm	Msh3
Cytoplasm	Organelles	Mt2
Organelles	Nucleus	Mtdh
Nucleus	Organelles	Mtmr14
Cytoplasm	Organelles	Mttp
Nucleus	Cytoplasm	Mus81
Nucleus	Cytoplasm	Musk
Nucleus	Cytoplasm	Mutyh
Nucleus	Cytoplasm	Mybl2
Cytoplasm	Nucleus	Myl10
Nucleus	Organelles	Myof
Nucleus	Cytoplasm	Myom1
Cytoplasm	Nucleus	Mzt1
Nucleus	Cytoplasm	Mzt2
Cytoplasm	Nucleus	N4bp2l1
Nucleus	Cytoplasm	N4bp3
Nucleus	Cytoplasm	Naa30
Organelles	Cytoplasm	Naa80
Organelles	Cytoplasm	Nab2
Cytoplasm	Nucleus	Nabp2
Nucleus	Cytoplasm	Nacc1
Organelles	Cytoplasm	Nav1
Organelles	Nucleus	Nbr1
Nucleus	Cytoplasm	Ncapg
Nucleus	Cytoplasm	Ncapg2
Nucleus	Cytoplasm	Ncaph
Nucleus	Cytoplasm	Ncaph2
Cytoplasm	Nucleus	Nckipsd
Organelles	Cytoplasm	Ncoa6
Organelles	Cytoplasm	Ncoa7
Nucleus	Cytoplasm	Ncor1
Organelles	Cytoplasm	Neil3
Organelles	Cytoplasm	Nek4
Cytoplasm	Nucleus	Nelfe
Organelles	Nucleus	Nemp2
Cytoplasm	Organelles	Net1
Cytoplasm	Organelles	Nf1
Nucleus	Cytoplasm	Nfatc2
Organelles	Nucleus	Nfe2
Organelles	Cytoplasm	Nfkbie
Nucleus	Cytoplasm	Nfrkb
Cytoplasm	Organelles	Nfx1
Nucleus	Cytoplasm	Nfya
Nucleus	Cytoplasm	Nfyb
Cytoplasm	Organelles	Nlrp10
Cytoplasm	Nucleus	Nmnat1
Cytoplasm	Organelles	Noct
Nucleus	Organelles	Nop53
Nucleus	Cytoplasm	Npm3
Nucleus	Cytoplasm	Nr1h2
Cytoplasm	Nucleus	Nr2c1
Cytoplasm	Organelles	Nrgn
Organelles	Cytoplasm	Nrip1
Cytoplasm	Organelles	Nsd2
Cytoplasm	Organelles	Nsd3
Nucleus	Organelles	Ntng2
Cytoplasm	Nucleus	Ntpcr
Cytoplasm	Nucleus	Nucks1
Cytoplasm	Organelles	Nudt1
Organelles	Cytoplasm	Nudt18
Cytoplasm	Organelles	Nudt9
Cytoplasm	Organelles	Nufip1
Nucleus	Organelles	Nufip2
Cytoplasm	Organelles	Numb
Nucleus	Organelles	Nvl
Organelles	Cytoplasm	Nwd1
Organelles	Cytoplasm	Oas1a
Cytoplasm	Organelles	Obscn
Cytoplasm	Organelles	Ocrl
Cytoplasm	Organelles	Ofd1
Nucleus	Cytoplasm	Ogt
Organelles	Cytoplasm	Olfm4
Cytoplasm	Organelles	Osbp
Organelles	Cytoplasm	Osbpl10
Organelles	Cytoplasm	Pabpn1
Cytoplasm	Nucleus	Pacs2
Cytoplasm	Organelles	Paip2b
Cytoplasm	Organelles	Pak3
Nucleus	Cytoplasm	Palb2
Organelles	Cytoplasm	Palmd
Nucleus	Cytoplasm	Papolg
Nucleus	Cytoplasm	Parn
Cytoplasm	Organelles	Parp3
Nucleus	Cytoplasm	Parvb
Nucleus	Organelles	Patz1
Nucleus	Cytoplasm	Pbp2
Cytoplasm	Nucleus	Pced1b
Cytoplasm	Nucleus	Pcid2
Nucleus	Cytoplasm	Pcm1
Nucleus	Cytoplasm	Pcmtd1
Organelles	Cytoplasm	Pcnx3
Organelles	Nucleus	Pdcd7
Organelles	Nucleus	Pde4a
Nucleus	Cytoplasm	Pde6a
Organelles	Cytoplasm	Pde8b
Nucleus	Cytoplasm	Pdik1l
Cytoplasm	Organelles	Peg12
Cytoplasm	Organelles	Per2
Organelles	Cytoplasm	Pex10
Nucleus	Organelles	Pex11g
Organelles	Nucleus	Pex12
Cytoplasm	Organelles	Pex19
Organelles	Nucleus	Pex2
Cytoplasm	Organelles	Pfdn4
Cytoplasm	Organelles	Pfkfb4
Organelles	Cytoplasm	Pglyrp2
Nucleus	Cytoplasm	Phf20
Nucleus	Cytoplasm	Phf21a
Cytoplasm	Organelles	Phf23
Cytoplasm	Organelles	Phlpp1
Cytoplasm	Organelles	Phlpp2
Organelles	Cytoplasm	Pi16
Organelles	Cytoplasm	Pi4k2b
Cytoplasm	Organelles	Pias3
Organelles	Cytoplasm	Pias4
Cytoplasm	Organelles	Pick1
Organelles	Cytoplasm	Pik3c2a
Organelles	Cytoplasm	Pik3r6
Cytoplasm	Organelles	Pim1
Nucleus	Cytoplasm	Pip5k1a
Cytoplasm	Organelles	Pitpnm1
Cytoplasm	Organelles	Pja2
Cytoplasm	Organelles	Pkd2l1
Organelles	Cytoplasm	Pkhd1l1
Cytoplasm	Organelles	Pklr
Organelles	Cytoplasm	Pkmyt1
Cytoplasm	Nucleus	Pknox1
Cytoplasm	Organelles	Pkp1
Nucleus	Organelles	Plag1
Cytoplasm	Organelles	Plcd1
Cytoplasm	Organelles	Plekhb2
Cytoplasm	Organelles	Plekhm2
Cytoplasm	Organelles	Plk4
Nucleus	Cytoplasm	Pml
Nucleus	Cytoplasm	Pnisr
Nucleus	Organelles	Pno1
Cytoplasm	Nucleus	Poc5
Organelles	Cytoplasm	Pof1b
Nucleus	Organelles	Pofut2
Nucleus	Cytoplasm	Pogz
Cytoplasm	Organelles	Pol
Nucleus	Cytoplasm	Polb
Nucleus	Cytoplasm	Pole4
Nucleus	Cytoplasm	Polh
Nucleus	Cytoplasm	Polr2k
Nucleus	Cytoplasm	Polr3c
Cytoplasm	Organelles	Polr3g
Cytoplasm	Nucleus	Pop5
Cytoplasm	Nucleus	Pot1
Cytoplasm	Organelles	Pot1b
Organelles	Cytoplasm	Ppfia3
Nucleus	Cytoplasm	Ppih
Nucleus	Cytoplasm	Ppil1
Cytoplasm	Nucleus	Ppm1h
Cytoplasm	Nucleus	Ppm1m
Cytoplasm	Nucleus	Ppp1ca
Nucleus	Cytoplasm	Ppp1r18
Cytoplasm	Organelles	Ppp1r35
Cytoplasm	Nucleus	Ppp2r5b
Cytoplasm	Organelles	Ppp4r3b
Organelles	Nucleus	Prdm10
Cytoplasm	Organelles	Prdm12
Organelles	Nucleus	Prdm15
Cytoplasm	Organelles	Prepl
Organelles	Cytoplasm	Prex1
Nucleus	Cytoplasm	Prkrip1
Organelles	Cytoplasm	Prmt7
Cytoplasm	Organelles	Pros1
Cytoplasm	Organelles	Prps1l1
Cytoplasm	Nucleus	Prr12
Cytoplasm	Nucleus	Prr14l
Organelles	Nucleus	Prr3
Cytoplasm	Nucleus	Prrc2b
Organelles	Nucleus	Prss57
Organelles	Cytoplasm	Prtn3
Cytoplasm	Organelles	Psd4
Cytoplasm	Organelles	Ptcd1
Cytoplasm	Organelles	Ptov1
Cytoplasm	Organelles	Ptp4a2
Organelles	Cytoplasm	Ptpn4
Cytoplasm	Organelles	Ptpn9
Cytoplasm	Organelles	Pts
Organelles	Cytoplasm	Pttg1
Cytoplasm	Organelles	Pum2
Cytoplasm	Organelles	Pxmp4
Organelles	Cytoplasm	Pyroxd1
Organelles	Cytoplasm	Qsox1
Cytoplasm	Organelles	Qtrt1
Organelles	Cytoplasm	R3hcc1
Organelles	Cytoplasm	R3hcc1l
Cytoplasm	Organelles	R3hdm4
Organelles	Cytoplasm	Rab28
Cytoplasm	Organelles	Rab3gap2
Cytoplasm	Organelles	Rab43
Nucleus	Cytoplasm	Rad18
Cytoplasm	Organelles	Rad52
Cytoplasm	Organelles	Rad54l
Nucleus	Cytoplasm	Rara
Cytoplasm	Nucleus	Rarg
Cytoplasm	Nucleus	Rasa2
Organelles	Cytoplasm	Rasa3
Cytoplasm	Organelles	Rasal3
Cytoplasm	Nucleus	Rassf5
Nucleus	Cytoplasm	Rb1cc1
Organelles	Cytoplasm	Rbck1
Organelles	Cytoplasm	Rbm12
Nucleus	Organelles	Rbm19
Cytoplasm	Nucleus	Rbm33
Cytoplasm	Organelles	Rbm38
Nucleus	Cytoplasm	Rbm43
Nucleus	Cytoplasm	Rbm48
Organelles	Cytoplasm	Rbms2
Organelles	Cytoplasm	Rbpms2
Cytoplasm	Nucleus	Rc3h2
Nucleus	Organelles	Rdh12
Cytoplasm	Nucleus	Recql
Cytoplasm	Organelles	Recql5
Cytoplasm	Organelles	Relb
Organelles	Cytoplasm	Relt
Cytoplasm	Organelles	Reps1
Nucleus	Cytoplasm	Resf1
Cytoplasm	Nucleus	Rexo1
Nucleus	Organelles	Rexo4
Cytoplasm	Organelles	Rexo5
Cytoplasm	Organelles	Rffl
Cytoplasm	Organelles	Rfwd3
Organelles	Nucleus	Rfx5
Cytoplasm	Nucleus	Rfx7
Nucleus	Cytoplasm	Rgcc
Organelles	Cytoplasm	Rgl1
Organelles	Cytoplasm	Rgl2
Cytoplasm	Organelles	Rhag
Cytoplasm	Organelles	Rhof
Organelles	Cytoplasm	Rhoh
Cytoplasm	Organelles	Ric1
Cytoplasm	Nucleus	Rilpl2
Cytoplasm	Organelles	Rin1
Nucleus	Cytoplasm	Riox2
Nucleus	Organelles	Ripor2
Nucleus	Cytoplasm	Rlim
Cytoplasm	Nucleus	Rmc1
Cytoplasm	Nucleus	Rmi1
Nucleus	Cytoplasm	Rmi2
Cytoplasm	Organelles	Rnf111
Cytoplasm	Nucleus	Rnf123
Organelles	Cytoplasm	Rnf125
Organelles	Cytoplasm	Rnf138
Cytoplasm	Organelles	Rnf141
Organelles	Cytoplasm	Rnf168
Nucleus	Cytoplasm	Rnf169
Organelles	Cytoplasm	Rnf187
Nucleus	Organelles	Rnf6
Organelles	Nucleus	Rnft1
Nucleus	Cytoplasm	Rngtt
Organelles	Nucleus	Rnls
Cytoplasm	Organelles	Robo4
Organelles	Cytoplasm	Rpap2
Nucleus	Cytoplasm	Rpgr
Cytoplasm	Organelles	Rpl39
Cytoplasm	Nucleus	Rplp1
Organelles	Nucleus	Rpp14
Nucleus	Cytoplasm	Rpp25l
Cytoplasm	Nucleus	Rprd1a
Nucleus	Cytoplasm	Rprd1b
Organelles	Cytoplasm	Rraga
Cytoplasm	Organelles	Rrbp1
Organelles	Nucleus	Rreb1
Cytoplasm	Organelles	Rrn3
Organelles	Cytoplasm	Rrp36
Organelles	Cytoplasm	Rspry1
Cytoplasm	Nucleus	Rsrc2
Cytoplasm	Nucleus	Rtfdc1
Cytoplasm	Organelles	Rttn
Organelles	Cytoplasm	Rubcn
Nucleus	Cytoplasm	Rundc1
Nucleus	Cytoplasm	Rusc1
Organelles	Cytoplasm	Rwdd2b
Organelles	Cytoplasm	Rxylt1
Nucleus	Cytoplasm	Rybp
Organelles	Cytoplasm	Ryr2
Cytoplasm	Organelles	S100a5
Organelles	Cytoplasm	S100a8
Cytoplasm	Nucleus	S100pbp
Cytoplasm	Organelles	Sac3d1
Organelles	Nucleus	Samd9l
Cytoplasm	Organelles	Satb2
Cytoplasm	Organelles	Sbno2
Organelles	Cytoplasm	Scai
Cytoplasm	Nucleus	Scaper
Nucleus	Organelles	Scmh1
Cytoplasm	Organelles	Scrib
Cytoplasm	Organelles	Sdcbp
Cytoplasm	Nucleus	Sde2
Nucleus	Cytoplasm	Sdr9c7
Nucleus	Cytoplasm	Sec13
Cytoplasm	Organelles	Sec14l1
Cytoplasm	Organelles	Sec61a2
Nucleus	Cytoplasm	Secisbp2
Cytoplasm	Nucleus	Sel1l3
Nucleus	Cytoplasm	Selenoh
Cytoplasm	Organelles	Selenoo
Cytoplasm	Organelles	Sell
Cytoplasm	Organelles	Sema3f
Nucleus	Cytoplasm	Senp6
Cytoplasm	Organelles	Sepsecs
Cytoplasm	Organelles	Serpinb1a
Organelles	Cytoplasm	Serpinf1
Cytoplasm	Organelles	Sestd1
Nucleus	Cytoplasm	Sez6l
Nucleus	Organelles	Sfn
Cytoplasm	Organelles	Sgsm3
Cytoplasm	Organelles	Sh3bp2
Nucleus	Cytoplasm	Sh3bp5
Cytoplasm	Organelles	Sh3rf1
Organelles	Cytoplasm	Shank3
Organelles	Nucleus	Shprh
Cytoplasm	Organelles	Sike1
Organelles	Nucleus	Sin3b
Nucleus	Cytoplasm	Sipa1l1
Organelles	Cytoplasm	Sirt1
Organelles	Cytoplasm	Siva1
Cytoplasm	Nucleus	Six1
Cytoplasm	Nucleus	Six4
Nucleus	Cytoplasm	Ska1
Organelles	Cytoplasm	Ski
Nucleus	Cytoplasm	Skil
Cytoplasm	Nucleus	Skint5
Organelles	Nucleus	Skp2
Organelles	Nucleus	Sla
Cytoplasm	Organelles	Sla2
Organelles	Cytoplasm	Slc12a2
Organelles	Cytoplasm	Slc12a4
Organelles	Cytoplasm	Slc20a1
Cytoplasm	Organelles	Slc22a3
Organelles	Cytoplasm	Slc24a2
Organelles	Cytoplasm	Slc25a37
Organelles	Cytoplasm	Slc26a2
Organelles	Nucleus	Slc30a2
Cytoplasm	Organelles	Slc36a2
Cytoplasm	Organelles	Slc39a10
Organelles	Cytoplasm	Slc39a14
Organelles	Cytoplasm	Slc43a3
Cytoplasm	Organelles	Slc4a10
Organelles	Cytoplasm	Slc7a6
Cytoplasm	Organelles	Slc7a7
Cytoplasm	Organelles	Slfn2
Nucleus	Cytoplasm	Slfn8
Cytoplasm	Nucleus	Slfn9
Nucleus	Cytoplasm	Slx4
Nucleus	Cytoplasm	Smarcal1
Nucleus	Cytoplasm	Smc4
Organelles	Cytoplasm	Smcr8
Nucleus	Organelles	Smg6
Organelles	Cytoplasm	Smim19
Cytoplasm	Organelles	Smpd1
Organelles	Cytoplasm	Smurf1
Cytoplasm	Organelles	Snap29
Cytoplasm	Organelles	Snap47
Organelles	Cytoplasm	Snapc1
Organelles	Nucleus	Snd1
Nucleus	Organelles	Snip1
Organelles	Cytoplasm	Snrnp48
Cytoplasm	Organelles	Snx27
Cytoplasm	Organelles	Snx4
Cytoplasm	Organelles	Snx7
Cytoplasm	Organelles	Soga1
Cytoplasm	Organelles	Sorbs1
Nucleus	Organelles	Sorcs1
Cytoplasm	Nucleus	Sp1
Cytoplasm	Nucleus	Sp3
Nucleus	Organelles	Sp4
Organelles	Nucleus	Sp9
Cytoplasm	Organelles	Spag5
Nucleus	Organelles	Spats2
Cytoplasm	Organelles	Sphk2
Organelles	Cytoplasm	Spire2
Cytoplasm	Organelles	Spp2
Cytoplasm	Organelles	Sppl2b
Cytoplasm	Organelles	Spred1
Organelles	Nucleus	Spred2
Cytoplasm	Organelles	Sprr1b
Organelles	Cytoplasm	Sptbn2
Organelles	Nucleus	Srebf2
Cytoplasm	Organelles	Srxn1
Cytoplasm	Nucleus	Ss18
Cytoplasm	Organelles	Ss18l2
Cytoplasm	Nucleus	Ssbp3
Organelles	Nucleus	Ssbp4
Cytoplasm	Organelles	Stam2
Cytoplasm	Nucleus	Stambpl1
Cytoplasm	Organelles	Stard7
Cytoplasm	Nucleus	Stau1
Cytoplasm	Organelles	Stau2
Cytoplasm	Nucleus	Stk10
Cytoplasm	Organelles	Stk11
Organelles	Cytoplasm	Stk3
Cytoplasm	Organelles	Stk35
Cytoplasm	Organelles	Strip1
Organelles	Cytoplasm	Stx11
Organelles	Cytoplasm	Stx17
Cytoplasm	Organelles	Stx2
Organelles	Cytoplasm	Stxbp4
Organelles	Cytoplasm	Suco
Organelles	Nucleus	Sugp2
Organelles	Nucleus	Sult1a1
Nucleus	Cytoplasm	Sumo2
Cytoplasm	Nucleus	Supt3
Nucleus	Organelles	Supt4h1a
Organelles	Cytoplasm	Susd6
Cytoplasm	Organelles	Syap1
Cytoplasm	Organelles	Syce2
Nucleus	Cytoplasm	Syn2
Organelles	Nucleus	Syncrip
Organelles	Cytoplasm	Syne1
Organelles	Cytoplasm	Syne2
Cytoplasm	Nucleus	Taf1c
Organelles	Nucleus	Taf3
Nucleus	Cytoplasm	Taf5l
Cytoplasm	Nucleus	Taf7
Cytoplasm	Nucleus	Tal1
Organelles	Cytoplasm	Tatdn2
Organelles	Cytoplasm	Tax1bp1
Nucleus	Cytoplasm	Tbc1d10c
Organelles	Cytoplasm	Tbce
Nucleus	Cytoplasm	Tbl1x
Organelles	Cytoplasm	Tbpl1
Nucleus	Cytoplasm	Tbrg1
Nucleus	Cytoplasm	Tcea2
Organelles	Nucleus	Tceanc2
Cytoplasm	Nucleus	Tcf12
Cytoplasm	Nucleus	Tcf4
Nucleus	Cytoplasm	Tcp11l2
Nucleus	Cytoplasm	Tdp1
Organelles	Cytoplasm	Tekt5
Organelles	Cytoplasm	Tenm3
Cytoplasm	Organelles	Tent4a
Organelles	Cytoplasm	Tep1
Cytoplasm	Organelles	Tepsin
Cytoplasm	Nucleus	Terf1
Nucleus	Cytoplasm	Tet2
Organelles	Cytoplasm	Tex2
Cytoplasm	Organelles	Tex9
Cytoplasm	Organelles	Tgds
Organelles	Cytoplasm	Tgfbrap1
Cytoplasm	Nucleus	Thap4
Organelles	Cytoplasm	Thbs1
Nucleus	Organelles	Thbs4
Cytoplasm	Organelles	Thg1l
Nucleus	Organelles	Thumpd2
Cytoplasm	Organelles	Tiam1
Organelles	Cytoplasm	Ticam1
Organelles	Cytoplasm	Timm13
Cytoplasm	Nucleus	Tjp3
Cytoplasm	Nucleus	Tlk1
Nucleus	Organelles	Tlk2
Nucleus	Cytoplasm	Tma7
Cytoplasm	Organelles	Tmem176b
Nucleus	Cytoplasm	Tmem201
Organelles	Cytoplasm	Tmem222
Nucleus	Organelles	Tmem237
Cytoplasm	Organelles	Tmem251
Organelles	Cytoplasm	Tmem263
Organelles	Nucleus	Tmem39b
Organelles	Cytoplasm	Tmem9
Cytoplasm	Organelles	Tmem9b
Organelles	Cytoplasm	Tmod2
Cytoplasm	Organelles	Tnfrsf1a
Cytoplasm	Organelles	Tnks
Cytoplasm	Organelles	Tnnt2
Organelles	Cytoplasm	Tnrc18
Nucleus	Organelles	Tnrc6b
Cytoplasm	Organelles	Tom1
Organelles	Cytoplasm	Tomt
Nucleus	Organelles	Top3a
Cytoplasm	Organelles	Top3b
Cytoplasm	Organelles	Tor3a
Cytoplasm	Organelles	Tpd52l2
Organelles	Cytoplasm	Tpk1
Cytoplasm	Organelles	Tpm4
Organelles	Cytoplasm	Tprn
Nucleus	Cytoplasm	Traf3
Nucleus	Cytoplasm	Traf3ip1
Cytoplasm	Nucleus	Traf7
Cytoplasm	Nucleus	Traip
Cytoplasm	Organelles	Trappc9
Cytoplasm	Nucleus	Trerf1
Organelles	Cytoplasm	Trim23
Nucleus	Cytoplasm	Trim26
Nucleus	Cytoplasm	Trim27
Nucleus	Cytoplasm	Trim33
Nucleus	Cytoplasm	Trim35
Cytoplasm	Nucleus	Trim56
Nucleus	Organelles	Trim6
Organelles	Cytoplasm	Trim9
Cytoplasm	Organelles	Trnau1ap
Cytoplasm	Organelles	Troap
Cytoplasm	Organelles	Trpm7
Organelles	Nucleus	Trpv4
Cytoplasm	Organelles	Tsen2
Cytoplasm	Organelles	Tspan4
Cytoplasm	Organelles	Ttbk2
Cytoplasm	Nucleus	Ttc14
Cytoplasm	Organelles	Ttc17
Cytoplasm	Organelles	Ttc39b
Cytoplasm	Organelles	Ttc41
Cytoplasm	Organelles	Ttr
Cytoplasm	Organelles	Tubb3
Nucleus	Cytoplasm	Tubg1
Nucleus	Cytoplasm	Tubgcp4
Nucleus	Cytoplasm	Tubgcp5
Cytoplasm	Nucleus	Twistnb
Cytoplasm	Organelles	Twsg1
Cytoplasm	Nucleus	Txlna
Cytoplasm	Organelles	Txlng
Cytoplasm	Organelles	Tyk2
Cytoplasm	Organelles	Ubald1
Organelles	Cytoplasm	Ube2d3
Organelles	Nucleus	Ube2j2
Nucleus	Cytoplasm	Ubn1
Nucleus	Organelles	Ubn2
Cytoplasm	Organelles	Ubox5
Organelles	Nucleus	Ubr3
Cytoplasm	Organelles	Uhrf1bp1
Cytoplasm	Organelles	Ulk1
Organelles	Cytoplasm	Unc13b
Cytoplasm	Organelles	Upf3b
Nucleus	Cytoplasm	Urb2
Cytoplasm	Organelles	Ush1c
Cytoplasm	Organelles	Usp1
Nucleus	Organelles	Usp16
Organelles	Nucleus	Usp33
Cytoplasm	Nucleus	Usp38
Cytoplasm	Nucleus	Usp42
Organelles	Cytoplasm	Usp6nl
Nucleus	Cytoplasm	Utp20
Cytoplasm	Organelles	Vat1
Nucleus	Cytoplasm	Vnn1
Cytoplasm	Organelles	Vps13b
Cytoplasm	Organelles	Vps16
Cytoplasm	Organelles	Vps37a
Cytoplasm	Nucleus	Vps37b
Cytoplasm	Organelles	Vps41
Cytoplasm	Organelles	Vps45
Cytoplasm	Organelles	Vps4a
Nucleus	Organelles	Wac
Organelles	Cytoplasm	Wbp1l
Cytoplasm	Organelles	Wdr11
Nucleus	Cytoplasm	Wdr12
Nucleus	Cytoplasm	Wdr44
Cytoplasm	Organelles	Wdr59
Cytoplasm	Organelles	Wdr70
Nucleus	Cytoplasm	Wdr74
Cytoplasm	Organelles	Wdr81
Nucleus	Cytoplasm	Wdr90
Nucleus	Cytoplasm	Wnk3
Nucleus	Organelles	Xbp1
Nucleus	Cytoplasm	Xrcc1
Organelles	Cytoplasm	Yae1d1
Cytoplasm	Nucleus	Yeats2
Cytoplasm	Organelles	Yod1
Organelles	Cytoplasm	Yrdc
Cytoplasm	Nucleus	Ythdf1
Cytoplasm	Organelles	Ythdf3
Cytoplasm	Nucleus	Zbed4
Nucleus	Cytoplasm	Zbtb12
Organelles	Nucleus	Zbtb14
Organelles	Nucleus	Zbtb2
Nucleus	Cytoplasm	Zbtb21
Nucleus	Cytoplasm	Zbtb33
Organelles	Nucleus	Zbtb4
Cytoplasm	Nucleus	Zbtb40
Cytoplasm	Nucleus	Zc3h12a
Nucleus	Cytoplasm	Zc3h8
Cytoplasm	Nucleus	Zc3hc1
Nucleus	Cytoplasm	Zcchc17
Cytoplasm	Nucleus	Zcchc7
Cytoplasm	Nucleus	Zcchc8
Nucleus	Organelles	Zcrb1
Cytoplasm	Nucleus	Zeb1
Cytoplasm	Organelles	Zer1
Cytoplasm	Organelles	Zfand2b
Cytoplasm	Organelles	Zfand3
Organelles	Cytoplasm	Zfat
Organelles	Cytoplasm	Zfhx4
Cytoplasm	Organelles	Zfp141
Nucleus	Cytoplasm	Zfp169
Cytoplasm	Organelles	Zfp235
Cytoplasm	Nucleus	Zfp280b
Cytoplasm	Nucleus	Zfp292
Nucleus	Cytoplasm	Zfp41
Nucleus	Organelles	Zfp60
Cytoplasm	Nucleus	Zfp809
Nucleus	Cytoplasm	Zfp839
Nucleus	Cytoplasm	Zfp84
Cytoplasm	Organelles	Zfp85
Cytoplasm	Nucleus	Zfp87
Nucleus	Cytoplasm	Zfp871
Cytoplasm	Nucleus	Zfp91
Nucleus	Cytoplasm	Zfp958
Nucleus	Organelles	Zfp959
Nucleus	Cytoplasm	Zfx
Organelles	Cytoplasm	Zfyve16
Organelles	Cytoplasm	Zfyve21
Cytoplasm	Nucleus	Zhx2
Nucleus	Cytoplasm	Zik1
Cytoplasm	Nucleus	Zkscan3
Organelles	Nucleus	Zmat3
Nucleus	Cytoplasm	Zmym2
Nucleus	Cytoplasm	Zmym3
Nucleus	Cytoplasm	Zmym5
Nucleus	Cytoplasm	Zmynd11
Cytoplasm	Organelles	Zmynd19
Organelles	Nucleus	Znf131
Cytoplasm	Nucleus	Znf143
Cytoplasm	Organelles	Znf22
Cytoplasm	Organelles	Znf24
Nucleus	Organelles	Znf281
Nucleus	Organelles	Znf296
Cytoplasm	Organelles	Znf335
Nucleus	Organelles	Znf367
Nucleus	Cytoplasm	Znf394
Cytoplasm	Organelles	Znf48
Cytoplasm	Nucleus	Znf507
Nucleus	Organelles	Znf513
Organelles	Nucleus	Znf568
Nucleus	Cytoplasm	Znf574
Cytoplasm	Nucleus	Znf583
Organelles	Cytoplasm	Znf622
Cytoplasm	Organelles	Znf629
Nucleus	Cytoplasm	Znf639
Organelles	Nucleus	Znf668
Cytoplasm	Nucleus	Znhit2
Cytoplasm	Nucleus	Znhit6
Organelles	Cytoplasm	Znrf2
Organelles	Nucleus	Zranb3
Nucleus	Cytoplasm	Zrsr2
Nucleus	Cytoplasm	Zswim1
Cytoplasm	Organelles	Zswim4
Nucleus	Organelles	Zswim9
Cytoplasm	Nucleus	Zzz3

## Sheet: TKD
TKD CTRL LOCALIZATION	TKD MIDO LOCALIZATION	Genes
Organelles	Cytoplasm	Dcp1b
Organelles	Cytoplasm	Tfeb
Organelles	Cytoplasm	Dicer1
Organelles	Cytoplasm	Lrrc57
Organelles	Cytoplasm	Cutc
Organelles	Cytoplasm	Pex5
Organelles	Cytoplasm	Snx30
Organelles	Cytoplasm	Rgn
Organelles	Cytoplasm	Nek1
Organelles	Cytoplasm	Desi1
Organelles	Cytoplasm	Ncoa4
Organelles	Cytoplasm	Nr3c1
Organelles	Cytoplasm	Trappc13
Organelles	Nucleus	Lsm14b
Cytoplasm	Nucleus	Oga
Cytoplasm	Nucleus	Kpna3
Cytoplasm	Nucleus	Golga3
Nucleus	Cytoplasm	Tcp11l1
Nucleus	Cytoplasm	Kctd1
Nucleus	Cytoplasm	Rpl27
Nucleus	Cytoplasm	Sbds
Nucleus	Cytoplasm	Nmi
Nucleus	Cytoplasm	Snf8
Nucleus	Cytoplasm	Rps6ka4
Nucleus	Cytoplasm	Tnfaip2
Nucleus	Cytoplasm	Dctn5
Cytoplasm	Organelles	Ppp2cb
Cytoplasm	Organelles	Pym1
Cytoplasm	Organelles	Akap11
Cytoplasm	Organelles	Rpl13
Cytoplasm	Nucleus	Gstm5
Cytoplasm	Organelles	Tsc22d2
Cytoplasm	Organelles	Lpin1
Cytoplasm	Organelles	Pla2g4a
Cytoplasm	Organelles	Ufd1
Organelles	Cytoplasm	Rictor
Organelles	Cytoplasm	Ggps1
Organelles	Cytoplasm	Wdr13
Cytoplasm	Organelles	Inppl1
Cytoplasm	Nucleus	Srp19
Cytoplasm	Organelles	Hspb1
Cytoplasm	Organelles	Ap1s2
Cytoplasm	Organelles	Cpped1
Cytoplasm	Nucleus	Ldhb
Cytoplasm	Nucleus	Zc3hav1l
Cytoplasm	Organelles	Prkaa1
Cytoplasm	Organelles	Trmt10a
Cytoplasm	Organelles	Dapk3
Cytoplasm	Organelles	Tsc2
Cytoplasm	Organelles	Irak1
Cytoplasm	Organelles	Exoc8
Cytoplasm	Nucleus	Dynlrb1
Cytoplasm	Organelles	Nploc4
Cytoplasm	Nucleus	Cbfb
Cytoplasm	Organelles	Raf1
Cytoplasm	Organelles	Cog3
Cytoplasm	Organelles	Ripk2
Cytoplasm	Organelles	Atg4b
Cytoplasm	Organelles	S100a16
Cytoplasm	Organelles	Ppp3cc
Cytoplasm	Organelles	Eps8l2
Cytoplasm	Nucleus	Clip1
Cytoplasm	Organelles	Ptpn12
Cytoplasm	Nucleus	Akap9
Cytoplasm	Nucleus	Becn1
Cytoplasm	Nucleus	Rnf213
Cytoplasm	Nucleus	Eri1
Cytoplasm	Nucleus	Xpo4
Cytoplasm	Organelles	Rpl19
Cytoplasm	Organelles	Cog7
Cytoplasm	Organelles	Ptrh1
Cytoplasm	Organelles	Clptm1
Cytoplasm	Organelles	Hdhd3
Cytoplasm	Organelles	Msmo1
Cytoplasm	Organelles	Dhodh
Cytoplasm	Organelles	Rtn4ip1
Cytoplasm	Organelles	Tars2
Cytoplasm	Organelles	Kdelr2
Cytoplasm	Organelles	Arsg
Cytoplasm	Organelles	Ccpg1
Cytoplasm	Organelles	Slc35f6
Cytoplasm	Organelles	Agpat3
Cytoplasm	Organelles	Lmf1
Cytoplasm	Organelles	Stk11ip
Cytoplasm	Nucleus	Timm8b
Organelles	Nucleus	Ikbip
Nucleus	Organelles	Crat
Nucleus	Organelles	Lamb1
Nucleus	Organelles	Srebf1
Organelles	Nucleus	Cacna2d1
Organelles	Cytoplasm	Galns
Organelles	Cytoplasm	Arl6ip1
Organelles	Cytoplasm	Emc2
Organelles	Cytoplasm	Arsa
Cytoplasm	Organelles	Sdf2
Cytoplasm	Organelles	Maip1
Cytoplasm	Nucleus	Rab12
Cytoplasm	Organelles	Hexb
Cytoplasm	Organelles	Cars2
Cytoplasm	Organelles	Ndufb8
Cytoplasm	Organelles	Acp2
Organelles	Cytoplasm	Trex1
Organelles	Cytoplasm	Edem2
Organelles	Cytoplasm	Supv3l1
Organelles	Cytoplasm	Ctsa
Organelles	Cytoplasm	Mrpl51
Organelles	Cytoplasm	Mrps18a
Organelles	Cytoplasm	Tor1aip2
Organelles	Cytoplasm	Ctbs
Organelles	Cytoplasm	Crtap
Organelles	Cytoplasm	Gnpat
Organelles	Cytoplasm	Pdss2
Organelles	Cytoplasm	Pigo
Organelles	Cytoplasm	Osgepl1
Organelles	Cytoplasm	Gdap2
Organelles	Cytoplasm	Vps13d
Organelles	Cytoplasm	Entpd5
Organelles	Cytoplasm	Tmco1
Organelles	Cytoplasm	Edem3
Organelles	Cytoplasm	Lactb
Organelles	Cytoplasm	Dcxr
Organelles	Cytoplasm	Nus1
Organelles	Cytoplasm	Mcat
Organelles	Cytoplasm	Mrps36
Organelles	Cytoplasm	Lamtor4
Organelles	Nucleus	Yeats4
Organelles	Cytoplasm	Setdb1
Organelles	Cytoplasm	Gtf2f2
Organelles	Nucleus	Nbn
Organelles	Nucleus	Phc2
Organelles	Nucleus	Hnrnpul2
Cytoplasm	Nucleus	Lmnb2
Cytoplasm	Nucleus	Lmna
Cytoplasm	Nucleus	Hmgn2
Cytoplasm	Nucleus	Lmnb1
Cytoplasm	Nucleus	Trim28
Cytoplasm	Nucleus	Bop1
Cytoplasm	Nucleus	Pbrm1
Cytoplasm	Nucleus	Cnot7
Cytoplasm	Nucleus	Ncbp3
Nucleus	Cytoplasm	Med12
Nucleus	Cytoplasm	Ncor2
Nucleus	Cytoplasm	Pop7
Nucleus	Cytoplasm	Tarbp2
Nucleus	Cytoplasm	Foxk1
Nucleus	Cytoplasm	Etv6
Nucleus	Cytoplasm	Slc4a1ap
Cytoplasm	Nucleus	Rcor1
Cytoplasm	Nucleus	Rangap1
Cytoplasm	Nucleus	Nup50
Nucleus	Cytoplasm	Larp7
Nucleus	Cytoplasm	Hltf
Nucleus	Cytoplasm	Snrpb
Nucleus	Organelles	Prkdc
Nucleus	Cytoplasm	Clp1
Nucleus	Cytoplasm	Dtx3l
Nucleus	Organelles	Rad50
Nucleus	Cytoplasm	Gle1
Nucleus	Organelles	Baz1b
Nucleus	Cytoplasm	Dhx15
Cytoplasm	Organelles	1110059E24Rik
Cytoplasm	Organelles	1110065P20Rik
Organelles	Cytoplasm	1700017B05Rik
Cytoplasm	Organelles	1810022K09Rik
Organelles	Cytoplasm	6030458C11Rik
Cytoplasm	Organelles	9930021J03Rik
Organelles	Cytoplasm	AW209491
Cytoplasm	Organelles	Aamdc
Cytoplasm	Organelles	Aar2
Cytoplasm	Organelles	Abhd17a
Cytoplasm	Nucleus	Abi2
Nucleus	Cytoplasm	Abl1
Nucleus	Cytoplasm	Abt1
Organelles	Cytoplasm	Acbd4
Organelles	Cytoplasm	Acd
Organelles	Cytoplasm	Actg2
Organelles	Cytoplasm	Actr6
Nucleus	Cytoplasm	Actr8
Organelles	Cytoplasm	Adam15
Nucleus	Cytoplasm	Adgb
Cytoplasm	Nucleus	Adgrd1
Cytoplasm	Organelles	Ado
Cytoplasm	Nucleus	Aebp2
Cytoplasm	Organelles	Afdn
Organelles	Nucleus	Aff2
Organelles	Cytoplasm	Afmid
Organelles	Cytoplasm	Agap2
Nucleus	Cytoplasm	Agap3
Organelles	Cytoplasm	2001-08-01
Nucleus	Cytoplasm	2002-08-01
Organelles	Nucleus	Ahdc1
Cytoplasm	Organelles	Ahsa2
Organelles	Cytoplasm	Ahsg
Cytoplasm	Organelles	Akap8l
Organelles	Cytoplasm	Aldh3a1
Cytoplasm	Organelles	Alg10b
Organelles	Cytoplasm	Alkbh1
Organelles	Cytoplasm	Alox5
Cytoplasm	Nucleus	Aloxe3
Organelles	Cytoplasm	Als2cl
Cytoplasm	Organelles	Ambra1
Nucleus	Cytoplasm	Ammecr1l
Cytoplasm	Organelles	Amotl1
Nucleus	Organelles	Anapc7
Cytoplasm	Organelles	Angel2
Organelles	Cytoplasm	Ank1
Cytoplasm	Nucleus	Ank2
Nucleus	Cytoplasm	Ankrd11
Organelles	Cytoplasm	Ano3
Cytoplasm	Organelles	Anxa8
Organelles	Cytoplasm	Aoah
Cytoplasm	Organelles	Ap1g1
Cytoplasm	Organelles	Ap1s3
Organelles	Cytoplasm	Ap4e1
Cytoplasm	Organelles	Ap5m1
Cytoplasm	Organelles	Ap5z1
Cytoplasm	Nucleus	Apex2
Organelles	Cytoplasm	Apob
Cytoplasm	Organelles	Apoh
Cytoplasm	Organelles	Arfip2
Cytoplasm	Nucleus	Arg1
Nucleus	Cytoplasm	Arhgap4
Organelles	Cytoplasm	Arhgef33
Organelles	Cytoplasm	Arhgef39
Organelles	Nucleus	Arid1b
Organelles	Cytoplasm	Arid5b
Organelles	Cytoplasm	Arl1
Organelles	Cytoplasm	Arl11
Cytoplasm	Organelles	Arl2bp
Organelles	Cytoplasm	Arl5a
Organelles	Cytoplasm	Arl6
Cytoplasm	Organelles	Armc1
Nucleus	Cytoplasm	Arnt
Cytoplasm	Nucleus	Arpc4
Organelles	Cytoplasm	Arsk
Organelles	Cytoplasm	Asna1
Nucleus	Cytoplasm	Aspm
Organelles	Nucleus	Aspn
Organelles	Cytoplasm	Asxl1
Nucleus	Organelles	Atad2
Cytoplasm	Nucleus	Atf1
Organelles	Nucleus	Atf7
Cytoplasm	Organelles	Atg16l2
Nucleus	Organelles	Atg2a
Cytoplasm	Organelles	Atp4a
Cytoplasm	Organelles	Atp6v1d
Cytoplasm	Nucleus	Atp9a
Cytoplasm	Nucleus	Atr
Cytoplasm	Nucleus	Atrip
Organelles	Cytoplasm	Atrnl1
Cytoplasm	Organelles	Atxn1
Nucleus	Cytoplasm	Atxn7l3
Cytoplasm	Organelles	Atxn7l3b
Nucleus	Cytoplasm	Aurka
Organelles	Cytoplasm	B4galt3
Organelles	Cytoplasm	BC048403
Organelles	Nucleus	Bach1
Organelles	Cytoplasm	Bag5
Nucleus	Cytoplasm	Bahcc1
Cytoplasm	Nucleus	Baiap2
Nucleus	Cytoplasm	Banf1
Nucleus	Cytoplasm	Baz2b
Cytoplasm	Organelles	Bcas3
Cytoplasm	Organelles	Bend3
Nucleus	Organelles	Bicra
Organelles	Cytoplasm	Birc2
Organelles	Cytoplasm	Bloc1s1
Organelles	Cytoplasm	Blzf1
Organelles	Nucleus	Bmi1
Cytoplasm	Organelles	Bod1
Organelles	Cytoplasm	Bora
Organelles	Cytoplasm	Borcs6
Cytoplasm	Organelles	Borcs8
Organelles	Cytoplasm	Bpgm
Cytoplasm	Nucleus	Bptf
Nucleus	Cytoplasm	Brca1
Nucleus	Cytoplasm	Brd4
Cytoplasm	Nucleus	Brip1
Cytoplasm	Organelles	Brsk2
Nucleus	Cytoplasm	Brwd1
Organelles	Cytoplasm	Btbd9
Cytoplasm	Nucleus	C1d
Cytoplasm	Nucleus	C2cd3
Organelles	Cytoplasm	C2cd5
Nucleus	Cytoplasm	Cabin1
Cytoplasm	Nucleus	Cachd1
Organelles	Cytoplasm	Camkmt
Organelles	Nucleus	Camsap2
Organelles	Cytoplasm	Camsap3
Organelles	Cytoplasm	Capn15
Cytoplasm	Nucleus	Caprin1
Cytoplasm	Organelles	Cask
Cytoplasm	Organelles	Casp8ap2
Cytoplasm	Nucleus	Cbfa2t2
Organelles	Nucleus	Cbx3
Organelles	Nucleus	Cbx6
Cytoplasm	Organelles	Ccdc154
Organelles	Cytoplasm	Ccdc28a
Cytoplasm	Nucleus	Ccdc6
Cytoplasm	Nucleus	Ccdc77
Organelles	Cytoplasm	Ccl6
Organelles	Nucleus	Ccl9
Cytoplasm	Organelles	Ccm2
Organelles	Cytoplasm	Ccndbp1
Nucleus	Organelles	Ccne2
Cytoplasm	Nucleus	Ccnh
Organelles	Cytoplasm	Ccnt2
Cytoplasm	Organelles	Ccnyl1
Cytoplasm	Nucleus	Ccsap
Organelles	Cytoplasm	Cd151
Cytoplasm	Organelles	Cd164
Organelles	Cytoplasm	Cd68
Cytoplasm	Organelles	Cd69
Organelles	Cytoplasm	Cd74
Nucleus	Cytoplasm	Cdc16
Nucleus	Cytoplasm	Cdc20
Cytoplasm	Organelles	Cdc25c
Organelles	Cytoplasm	Cdc42
Nucleus	Cytoplasm	Cdc6
Nucleus	Cytoplasm	Cdc7
Organelles	Cytoplasm	Cdh23
Cytoplasm	Organelles	Cdk14
Organelles	Cytoplasm	Cdk18
Organelles	Cytoplasm	Cdk2ap1
Nucleus	Cytoplasm	Cdpf1
Organelles	Cytoplasm	Cdr2
Cytoplasm	Nucleus	Cdsn
Cytoplasm	Organelles	Ceacam1
Nucleus	Cytoplasm	Cebpd
Organelles	Nucleus	Celsr3
Organelles	Nucleus	Cenpc
Cytoplasm	Nucleus	Cenph
Cytoplasm	Organelles	Cenpk
Nucleus	Cytoplasm	Cenpp
Cytoplasm	Nucleus	Cep120
Cytoplasm	Nucleus	Cep128
Cytoplasm	Nucleus	Cep135
Organelles	Cytoplasm	Cep152
Cytoplasm	Nucleus	Cep192
Nucleus	Cytoplasm	Cep250
Cytoplasm	Organelles	Cep350
Cytoplasm	Nucleus	Cep41
Cytoplasm	Nucleus	Cep44
Cytoplasm	Nucleus	Cep68
Nucleus	Cytoplasm	Cep85
Cytoplasm	Nucleus	Cep95
Cytoplasm	Organelles	Cercam
Organelles	Cytoplasm	Ces2c
Cytoplasm	Nucleus	Cetn2
Cytoplasm	Nucleus	Cetn3
Cytoplasm	Organelles	Cftr
Cytoplasm	Organelles	Cgnl1
Nucleus	Cytoplasm	Chd1l
Nucleus	Organelles	Chd8
Cytoplasm	Organelles	Chmp1b1
Nucleus	Cytoplasm	Chtf18
Organelles	Cytoplasm	Ciao2a
Cytoplasm	Organelles	Cit
Cytoplasm	Nucleus	Ciz1
Cytoplasm	Organelles	Clasp2
Organelles	Cytoplasm	Clec12a
Organelles	Cytoplasm	Clec4d
Cytoplasm	Nucleus	Clk1
Organelles	Nucleus	Clk2
Cytoplasm	Organelles	Clu
Cytoplasm	Organelles	Cmtm6
Nucleus	Cytoplasm	Cnot1
Cytoplasm	Nucleus	Cnot2
Cytoplasm	Nucleus	Cnot6l
Cytoplasm	Nucleus	Cntrob
Organelles	Nucleus	Coa5
Nucleus	Organelles	Coil
Cytoplasm	Organelles	Col15a1
Cytoplasm	Organelles	Col1a1
Cytoplasm	Organelles	Col28a1
Nucleus	Organelles	Commd1
Cytoplasm	Organelles	Commd6
Organelles	Cytoplasm	Cpa3
Cytoplasm	Organelles	Cpne9
Nucleus	Cytoplasm	Cramp1
Organelles	Cytoplasm	Creg1
Cytoplasm	Nucleus	Cript
Cytoplasm	Nucleus	Crnn
Cytoplasm	Nucleus	Crocc
Organelles	Nucleus	Cry1
Organelles	Cytoplasm	Csf2rb2
Nucleus	Cytoplasm	Csnk1d
Organelles	Cytoplasm	Csnk1e
Cytoplasm	Organelles	Csnk1g3
Nucleus	Cytoplasm	Csrp1
Organelles	Cytoplasm	Cst7
Cytoplasm	Organelles	Ctrl
Organelles	Cytoplasm	Cuedc2
Cytoplasm	Nucleus	Cul4b
Nucleus	Cytoplasm	Cxcr4
Cytoplasm	Organelles	Cxxc5
Cytoplasm	Organelles	Cyb561a3
Nucleus	Cytoplasm	Cyth4
Nucleus	Organelles	D8Ertd738e
Nucleus	Organelles	D930020B18Rik
Nucleus	Organelles	Daam1
Organelles	Cytoplasm	Dao
Cytoplasm	Organelles	Dcaf15
Cytoplasm	Nucleus	Dcdc2c
Cytoplasm	Organelles	Dcun1d3
Nucleus	Cytoplasm	Ddb1
Nucleus	Cytoplasm	Ddb2
Cytoplasm	Nucleus	Ddi1
Organelles	Nucleus	Ddias
Nucleus	Cytoplasm	Ddx3y
Organelles	Nucleus	Ddx4
Cytoplasm	Nucleus	Ddx6
Organelles	Cytoplasm	Def8
Nucleus	Cytoplasm	Dennd2d
Organelles	Cytoplasm	Dennd5a
Cytoplasm	Nucleus	Depdc7
Cytoplasm	Organelles	Dhdds
Nucleus	Cytoplasm	Dhx34
Cytoplasm	Nucleus	Dhx35
Nucleus	Cytoplasm	Dhx36
Cytoplasm	Nucleus	Diaph2
Cytoplasm	Organelles	Dlg5
Organelles	Cytoplasm	Dlx1
Cytoplasm	Organelles	Dmtf1
Cytoplasm	Organelles	Dnaaf2
Cytoplasm	Nucleus	Dnah2
Nucleus	Cytoplasm	Dnajb6
Organelles	Cytoplasm	Dnajb9
Organelles	Cytoplasm	Dnajc12
Cytoplasm	Nucleus	Dock10
Cytoplasm	Nucleus	Dock8
Organelles	Cytoplasm	Dolk
Nucleus	Cytoplasm	Donson
Cytoplasm	Nucleus	Dot1l
Cytoplasm	Organelles	Dph6
Cytoplasm	Nucleus	Dpy30
Cytoplasm	Organelles	Dpysl4
Cytoplasm	Nucleus	Dr1
Cytoplasm	Organelles	Dsc1
Cytoplasm	Organelles	Dsg1b
Cytoplasm	Nucleus	Dsp
Nucleus	Cytoplasm	Dtl
Organelles	Cytoplasm	Dzip3
Nucleus	Cytoplasm	E2f4
Cytoplasm	Nucleus	E2f8
Organelles	Cytoplasm	Ebag9
Cytoplasm	Nucleus	Edc4
Nucleus	Cytoplasm	Edf1
Organelles	Cytoplasm	Edn3
Cytoplasm	Organelles	Eef1b
Nucleus	Cytoplasm	Eefsec
Organelles	Cytoplasm	Egfl7
Organelles	Cytoplasm	Egr2
Organelles	Cytoplasm	Ehbp1
Cytoplasm	Organelles	Eif1
Cytoplasm	Organelles	Eif1b
Cytoplasm	Organelles	Eif4ebp2
Nucleus	Cytoplasm	Elf2
Nucleus	Cytoplasm	Elk4
Organelles	Cytoplasm	Elmo2
Organelles	Cytoplasm	Emilin1
Nucleus	Cytoplasm	Engase
Nucleus	Organelles	Enkd1
Cytoplasm	Nucleus	Eny2
Organelles	Nucleus	Ep400
Cytoplasm	Organelles	Epb41l1
Organelles	Cytoplasm	Epn1
Cytoplasm	Organelles	Eppk1
Nucleus	Cytoplasm	Eps8
Cytoplasm	Organelles	Erbb4
Nucleus	Cytoplasm	Erc1
Nucleus	Cytoplasm	Ercc4
Nucleus	Cytoplasm	Ercc6
Cytoplasm	Organelles	Erich1
Organelles	Cytoplasm	Erich6
Organelles	Cytoplasm	Ern1
Nucleus	Cytoplasm	Esrra
Nucleus	Cytoplasm	Ess2
Cytoplasm	Organelles	Etv3
Cytoplasm	Organelles	Evc
Nucleus	Cytoplasm	Exo1
Organelles	Cytoplasm	Exo5
Nucleus	Cytoplasm	Exoc1
Nucleus	Cytoplasm	Exosc10
Nucleus	Cytoplasm	Exosc3
Nucleus	Cytoplasm	Exosc5
Nucleus	Cytoplasm	Exosc7
Cytoplasm	Nucleus	Exosc8
Nucleus	Cytoplasm	Ezh1
Cytoplasm	Nucleus	F13a1
Organelles	Cytoplasm	Faah
Cytoplasm	Nucleus	Fam120b
Organelles	Nucleus	Fam126b
Organelles	Cytoplasm	Fam168a
Cytoplasm	Organelles	Fam184a
Organelles	Cytoplasm	Fam193a
Nucleus	Cytoplasm	Fam204a
Cytoplasm	Nucleus	Fam219a
Cytoplasm	Organelles	Fam49b
Cytoplasm	Nucleus	Fam98a
Organelles	Cytoplasm	Fanca
Organelles	Cytoplasm	Fancc
Cytoplasm	Nucleus	Fancf
Nucleus	Cytoplasm	Fbln1
Organelles	Cytoplasm	Fbxl3
Organelles	Nucleus	Fbxo11
Organelles	Cytoplasm	Fbxo38
Organelles	Cytoplasm	Fbxo5
Cytoplasm	Organelles	Fbxo6
Organelles	Cytoplasm	Fcgrt
Nucleus	Cytoplasm	Fen1
Organelles	Cytoplasm	Fga
Cytoplasm	Organelles	Fgd5
Organelles	Cytoplasm	Fgg
Cytoplasm	Organelles	Fhit
Cytoplasm	Organelles	Fig4
Organelles	Cytoplasm	Flcn
Nucleus	Organelles	Flywch1
Organelles	Cytoplasm	Fmod
Organelles	Cytoplasm	Fnip1
Organelles	Nucleus	Fosl2
Nucleus	Cytoplasm	Foxj3
Nucleus	Cytoplasm	Foxm1
Cytoplasm	Nucleus	Foxp1
Cytoplasm	Nucleus	Foxp4
Cytoplasm	Organelles	Fpgt
Nucleus	Cytoplasm	Frk
Cytoplasm	Organelles	Frmd8
Organelles	Cytoplasm	Fth1
Cytoplasm	Organelles	Fundc1
Cytoplasm	Organelles	Gabarapl1
Organelles	Cytoplasm	Gabarapl2
Cytoplasm	Organelles	Gabpb2
Cytoplasm	Organelles	Galnt3
Nucleus	Organelles	Gas2l3
Cytoplasm	Organelles	Gas7
Nucleus	Cytoplasm	Gcc1
Cytoplasm	Organelles	Gcc2
Organelles	Cytoplasm	Gemin8
Cytoplasm	Organelles	Gga3
Organelles	Cytoplasm	Ggt1
Cytoplasm	Organelles	Gigyf1
Organelles	Cytoplasm	Gimap9
Nucleus	Organelles	Gkn1
Cytoplasm	Organelles	Glcci1
Cytoplasm	Organelles	Gli2
Cytoplasm	Organelles	Gls2
Nucleus	Organelles	Gm32717
Cytoplasm	Organelles	Gm5483
Organelles	Nucleus	Gmcl1
Organelles	Cytoplasm	Gmeb2
Cytoplasm	Organelles	Gnptab
Organelles	Cytoplasm	Gnptg
Organelles	Cytoplasm	Golga4
Cytoplasm	Organelles	Golph3l
Cytoplasm	Nucleus	Gon4l
Organelles	Cytoplasm	Gorasp1
Cytoplasm	Organelles	Gpat4
Organelles	Nucleus	Gpatch1
Nucleus	Cytoplasm	Gpatch11
Cytoplasm	Organelles	Gpbp1l1
Organelles	Cytoplasm	Gpd1l
Cytoplasm	Nucleus	Gpsm1
Organelles	Cytoplasm	Gramd1b
Cytoplasm	Organelles	Grb7
Organelles	Nucleus	Grk6
Cytoplasm	Organelles	Grm5
Organelles	Cytoplasm	Grn
Cytoplasm	Nucleus	Gsdma
Nucleus	Cytoplasm	Gse1
Cytoplasm	Organelles	Gstcd
Cytoplasm	Nucleus	Gtf2a1
Organelles	Cytoplasm	Gtf2a2
Nucleus	Cytoplasm	Gtf2e2
Cytoplasm	Nucleus	Gtf2ird1
Organelles	Nucleus	Gtf3c2
Organelles	Nucleus	H2afy2
Cytoplasm	Nucleus	Habp2
Cytoplasm	Organelles	Hace1
Nucleus	Cytoplasm	Haus3
Cytoplasm	Organelles	Havcr2
Cytoplasm	Nucleus	Hdac3
Organelles	Nucleus	Hdlbp
Organelles	Cytoplasm	Helq
Nucleus	Cytoplasm	Helz
Cytoplasm	Nucleus	Helz2
Organelles	Cytoplasm	Herpud2
Cytoplasm	Organelles	Hgsnat
Nucleus	Organelles	Hinfp
Organelles	Cytoplasm	Hint3
Cytoplasm	Nucleus	Hipk3
Organelles	Cytoplasm	Hist1h2af
Organelles	Cytoplasm	Hist1h2ak
Cytoplasm	Organelles	Hmces
Organelles	Cytoplasm	Hmg20b
Organelles	Cytoplasm	Hmgn1
Organelles	Cytoplasm	Hnrnpf
Cytoplasm	Nucleus	Homer1
Cytoplasm	Organelles	Hps1
Organelles	Cytoplasm	Hs2st1
Organelles	Cytoplasm	Hspa1l
Organelles	Cytoplasm	Ice2
Cytoplasm	Organelles	Id1
Organelles	Cytoplasm	Ifi47
Organelles	Cytoplasm	Ifrd1
Cytoplasm	Organelles	Ifrd2
Cytoplasm	Organelles	Ift140
Organelles	Cytoplasm	Ift27
Cytoplasm	Organelles	Ift52
Cytoplasm	Organelles	Ift80
Cytoplasm	Organelles	Igsf1
Nucleus	Cytoplasm	Ikzf5
Cytoplasm	Organelles	Il10rb
Nucleus	Cytoplasm	Il16
Cytoplasm	Nucleus	Il1r1
Organelles	Cytoplasm	Il2rg
Organelles	Nucleus	Immp2l
Nucleus	Cytoplasm	Inip
Organelles	Nucleus	Ino80b
Organelles	Cytoplasm	Inpp4a
Cytoplasm	Organelles	Insrr
Organelles	Nucleus	Ints10
Nucleus	Organelles	Ints5
Cytoplasm	Organelles	Ipo13
Organelles	Cytoplasm	Irak4
Organelles	Cytoplasm	Ireb2
Nucleus	Cytoplasm	Irf2bpl
Cytoplasm	Organelles	Irf9
Organelles	Cytoplasm	Itga6
Cytoplasm	Organelles	Itgav
Cytoplasm	Nucleus	Ivns1abp
Cytoplasm	Nucleus	Jak3
Cytoplasm	Organelles	Jakmip3
Organelles	Cytoplasm	Jdp2
Nucleus	Cytoplasm	Junb
Cytoplasm	Nucleus	Kalrn
Organelles	Nucleus	Kansl2
Cytoplasm	Nucleus	Kat14
Nucleus	Cytoplasm	Kat2b
Cytoplasm	Nucleus	Kat5
Cytoplasm	Nucleus	Katna1
Organelles	Cytoplasm	Katnb1
Cytoplasm	Organelles	Kbtbd2
Nucleus	Organelles	Kcnk5
Cytoplasm	Nucleus	Kdm1b
Nucleus	Cytoplasm	Kdm2b
Nucleus	Organelles	Kdm3a
Organelles	Nucleus	Kdm5a
Nucleus	Cytoplasm	Kdm6a
Cytoplasm	Nucleus	Kdm7a
Cytoplasm	Nucleus	Khsrp
Cytoplasm	Organelles	Kif14
Organelles	Cytoplasm	Kif18a
Nucleus	Organelles	Kif23
Nucleus	Cytoplasm	Kif3b
Organelles	Cytoplasm	Kif7
Nucleus	Cytoplasm	Kifc1
Organelles	Cytoplasm	Kifc3
Nucleus	Cytoplasm	Klf13
Nucleus	Organelles	Klf16
Cytoplasm	Organelles	Klhdc2
Organelles	Cytoplasm	Klhdc3
Organelles	Cytoplasm	Klhl11
Organelles	Cytoplasm	Kmt2d
Cytoplasm	Organelles	Kmt2e
Organelles	Nucleus	Kmt5c
Organelles	Cytoplasm	Knstrn
Organelles	Cytoplasm	Krcc1
Cytoplasm	Nucleus	Krt10
Cytoplasm	Nucleus	Krt13
Cytoplasm	Organelles	Krt14
Cytoplasm	Organelles	Krt16
Cytoplasm	Nucleus	Krt19
Cytoplasm	Nucleus	Krt26
Cytoplasm	Nucleus	Krt27
Cytoplasm	Nucleus	Krt32
Cytoplasm	Nucleus	Krt35
Cytoplasm	Nucleus	Krt42
Cytoplasm	Organelles	Krt6a
Cytoplasm	Nucleus	Krt73
Cytoplasm	Nucleus	Krt76
Cytoplasm	Nucleus	Krt77
Cytoplasm	Nucleus	Krt78
Cytoplasm	Nucleus	Krt79
Cytoplasm	Nucleus	Krt80
Cytoplasm	Organelles	Krt82
Cytoplasm	Nucleus	Krt85
Organelles	Nucleus	L3mbtl3
Cytoplasm	Nucleus	Lcp2
Nucleus	Cytoplasm	Leng8
Cytoplasm	Organelles	Lgals8
Organelles	Cytoplasm	Lgmn
Cytoplasm	Nucleus	Lin54
Organelles	Cytoplasm	Lmo4
Organelles	Cytoplasm	Lrba
Cytoplasm	Nucleus	Lrch3
Nucleus	Cytoplasm	Lrif1
Organelles	Cytoplasm	Lrp10
Organelles	Cytoplasm	Lrp12
Organelles	Nucleus	Lrp1b
Nucleus	Organelles	Lrrc8b
Organelles	Nucleus	Lsm11
Cytoplasm	Nucleus	Lsm4
Cytoplasm	Organelles	Lsm5
Nucleus	Cytoplasm	Lsm8
Organelles	Cytoplasm	Ltbp4
Nucleus	Cytoplasm	Ltv1
Cytoplasm	Organelles	Lum
Organelles	Cytoplasm	Ly75
Nucleus	Organelles	Ly9
Cytoplasm	Organelles	Lyl1
Cytoplasm	Organelles	Lysmd3
Nucleus	Cytoplasm	Lyst
Cytoplasm	Organelles	Lyz1
Cytoplasm	Organelles	Lztr1
Organelles	Cytoplasm	Maco1
Cytoplasm	Nucleus	Mad2l1
Cytoplasm	Organelles	Malt1
Organelles	Cytoplasm	Manea
Cytoplasm	Organelles	Map1lc3b
Organelles	Cytoplasm	Map3k20
Organelles	Cytoplasm	Mapk11
Cytoplasm	Nucleus	2001-03-01
Cytoplasm	Organelles	Mast4
Cytoplasm	Organelles	Mat1a
Cytoplasm	Organelles	Mbd6
Cytoplasm	Organelles	Mbp
Cytoplasm	Nucleus	Mcm10
Nucleus	Cytoplasm	Mcm3
Nucleus	Cytoplasm	Mcm5
Cytoplasm	Nucleus	Mcm9
Cytoplasm	Organelles	Mcoln1
Nucleus	Organelles	Mcrip2
Cytoplasm	Nucleus	Mdm1
Organelles	Cytoplasm	Mdm4
Nucleus	Organelles	Med11
Organelles	Cytoplasm	Med12l
Nucleus	Cytoplasm	Med14
Nucleus	Cytoplasm	Med16
Cytoplasm	Nucleus	Med22
Cytoplasm	Nucleus	Med7
Nucleus	Organelles	Med9
Nucleus	Cytoplasm	Mef2d
Cytoplasm	Organelles	Megf8
Cytoplasm	Organelles	Meis2
Nucleus	Cytoplasm	Mettl3
Cytoplasm	Organelles	Mfap3
Organelles	Cytoplasm	Mgat4a
Nucleus	Organelles	Mib1
Cytoplasm	Organelles	Mib2
Cytoplasm	Nucleus	Mier1
Organelles	Cytoplasm	Mkrn1
Organelles	Nucleus	Mllt10
Nucleus	Cytoplasm	Mllt6
Cytoplasm	Organelles	Mlst8
Cytoplasm	Organelles	Mlx
Organelles	Nucleus	Mmp8
Organelles	Cytoplasm	Mms22l
Cytoplasm	Nucleus	Mmtag2
Nucleus	Cytoplasm	Mnat1
Cytoplasm	Nucleus	Mnt
Cytoplasm	Organelles	Mon1a
Organelles	Nucleus	Mospd3
Nucleus	Cytoplasm	Mphosph6
Organelles	Cytoplasm	Mplkip
Organelles	Cytoplasm	Mpp5
Nucleus	Cytoplasm	Mprip
Organelles	Cytoplasm	Mpzl1
Organelles	Cytoplasm	Mroh6
Organelles	Cytoplasm	Mrps18b
Cytoplasm	Organelles	Msantd4
Nucleus	Cytoplasm	Msh3
Organelles	Cytoplasm	Msi1
Cytoplasm	Organelles	Mst1
Organelles	Cytoplasm	Mt2
Organelles	Cytoplasm	Mtatp6
Organelles	Cytoplasm	Mterf2
Cytoplasm	Organelles	Mterf3
Cytoplasm	Organelles	Mtf1
Cytoplasm	Organelles	Mtfr2
Cytoplasm	Organelles	Mtg2
Cytoplasm	Organelles	Mthfsl
Nucleus	Cytoplasm	Mtss1
Organelles	Cytoplasm	Mttp
Nucleus	Organelles	Musk
Organelles	Nucleus	Mutyh
Nucleus	Cytoplasm	Mybl2
Organelles	Cytoplasm	Myh15
Organelles	Cytoplasm	Myh7b
Cytoplasm	Organelles	Myl10
Cytoplasm	Organelles	Myl12b
Cytoplasm	Organelles	Myo10
Cytoplasm	Organelles	Myo1b
Nucleus	Cytoplasm	Myo1c
Organelles	Nucleus	Myo1g
Organelles	Nucleus	Myo7a
Nucleus	Cytoplasm	Mysm1
Cytoplasm	Organelles	Mzt1
Nucleus	Cytoplasm	Mzt2
Cytoplasm	Organelles	N4bp2l1
Organelles	Nucleus	N4bp2l2
Cytoplasm	Organelles	N4bp3
Nucleus	Cytoplasm	Naa16
Nucleus	Cytoplasm	Naa30
Nucleus	Cytoplasm	Nabp2
Organelles	Cytoplasm	Nbr1
Nucleus	Cytoplasm	Ncapg
Nucleus	Cytoplasm	Ncaph
Nucleus	Cytoplasm	Ncor1
Organelles	Nucleus	Ndel1
Organelles	Cytoplasm	Nedd9
Nucleus	Cytoplasm	Neil1
Organelles	Cytoplasm	Nemp2
Nucleus	Cytoplasm	Nepro
Nucleus	Cytoplasm	Net1
Cytoplasm	Organelles	Nexn
Cytoplasm	Organelles	Nf2
Nucleus	Cytoplasm	Nfatc1
Nucleus	Organelles	Nfatc2
Organelles	Cytoplasm	Nfe2l1
Nucleus	Organelles	Nfil3
Organelles	Cytoplasm	Nfkbie
Nucleus	Organelles	Nfrkb
Nucleus	Cytoplasm	Nme7
Nucleus	Cytoplasm	Nol4l
Organelles	Nucleus	Nol7
Organelles	Nucleus	Nop14
Nucleus	Organelles	Nop53
Cytoplasm	Organelles	Npnt
Nucleus	Organelles	Nr2c2
Nucleus	Cytoplasm	Ntpcr
Organelles	Cytoplasm	Nufip1
Cytoplasm	Nucleus	Nufip2
Nucleus	Cytoplasm	Numb
Cytoplasm	Organelles	Nxpe5
Cytoplasm	Nucleus	Oard1
Organelles	Cytoplasm	Oas1a
Organelles	Cytoplasm	Odf2
Organelles	Cytoplasm	Odf2l
Organelles	Cytoplasm	Ofd1
Organelles	Cytoplasm	Ogfod2
Nucleus	Cytoplasm	Ogg1
Cytoplasm	Organelles	Olr1
Nucleus	Organelles	Orc2
Cytoplasm	Organelles	Osbp
Cytoplasm	Organelles	Osbpl2
Cytoplasm	Organelles	Pabpc6
Cytoplasm	Organelles	Pacrgl
Organelles	Nucleus	Palb2
Cytoplasm	Organelles	Panx1
Cytoplasm	Nucleus	Papolg
Nucleus	Cytoplasm	Parn
Nucleus	Cytoplasm	Parp14
Nucleus	Cytoplasm	Parp2
Nucleus	Cytoplasm	Parp3
Cytoplasm	Organelles	Pbp2
Cytoplasm	Organelles	Pbx1
Nucleus	Cytoplasm	Pced1b
Nucleus	Cytoplasm	Pcgf6
Nucleus	Cytoplasm	Pcid2
Cytoplasm	Nucleus	Pcm1
Organelles	Cytoplasm	Pdcd7
Organelles	Cytoplasm	Pde4a
Cytoplasm	Organelles	Pde6a
Cytoplasm	Organelles	Pde8b
Cytoplasm	Organelles	Pear1
Organelles	Cytoplasm	Pex11a
Nucleus	Cytoplasm	Pex19
Organelles	Cytoplasm	Pi16
Organelles	Nucleus	Pias1
Nucleus	Cytoplasm	Pias2
Organelles	Cytoplasm	Pias4
Organelles	Cytoplasm	Piga
Organelles	Cytoplasm	Pik3c2a
Cytoplasm	Nucleus	Pimreg
Cytoplasm	Organelles	Pip5k1c
Organelles	Cytoplasm	Pithd1
Organelles	Cytoplasm	Pitpnm1
Organelles	Cytoplasm	Pja2
Organelles	Cytoplasm	Pkhd1l1
Cytoplasm	Nucleus	Pknox1
Organelles	Cytoplasm	Plag1
Organelles	Cytoplasm	Plagl2
Cytoplasm	Nucleus	Plcb2
Nucleus	Cytoplasm	Plcb3
Nucleus	Cytoplasm	Plekha7
Cytoplasm	Organelles	Plekhb2
Organelles	Cytoplasm	Plekhg3
Cytoplasm	Nucleus	Plekhh2
Organelles	Nucleus	Plekhm1
Cytoplasm	Nucleus	Plg
Cytoplasm	Organelles	Plscr3
Cytoplasm	Nucleus	Pmf1
Cytoplasm	Organelles	Pms1
Organelles	Nucleus	Pnisr
Organelles	Cytoplasm	Pnpla7
Organelles	Cytoplasm	Pnpla8
Nucleus	Cytoplasm	Pogz
Organelles	Cytoplasm	Pold3
Nucleus	Cytoplasm	Pole3
Cytoplasm	Nucleus	Pole4
Nucleus	Cytoplasm	Poll
Organelles	Cytoplasm	Polm
Nucleus	Cytoplasm	Polr3h
Organelles	Cytoplasm	Pot1b
Nucleus	Cytoplasm	Pou2f1
Organelles	Nucleus	Ppef2
Nucleus	Cytoplasm	Pphln1
Nucleus	Cytoplasm	Ppil1
Cytoplasm	Nucleus	Ppm1m
Cytoplasm	Organelles	Ppox
Organelles	Cytoplasm	Ppp1r21
Nucleus	Cytoplasm	Ppp1r35
Nucleus	Cytoplasm	Ppp2r3c
Organelles	Cytoplasm	Ppp4r3b
Nucleus	Cytoplasm	Pprc1
Nucleus	Organelles	Prdm10
Organelles	Cytoplasm	Prdm12
Organelles	Cytoplasm	Prg2
Cytoplasm	Nucleus	Prkrip1
Cytoplasm	Nucleus	Prl7d1
Organelles	Cytoplasm	Pros1
Nucleus	Organelles	Proser1
Organelles	Nucleus	Prr12
Nucleus	Cytoplasm	Prr14
Organelles	Cytoplasm	Prr3
Cytoplasm	Nucleus	Prrc2c
Organelles	Cytoplasm	Prss57
Organelles	Cytoplasm	Ptch1
Cytoplasm	Organelles	Ptp4a2
Cytoplasm	Organelles	Ptpn4
Cytoplasm	Organelles	Ptprb
Nucleus	Cytoplasm	Pum2
Nucleus	Cytoplasm	Pura
Cytoplasm	Nucleus	Pus3
Nucleus	Organelles	Pwwp2a
Nucleus	Cytoplasm	Pxk
Organelles	Cytoplasm	Qrich1
Cytoplasm	Organelles	Qser1
Organelles	Cytoplasm	R3hcc1
Nucleus	Cytoplasm	R3hdm2
Cytoplasm	Organelles	R3hdm4
Organelles	Cytoplasm	Rab17
Nucleus	Organelles	Rab20
Organelles	Cytoplasm	Rab35
Cytoplasm	Organelles	Rab3d
Cytoplasm	Organelles	Rab3gap2
Organelles	Cytoplasm	Rab43
Cytoplasm	Organelles	Rad17
Nucleus	Organelles	Rad21
Cytoplasm	Organelles	Rad23a
Cytoplasm	Organelles	Rad51d
Cytoplasm	Organelles	Rad52
Organelles	Nucleus	Rai1
Organelles	Cytoplasm	Ralgapa2
Organelles	Cytoplasm	Ramp1
Cytoplasm	Organelles	Rara
Cytoplasm	Organelles	Rarg
Cytoplasm	Organelles	Rasal3
Nucleus	Organelles	Rbm19
Nucleus	Cytoplasm	Rbm33
Organelles	Cytoplasm	Rbm43
Organelles	Cytoplasm	Rbm45
Cytoplasm	Nucleus	Rbm47
Cytoplasm	Organelles	Rbm48
Nucleus	Cytoplasm	Rbpms2
Cytoplasm	Nucleus	Rbx1
Cytoplasm	Organelles	Rccd1
Cytoplasm	Nucleus	Rcor2
Nucleus	Cytoplasm	Resf1
Organelles	Cytoplasm	Rex1bd
Organelles	Nucleus	Rexo1
Organelles	Cytoplasm	Rffl
Organelles	Cytoplasm	Rfng
Organelles	Cytoplasm	Rfx7
Nucleus	Cytoplasm	Rfxank
Organelles	Cytoplasm	Rgs17
Cytoplasm	Organelles	Rgs3
Cytoplasm	Organelles	Rhbdd3
Organelles	Cytoplasm	Rhbdf2
Organelles	Cytoplasm	Rheb
Organelles	Cytoplasm	Rhof
Organelles	Cytoplasm	Rhoh
Organelles	Cytoplasm	Ric3
Nucleus	Cytoplasm	Riox2
Cytoplasm	Nucleus	Rlim
Organelles	Cytoplasm	Rmnd5b
Organelles	Cytoplasm	Rnf113a2
Organelles	Cytoplasm	Rnf125
Organelles	Cytoplasm	Rnf138
Cytoplasm	Organelles	Rnf187
Cytoplasm	Organelles	Rnf216
Cytoplasm	Organelles	Rnf26
Cytoplasm	Organelles	Rnf34
Cytoplasm	Nucleus	Rngtt
Nucleus	Cytoplasm	Rnpc3
Cytoplasm	Organelles	Rnpepl1
Nucleus	Cytoplasm	Rpa1
Organelles	Cytoplasm	Rpain
Organelles	Cytoplasm	Rpp14
Organelles	Cytoplasm	Rras2
Nucleus	Cytoplasm	Rreb1
Cytoplasm	Nucleus	Rrp1
Cytoplasm	Organelles	Rrp36
Cytoplasm	Nucleus	RtcA
Nucleus	Cytoplasm	Rtel1
Nucleus	Organelles	Rtfdc1
Cytoplasm	Organelles	Rufy1
Cytoplasm	Organelles	Rufy2
Cytoplasm	Organelles	Rundc1
Nucleus	Organelles	Runx1t1
Cytoplasm	Organelles	Rxylt1
Cytoplasm	Organelles	Ryr2
Cytoplasm	Organelles	Ryr3
Organelles	Nucleus	S100a14
Organelles	Cytoplasm	Samd9l
Cytoplasm	Organelles	Samm50
Cytoplasm	Organelles	Sapcd2
Nucleus	Organelles	Sclt1
Cytoplasm	Organelles	Scyl2
Cytoplasm	Nucleus	Sdc4
Organelles	Cytoplasm	Sdcbp
Nucleus	Organelles	Sde2
Organelles	Cytoplasm	Sdf4
Cytoplasm	Organelles	Sdr16c5
Cytoplasm	Nucleus	Sdr9c7
Organelles	Cytoplasm	Sec14l1
Organelles	Cytoplasm	Sec24a
Organelles	Cytoplasm	Sec61a2
Cytoplasm	Organelles	Secisbp2l
Cytoplasm	Organelles	Selenos
Cytoplasm	Organelles	Selplg
Cytoplasm	Organelles	Sema4a
Organelles	Cytoplasm	Sema4b
Organelles	Cytoplasm	Sema4c
Organelles	Cytoplasm	Sema6b
Nucleus	Cytoplasm	Senp3
Cytoplasm	Nucleus	Senp6
Cytoplasm	Nucleus	Senp7
Organelles	Cytoplasm	Sepsecs
Cytoplasm	Organelles	Serf2
Cytoplasm	Organelles	Serpinb12
Cytoplasm	Organelles	Serpinb5
Cytoplasm	Organelles	Serpine1
Nucleus	Cytoplasm	Setd1a
Nucleus	Cytoplasm	Setd5
Cytoplasm	Organelles	Setd6
Organelles	Cytoplasm	Setmar
Cytoplasm	Nucleus	Sez6l
Organelles	Nucleus	Sfmbt2
Cytoplasm	Organelles	Sfn
Organelles	Nucleus	Sgf29
Organelles	Cytoplasm	Sgta
Cytoplasm	Organelles	Sh3bp5
Organelles	Cytoplasm	Sh3pxd2a
Cytoplasm	Organelles	Shkbp1
Cytoplasm	Organelles	Shox2
Organelles	Nucleus	Shprh
Cytoplasm	Organelles	Sidt2
Cytoplasm	Nucleus	Siglec1
Organelles	Cytoplasm	Sik1
Cytoplasm	Nucleus	Sipa1
Cytoplasm	Nucleus	Sipa1l1
Cytoplasm	Organelles	Siva1
Cytoplasm	Organelles	Six5
Nucleus	Cytoplasm	Ska1
Organelles	Cytoplasm	Ska2
Cytoplasm	Organelles	Skil
Cytoplasm	Organelles	Skint5
Organelles	Cytoplasm	Sla
Nucleus	Cytoplasm	Slain2
Nucleus	Organelles	Slc10a7
Organelles	Cytoplasm	Slc12a2
Cytoplasm	Organelles	Slc12a4
Cytoplasm	Organelles	Slc16a6
Nucleus	Cytoplasm	Slc1a3
Cytoplasm	Organelles	Slc25a31
Organelles	Cytoplasm	Slc25a37
Organelles	Cytoplasm	Slc25a38
Cytoplasm	Organelles	Slc26a2
Nucleus	Cytoplasm	Slc30a2
Cytoplasm	Organelles	Slc36a2
Cytoplasm	Organelles	Slc37a2
Cytoplasm	Organelles	Slc38a1
Cytoplasm	Organelles	Slc39a6
Organelles	Cytoplasm	Slc39a8
Organelles	Cytoplasm	Slc4a2
Cytoplasm	Organelles	Slc9a3r1
Organelles	Cytoplasm	Slco3a1
Nucleus	Cytoplasm	Slf2
Cytoplasm	Nucleus	Slfn5
Cytoplasm	Nucleus	Slfn9
Cytoplasm	Organelles	Smad3
Nucleus	Cytoplasm	Smarcal1
Organelles	Cytoplasm	Smcr8
Cytoplasm	Nucleus	Smg6
Cytoplasm	Organelles	Smg7
Organelles	Cytoplasm	Snap47
Cytoplasm	Organelles	Snapc2
Cytoplasm	Organelles	Snapc4
Cytoplasm	Organelles	Snx2
Cytoplasm	Organelles	Snx27
Organelles	Cytoplasm	Snx29
Cytoplasm	Organelles	Snx3
Cytoplasm	Organelles	Snx33
Cytoplasm	Organelles	Snx5
Cytoplasm	Organelles	Snx6
Nucleus	Cytoplasm	Sorbs1
Organelles	Cytoplasm	Sos2
Nucleus	Organelles	Sp2
Organelles	Nucleus	Sp3
Cytoplasm	Organelles	Sp4
Cytoplasm	Organelles	Sp9
Organelles	Cytoplasm	Spdl1
Nucleus	Cytoplasm	Spi1
Cytoplasm	Nucleus	Spice1
Organelles	Cytoplasm	Spop
Cytoplasm	Nucleus	Sprr1a
Cytoplasm	Nucleus	Sprr1b
Nucleus	Cytoplasm	Sprtn
Organelles	Cytoplasm	Sqstm1
Cytoplasm	Nucleus	Srek1ip1
Nucleus	Cytoplasm	Srfbp1
Nucleus	Cytoplasm	Srp54c
Cytoplasm	Nucleus	Srp9
Organelles	Cytoplasm	Srr
Organelles	Cytoplasm	St8sia4
Cytoplasm	Organelles	Stam
Nucleus	Organelles	Stap1
Organelles	Cytoplasm	Stard7
Nucleus	Cytoplasm	Stau1
Cytoplasm	Nucleus	Stau2
Organelles	Cytoplasm	Stfa2
Organelles	Cytoplasm	Stil
Nucleus	Cytoplasm	Stk10
Nucleus	Organelles	Stk19
Organelles	Cytoplasm	Stn1
Organelles	Cytoplasm	Stx17
Cytoplasm	Organelles	Styx
Nucleus	Cytoplasm	Suds3
Cytoplasm	Nucleus	Sumo2
Cytoplasm	Organelles	Svil
Cytoplasm	Organelles	Syn2
Organelles	Cytoplasm	Syne2
Organelles	Cytoplasm	Syngap1
Cytoplasm	Organelles	Synj2
Organelles	Cytoplasm	Tab2
Nucleus	Cytoplasm	Tada1
Cytoplasm	Nucleus	Tada2a
Nucleus	Cytoplasm	Taf12
Nucleus	Cytoplasm	Taf1a
Organelles	Nucleus	Taf3
Organelles	Nucleus	Taf5l
Cytoplasm	Organelles	Tagln3
Cytoplasm	Organelles	Tango6
Cytoplasm	Nucleus	Taok1
Nucleus	Cytoplasm	Tasp1
Cytoplasm	Nucleus	Tatdn2
Organelles	Cytoplasm	Tax1bp1
Nucleus	Cytoplasm	Tbc1d10b
Organelles	Cytoplasm	Tbc1d22b
Organelles	Cytoplasm	Tbc1d31
Nucleus	Cytoplasm	Tbp
Nucleus	Cytoplasm	Tcea2
Organelles	Cytoplasm	Tcf12
Cytoplasm	Organelles	Tcf4
Cytoplasm	Nucleus	Tchp
Organelles	Cytoplasm	Tcn2
Nucleus	Cytoplasm	Tdp1
Nucleus	Cytoplasm	Tec
Organelles	Cytoplasm	Tecpr1
Cytoplasm	Organelles	Tekt5
Organelles	Nucleus	Tenm1
Cytoplasm	Organelles	Tenm3
Organelles	Cytoplasm	Tent4b
Organelles	Cytoplasm	Tent5a
Organelles	Cytoplasm	Tepsin
Nucleus	Cytoplasm	Tex30
Cytoplasm	Organelles	Tex9
Nucleus	Cytoplasm	Tfcp2
Cytoplasm	Nucleus	Tfdp1
Organelles	Cytoplasm	Tgfbr2
Organelles	Nucleus	Tgm1
Cytoplasm	Organelles	Thbs4
Organelles	Cytoplasm	Thg1l
Cytoplasm	Organelles	Thumpd2
Cytoplasm	Organelles	Tiam1
Cytoplasm	Organelles	Ticam1
Organelles	Cytoplasm	Timeless
Cytoplasm	Nucleus	Tinf2
Organelles	Nucleus	Tipin
Nucleus	Cytoplasm	Tjp2
Cytoplasm	Nucleus	Tktl1
Nucleus	Organelles	Tle6
Nucleus	Cytoplasm	Tlk1
Nucleus	Organelles	Tlk2
Organelles	Cytoplasm	Tmed8
Organelles	Nucleus	Tmem138
Cytoplasm	Organelles	Tmem18
Organelles	Nucleus	Tmem201
Organelles	Nucleus	Tmem237
Organelles	Nucleus	Tmem39b
Organelles	Cytoplasm	Tmod2
Organelles	Cytoplasm	Tmtc4
Cytoplasm	Organelles	Tnc
Cytoplasm	Organelles	Tnfrsf14
Organelles	Cytoplasm	Tnfsf9
Organelles	Cytoplasm	Tnik
Organelles	Cytoplasm	Tnk2
Nucleus	Organelles	Tnrc18
Organelles	Cytoplasm	Tnrc6a
Nucleus	Cytoplasm	Tnrc6c
Organelles	Cytoplasm	Tomt
Organelles	Nucleus	Top1mt
Nucleus	Organelles	Top3a
Nucleus	Cytoplasm	Top3b
Organelles	Cytoplasm	Tor2a
Nucleus	Cytoplasm	Tpgs1
Organelles	Cytoplasm	Tprg1l
Cytoplasm	Nucleus	Traf3ip3
Cytoplasm	Nucleus	Traip
Cytoplasm	Organelles	Trappc10
Organelles	Nucleus	Trcg1
Cytoplasm	Organelles	Trdmt1
Nucleus	Cytoplasm	Trim27
Cytoplasm	Organelles	Trim29
Organelles	Cytoplasm	Trim32
Cytoplasm	Nucleus	Trim33
Organelles	Cytoplasm	Trim35
Cytoplasm	Nucleus	Trim36
Nucleus	Organelles	Trim41
Cytoplasm	Organelles	Trim58
Organelles	Cytoplasm	Trim6
Organelles	Nucleus	Trim9
Cytoplasm	Nucleus	Triobp
Cytoplasm	Organelles	Trmu
Cytoplasm	Organelles	Tsen2
Cytoplasm	Organelles	Tsen34
Organelles	Cytoplasm	Ttk
Cytoplasm	Organelles	Tubgcp2
Nucleus	Cytoplasm	Tubgcp6
Cytoplasm	Organelles	Twnk
Organelles	Cytoplasm	Twsg1
Cytoplasm	Nucleus	Txlng
Organelles	Cytoplasm	Tysnd1
Cytoplasm	Nucleus	U2af1
Cytoplasm	Organelles	Ubap1
Cytoplasm	Nucleus	Ubap2
Cytoplasm	Nucleus	Ubap2l
Organelles	Cytoplasm	Ubl3
Nucleus	Cytoplasm	Ubn2
Cytoplasm	Nucleus	Ubp1
Cytoplasm	Organelles	Ubr3
Cytoplasm	Organelles	Upf3a
Organelles	Nucleus	Urb2
Cytoplasm	Organelles	Ush1c
Cytoplasm	Organelles	Uso1
Cytoplasm	Organelles	Usp1
Cytoplasm	Nucleus	Usp16
Cytoplasm	Organelles	Usp24
Cytoplasm	Organelles	Usp32
Organelles	Cytoplasm	Usp38
Cytoplasm	Nucleus	Usp46
Cytoplasm	Nucleus	Usp6nl
Nucleus	Cytoplasm	Usp7
Organelles	Cytoplasm	Uspl1
Cytoplasm	Organelles	Utrn
Cytoplasm	Nucleus	Vim
Cytoplasm	Organelles	Vps11
Organelles	Cytoplasm	Vps13b
Organelles	Cytoplasm	Vps52
Cytoplasm	Organelles	Wdfy1
Cytoplasm	Organelles	Wdfy3
Cytoplasm	Organelles	Wdr20
Cytoplasm	Organelles	Wdr44
Cytoplasm	Organelles	Wdr59
Organelles	Cytoplasm	Wdr7
Cytoplasm	Nucleus	Wdr74
Organelles	Nucleus	Wdr75
Cytoplasm	Nucleus	Wdr90
Organelles	Cytoplasm	Whamm
Cytoplasm	Nucleus	Wrap53
Cytoplasm	Nucleus	Wrn
Organelles	Cytoplasm	Wwp2
Cytoplasm	Organelles	Xaf1
Organelles	Cytoplasm	Xbp1
Cytoplasm	Organelles	Xpot
Cytoplasm	Organelles	Yipf6
Organelles	Cytoplasm	Yrdc
Cytoplasm	Nucleus	Ythdf3
Organelles	Nucleus	Zbed4
Nucleus	Cytoplasm	Zbtb14
Cytoplasm	Organelles	Zbtb3
Organelles	Nucleus	Zbtb34
Cytoplasm	Organelles	Zbtb43
Cytoplasm	Organelles	Zc3h3
Organelles	Cytoplasm	Zc3h7a
Cytoplasm	Nucleus	Zc3h8
Cytoplasm	Nucleus	Zcchc10
Cytoplasm	Organelles	Zcchc4
Cytoplasm	Nucleus	Zcchc8
Nucleus	Cytoplasm	Zcrb1
Organelles	Cytoplasm	Zdhhc24
Nucleus	Cytoplasm	Zfc3h1
Organelles	Nucleus	Zfp189
Nucleus	Cytoplasm	Zfp202
Nucleus	Cytoplasm	Zfp236
Cytoplasm	Nucleus	Zfp292
Organelles	Nucleus	Zfp317
Organelles	Cytoplasm	Zfp346
Organelles	Nucleus	Zfp362
Organelles	Nucleus	Zfp397
Nucleus	Cytoplasm	Zfp407
Nucleus	Cytoplasm	Zfp41
Nucleus	Organelles	Zfp444
Organelles	Cytoplasm	Zfp60
Cytoplasm	Nucleus	Zfp62
Organelles	Nucleus	Zfp644
Nucleus	Cytoplasm	Zfp654
Nucleus	Cytoplasm	Zfp655
Organelles	Cytoplasm	Zfp707
Nucleus	Cytoplasm	Zfp735
Organelles	Cytoplasm	Zfp759
Cytoplasm	Organelles	Zfp772
Organelles	Cytoplasm	Zfyve16
Cytoplasm	Organelles	Zfyve21
Cytoplasm	Nucleus	Zgpat
Cytoplasm	Organelles	Zhx2
Cytoplasm	Organelles	Zik1
Cytoplasm	Organelles	Zmiz1
Cytoplasm	Nucleus	Zmym1
Organelles	Cytoplasm	Zmym2
Nucleus	Cytoplasm	Znf143
Organelles	Cytoplasm	Znf22
Nucleus	Cytoplasm	Znf24
Organelles	Nucleus	Znf260
Organelles	Cytoplasm	Znf296
Cytoplasm	Nucleus	Znf318
Organelles	Cytoplasm	Znf394
Organelles	Cytoplasm	Znf445
Cytoplasm	Nucleus	Znf507
Nucleus	Organelles	Znf583
Nucleus	Cytoplasm	Znf598
Cytoplasm	Organelles	Znf622
Organelles	Cytoplasm	Znf691
Cytoplasm	Organelles	Znfx1
Organelles	Nucleus	Znrd1
Organelles	Cytoplasm	Znrf1
Cytoplasm	Nucleus	Zrsr2
Nucleus	Cytoplasm	Zscan21
Organelles	Cytoplasm	Zscan25
Organelles	Nucleus	Zscan26
