# Supplementary material for: Organelle proteomics reveals novel metabolic vulnerabilities in FLT3-ITD cells
Source: Leukemia. 2026 Jun 9;40(8):1657–67. doi: 10.1038/s41375-026-03000-6 (PMC13421297; doi:10.1038/s41375-026-03000-6)
Supplement: Supplementary file 9 — Table S7 [file 41375_2026_3000_MOESM9_ESM.xlsx]

## Sheet: Foglio1
Integration subcellular proteomics and phosphoproteomics
Phosphoproteomics statistical analysis (Student's T Test)															Phosphosite information			Protein IDs
Student's T-test Significant JMD_Mido_JMD	Student's T-test Significant TKD_Mido_TKD	Student's T-test significant	-Log Student's T-test p-value JMD_Mido_JMD	Student's T-test q-value JMD_Mido_JMD	Student's T-test Difference JMD_Mido_JMD	Student's T-test Test statistic JMD_Mido_JMD	-Log Student's T-test p-value TKD_Mido_TKD	Student's T-test q-value TKD_Mido_TKD	Student's T-test Difference TKD_Mido_TKD	Student's T-test Test statistic TKD_Mido_TKD	JMD localization	JMD+MIDO localization	TKD localization	TKD+MIDO localization	Phosphosites	Phosphorylated residue	Phosphorylated site	Uniprot name	Phosphorylated sequence	Gene name	Protein name
			0	1	NaN	0	0	1	-0.857959	0					A0A024QYR9_S554_M1_1	554	S	A0A024QYR9	RYSDTTDSDPENEPF
			0	0.995602	NaN	0	0	0.994808	-0.857959	0					O08586_S385_M1_1	385	S	O08586	RYSDTTDSDPENEPF	Pten	Phosphatidylinositol 3,4,5-trisphosphate 3-phosphatase and dual-specificity protein phosphatase PTEN
+		JMD_Mido_JMD	3.76141	0.00166143	-0.984647	-4.48444	0.246377	0.743958	-0.226221	-0.477629					A0A075F5C6_S307_M2_1	307	S	A0A075F5C6	EPPSPPHSPRVLEAS
+		JMD_Mido_JMD	3.76141	0.00166434	-0.984647	-4.48444	0.246377	0.743834	-0.226221	-0.477629					A0A075F5C6_S303_M2_1	303	S	A0A075F5C6	RVKQEPPSPPHSPRV
+		JMD_Mido_JMD	3.76141	0.00166579	-0.984647	-4.48444	0.246377	0.743586	-0.226221	-0.477629					A0A2I3BR06_S34_M2_1	34	S	A0A2I3BR06	EPPSPPHSPRVLEAS
+		JMD_Mido_JMD	3.76141	0.00166725	-0.984647	-4.48444	0.246377	0.743462	-0.226221	-0.477629					A0A2I3BR06_S30_M2_1	30	S	A0A2I3BR06	RVKQEPPSPPHSPRV
+		JMD_Mido_JMD	3.76141	0.00165421	-0.984647	-4.48444	0.246377	0.743214	-0.226221	-0.477629					A0A2R8W6L8_S307_M2_1	307	S	A0A2R8W6L8	EPPSPPHSPRVLEAS
+		JMD_Mido_JMD	3.76141	0.00165278	-0.984647	-4.48444	0.246377	0.743091	-0.226221	-0.477629					A0A2R8W6L8_S303_M2_1	303	S	A0A2R8W6L8	RVKQEPPSPPHSPRV
+		JMD_Mido_JMD	3.76141	0.00166288	-0.984647	-4.48444	0.246377	0.742967	-0.226221	-0.477629					P38532_S307_M2_1	307	S	P38532	EPPSPPHSPRVLEAS	Hsf1	Heat shock factor protein 1
+		JMD_Mido_JMD	3.76141	0.00165709	-0.984647	-4.48444	0.246377	0.742843	-0.226221	-0.477629					P38532_S303_M2_1	303	S	P38532	RVKQEPPSPPHSPRV	Hsf1	Heat shock factor protein 1
+		JMD_Mido_JMD	3.76141	0.00165565	-0.984647	-4.48444	0.246377	0.742719	-0.226221	-0.477629					P38532-2_S307_M2_1	307	S	P38532	EPPSPPHSPRVLEAS	Hsf1	Heat shock factor protein 1
+		JMD_Mido_JMD	3.76141	0.00165134	-0.984647	-4.48444	0.246377	0.742596	-0.226221	-0.477629					P38532-2_S303_M2_1	303	S	P38532	RVKQEPPSPPHSPRV	Hsf1	Heat shock factor protein 1
+		JMD_Mido_JMD	3.76141	0.00165998	-0.984647	-4.48444	0.246377	0.743338	-0.226221	-0.477629					Q52L52_S307_M2_1	307	S	Q52L52	EPPSPPHSPRVLEAS
+		JMD_Mido_JMD	3.76141	0.00165854	-0.984647	-4.48444	0.246377	0.74371	-0.226221	-0.477629					Q52L52_S303_M2_1	303	S	Q52L52	RVKQEPPSPPHSPRV
+	+	JMD_Mido_JMD;TKD_Mido_TKD	2.18022	0.00336059	-1.57891	-3.23351	3.47971	0.0003125	-1.76144	-5.17227					A0A087WNL7_T583_M2_1	583	T	A0A087WNL7	DGGSGPPTPGPTTTL	Srcap
+	+	JMD_Mido_JMD;TKD_Mido_TKD	2.18022	0.00335903	-1.57891	-3.23351	3.47971	0.000311377	-1.76144	-5.17227					A0A087WNL7_S579_M2_1	579	S	A0A087WNL7	RSEVDGGSGPPTPGP	Srcap
+	+	JMD_Mido_JMD;TKD_Mido_TKD	2.18022	0.00335747	-1.57891	-3.23351	3.47971	0.000311005	-1.76144	-5.17227					A0A087WNX7_T583_M2_1	583	T	A0A087WNX7	DGGSGPPTPGPTTTL	Srcap
+	+	JMD_Mido_JMD;TKD_Mido_TKD	2.18022	0.00336372	-1.57891	-3.23351	3.47971	0.000312125	-1.76144	-5.17227					A0A087WNX7_S579_M2_1	579	S	A0A087WNX7	RSEVDGGSGPPTPGP	Srcap
+	+	JMD_Mido_JMD;TKD_Mido_TKD	2.18022	0.00336216	-1.57891	-3.23351	3.47971	0.000311751	-1.76144	-5.17227					A0A087WP63_T564_M2_1	564	T	A0A087WP63	DGGSGPPTPGPTTTL	Srcap
+	+	JMD_Mido_JMD;TKD_Mido_TKD	2.18022	0.00336529	-1.57891	-3.23351	3.47971	0.000312876	-1.76144	-5.17227					A0A087WP63_S560_M2_1	560	S	A0A087WP63	RSEVDGGSGPPTPGP	Srcap
+	+	JMD_Mido_JMD;TKD_Mido_TKD	2.18022	0.00335592	-1.57891	-3.23351	3.47971	0.000313253	-1.76144	-5.17227					A0A087WQ44_T583_M2_1	583	T	A0A087WQ44	DGGSGPPTPGPTTTL	Srcap
+	+	JMD_Mido_JMD;TKD_Mido_TKD	2.18022	0.00336685	-1.57891	-3.23351	3.47971	0.000310633	-1.76144	-5.17227					A0A087WQ44_S579_M2_1	579	S	A0A087WQ44	RSEVDGGSGPPTPGP	Srcap
			0.320906	0.591924	0.346915	0.656137	0.542168	0.355911	0.433378	0.934488					A0A087WNL7_S579_M1_1	579	S	A0A087WNL7	RSEVDGGSGPPTPGP	Srcap
			0.320906	0.59172	0.346915	0.656137	0.542168	0.355839	0.433378	0.934488					A0A087WNX7_S579_M1_1	579	S	A0A087WNX7	RSEVDGGSGPPTPGP	Srcap
			0.320906	0.591822	0.346915	0.656137	0.542168	0.355982	0.433378	0.934488					A0A087WP63_S560_M1_1	560	S	A0A087WP63	RSEVDGGSGPPTPGP	Srcap
			0.320906	0.592025	0.346915	0.656137	0.542168	0.356053	0.433378	0.934488					A0A087WQ44_S579_M1_1	579	S	A0A087WQ44	RSEVDGGSGPPTPGP	Srcap
			0	0.995525	NaN	0	0	0.994889	NaN	0					A0A087WNL7_T583_M3_1	583	T	A0A087WNL7	DGGSGPPTPGPTTTL	Srcap
			0	0.995448	NaN	0	0	0.994969	NaN	0					A0A087WNL7_S579_M3_1	579	S	A0A087WNL7	RSEVDGGSGPPTPGP	Srcap
			0	0.995371	NaN	0	0	0.995049	NaN	0					A0A087WNL7_S573_M3_1	573	S	A0A087WNL7	LARDDERSEVDGGSG	Srcap
			0	0.995294	NaN	0	0	0.995129	NaN	0					A0A087WNX7_T583_M3_1	583	T	A0A087WNX7	DGGSGPPTPGPTTTL	Srcap
			0	0.995217	NaN	0	0	0.99521	NaN	0					A0A087WNX7_S579_M3_1	579	S	A0A087WNX7	RSEVDGGSGPPTPGP	Srcap
			0	0.995063	NaN	0	0	0.99529	NaN	0					A0A087WNX7_S573_M3_1	573	S	A0A087WNX7	LARDDERSEVDGGSG	Srcap
			0	0.994524	NaN	0	0	0.99537	NaN	0					A0A087WP63_T564_M3_1	564	T	A0A087WP63	DGGSGPPTPGPTTTL	Srcap
			0	0.994986	NaN	0	0	0.99545	NaN	0					A0A087WP63_S560_M3_1	560	S	A0A087WP63	RSEVDGGSGPPTPGP	Srcap
			0	0.994909	NaN	0	0	0.995531	NaN	0					A0A087WP63_S554_M3_1	554	S	A0A087WP63	LARDDERSEVDGGSG	Srcap
			0	0.994832	NaN	0	0	0.995611	NaN	0					A0A087WQ44_T583_M3_1	583	T	A0A087WQ44	DGGSGPPTPGPTTTL	Srcap
			0	0.994755	NaN	0	0	0.995691	NaN	0					A0A087WQ44_S579_M3_1	579	S	A0A087WQ44	RSEVDGGSGPPTPGP	Srcap
			0	0.994678	NaN	0	0	0.995772	NaN	0					A0A087WQ44_S573_M3_1	573	S	A0A087WQ44	LARDDERSEVDGGSG	Srcap
			0	0.994601	NaN	0	0	0.995852	NaN	0					A0A087WNM1_S206_M1_1	206	S	A0A087WNM1	EDRQTPRSPDSTANV	Srgap2	SLIT-ROBO Rho GTPase-activating protein 2
			0	0.995679	NaN	0	0	0.995933	NaN	0					A0A087WSQ1_S65_M1_1	65	S	A0A087WSQ1	EDRQTPRSPDSTANV	Srgap2	SLIT-ROBO Rho GTPase-activating protein 2
			0	0.995757	NaN	0	0	0.996013	NaN	0					Q91Z67_S206_M1_1	206	S	Q91Z67	EDRQTPRSPDSTANV	Srgap2	SLIT-ROBO Rho GTPase-activating protein 2
			0	0.995834	NaN	0	0	0.996093	NaN	0					A0A087WNP6_S63_M1_1	63	S	A0A087WNP6	ARSGDGGSLGSGSRS	Cdv3	Protein CDV3
			0	0.995911	NaN	0	0	0.996174	NaN	0					Q4VAA2_S63_M1_1	63	S	Q4VAA2	ARSGDGGSLGSGSRS	Cdv3	Protein CDV3
			0	0.995988	NaN	0	0	0.996254	NaN	0					Q4VAA2-2_S63_M1_1	63	S	Q4VAA2	ARSGDGGSLGSGSRS	Cdv3	Protein CDV3
			0	0.996065	0.29946	0	0.302278	0.713419	-0.17122	-0.511423					A0A087WNP6_S68_M1_1	68	S	A0A087WNP6	GGSLGSGSRSGDGGS	Cdv3	Protein CDV3
			0	0.996142	0.29946	0	0.302278	0.713539	-0.17122	-0.511423					Q4VAA2_S68_M1_1	68	S	Q4VAA2	GGSLGSGSRSGDGGS	Cdv3	Protein CDV3
			0	0.996219	0.29946	0	0.302278	0.713299	-0.17122	-0.511423					Q4VAA2-2_S68_M1_1	68	S	Q4VAA2	GGSLGSGSRSGDGGS	Cdv3	Protein CDV3
+		JMD_Mido_JMD	1.04528	0.094192	0.59307	1.61804	0	0.996335	1.33491	0					A0A087WNV1_S181_M1_1	181	S	A0A087WNV1	NKGTPSQSPVVGRSQ	Agfg1	Arf-GAP domain and FG repeat-containing protein 1
+		JMD_Mido_JMD	1.04528	0.0941283	0.59307	1.61804	0	0.996415	1.33491	0					A0A087WR52_S178_M1_1	178	S	A0A087WR52	NKGTPSQSPVVGRSQ	Agfg1	Arf-GAP domain and FG repeat-containing protein 1
+		JMD_Mido_JMD	1.04528	0.0941495	0.59307	1.61804	0	0.996496	1.33491	0					A0A087WRL1_S112_M1_1	112	S	A0A087WRL1	NKGTPSQSPVVGRSQ	Agfg1	Arf-GAP domain and FG repeat-containing protein 1
+		JMD_Mido_JMD	1.04528	0.0941072	0.59307	1.61804	0	0.996576	1.33491	0					A0A087WSR7_S181_M1_1	181	S	A0A087WSR7	NKGTPSQSPVVGRSQ	Agfg1	Arf-GAP domain and FG repeat-containing protein 1
+		JMD_Mido_JMD	1.04528	0.0941708	0.59307	1.61804	0	0.996657	1.33491	0					Q8K2K6_S181_M1_1	181	S	Q8K2K6	NKGTPSQSPVVGRSQ	Agfg1	Arf-GAP domain and FG repeat-containing protein 1
+		JMD_Mido_JMD	1.04528	0.0940648	0.59307	1.61804	0	0.996737	1.33491	0					Q8K2K6-1_S181_M1_1	181	S	Q8K2K6	NKGTPSQSPVVGRSQ	Agfg1	Arf-GAP domain and FG repeat-containing protein 1
+		JMD_Mido_JMD	1.04528	0.094086	0.59307	1.61804	0	0.996818	1.33491	0					Q8K2K6-2_S181_M1_1	181	S	Q8K2K6	NKGTPSQSPVVGRSQ	Agfg1	Arf-GAP domain and FG repeat-containing protein 1
+		JMD_Mido_JMD	1.04528	0.0940436	0.59307	1.61804	0	0.996898	1.33491	0					Q8K2K6-3_S181_M1_1	181	S	Q8K2K6	NKGTPSQSPVVGRSQ	Agfg1	Arf-GAP domain and FG repeat-containing protein 1
			0.223581	0.810137	-0.180513	-0.443769	0.264668	0.716621	-0.239298	-0.511887					A0A087WNW3_S75_M1_1	75	S	A0A087WNW3	QNGTLRESDSEHVPR	Ktn1
			0.223581	0.811711	-0.180513	-0.443769	0.264668	0.71505	-0.239298	-0.511887					A0A087WP14_S75_M1_1	75	S	A0A087WP14	QNGTLRESDSEHVPR	Ktn1
			0.223581	0.810399	-0.180513	-0.443769	0.264668	0.714568	-0.239298	-0.511887					A0A087WP48_S75_M1_1	75	S	A0A087WP48	QNGTLRESDSEHVPR	Ktn1
			0.223581	0.813952	-0.180513	-0.443769	0.264668	0.713366	-0.239298	-0.511887					A0A087WP85_S75_M1_1	75	S	A0A087WP85	QNGTLRESDSEHVPR	Ktn1
			0.223581	0.813159	-0.180513	-0.443769	0.264668	0.714327	-0.239298	-0.511887					A0A087WPW5_S75_M1_1	75	S	A0A087WPW5	QNGTLRESDSEHVPR	Ktn1
			0.223581	0.813291	-0.180513	-0.443769	0.264668	0.716742	-0.239298	-0.511887					A0A087WPX0_S75_M1_1	75	S	A0A087WPX0	QNGTLRESDSEHVPR	Ktn1
			0.223581	0.813687	-0.180513	-0.443769	0.264668	0.716379	-0.239298	-0.511887					A0A087WQ25_S75_M1_1	75	S	A0A087WQ25	QNGTLRESDSEHVPR	Ktn1
			0.223581	0.810268	-0.180513	-0.443769	0.264668	0.717106	-0.239298	-0.511887					A0A087WQD0_S75_M1_1	75	S	A0A087WQD0	QNGTLRESDSEHVPR	Ktn1
			0.223581	0.809875	-0.180513	-0.443769	0.264668	0.713726	-0.239298	-0.511887					A0A087WQF8_S75_M1_1	75	S	A0A087WQF8	QNGTLRESDSEHVPR	Ktn1
			0.223581	0.812764	-0.180513	-0.443769	0.264668	0.7165	-0.239298	-0.511887					A0A087WQG4_S75_M1_1	75	S	A0A087WQG4	QNGTLRESDSEHVPR	Ktn1
			0.223581	0.813819	-0.180513	-0.443769	0.264668	0.714207	-0.239298	-0.511887					A0A087WQI3_S75_M1_1	75	S	A0A087WQI3	QNGTLRESDSEHVPR	Ktn1
			0.223581	0.811055	-0.180513	-0.443769	0.264668	0.714809	-0.239298	-0.511887					A0A087WQQ5_S75_M1_1	75	S	A0A087WQQ5	QNGTLRESDSEHVPR	Ktn1
			0.223581	0.81053	-0.180513	-0.443769	0.264668	0.713846	-0.239298	-0.511887					A0A087WRS1_S75_M1_1	75	S	A0A087WRS1	QNGTLRESDSEHVPR	Ktn1
			0.223581	0.809744	-0.180513	-0.443769	0.264668	0.716016	-0.239298	-0.511887					A0A087WS04_S75_M1_1	75	S	A0A087WS04	QNGTLRESDSEHVPR	Ktn1
			0.223581	0.813555	-0.180513	-0.443769	0.264668	0.714087	-0.239298	-0.511887					A0A087WS23_S75_M1_1	75	S	A0A087WS23	QNGTLRESDSEHVPR	Ktn1
			0.223581	0.813028	-0.180513	-0.443769	0.264668	0.714689	-0.239298	-0.511887					A0A087WS29_S75_M1_1	75	S	A0A087WS29	QNGTLRESDSEHVPR	Ktn1
			0.223581	0.813423	-0.180513	-0.443769	0.264668	0.71493	-0.239298	-0.511887					F8VQC7_S75_M1_1	75	S	F8VQC7	QNGTLRESDSEHVPR	Ktn1
			0.223581	0.811448	-0.180513	-0.443769	0.264668	0.715774	-0.239298	-0.511887					Q61595_S75_M1_1	75	S	Q61595	QNGTLRESDSEHVPR
			0.223581	0.81158	-0.180513	-0.443769	0.264668	0.715654	-0.239298	-0.511887					Q61595-10_S75_M1_1	75	S	Q61595	QNGTLRESDSEHVPR
			0.223581	0.811843	-0.180513	-0.443769	0.264668	0.716985	-0.239298	-0.511887					Q61595-11_S75_M1_1	75	S	Q61595	QNGTLRESDSEHVPR
			0.223581	0.811974	-0.180513	-0.443769	0.264668	0.715171	-0.239298	-0.511887					Q61595-12_S75_M1_1	75	S	Q61595	QNGTLRESDSEHVPR
			0.223581	0.810923	-0.180513	-0.443769	0.264668	0.714448	-0.239298	-0.511887					Q61595-13_S75_M1_1	75	S	Q61595	QNGTLRESDSEHVPR
			0.223581	0.811317	-0.180513	-0.443769	0.264668	0.715533	-0.239298	-0.511887					Q61595-14_S75_M1_1	75	S	Q61595	QNGTLRESDSEHVPR
			0.223581	0.812369	-0.180513	-0.443769	0.264668	0.713486	-0.239298	-0.511887					Q61595-15_S75_M1_1	75	S	Q61595	QNGTLRESDSEHVPR
			0.223581	0.812237	-0.180513	-0.443769	0.264668	0.715291	-0.239298	-0.511887					Q61595-16_S75_M1_1	75	S	Q61595	QNGTLRESDSEHVPR
			0.223581	0.810006	-0.180513	-0.443769	0.264668	0.713967	-0.239298	-0.511887					Q61595-2_S75_M1_1	75	S	Q61595	QNGTLRESDSEHVPR
			0.223581	0.812632	-0.180513	-0.443769	0.264668	0.715895	-0.239298	-0.511887					Q61595-3_S75_M1_1	75	S	Q61595	QNGTLRESDSEHVPR
			0.223581	0.810792	-0.180513	-0.443769	0.264668	0.716137	-0.239298	-0.511887					Q61595-4_S75_M1_1	75	S	Q61595	QNGTLRESDSEHVPR
			0.223581	0.811186	-0.180513	-0.443769	0.264668	0.716864	-0.239298	-0.511887					Q61595-5_S75_M1_1	75	S	Q61595	QNGTLRESDSEHVPR
			0.223581	0.8125	-0.180513	-0.443769	0.264668	0.716258	-0.239298	-0.511887					Q61595-6_S75_M1_1	75	S	Q61595	QNGTLRESDSEHVPR
			0.223581	0.812896	-0.180513	-0.443769	0.264668	0.715412	-0.239298	-0.511887					Q61595-7_S75_M1_1	75	S	Q61595	QNGTLRESDSEHVPR
			0.223581	0.810661	-0.180513	-0.443769	0.264668	0.713246	-0.239298	-0.511887					Q61595-8_S75_M1_1	75	S	Q61595	QNGTLRESDSEHVPR
			0.223581	0.812106	-0.180513	-0.443769	0.264668	0.713606	-0.239298	-0.511887					Q61595-9_S75_M1_1	75	S	Q61595	QNGTLRESDSEHVPR
+		JMD_Mido_JMD	2.91065	0.00223089	0.867794	3.45053	1.10837	0.176168	0.349908	1.32147					A0A087WNY4_S62_M1_1	62	S	A0A087WNY4	SVKLEMQSDEECDRQ	Ikzf2	Zinc finger protein Helios
+		JMD_Mido_JMD	2.91065	0.00222974	0.867794	3.45053	1.10837	0.176209	0.349908	1.32147					A0A087WQ51_S56_M1_1	56	S	A0A087WQ51	SVKLEMQSDEECDRQ	Ikzf2	Zinc finger protein Helios
+		JMD_Mido_JMD	2.91065	0.0022286	0.867794	3.45053	1.10837	0.176127	0.349908	1.32147					A0A087WQ74_S56_M1_1	56	S	A0A087WQ74	SVKLEMQSDEECDRQ	Ikzf2	Zinc finger protein Helios
+		JMD_Mido_JMD	2.91065	0.00222632	0.867794	3.45053	1.10837	0.176044	0.349908	1.32147					P81183_S56_M1_1	56	S	P81183	SVKLEMQSDEECDRQ	Ikzf2	Zinc finger protein Helios
+		JMD_Mido_JMD	2.91065	0.00222746	0.867794	3.45053	1.10837	0.176085	0.349908	1.32147					P81183-2_S56_M1_1	56	S	P81183	SVKLEMQSDEECDRQ	Ikzf2	Zinc finger protein Helios
			0	0.996297	NaN	0	0	0.996979	-0.4432	0					A0A087WNY4_S85_M1_1	85	S	A0A087WNY4	RGHDEGSSLEEPLIE	Ikzf2	Zinc finger protein Helios
			0	0.996374	NaN	0	0	0.997059	-0.4432	0					A0A087WQ51_S79_M1_1	79	S	A0A087WQ51	RGHDEGSSLEEPLIE	Ikzf2	Zinc finger protein Helios
			0	0.996451	NaN	0	0	0.994728	-0.4432	0					A0A087WQ74_S79_M1_1	79	S	A0A087WQ74	RGHDEGSSLEEPLIE	Ikzf2	Zinc finger protein Helios
			0	0.996528	NaN	0	0	0.994568	-0.4432	0					P81183_S79_M1_1	79	S	P81183	RGHDEGSSLEEPLIE	Ikzf2	Zinc finger protein Helios
			0	0.996606	NaN	0	0	0.992089	-0.4432	0					P81183-2_S79_M1_1	79	S	P81183	RGHDEGSSLEEPLIE	Ikzf2	Zinc finger protein Helios
+	+	JMD_Mido_JMD;TKD_Mido_TKD	4.24313	0.00088172	3.01605	7.52357	2.10947	0.0042681	2.11383	3.30917					A0A087WNY4_S84_M1_1	84	S	A0A087WNY4	IRGHDEGSSLEEPLI	Ikzf2	Zinc finger protein Helios
+	+	JMD_Mido_JMD;TKD_Mido_TKD	4.24313	0.000886486	3.01605	7.52357	2.10947	0.00427039	2.11383	3.30917					A0A087WQ51_S78_M1_1	78	S	A0A087WQ51	IRGHDEGSSLEEPLI	Ikzf2	Zinc finger protein Helios
+	+	JMD_Mido_JMD;TKD_Mido_TKD	4.24313	0.000891304	3.01605	7.52357	2.10947	0.00427727	2.11383	3.30917					A0A087WQ74_S78_M1_1	78	S	A0A087WQ74	IRGHDEGSSLEEPLI	Ikzf2	Zinc finger protein Helios
+	+	JMD_Mido_JMD;TKD_Mido_TKD	4.24313	0.000896175	3.01605	7.52357	2.10947	0.00427497	2.11383	3.30917					P81183_S78_M1_1	78	S	P81183	IRGHDEGSSLEEPLI	Ikzf2	Zinc finger protein Helios
+	+	JMD_Mido_JMD;TKD_Mido_TKD	4.24313	0.000901099	3.01605	7.52357	2.10947	0.00427268	2.11383	3.30917					P81183-2_S78_M1_1	78	S	P81183	IRGHDEGSSLEEPLI	Ikzf2	Zinc finger protein Helios
+	+	JMD_Mido_JMD;TKD_Mido_TKD	3.97146	0.000682927	-5.60221	-7.73728	3.89423	0	-4.64405	-7.32572					A0A087WNY4_S85_M2_1	85	S	A0A087WNY4	RGHDEGSSLEEPLIE	Ikzf2	Zinc finger protein Helios
+	+	JMD_Mido_JMD;TKD_Mido_TKD	3.97146	0.000695652	-5.60221	-7.73728	3.89423	0	-4.64405	-7.32572					A0A087WNY4_S84_M2_1	84	S	A0A087WNY4	IRGHDEGSSLEEPLI	Ikzf2	Zinc finger protein Helios
+	+	JMD_Mido_JMD;TKD_Mido_TKD	3.97146	0.0007	-5.60221	-7.73728	3.89423	0	-4.64405	-7.32572					A0A087WQ51_S79_M2_1	79	S	A0A087WQ51	RGHDEGSSLEEPLIE	Ikzf2	Zinc finger protein Helios
+	+	JMD_Mido_JMD;TKD_Mido_TKD	3.97146	0.000708861	-5.60221	-7.73728	3.89423	0	-4.64405	-7.32572					A0A087WQ51_S78_M2_1	78	S	A0A087WQ51	IRGHDEGSSLEEPLI	Ikzf2	Zinc finger protein Helios
+	+	JMD_Mido_JMD;TKD_Mido_TKD	3.97146	0.000713376	-5.60221	-7.73728	3.89423	0	-4.64405	-7.32572					A0A087WQ74_S79_M2_1	79	S	A0A087WQ74	RGHDEGSSLEEPLIE	Ikzf2	Zinc finger protein Helios
+	+	JMD_Mido_JMD;TKD_Mido_TKD	3.97146	0.000691358	-5.60221	-7.73728	3.89423	0	-4.64405	-7.32572					A0A087WQ74_S78_M2_1	78	S	A0A087WQ74	IRGHDEGSSLEEPLI	Ikzf2	Zinc finger protein Helios
+	+	JMD_Mido_JMD;TKD_Mido_TKD	3.97146	0.000687117	-5.60221	-7.73728	3.89423	0	-4.64405	-7.32572					P81183_S79_M2_1	79	S	P81183	RGHDEGSSLEEPLIE	Ikzf2	Zinc finger protein Helios
+	+	JMD_Mido_JMD;TKD_Mido_TKD	3.97146	0.000674699	-5.60221	-7.73728	3.89423	0	-4.64405	-7.32572					P81183_S78_M2_1	78	S	P81183	IRGHDEGSSLEEPLI	Ikzf2	Zinc finger protein Helios
+	+	JMD_Mido_JMD;TKD_Mido_TKD	3.97146	0.000678788	-5.60221	-7.73728	3.89423	0	-4.64405	-7.32572					P81183-2_S79_M2_1	79	S	P81183	RGHDEGSSLEEPLIE	Ikzf2	Zinc finger protein Helios
+	+	JMD_Mido_JMD;TKD_Mido_TKD	3.97146	0.000704403	-5.60221	-7.73728	3.89423	0	-4.64405	-7.32572					P81183-2_S78_M2_1	78	S	P81183	IRGHDEGSSLEEPLI	Ikzf2	Zinc finger protein Helios
			0	0.996683	NaN	0	0	0.994488	0.0229588	0					A0A087WNY4_S381_M1_1	381	S	A0A087WNY4	ISRETSDSHENNMDG	Ikzf2	Zinc finger protein Helios
			0	0.99676	NaN	0	0	0.992169	0.0229588	0					A0A087WQ51_S301_M1_1	301	S	A0A087WQ51	ISRETSDSHENNMDG	Ikzf2	Zinc finger protein Helios
			0	0.996837	NaN	0	0	0.992248	0.0229588	0					A0A087WQ74_S303_M1_1	303	S	A0A087WQ74	ISRETSDSHENNMDG	Ikzf2	Zinc finger protein Helios
			0	0.996915	NaN	0	0	0.992328	0.0229588	0					P81183_S375_M1_1	375	S	P81183	ISRETSDSHENNMDG	Ikzf2	Zinc finger protein Helios
			0	0.99514	NaN	0	0	0.992408	0.0229588	0					P81183-2_S349_M1_1	349	S	P81183	ISRETSDSHENNMDG	Ikzf2	Zinc finger protein Helios
			0.268586	0.742526	0.184973	0.481874	0.00122733	1	0.000595093	0.00227643					A0A087WNY4_S439_M1_1	439	S	A0A087WNY4	LNPKRKQSPAYMKED	Ikzf2	Zinc finger protein Helios
			0.268586	0.743017	0.184973	0.481874	0.00122733	1	0.000595093	0.00227643					A0A087WQ51_S359_M1_1	359	S	A0A087WQ51	LNPKRKQSPAYMKED	Ikzf2	Zinc finger protein Helios
			0.268586	0.742648	0.184973	0.481874	0.00122733	1	0.000595093	0.00227643					A0A087WQ74_S361_M1_1	361	S	A0A087WQ74	LNPKRKQSPAYMKED	Ikzf2	Zinc finger protein Helios
			0.268586	0.742894	0.184973	0.481874	0.00122733	1	0.000595093	0.00227643					P81183_S433_M1_1	433	S	P81183	LNPKRKQSPAYMKED	Ikzf2	Zinc finger protein Helios
			0.268586	0.742771	0.184973	0.481874	0.00122733	1	0.000595093	0.00227643					P81183-2_S407_M1_1	407	S	P81183	LNPKRKQSPAYMKED	Ikzf2	Zinc finger protein Helios
			0	0.994447	NaN	0	NaN	1	0	NaN					A0A087WNY4_S381_M3_1	381	S	A0A087WNY4	ISRETSDSHENNMDG	Ikzf2	Zinc finger protein Helios
			0	0.99437	NaN	0	NaN	1	0	NaN					A0A087WNY4_S379_M3_1	379	S	A0A087WNY4	RPISRETSDSHENNM	Ikzf2	Zinc finger protein Helios
			0	0.994293	NaN	0	NaN	1	0	NaN					A0A087WNY4_T378_M3_1	378	T	A0A087WNY4	ERPISRETSDSHENN	Ikzf2	Zinc finger protein Helios
			0	0.992835	NaN	0	NaN	1	0	NaN					A0A087WQ51_S301_M3_1	301	S	A0A087WQ51	ISRETSDSHENNMDG	Ikzf2	Zinc finger protein Helios
			0	0.992758	NaN	0	NaN	1	0	NaN					A0A087WQ51_S299_M3_1	299	S	A0A087WQ51	RPISRETSDSHENNM	Ikzf2	Zinc finger protein Helios
			0	0.992681	NaN	0	NaN	1	0	NaN					A0A087WQ51_T298_M3_1	298	T	A0A087WQ51	ERPISRETSDSHENN	Ikzf2	Zinc finger protein Helios
			0	0.992605	NaN	0	NaN	1	0	NaN					A0A087WQ74_S303_M3_1	303	S	A0A087WQ74	ISRETSDSHENNMDG	Ikzf2	Zinc finger protein Helios
			0	0.992528	NaN	0	NaN	1	0	NaN					A0A087WQ74_S301_M3_1	301	S	A0A087WQ74	RPISRETSDSHENNM	Ikzf2	Zinc finger protein Helios
			0	0.992451	NaN	0	NaN	1	0	NaN					A0A087WQ74_T300_M3_1	300	T	A0A087WQ74	ERPISRETSDSHENN	Ikzf2	Zinc finger protein Helios
			0	0.992298	NaN	0	NaN	1	0	NaN					P81183_S375_M3_1	375	S	P81183	ISRETSDSHENNMDG	Ikzf2	Zinc finger protein Helios
			0	0.991762	NaN	0	NaN	1	0	NaN					P81183_S373_M3_1	373	S	P81183	RPISRETSDSHENNM	Ikzf2	Zinc finger protein Helios
			0	0.992222	NaN	0	NaN	1	0	NaN					P81183_T372_M3_1	372	T	P81183	ERPISRETSDSHENN	Ikzf2	Zinc finger protein Helios
			0	0.992145	NaN	0	NaN	1	0	NaN					P81183-2_S349_M3_1	349	S	P81183	ISRETSDSHENNMDG	Ikzf2	Zinc finger protein Helios
			0	0.992069	NaN	0	NaN	1	0	NaN					P81183-2_S347_M3_1	347	S	P81183	RPISRETSDSHENNM	Ikzf2	Zinc finger protein Helios
			0	0.991992	NaN	0	NaN	1	0	NaN					P81183-2_T346_M3_1	346	T	P81183	ERPISRETSDSHENN	Ikzf2	Zinc finger protein Helios
+	+	JMD_Mido_JMD;TKD_Mido_TKD	2.74875	0.00188563	0.992891	3.4669	1.48281	0.0577623	0.755878	2.02121					A0A087WNZ7_S312_M1_1	312	S	A0A087WNZ7	STKKRSESPPAELPS	Trip12	E3 ubiquitin-protein ligase TRIP12
+	+	JMD_Mido_JMD;TKD_Mido_TKD	2.74875	0.0018866	0.992891	3.4669	1.48281	0.0577435	0.755878	2.02121					G5E870_S312_M1_1	312	S	G5E870	STKKRSESPPAELPS	Trip12	E3 ubiquitin-protein ligase TRIP12
+	+	JMD_Mido_JMD;TKD_Mido_TKD	2.92144	0.00092365	-2.26721	-4.59033	3.92952	0	-3.16263	-6.89938					A0A087WNZ7_S312_M2_1	312	S	A0A087WNZ7	STKKRSESPPAELPS	Trip12	E3 ubiquitin-protein ligase TRIP12
+	+	JMD_Mido_JMD;TKD_Mido_TKD	2.92144	0.000924511	-2.26721	-4.59033	3.92952	0	-3.16263	-6.89938					A0A087WNZ7_S310_M2_1	310	S	A0A087WNZ7	RKSTKKRSESPPAEL	Trip12	E3 ubiquitin-protein ligase TRIP12
+	+	JMD_Mido_JMD;TKD_Mido_TKD	2.92144	0.000925373	-2.26721	-4.59033	3.92952	0	-3.16263	-6.89938					G5E870_S312_M2_1	312	S	G5E870	STKKRSESPPAELPS	Trip12	E3 ubiquitin-protein ligase TRIP12
+	+	JMD_Mido_JMD;TKD_Mido_TKD	2.92144	0.000926237	-2.26721	-4.59033	3.92952	0	-3.16263	-6.89938					G5E870_S310_M2_1	310	S	G5E870	RKSTKKRSESPPAEL	Trip12	E3 ubiquitin-protein ligase TRIP12
			0.925408	0.171571	-0.3792	-1.22944	0.427899	0.518456	-0.264742	-0.705444					A0A087WNZ7_S991_M1_1	991	S	A0A087WNZ7	RDDSLDLSPQGRLSD	Trip12	E3 ubiquitin-protein ligase TRIP12
			0.925408	0.171535	-0.3792	-1.22944	0.427899	0.51855	-0.264742	-0.705444					G5E870_S1024_M1_1	1024	S	G5E870	RDDSLDLSPQGRLSD	Trip12	E3 ubiquitin-protein ligase TRIP12
+		JMD_Mido_JMD	2.66208	0.00180022	1.25692	4.50129	0.656947	0.324925	0.331997	0.984892					A0A087WNZ7_S77_M1_1	77	S	A0A087WNZ7	RGVKRSASPDYNRTN	Trip12	E3 ubiquitin-protein ligase TRIP12
+		JMD_Mido_JMD	2.66208	0.00180121	1.25692	4.50129	0.656947	0.324859	0.331997	0.984892					G5E870_S77_M1_1	77	S	G5E870	RGVKRSASPDYNRTN	Trip12	E3 ubiquitin-protein ligase TRIP12
			0	0.991915	NaN	0	NaN	1	0	NaN					A0A087WNZ7_T1377_M1_1	1377	T	A0A087WNZ7	AEDERESTDDESNPL	Trip12	E3 ubiquitin-protein ligase TRIP12
			0	0.991839	NaN	0	NaN	1	0	NaN					G5E870_T1410_M1_1	1410	T	G5E870	AEDERESTDDESNPL	Trip12	E3 ubiquitin-protein ligase TRIP12
			0	0.992911	NaN	0	0	0.992488	NaN	0					A0A087WNZ7_S1376_M1_1	1376	S	A0A087WNZ7	QAEDERESTDDESNP	Trip12	E3 ubiquitin-protein ligase TRIP12
			0	0.992375	NaN	0	0	0.992568	NaN	0					G5E870_S1409_M1_1	1409	S	G5E870	QAEDERESTDDESNP	Trip12	E3 ubiquitin-protein ligase TRIP12
			0	0.992988	NaN	0	0.231444	0.734882	-0.325784	-0.511447					A0A087WNZ7_S1427_M1_1	1427	S	A0A087WNZ7	QTAPTKTSPRNAKKH	Trip12	E3 ubiquitin-protein ligase TRIP12
			0	0.993755	NaN	0	0.231444	0.734759	-0.325784	-0.511447					G5E870_S1460_M1_1	1460	S	G5E870	QTAPTKTSPRNAKKH	Trip12	E3 ubiquitin-protein ligase TRIP12
+		JMD_Mido_JMD	1.37946	0.0506673	0.651667	1.84854	0.418392	0.571408	0.206536	0.647892					A0A087WNZ7_S1016_M1_1	1016	S	A0A087WNZ7	GPRRPKYSPPRDDDK	Trip12	E3 ubiquitin-protein ligase TRIP12
+		JMD_Mido_JMD	1.37946	0.0506545	0.651667	1.84854	0.418392	0.57151	0.206536	0.647892					G5E870_S1049_M1_1	1049	S	G5E870	GPRRPKYSPPRDDDK	Trip12	E3 ubiquitin-protein ligase TRIP12
			0	0.994217	NaN	0	0	0.992647	NaN	0					A0A087WNZ7_S997_M1_1	997	S	A0A087WNZ7	LSPQGRLSDVLKRKR	Trip12	E3 ubiquitin-protein ligase TRIP12
			0	0.99414	NaN	0	0	0.992727	NaN	0					G5E870_S1030_M1_1	1030	S	G5E870	LSPQGRLSDVLKRKR	Trip12	E3 ubiquitin-protein ligase TRIP12
			0	0.994063	NaN	0	0	0.992807	NaN	0					A0A087WNZ7_S997_M2_1	997	S	A0A087WNZ7	LSPQGRLSDVLKRKR	Trip12	E3 ubiquitin-protein ligase TRIP12
			0	0.993986	NaN	0	0	0.992887	NaN	0					A0A087WNZ7_S991_M2_1	991	S	A0A087WNZ7	RDDSLDLSPQGRLSD	Trip12	E3 ubiquitin-protein ligase TRIP12
			0	0.993909	NaN	0	0	0.992967	NaN	0					G5E870_S1030_M2_1	1030	S	G5E870	LSPQGRLSDVLKRKR	Trip12	E3 ubiquitin-protein ligase TRIP12
			0	0.993832	NaN	0	0	0.993047	NaN	0					G5E870_S1024_M2_1	1024	S	G5E870	RDDSLDLSPQGRLSD	Trip12	E3 ubiquitin-protein ligase TRIP12
			0	0.993679	NaN	0	0	0.993127	NaN	0					A0A087WNZ7_S1322_M2_1	1322	S	A0A087WNZ7	EDSDDDGSDEEIDES	Trip12	E3 ubiquitin-protein ligase TRIP12
			0	0.993141	NaN	0	0	0.993207	NaN	0					A0A087WNZ7_S1317_M2_1	1317	S	A0A087WNZ7	VREDDEDSDDDGSDE	Trip12	E3 ubiquitin-protein ligase TRIP12
			0	0.993602	NaN	0	0	0.993287	NaN	0					G5E870_S1355_M2_1	1355	S	G5E870	EDSDDDGSDEEIDES	Trip12	E3 ubiquitin-protein ligase TRIP12
			0	0.993525	NaN	0	0	0.993367	NaN	0					G5E870_S1350_M2_1	1350	S	G5E870	VREDDEDSDDDGSDE	Trip12	E3 ubiquitin-protein ligase TRIP12
			0	0.993448	NaN	0	NaN	1	0	NaN					A0A087WNZ7_S1329_M2_1	1329	S	A0A087WNZ7	SDEEIDESLAAQFLN	Trip12	E3 ubiquitin-protein ligase TRIP12
			0	0.993372	NaN	0	NaN	1	0	NaN					G5E870_S1362_M2_1	1362	S	G5E870	SDEEIDESLAAQFLN	Trip12	E3 ubiquitin-protein ligase TRIP12
+	+	JMD_Mido_JMD;TKD_Mido_TKD	3.03998	0.00154421	1.29438	4.12953	1.38591	0.0557747	0.997096	2.05697					A0A087WP74_S910_M1_1	910	S	A0A087WP74	EIVAEVKSPCDSQIP	2810474O19Rik;Kiaa1551	Uncharacterized protein KIAA1551
+	+	JMD_Mido_JMD;TKD_Mido_TKD	3.03998	0.001542	1.29438	4.12953	1.38591	0.0558117	0.997096	2.05697					Q5DTW7_S910_M1_1	910	S	Q5DTW7	EIVAEVKSPCDSQIP	2810474O19Rik;Kiaa1551	Uncharacterized protein KIAA1551
+	+	JMD_Mido_JMD;TKD_Mido_TKD	3.03998	0.0015431	1.29438	4.12953	1.38591	0.0557932	0.997096	2.05697					Q5DTW7-3_S910_M1_1	910	S	Q5DTW7	EIVAEVKSPCDSQIP	2810474O19Rik;Kiaa1551	Uncharacterized protein KIAA1551
			0	0.993295	NaN	0	0	0.993447	NaN	0					A0A087WPA4_T119_M2_1	119	T	A0A087WPA4	NHDSPPHTPTRRSDN	2310022A10Rik
			0	0.993218	NaN	0	0	0.993527	NaN	0					A0A087WPA4_S115_M2_1	115	S	A0A087WPA4	ANSLNHDSPPHTPTR	2310022A10Rik
			0	0.996992	NaN	0	0	0.993607	NaN	0					A0A087WRI8_T145_M2_1	145	T	A0A087WRI8	NHDSPPHTPTRRSDN	2310022A10Rik
			0	0.993065	NaN	0	0	0.993687	NaN	0					A0A087WRI8_S141_M2_1	141	S	A0A087WRI8	ANSLNHDSPPHTPTR	2310022A10Rik
			0	0.997069	NaN	0	0	0.993767	NaN	0					A0A087WSU8_T42_M2_1	42	T	A0A087WSU8	NHDSPPHTPTRRSDN	2310022A10Rik
			0	0.998541	NaN	0	0	0.993847	NaN	0					A0A087WSU8_S38_M2_1	38	S	A0A087WSU8	ANSLNHDSPPHTPTR	2310022A10Rik
			0	1	NaN	0	0	0.993927	NaN	0					A0A0R4J2B5_T139_M2_1	139	T	A0A0R4J2B5	NHDSPPHTPTRRSDN
			0	1	NaN	0	0	0.994007	NaN	0					A0A0R4J2B5_S135_M2_1	135	S	A0A0R4J2B5	ANSLNHDSPPHTPTR
			0	1	NaN	0	0	0.994087	NaN	0					G5E8E3_T145_M2_1	145	T	G5E8E3	NHDSPPHTPTRRSDN	2310022A10Rik
			0	1	NaN	0	0	0.994167	NaN	0					G5E8E3_S141_M2_1	141	S	G5E8E3	ANSLNHDSPPHTPTR	2310022A10Rik
			0	1	NaN	0	0	0.994247	NaN	0					Q8R3Y5_T145_M2_1	145	T	Q8R3Y5	NHDSPPHTPTRRSDN
			0	1	NaN	0	0	0.994327	NaN	0					Q8R3Y5_S141_M2_1	141	S	Q8R3Y5	ANSLNHDSPPHTPTR
			0	1	NaN	0	0	0.994407	NaN	0					Q8R3Y5-2_T139_M2_1	139	T	Q8R3Y5	NHDSPPHTPTRRSDN
			0	1	NaN	0	0	0.99714	NaN	0					Q8R3Y5-2_S135_M2_1	135	S	Q8R3Y5	ANSLNHDSPPHTPTR
			0	1	NaN	0	0	0.99722	NaN	0					Q8R3Y5-3_T139_M2_1	139	T	Q8R3Y5	NHDSPPHTPTRRSDN
			0	1	NaN	0	0	0.997301	NaN	0					Q8R3Y5-3_S135_M2_1	135	S	Q8R3Y5	ANSLNHDSPPHTPTR
			0	1	-0.700102	0	0	0.997382	NaN	0					A0A087WPA7_S647_M1_1	647	S	A0A087WPA7	KIKQEVESPTEKSGN	Myb	Transcriptional activator Myb
			0	1	-0.700102	0	0	1	NaN	0					P06876_S528_M1_1	528	S	P06876	KIKQEVESPTEKSGN	Myb	Transcriptional activator Myb
+		JMD_Mido_JMD	3.27963	0.00160508	1.21589	4.33071	0.894507	0.17895	0.509766	1.31266					A0A087WPL5_S136_M1_1	136	S	A0A087WPL5	VESSGYGSPGPTWDR	Dhx9
+		JMD_Mido_JMD	3.27963	0.0016038	1.21589	4.33071	0.894507	0.178908	0.509766	1.31266					O70133_S136_M1_1	136	S	O70133	VESSGYGSPGPTWDR
			NaN	1	0	NaN	0	1	NaN	0					A0A087WPR9_S288_M1_1	288	S	A0A087WPR9	SEDLDQQSLPSEPEE	Fam134a	Protein FAM134A
			NaN	1	0	NaN	0	1	NaN	0					Q6NS82_S339_M1_1	339	S	Q6NS82	SEDLDQQSLPSEPEE	Fam134a	Protein FAM134A
			NaN	1	0	NaN	0	1	NaN	0					Q6NS82-2_S113_M1_1	113	S	Q6NS82	SEDLDQQSLPSEPEE	Fam134a	Protein FAM134A
			NaN	1	0	NaN	0	1	NaN	0					Q6NS82-3_S339_M1_1	339	S	Q6NS82	SEDLDQQSLPSEPEE	Fam134a	Protein FAM134A
			0.0430312	1	0.0383351	0.0934658	0.215516	0.831799	0.139752	0.38936					A0A087WPT7_S132_M1_1	132	S	A0A087WPT7	PPDDRDASDVEDEKP	Inppl1	Phosphatidylinositol 3,4,5-trisphosphate 5-phosphatase 2
			0.0430312	1	0.0383351	0.0934658	0.215516	0.831932	0.139752	0.38936					Q6P549_S132_M1_1	132	S	Q6P549	PPDDRDASDVEDEKP	Inppl1	Phosphatidylinositol 3,4,5-trisphosphate 5-phosphatase 2
			NaN	1	0	NaN	0	1	NaN	0					A0A087WQ84_S108_M1_1	108	S	A0A087WQ84	TLPLAAGSDHPLPRA	Fbxl19	F-box/LRR-repeat protein 19
			NaN	1	0	NaN	0	1	NaN	0					Q6PB97_S400_M1_1	400	S	Q6PB97	TLPLAAGSDHPLPRA	Fbxl19	F-box/LRR-repeat protein 19
			NaN	1	0	NaN	0	1	NaN	0					Q6PB97-2_S357_M1_1	357	S	Q6PB97	TLPLAAGSDHPLPRA	Fbxl19	F-box/LRR-repeat protein 19
			NaN	1	0	NaN	0	1	NaN	0					Q6PB97-3_S284_M1_1	284	S	Q6PB97	TLPLAAGSDHPLPRA	Fbxl19	F-box/LRR-repeat protein 19
+	+	JMD_Mido_JMD;TKD_Mido_TKD	1.07568	0.0812259	0.642692	2.14914	1.12112	0.0848828	0.997719	2.1066					A0A087WQ84_S96_M1_1	96	S	A0A087WQ84	VVRPPPRSPEPDTLP	Fbxl19	F-box/LRR-repeat protein 19
+	+	JMD_Mido_JMD;TKD_Mido_TKD	1.07568	0.0812571	0.642692	2.14914	1.12112	0.0849081	0.997719	2.1066					Q6PB97_S388_M1_1	388	S	Q6PB97	VVRPPPRSPEPDTLP	Fbxl19	F-box/LRR-repeat protein 19
+	+	JMD_Mido_JMD;TKD_Mido_TKD	1.07568	0.0812401	0.642692	2.14914	1.12112	0.0849335	0.997719	2.1066					Q6PB97-2_S345_M1_1	345	S	Q6PB97	VVRPPPRSPEPDTLP	Fbxl19	F-box/LRR-repeat protein 19
+	+	JMD_Mido_JMD;TKD_Mido_TKD	1.07568	0.0812732	0.642692	2.14914	1.12112	0.0849588	0.997719	2.1066					Q6PB97-3_S272_M1_1	272	S	Q6PB97	VVRPPPRSPEPDTLP	Fbxl19	F-box/LRR-repeat protein 19
			0	1	NaN	0	NaN	1	0	NaN					A0A087WQ84_T101_M1_1	101	T	A0A087WQ84	PRSPEPDTLPLAAGS	Fbxl19	F-box/LRR-repeat protein 19
			0	1	NaN	0	NaN	1	0	NaN					Q6PB97_T393_M1_1	393	T	Q6PB97	PRSPEPDTLPLAAGS	Fbxl19	F-box/LRR-repeat protein 19
			0	1	NaN	0	NaN	1	0	NaN					Q6PB97-2_T350_M1_1	350	T	Q6PB97	PRSPEPDTLPLAAGS	Fbxl19	F-box/LRR-repeat protein 19
			0	1	NaN	0	NaN	1	0	NaN					Q6PB97-3_T277_M1_1	277	T	Q6PB97	PRSPEPDTLPLAAGS	Fbxl19	F-box/LRR-repeat protein 19
+	+	JMD_Mido_JMD;TKD_Mido_TKD	1.36611	0.0614783	-0.546946	-1.74274	1.79808	0.0317932	-0.804286	-2.35211					A0A087WQF1_S1126_M1_1	1126	S	A0A087WQF1	IEKFSFRSQEDLNEP	Clasp1
+	+	JMD_Mido_JMD;TKD_Mido_TKD	1.36611	0.0614631	-0.546946	-1.74274	1.79808	0.0317814	-0.804286	-2.35211					E9Q6L0_S1110_M1_1	1110	S	E9Q6L0	IEKFSFRSQEDLNEP	Clasp1
	+	TKD_Mido_TKD	0.0267852	1	0.0424984	0.0660688	1.3942	0.0364895	-1.80686	-2.27738					A0A087WQF1_S600_M1_1	600	S	A0A087WQF1	GSLQRSRSDIDVNAA	Clasp1
	+	TKD_Mido_TKD	0.0267852	1	0.0424984	0.0660688	1.3942	0.0364764	-1.80686	-2.27738					E9Q6L0_S600_M1_1	600	S	E9Q6L0	GSLQRSRSDIDVNAA	Clasp1
+		JMD_Mido_JMD	1.4749	0.0474139	0.625206	1.90759	0.711519	0.31331	0.309111	0.99212					A0A087WQF1_S692_M1_1	692	S	A0A087WQF1	VSQSQPGSRSSSPGK	Clasp1
+		JMD_Mido_JMD	1.4749	0.0474016	0.625206	1.90759	0.711519	0.313246	0.309111	0.99212					E9Q6L0_S676_M1_1	676	S	E9Q6L0	VSQSQPGSRSSSPGK	Clasp1
			0	1	NaN	0	0	1	NaN	0					A0A087WQF1_T667_M2_1	667	T	A0A087WQF1	RQSSGSTTNVASTPS	Clasp1
			0	1	NaN	0	0	1	NaN	0					A0A087WQF1_T666_M2_1	666	T	A0A087WQF1	RRQSSGSTTNVASTP	Clasp1
			0	1	NaN	0	0	1	NaN	0					E9Q6L0_T651_M2_1	651	T	E9Q6L0	RQSSGSTTNVASTPS	Clasp1
			0	1	NaN	0	0	1	NaN	0					E9Q6L0_T650_M2_1	650	T	E9Q6L0	RRQSSGSTTNVASTP	Clasp1
			0	1	-0.530217	0	0	1	NaN	0					A0A087WQF1_S662_M1_1	662	S	A0A087WQF1	RIRTRRQSSGSTTNV	Clasp1
			0	1	-0.530217	0	0	1	NaN	0					E9Q6L0_S646_M1_1	646	S	E9Q6L0	RIRTRRQSSGSTTNV	Clasp1
			0	1	NaN	0	NaN	1	0	NaN					A0A087WQF1_S665_M1_1	665	S	A0A087WQF1	TRRQSSGSTTNVAST	Clasp1
			0	1	NaN	0	NaN	1	0	NaN					E9Q6L0_S649_M1_1	649	S	E9Q6L0	TRRQSSGSTTNVAST	Clasp1
			0.844741	0.113244	-0.863461	-1.50276	0.321555	0.658016	-0.217362	-0.576122					A0A087WQF1_S1153_M1_1	1153	S	A0A087WQF1	SRDGGAASPATEGRG	Clasp1
			0.844741	0.113268	-0.863461	-1.50276	0.321555	0.658129	-0.217362	-0.576122					E9Q6L0_S1137_M1_1	1137	S	E9Q6L0	SRDGGAASPATEGRG	Clasp1
			0	1	NaN	0	0	1	1.2702	0					A0A087WQF1_S1060_M1_1	1060	S	A0A087WQF1	SSNTGVGSPSNTIGR	Clasp1
			0	1	NaN	0	0	1	1.2702	0					E9Q6L0_S1044_M1_1	1044	S	E9Q6L0	SSNTGVGSPSNTIGR	Clasp1
			0	1	2.90149	0	0.893747	0.121675	-1.10284	-2.05305					A0A087WQF1_S764_M1_1	764	S	A0A087WQF1	VNAMRVLSTSTDLEA	Clasp1
			0	1	2.90149	0	0.893747	0.121661	-1.10284	-2.05305					E9Q6L0_S748_M1_1	748	S	E9Q6L0	VNAMRVLSTSTDLEA	Clasp1
			0	1	NaN	0	NaN	1	0	NaN					A0A087WQF1_T767_M2_1	767	T	A0A087WQF1	MRVLSTSTDLEAAVA	Clasp1
			0	1	NaN	0	NaN	1	0	NaN					A0A087WQF1_S764_M2_1	764	S	A0A087WQF1	VNAMRVLSTSTDLEA	Clasp1
			0	1	NaN	0	NaN	1	0	NaN					E9Q6L0_T751_M2_1	751	T	E9Q6L0	MRVLSTSTDLEAAVA	Clasp1
			0	1	NaN	0	NaN	1	0	NaN					E9Q6L0_S748_M2_1	748	S	E9Q6L0	VNAMRVLSTSTDLEA	Clasp1
			NaN	1	0	NaN	0	1	NaN	0					A0A087WQF1_S792_M1_1	792	S	A0A087WQF1	YEPYGMYSDDDANSD	Clasp1
			NaN	1	0	NaN	0	1	NaN	0					E9Q6L0_S776_M1_1	776	S	E9Q6L0	YEPYGMYSDDDANSD	Clasp1
			0	0.999938	NaN	0	NaN	1	0	NaN					A0A087WQF1_T1209_M1_1	1209	T	A0A087WQF1	TINTYDKTALKEAVF	Clasp1
			0	0.999861	NaN	0	NaN	1	0	NaN					E9Q6L0_T1193_M1_1	1193	T	E9Q6L0	TINTYDKTALKEAVF	Clasp1
			0	0.999783	-0.946955	0	NaN	1	0	NaN					A0A087WQN7_S1385_M1_1	1385	S	A0A087WQN7	EADLSPQSFAMKGTR	Xrn1
			0	0.998308	-0.946955	0	NaN	1	0	NaN					F8VQ87_S1385_M1_1	1385	S	F8VQ87	EADLSPQSFAMKGTR	Xrn1
			0	0.99823	-0.946955	0	NaN	1	0	NaN					P97789_S1385_M1_1	1385	S	P97789	EADLSPQSFAMKGTR
			0	0.998153	-0.946955	0	NaN	1	0	NaN					P97789-2_S1385_M1_1	1385	S	P97789	EADLSPQSFAMKGTR
			0	0.998075	-0.946955	0	NaN	1	0	NaN					P97789-3_S1385_M1_1	1385	S	P97789	EADLSPQSFAMKGTR
			0	0.997998	NaN	0	0	1	1.96954	0					A0A087WQN7_S1382_M1_1	1382	S	A0A087WQN7	PPDEADLSPQSFAMK	Xrn1
			0	0.997921	NaN	0	0	1	1.96954	0					F8VQ87_S1382_M1_1	1382	S	F8VQ87	PPDEADLSPQSFAMK	Xrn1
			0	0.997766	NaN	0	0	1	1.96954	0					P97789_S1382_M1_1	1382	S	P97789	PPDEADLSPQSFAMK
			0	0.997224	NaN	0	0	1	1.96954	0					P97789-2_S1382_M1_1	1382	S	P97789	PPDEADLSPQSFAMK
			0	0.997688	NaN	0	0	1	1.96954	0					P97789-3_S1382_M1_1	1382	S	P97789	PPDEADLSPQSFAMK
			0.826949	0.144802	-0.627515	-1.34059	0.330491	0.609345	0.277192	0.612652					A0A087WQQ3_S41_M1_1	41	S	A0A087WQQ3	DGLEIVVSPRSLHSE	Rnf2	E3 ubiquitin-protein ligase RING2
			0.826949	0.144741	-0.627515	-1.34059	0.330491	0.609559	0.277192	0.612652					A0A087WRE9_S41_M1_1	41	S	A0A087WRE9	DGLEIVVSPRSLHSE	Rnf2	E3 ubiquitin-protein ligase RING2
			0.826949	0.144771	-0.627515	-1.34059	0.330491	0.609452	0.277192	0.612652					Q9CQJ4_S41_M1_1	41	S	Q9CQJ4	DGLEIVVSPRSLHSE	Rnf2	E3 ubiquitin-protein ligase RING2
			0	0.997611	-1.67843	0	NaN	1	0	NaN					A0A087WQS2_S445_M2_1	445	S	A0A087WQS2	NAEEESESEAEEGD_	Bzw1	Basic leucine zipper and W2 domain-containing protein 1
			0	0.997533	-1.67843	0	NaN	1	0	NaN					A0A087WQS2_S443_M2_1	443	S	A0A087WQS2	LKNAEEESESEAEEG	Bzw1	Basic leucine zipper and W2 domain-containing protein 1
			0	0.997456	-1.67843	0	NaN	1	0	NaN					Q9CQC6_S413_M2_1	413	S	Q9CQC6	NAEEESESEAEEGD_	Bzw1	Basic leucine zipper and W2 domain-containing protein 1
			0	0.997379	-1.67843	0	NaN	1	0	NaN					Q9CQC6_S411_M2_1	411	S	Q9CQC6	LKNAEEESESEAEEG	Bzw1	Basic leucine zipper and W2 domain-containing protein 1
			0.59905	0.314012	0.368179	0.943239	0.475104	0.459159	0.301357	0.777745					A0A087WQT6_S208_M1_1	208	S	A0A087WQT6	SSTERRMSLEGREEL	Casp8	Caspase-8;Caspase-8 subunit p10;Caspase-8 subunit p18
			0.59905	0.314071	0.368179	0.943239	0.475104	0.459073	0.301357	0.777745					O89110_S188_M1_1	188	S	O89110	SSTERRMSLEGREEL	Casp8	Caspase-8;Caspase-8 subunit p10;Caspase-8 subunit p18
+		JMD_Mido_JMD	1.86925	0.0106136	-1.15673	-2.6617	0.05015	1	-0.0723011	-0.119413					A0A087WQT6_S233_M1_1	233	S	A0A087WQT6	KMAELCDSPREQDSE	Casp8	Caspase-8;Caspase-8 subunit p10;Caspase-8 subunit p18
+		JMD_Mido_JMD	1.86925	0.0106174	-1.15673	-2.6617	0.05015	1	-0.0723011	-0.119413					O89110_S213_M1_1	213	S	O89110	KMAELCDSPREQDSE	Casp8	Caspase-8;Caspase-8 subunit p10;Caspase-8 subunit p18
			0	0.997301	2.06458	0	NaN	1	0	NaN					A0A087WR05_S35_M2_1	35	S	A0A087WR05	TPPSTALSPGKMSEA	Runx1
			0	0.998385	2.06458	0	NaN	1	0	NaN					A0A087WR05_T28_M2_1	28	T	A0A087WR05	ASTSRRFTPPSTALS	Runx1
			0	0.997843	2.06458	0	NaN	1	0	NaN					G3UWD2_S21_M2_1	21	S	G3UWD2	TPPSTALSPGKMSEA	Runx1
			0	0.998463	2.06458	0	NaN	1	0	NaN					G3UWD2_T14_M2_1	14	T	G3UWD2	ASTSRRFTPPSTALS	Runx1
			0	0.999239	2.06458	0	NaN	1	0	NaN					G3X9W7_S21_M2_1	21	S	G3X9W7	TPPSTALSPGKMSEA	Runx1
			0	0.999705	2.06458	0	NaN	1	0	NaN					G3X9W7_T14_M2_1	14	T	G3X9W7	ASTSRRFTPPSTALS	Runx1
			0	0.999627	2.06458	0	NaN	1	0	NaN					Q03347_S21_M2_1	21	S	Q03347	TPPSTALSPGKMSEA
			0	0.99955	2.06458	0	NaN	1	0	NaN					Q03347_T14_M2_1	14	T	Q03347	ASTSRRFTPPSTALS
			0	0.999472	2.06458	0	NaN	1	0	NaN					Q03347-2_S21_M2_1	21	S	Q03347	TPPSTALSPGKMSEA
			0	0.999394	2.06458	0	NaN	1	0	NaN					Q03347-2_T14_M2_1	14	T	Q03347	ASTSRRFTPPSTALS
			0	0.999317	2.06458	0	NaN	1	0	NaN					Q03347-3_S21_M2_1	21	S	Q03347	TPPSTALSPGKMSEA
			0	0.999161	2.06458	0	NaN	1	0	NaN					Q03347-3_T14_M2_1	14	T	Q03347	ASTSRRFTPPSTALS
			0	0.998618	2.06458	0	NaN	1	0	NaN					Q03347-4_S35_M2_1	35	S	Q03347	TPPSTALSPGKMSEA
			0	0.999084	2.06458	0	NaN	1	0	NaN					Q03347-4_T28_M2_1	28	T	Q03347	ASTSRRFTPPSTALS
			0	0.999006	2.06458	0	NaN	1	0	NaN					Q03347-5_S21_M2_1	21	S	Q03347	TPPSTALSPGKMSEA
			0	0.998928	2.06458	0	NaN	1	0	NaN					Q03347-5_T14_M2_1	14	T	Q03347	ASTSRRFTPPSTALS
			0	0.998851	2.06458	0	NaN	1	0	NaN					Q3UM65_S35_M2_1	35	S	Q3UM65	TPPSTALSPGKMSEA	Runx1
			0	0.998773	2.06458	0	NaN	1	0	NaN					Q3UM65_T28_M2_1	28	T	Q3UM65	ASTSRRFTPPSTALS	Runx1
+		JMD_Mido_JMD	1.73235	0.0226667	-0.788778	-2.27818	0.257078	0.779022	-0.142379	-0.435698					A0A087WR75_S601_M1_1	601	S	A0A087WR75	SRRKRSKSEDMDSVE	Atf7ip	Activating transcription factor 7-interacting protein 1
+		JMD_Mido_JMD	1.73235	0.0226734	-0.788778	-2.27818	0.257078	0.779149	-0.142379	-0.435698					Q7TT18_S593_M1_1	593	S	Q7TT18	SRRKRSKSEDMDSVE	Atf7ip	Activating transcription factor 7-interacting protein 1
			0.206587	0.881924	0.118348	0.361431	0.528182	0.42545	0.292198	0.821915					A0A087WR75_S120_M1_1	120	S	A0A087WR75	DLNSEALSPSITCDL	Atf7ip	Activating transcription factor 7-interacting protein 1
			0.206587	0.881784	0.118348	0.361431	0.528182	0.425531	0.292198	0.821915					Q7TT18_S112_M1_1	112	S	Q7TT18	DLNSEALSPSITCDL	Atf7ip	Activating transcription factor 7-interacting protein 1
			0.560456	0.279144	0.614299	1.00435	0.889837	0.105719	2.19404	1.62941					A0A087WR75_S122_M3_1	122	S	A0A087WR75	NSEALSPSITCDLSS	Atf7ip	Activating transcription factor 7-interacting protein 1
			0.560456	0.279359	0.614299	1.00435	0.889837	0.105661	2.19404	1.62941					A0A087WR75_S120_M3_1	120	S	A0A087WR75	DLNSEALSPSITCDL	Atf7ip	Activating transcription factor 7-interacting protein 1
			0.560456	0.279305	0.614299	1.00435	0.889837	0.105632	2.19404	1.62941					A0A087WR75_S116_M3_1	116	S	A0A087WR75	NKQEDLNSEALSPSI	Atf7ip	Activating transcription factor 7-interacting protein 1
			0.560456	0.279198	0.614299	1.00435	0.889837	0.10569	2.19404	1.62941					Q7TT18_S114_M3_1	114	S	Q7TT18	NSEALSPSITCDLSS	Atf7ip	Activating transcription factor 7-interacting protein 1
			0.560456	0.279251	0.614299	1.00435	0.889837	0.105604	2.19404	1.62941					Q7TT18_S112_M3_1	112	S	Q7TT18	DLNSEALSPSITCDL	Atf7ip	Activating transcription factor 7-interacting protein 1
			0.560456	0.27909	0.614299	1.00435	0.889837	0.105748	2.19404	1.62941					Q7TT18_S108_M3_1	108	S	Q7TT18	NKQEDLNSEALSPSI	Atf7ip	Activating transcription factor 7-interacting protein 1
			0	0.998696	NaN	0	NaN	1	0	NaN					A0A087WR75_S599_M1_1	599	S	A0A087WR75	EFSRRKRSKSEDMDS	Atf7ip	Activating transcription factor 7-interacting protein 1
			0	0.997147	NaN	0	NaN	1	0	NaN					Q7TT18_S591_M1_1	591	S	Q7TT18	EFSRRKRSKSEDMDS	Atf7ip	Activating transcription factor 7-interacting protein 1
			0	0.991686	NaN	0	NaN	1	0	NaN					A0A087WR75_S389_M1_1	389	S	A0A087WR75	DEGNKVNSNVVEKEE	Atf7ip	Activating transcription factor 7-interacting protein 1
			0	0.991609	NaN	0	NaN	1	0	NaN					Q7TT18_S381_M1_1	381	S	Q7TT18	DEGNKVNSNVVEKEE	Atf7ip	Activating transcription factor 7-interacting protein 1
			NaN	1	0	NaN	0	1	NaN	0					A0A087WRL6_S69_M1_1	69	S	A0A087WRL6	GRHERSCSAEQPSEF	Gm14325
			NaN	1	0	NaN	0	1	NaN	0					A2ARR7_S70_M1_1	70	S	A2ARR7	GRHERSCSAEQPSEF	Gm14412
			NaN	1	0	NaN	0	1	NaN	0					A2ART0_S70_M1_1	70	S	A2ART0	GRHERSCSAEQPSEF	Gm6710
			NaN	1	0	NaN	0	1	NaN	0					A2ART4_S70_M1_1	70	S	A2ART4	GRHERSCSAEQPSEF	Gm14434
			NaN	1	0	NaN	0	1	NaN	0					A2ARW1_S70_M1_1	70	S	A2ARW1	GRHERSCSAEQPSEF	Gm14410
			NaN	1	0	NaN	0	0.999968	NaN	0					A2ARW8_S70_M1_1	70	S	A2ARW8	GRHERSCSAEQPSEF	Gm14399
			NaN	1	0	NaN	0	0.999887	NaN	0					A2ARX1_S38_M1_1	38	S	A2ARX1	GRHERSCSAEQPSEF	Gm14391
			NaN	1	0	NaN	0	0.999806	NaN	0					A2AW67_S70_M1_1	70	S	A2AW67	GRHERSCSAEQPSEF	Gm14325
			NaN	1	0	NaN	0	0.997462	NaN	0					A2BE23_S70_M1_1	70	S	A2BE23	GRHERSCSAEQPSEF	Gm14305
			NaN	1	0	NaN	0	0.997543	NaN	0					A2BFG5_S70_M1_1	70	S	A2BFG5	GRHERSCSAEQPSEF	Gm14326
			NaN	1	0	NaN	0	0.997624	NaN	0					F7CEW8_S69_M1_1	69	S	F7CEW8	GRHERSCSAEQPSEF	Gm4631
			0.00237933	1	-0.00388312	-0.00602942	0.0414086	1	-0.111781	-0.108473					A0A087WRM8_S193_M1_1	193	S	A0A087WRM8	SLDFARYSDDGNRET	2310035C23Rik
			0.00237933	1	-0.00388312	-0.00602942	0.0414086	1	-0.111781	-0.108473					A0A087WSS1_S193_M1_1	193	S	A0A087WSS1	SLDFARYSDDGNRET	2310035C23Rik
			0.00237933	1	-0.00388312	-0.00602942	0.0414086	1	-0.111781	-0.108473					E9QM90_S193_M1_1	193	S	E9QM90	SLDFARYSDDGNRET	2310035C23Rik
			0.00237933	1	-0.00388312	-0.00602942	0.0414086	1	-0.111781	-0.108473					G3X9J4_S193_M1_1	193	S	G3X9J4	SLDFARYSDDGNRET	2310035C23Rik
			0.00237933	1	-0.00388312	-0.00602942	0.0414086	1	-0.111781	-0.108473					Q148V7_S193_M1_1	193	S	Q148V7	SLDFARYSDDGNRET
			0.00237933	1	-0.00388312	-0.00602942	0.0414086	1	-0.111781	-0.108473					Q148V7-2_S193_M1_1	193	S	Q148V7	SLDFARYSDDGNRET
			0.00237933	1	-0.00388312	-0.00602942	0.0414086	1	-0.111781	-0.108473					Q148V7-3_S161_M1_1	161	S	Q148V7	SLDFARYSDDGNRET
+		JMD_Mido_JMD	1.44283	0.0310034	-0.964179	-2.34823	0.664092	0.22645	-0.782058	-1.45119					A0A087WRM8_S180_M1_1	180	S	A0A087WRM8	GQLNRAGSISTLDSL	2310035C23Rik
+		JMD_Mido_JMD	1.44283	0.0310296	-0.964179	-2.34823	0.664092	0.226542	-0.782058	-1.45119					A0A087WSS1_S180_M1_1	180	S	A0A087WSS1	GQLNRAGSISTLDSL	2310035C23Rik
+		JMD_Mido_JMD	1.44283	0.0309772	-0.964179	-2.34823	0.664092	0.22641	-0.782058	-1.45119					E9QM90_S180_M1_1	180	S	E9QM90	GQLNRAGSISTLDSL	2310035C23Rik
+		JMD_Mido_JMD	1.44283	0.0309947	-0.964179	-2.34823	0.664092	0.226329	-0.782058	-1.45119					G3X9J4_S180_M1_1	180	S	G3X9J4	GQLNRAGSISTLDSL	2310035C23Rik
+		JMD_Mido_JMD	1.44283	0.0310208	-0.964179	-2.34823	0.664092	0.226377	-0.782058	-1.45119					Q148V7_S180_M1_1	180	S	Q148V7	GQLNRAGSISTLDSL
+		JMD_Mido_JMD	1.44283	0.0310121	-0.964179	-2.34823	0.664092	0.226497	-0.782058	-1.45119					Q148V7-2_S180_M1_1	180	S	Q148V7	GQLNRAGSISTLDSL
+		JMD_Mido_JMD	1.44283	0.0309859	-0.964179	-2.34823	0.664092	0.226576	-0.782058	-1.45119					Q148V7-3_S148_M1_1	148	S	Q148V7	GQLNRAGSISTLDSL
			0	0.991533	NaN	0	0	0.997704	NaN	0					A0A087WRM8_T183_M2_1	183	T	A0A087WRM8	NRAGSISTLDSLDFA	2310035C23Rik
			0	0.984698	NaN	0	0	0.997785	NaN	0					A0A087WRM8_S180_M2_1	180	S	A0A087WRM8	GQLNRAGSISTLDSL	2310035C23Rik
			0	0.984623	NaN	0	0	0.997866	NaN	0					A0A087WSS1_T183_M2_1	183	T	A0A087WSS1	NRAGSISTLDSLDFA	2310035C23Rik
			0	0.984548	NaN	0	0	0.997946	NaN	0					A0A087WSS1_S180_M2_1	180	S	A0A087WSS1	GQLNRAGSISTLDSL	2310035C23Rik
			0	0.984472	NaN	0	0	0.998027	NaN	0					E9QM90_T183_M2_1	183	T	E9QM90	NRAGSISTLDSLDFA	2310035C23Rik
			0	0.984397	NaN	0	0	0.998108	NaN	0					E9QM90_S180_M2_1	180	S	E9QM90	GQLNRAGSISTLDSL	2310035C23Rik
			0	0.984322	NaN	0	0	0.998188	NaN	0					G3X9J4_T183_M2_1	183	T	G3X9J4	NRAGSISTLDSLDFA	2310035C23Rik
			0	0.984171	NaN	0	0	0.998269	NaN	0					G3X9J4_S180_M2_1	180	S	G3X9J4	GQLNRAGSISTLDSL	2310035C23Rik
			0	0.983644	NaN	0	0	0.99835	NaN	0					Q148V7_T183_M2_1	183	T	Q148V7	NRAGSISTLDSLDFA
			0	0.984096	NaN	0	0	0.998431	NaN	0					Q148V7_S180_M2_1	180	S	Q148V7	GQLNRAGSISTLDSL
			0	0.98402	NaN	0	0	0.998512	NaN	0					Q148V7-2_T183_M2_1	183	T	Q148V7	NRAGSISTLDSLDFA
			0	0.983945	NaN	0	0	0.998592	NaN	0					Q148V7-2_S180_M2_1	180	S	Q148V7	GQLNRAGSISTLDSL
			0	0.98387	NaN	0	0	0.998673	NaN	0					Q148V7-3_T151_M2_1	151	T	Q148V7	NRAGSISTLDSLDFA
			0	0.983794	NaN	0	0	0.998754	NaN	0					Q148V7-3_S148_M2_1	148	S	Q148V7	GQLNRAGSISTLDSL
			0	0.983719	NaN	0	0	0.998835	NaN	0					A0A087WRM8_S186_M2_1	186	S	A0A087WRM8	GSISTLDSLDFARYS	2310035C23Rik
			0	0.984774	NaN	0	0	0.998916	NaN	0					A0A087WSS1_S186_M2_1	186	S	A0A087WSS1	GSISTLDSLDFARYS	2310035C23Rik
			0	0.984246	NaN	0	0	0.998997	NaN	0					E9QM90_S186_M2_1	186	S	E9QM90	GSISTLDSLDFARYS	2310035C23Rik
			0	0.984849	NaN	0	0	0.999078	NaN	0					G3X9J4_S186_M2_1	186	S	G3X9J4	GSISTLDSLDFARYS	2310035C23Rik
			0	0.985604	NaN	0	0	0.999158	NaN	0					Q148V7_S186_M2_1	186	S	Q148V7	GSISTLDSLDFARYS
			0	0.986058	NaN	0	0	0.999239	NaN	0					Q148V7-2_S186_M2_1	186	S	Q148V7	GSISTLDSLDFARYS
			0	0.985982	NaN	0	0	0.99932	NaN	0					Q148V7-3_S154_M2_1	154	S	Q148V7	GSISTLDSLDFARYS
			0	0.985907	NaN	0	0	0.999401	NaN	0					A0A087WRM8_S186_M3_1	186	S	A0A087WRM8	GSISTLDSLDFARYS	2310035C23Rik
			0	0.985831	NaN	0	0	0.999482	NaN	0					A0A087WRM8_T183_M3_1	183	T	A0A087WRM8	NRAGSISTLDSLDFA	2310035C23Rik
			0	0.985755	NaN	0	0	0.999563	NaN	0					A0A087WRM8_S180_M3_1	180	S	A0A087WRM8	GQLNRAGSISTLDSL	2310035C23Rik
			0	0.98568	NaN	0	0	0.999644	NaN	0					A0A087WSS1_S186_M3_1	186	S	A0A087WSS1	GSISTLDSLDFARYS	2310035C23Rik
			0	0.985529	NaN	0	0	0.999725	NaN	0					A0A087WSS1_T183_M3_1	183	T	A0A087WSS1	NRAGSISTLDSLDFA	2310035C23Rik
			0	0.985	NaN	0	0	0.994648	NaN	0					A0A087WSS1_S180_M3_1	180	S	A0A087WSS1	GQLNRAGSISTLDSL	2310035C23Rik
			0	0.985453	NaN	0	0	0.991929	NaN	0					E9QM90_S186_M3_1	186	S	E9QM90	GSISTLDSLDFARYS	2310035C23Rik
			0	0.985378	NaN	0	0	0.984254	NaN	0					E9QM90_T183_M3_1	183	T	E9QM90	NRAGSISTLDSLDFA	2310035C23Rik
			0	0.985302	NaN	0	0	0.99185	NaN	0					E9QM90_S180_M3_1	180	S	E9QM90	GQLNRAGSISTLDSL	2310035C23Rik
			0	0.985227	NaN	0	0	0.984411	NaN	0					G3X9J4_S186_M3_1	186	S	G3X9J4	GSISTLDSLDFARYS	2310035C23Rik
			0	0.985151	NaN	0	0	0.98449	NaN	0					G3X9J4_T183_M3_1	183	T	G3X9J4	NRAGSISTLDSLDFA	2310035C23Rik
			0	0.985076	NaN	0	0	0.984568	NaN	0					G3X9J4_S180_M3_1	180	S	G3X9J4	GQLNRAGSISTLDSL	2310035C23Rik
			0	0.984925	NaN	0	0	0.984647	NaN	0					Q148V7_S186_M3_1	186	S	Q148V7	GSISTLDSLDFARYS
			0	0.983493	NaN	0	0	0.984725	NaN	0					Q148V7_T183_M3_1	183	T	Q148V7	NRAGSISTLDSLDFA
			0	0.982216	NaN	0	0	0.984804	NaN	0					Q148V7_S180_M3_1	180	S	Q148V7	GQLNRAGSISTLDSL
			0	0.983418	NaN	0	0	0.984883	NaN	0					Q148V7-2_S186_M3_1	186	S	Q148V7	GSISTLDSLDFARYS
			0	0.981991	NaN	0	0	0.984961	NaN	0					Q148V7-2_T183_M3_1	183	T	Q148V7	NRAGSISTLDSLDFA
			0	0.981916	NaN	0	0	0.98504	NaN	0					Q148V7-2_S180_M3_1	180	S	Q148V7	GQLNRAGSISTLDSL
			0	0.981841	NaN	0	0	0.985118	NaN	0					Q148V7-3_S154_M3_1	154	S	Q148V7	GSISTLDSLDFARYS
			0	0.981766	NaN	0	0	0.985197	NaN	0					Q148V7-3_T151_M3_1	151	T	Q148V7	NRAGSISTLDSLDFA
			0	0.981691	NaN	0	0	0.985276	NaN	0					Q148V7-3_S148_M3_1	148	S	Q148V7	GQLNRAGSISTLDSL
			1.42682	0.135369	0.270108	1.34069	0.0570394	1	0.0336599	0.109185					A0A087WRQ4_S2_M1_1	2	S	A0A087WRQ4	______MSDQEAKPS	Sumo1	Small ubiquitin-related modifier 1
			1.42682	0.13534	0.270108	1.34069	0.0570394	1	0.0336599	0.109185					P63166_S2_M1_1	2	S	P63166	______MSDQEAKPS	Sumo1	Small ubiquitin-related modifier 1
+	+	JMD_Mido_JMD;TKD_Mido_TKD	3.31169	0.000686825	1.65924	4.83299	2.14101	0.0133716	0.894813	2.75795					A0A087WRZ5_S183_M1_1	183	S	A0A087WRZ5	KLPNSKQSPDEPLRS	Tardbp	TAR DNA-binding protein 43
+	+	JMD_Mido_JMD;TKD_Mido_TKD	3.31169	0.000683136	1.65924	4.83299	2.14101	0.0133949	0.894813	2.75795					Q6VYI4_S183_M1_1	183	S	Q6VYI4	KLPNSKQSPDEPLRS	Tardbp	TAR DNA-binding protein 43
+	+	JMD_Mido_JMD;TKD_Mido_TKD	3.31169	0.000685345	1.65924	4.83299	2.14101	0.0133774	0.894813	2.75795					Q6VYI5_S183_M1_1	183	S	Q6VYI5	KLPNSKQSPDEPLRS	Tardbp	TAR DNA-binding protein 43
+	+	JMD_Mido_JMD;TKD_Mido_TKD	3.31169	0.000686084	1.65924	4.83299	2.14101	0.013389	0.894813	2.75795					Q8BLD4_S183_M1_1	183	S	Q8BLD4	KLPNSKQSPDEPLRS	Tardbp	TAR DNA-binding protein 43
+	+	JMD_Mido_JMD;TKD_Mido_TKD	3.31169	0.000684607	1.65924	4.83299	2.14101	0.0133832	0.894813	2.75795					Q8R0B4_S183_M1_1	183	S	Q8R0B4	KLPNSKQSPDEPLRS	Tardbp	TAR DNA-binding protein 43
+	+	JMD_Mido_JMD;TKD_Mido_TKD	3.31169	0.000683871	1.65924	4.83299	2.14101	0.0134007	0.894813	2.75795					Q921F2_S183_M1_1	183	S	Q921F2	KLPNSKQSPDEPLRS	Tardbp	TAR DNA-binding protein 43
+	+	JMD_Mido_JMD;TKD_Mido_TKD	3.06462	0.000782288	-2.9649	-5.07968	3.74336	0	-2.57281	-6.20303					A0A087WS46_S65_M1_1	65	S	A0A087WS46	DDIDLFGSDDEEESE	Eef1b;Eef1b2	Elongation factor 1-beta
+	+	JMD_Mido_JMD;TKD_Mido_TKD	3.06462	0.000781327	-2.9649	-5.07968	3.74336	0	-2.57281	-6.20303					O70251_S106_M1_1	106	S	O70251	DDIDLFGSDDEEESE	Eef1b;Eef1b2	Elongation factor 1-beta
			0	0.981616	-3.4514	0	0	0.985354	NaN	0					A0A087WS46_S71_M1_1	71	S	A0A087WS46	GSDDEEESEEAKKLR	Eef1b;Eef1b2	Elongation factor 1-beta
			0	0.981466	-3.4514	0	0	0.985433	NaN	0					O70251_S112_M1_1	112	S	O70251	GSDDEEESEEAKKLR	Eef1b;Eef1b2	Elongation factor 1-beta
			0	0.980942	-0.0316505	0	0	0.985512	NaN	0					A0A087WS46_S49_M1_1	49	S	A0A087WS46	SVEDTTGSGAADAKD	Eef1b;Eef1b2	Elongation factor 1-beta
			0	0.981391	-0.0316505	0	0	0.985591	NaN	0					O70251_S90_M1_1	90	S	O70251	SVEDTTGSGAADAKD	Eef1b;Eef1b2	Elongation factor 1-beta
			0	0.981316	NaN	0	0	0.985669	NaN	0					A0A087WS46_S65_M2_1	65	S	A0A087WS46	DDIDLFGSDDEEESE	Eef1b;Eef1b2	Elongation factor 1-beta
			0	0.981242	NaN	0	0	0.985748	NaN	0					A0A087WS46_S49_M2_1	49	S	A0A087WS46	SVEDTTGSGAADAKD	Eef1b;Eef1b2	Elongation factor 1-beta
			0	0.981167	NaN	0	0	0.985827	NaN	0					O70251_S106_M2_1	106	S	O70251	DDIDLFGSDDEEESE	Eef1b;Eef1b2	Elongation factor 1-beta
			0	0.981092	NaN	0	0	0.985906	NaN	0					O70251_S90_M2_1	90	S	O70251	SVEDTTGSGAADAKD	Eef1b;Eef1b2	Elongation factor 1-beta
			0	0.981017	-0.288981	0	0	0.985984	NaN	0					A0A087WSP5_S733_M1_1	733	S	A0A087WSP5	TDNLLPMSPEEFDEM	Stat1	Signal transducer and activator of transcription
			0	0.982066	-0.288981	0	0	0.986063	NaN	0					P42225_S727_M1_1	727	S	P42225	TDNLLPMSPEEFDEM
			0	0.981541	-0.288981	0	0	0.986142	NaN	0					Q8C3V4_S727_M1_1	727	S	Q8C3V4	TDNLLPMSPEEFDEM	Stat1	Signal transducer and activator of transcription
			1.00899	0.128772	0.436346	1.44044	0.401339	0.416407	-1.00366	-0.836117					A0A087WST2_S370_M1_1	370	S	A0A087WST2	SKGKEKDSPFKPKLY	Rbbp5	Retinoblastoma-binding protein 5
			1.00899	0.128745	0.436346	1.44044	0.401339	0.416327	-1.00366	-0.836117					A0A0R4J2B6_S497_M1_1	497	S	A0A0R4J2B6	SKGKEKDSPFKPKLY
			1.00899	0.128717	0.436346	1.44044	0.401339	0.416487	-1.00366	-0.836117					Q8BX09_S497_M1_1	497	S	Q8BX09	SKGKEKDSPFKPKLY	Rbbp5	Retinoblastoma-binding protein 5
			0.0157304	1	0.00784183	0.0291872	0.136974	0.955725	0.123852	0.282376					A0A0A0MQ79_S1220_M1_1	1220	S	A0A0A0MQ79	SETRSESSDFEVVPK	Prrc2c	Protein PRRC2C
			0.0157304	1	0.00784183	0.0291872	0.136974	0.955872	0.123852	0.282376					Q3TLH4_S1222_M1_1	1222	S	Q3TLH4	SETRSESSDFEVVPK	Prrc2c	Protein PRRC2C
			0.0157304	1	0.00784183	0.0291872	0.136974	0.955578	0.123852	0.282376					Q3TLH4-5_S1222_M1_1	1222	S	Q3TLH4	SETRSESSDFEVVPK	Prrc2c	Protein PRRC2C
			0.0157304	1	0.00784183	0.0291872	0.136974	0.95543	0.123852	0.282376					S4R2J9_S1220_M1_1	1220	S	S4R2J9	SETRSESSDFEVVPK	Prrc2c	Protein PRRC2C
			0	0.982141	NaN	0	0	0.986221	NaN	0					A0A0A0MQ79_S1217_M1_1	1217	S	A0A0A0MQ79	REESETRSESSDFEV	Prrc2c	Protein PRRC2C
			0	0.982892	NaN	0	0	0.9863	NaN	0					Q3TLH4_S1219_M1_1	1219	S	Q3TLH4	REESETRSESSDFEV	Prrc2c	Protein PRRC2C
			0	0.983343	NaN	0	0	0.986378	NaN	0					Q3TLH4-5_S1219_M1_1	1219	S	Q3TLH4	REESETRSESSDFEV	Prrc2c	Protein PRRC2C
			0	0.983268	NaN	0	0	0.986457	NaN	0					S4R2J9_S1217_M1_1	1217	S	S4R2J9	REESETRSESSDFEV	Prrc2c	Protein PRRC2C
			0	0.983192	NaN	0	0	0.986536	NaN	0					A0A0A0MQ79_S1220_M2_1	1220	S	A0A0A0MQ79	SETRSESSDFEVVPK	Prrc2c	Protein PRRC2C
			0	0.983117	NaN	0	0	0.986615	NaN	0					A0A0A0MQ79_S1217_M2_1	1217	S	A0A0A0MQ79	REESETRSESSDFEV	Prrc2c	Protein PRRC2C
			0	0.983042	NaN	0	0	0.984333	NaN	0					Q3TLH4_S1222_M2_1	1222	S	Q3TLH4	SETRSESSDFEVVPK	Prrc2c	Protein PRRC2C
			0	0.982967	NaN	0	0	0.984175	NaN	0					Q3TLH4_S1219_M2_1	1219	S	Q3TLH4	REESETRSESSDFEV	Prrc2c	Protein PRRC2C
			0	0.982817	NaN	0	0	0.981748	NaN	0					Q3TLH4-5_S1222_M2_1	1222	S	Q3TLH4	SETRSESSDFEVVPK	Prrc2c	Protein PRRC2C
			0	0.982291	NaN	0	0	0.984097	NaN	0					Q3TLH4-5_S1219_M2_1	1219	S	Q3TLH4	REESETRSESSDFEV	Prrc2c	Protein PRRC2C
			0	0.982742	NaN	0	0	0.981826	NaN	0					S4R2J9_S1220_M2_1	1220	S	S4R2J9	SETRSESSDFEVVPK	Prrc2c	Protein PRRC2C
			0	0.982666	NaN	0	0	0.981904	NaN	0					S4R2J9_S1217_M2_1	1217	S	S4R2J9	REESETRSESSDFEV	Prrc2c	Protein PRRC2C
+	+	JMD_Mido_JMD;TKD_Mido_TKD	3.78245	0.00104167	-2.04847	-5.91016	3.15644	0.000898291	-1.36504	-4.34759					A0A0A0MQ79_S851_M1_1	851	S	A0A0A0MQ79	EQKFLSRSLEDVKPR	Prrc2c	Protein PRRC2C
+	+	JMD_Mido_JMD;TKD_Mido_TKD	3.78245	0.0010352	-2.04847	-5.91016	3.15644	0.000897561	-1.36504	-4.34759					Q3TLH4_S853_M1_1	853	S	Q3TLH4	EQKFLSRSLEDVKPR	Prrc2c	Protein PRRC2C
+	+	JMD_Mido_JMD;TKD_Mido_TKD	3.78245	0.00103734	-2.04847	-5.91016	3.15644	0.000896832	-1.36504	-4.34759					Q3TLH4-5_S853_M1_1	853	S	Q3TLH4	EQKFLSRSLEDVKPR	Prrc2c	Protein PRRC2C
+	+	JMD_Mido_JMD;TKD_Mido_TKD	3.78245	0.0010395	-2.04847	-5.91016	3.15644	0.000896104	-1.36504	-4.34759					S4R2J9_S851_M1_1	851	S	S4R2J9	EQKFLSRSLEDVKPR	Prrc2c	Protein PRRC2C
			0.0969282	1	-0.0690072	-0.191409	0.238131	0.851723	-0.101941	-0.375597					A0A0A0MQ79_T2632_M1_1	2632	T	A0A0A0MQ79	PIGGRSTTPTSSPFR	Prrc2c	Protein PRRC2C
			0.0969282	1	-0.0690072	-0.191409	0.238131	0.851995	-0.101941	-0.375597					Q3TLH4_T2634_M1_1	2634	T	Q3TLH4	PIGGRSTTPTSSPFR	Prrc2c	Protein PRRC2C
			0.0969282	1	-0.0690072	-0.191409	0.238131	0.851859	-0.101941	-0.375597					Q3TLH4-5_T2634_M1_1	2634	T	Q3TLH4	PIGGRSTTPTSSPFR	Prrc2c	Protein PRRC2C
			0.0969282	1	-0.0690072	-0.191409	0.238131	0.852131	-0.101941	-0.375597					S4R2J9_T2632_M1_1	2632	T	S4R2J9	PIGGRSTTPTSSPFR	Prrc2c	Protein PRRC2C
+		JMD_Mido_JMD	2.26011	0.00389661	-1.15812	-3.09888	0.0586738	1	0.0474417	0.122959					A0A0A0MQ79_S753_M1_1	753	S	A0A0A0MQ79	RRDQMEGSPNSSESF	Prrc2c	Protein PRRC2C
+		JMD_Mido_JMD	2.26011	0.00389992	-1.15812	-3.09888	0.0586738	1	0.0474417	0.122959					Q3TLH4_S755_M1_1	755	S	Q3TLH4	RRDQMEGSPNSSESF	Prrc2c	Protein PRRC2C
+		JMD_Mido_JMD	2.26011	0.00390157	-1.15812	-3.09888	0.0586738	1	0.0474417	0.122959					Q3TLH4-5_S755_M1_1	755	S	Q3TLH4	RRDQMEGSPNSSESF	Prrc2c	Protein PRRC2C
+		JMD_Mido_JMD	2.26011	0.00389826	-1.15812	-3.09888	0.0586738	1	0.0474417	0.122959					S4R2J9_S753_M1_1	753	S	S4R2J9	RRDQMEGSPNSSESF	Prrc2c	Protein PRRC2C
			NaN	1	0	NaN	0	0.981982	NaN	0					A0A0A0MQ79_S1220_M3_1	1220	S	A0A0A0MQ79	SETRSESSDFEVVPK	Prrc2c	Protein PRRC2C
			NaN	1	0	NaN	0	0.98206	NaN	0					A0A0A0MQ79_S1219_M3_1	1219	S	A0A0A0MQ79	ESETRSESSDFEVVP	Prrc2c	Protein PRRC2C
			NaN	1	0	NaN	0	0.982139	NaN	0					A0A0A0MQ79_S1217_M3_1	1217	S	A0A0A0MQ79	REESETRSESSDFEV	Prrc2c	Protein PRRC2C
			NaN	1	0	NaN	0	0.982217	NaN	0					Q3TLH4_S1222_M3_1	1222	S	Q3TLH4	SETRSESSDFEVVPK	Prrc2c	Protein PRRC2C
			NaN	1	0	NaN	0	0.982295	NaN	0					Q3TLH4_S1221_M3_1	1221	S	Q3TLH4	ESETRSESSDFEVVP	Prrc2c	Protein PRRC2C
			NaN	1	0	NaN	0	0.982373	NaN	0					Q3TLH4_S1219_M3_1	1219	S	Q3TLH4	REESETRSESSDFEV	Prrc2c	Protein PRRC2C
			NaN	1	0	NaN	0	0.982451	NaN	0					Q3TLH4-5_S1222_M3_1	1222	S	Q3TLH4	SETRSESSDFEVVPK	Prrc2c	Protein PRRC2C
			NaN	1	0	NaN	0	0.98253	NaN	0					Q3TLH4-5_S1221_M3_1	1221	S	Q3TLH4	ESETRSESSDFEVVP	Prrc2c	Protein PRRC2C
			NaN	1	0	NaN	0	0.982608	NaN	0					Q3TLH4-5_S1219_M3_1	1219	S	Q3TLH4	REESETRSESSDFEV	Prrc2c	Protein PRRC2C
			NaN	1	0	NaN	0	0.982686	NaN	0					S4R2J9_S1220_M3_1	1220	S	S4R2J9	SETRSESSDFEVVPK	Prrc2c	Protein PRRC2C
			NaN	1	0	NaN	0	0.982764	NaN	0					S4R2J9_S1219_M3_1	1219	S	S4R2J9	ESETRSESSDFEVVP	Prrc2c	Protein PRRC2C
			NaN	1	0	NaN	0	0.982843	NaN	0					S4R2J9_S1217_M3_1	1217	S	S4R2J9	REESETRSESSDFEV	Prrc2c	Protein PRRC2C
			0	0.982591	NaN	0	0	0.982921	NaN	0					A0A0A0MQ79_S1219_M2_1	1219	S	A0A0A0MQ79	ESETRSESSDFEVVP	Prrc2c	Protein PRRC2C
			0	0.982516	NaN	0	0	0.982999	NaN	0					Q3TLH4_S1221_M2_1	1221	S	Q3TLH4	ESETRSESSDFEVVP	Prrc2c	Protein PRRC2C
			0	0.982441	NaN	0	0	0.983078	NaN	0					Q3TLH4-5_S1221_M2_1	1221	S	Q3TLH4	ESETRSESSDFEVVP	Prrc2c	Protein PRRC2C
			0	0.982366	NaN	0	0	0.983156	NaN	0					S4R2J9_S1219_M2_1	1219	S	S4R2J9	ESETRSESSDFEVVP	Prrc2c	Protein PRRC2C
			0	0.986133	NaN	0	0	0.983234	NaN	0					A0A0A0MQ79_S902_M2_1	902	S	A0A0A0MQ79	KRSVSHGSNHAQNAE	Prrc2c	Protein PRRC2C
			0	0.986209	NaN	0	0	0.983313	NaN	0					A0A0A0MQ79_S899_M2_1	899	S	A0A0A0MQ79	PARKRSVSHGSNHAQ	Prrc2c	Protein PRRC2C
			0	0.986285	NaN	0	0	0.983391	NaN	0					Q3TLH4_S904_M2_1	904	S	Q3TLH4	KRSVSHGSNHAQNAE	Prrc2c	Protein PRRC2C
			0	0.987648	NaN	0	0	0.983469	NaN	0					Q3TLH4_S901_M2_1	901	S	Q3TLH4	PARKRSVSHGSNHAQ	Prrc2c	Protein PRRC2C
			0	0.990158	NaN	0	0	0.983548	NaN	0					Q3TLH4-5_S904_M2_1	904	S	Q3TLH4	KRSVSHGSNHAQNAE	Prrc2c	Protein PRRC2C
			0	0.990082	NaN	0	0	0.983626	NaN	0					Q3TLH4-5_S901_M2_1	901	S	Q3TLH4	PARKRSVSHGSNHAQ	Prrc2c	Protein PRRC2C
			0	0.990006	NaN	0	0	0.983705	NaN	0					S4R2J9_S902_M2_1	902	S	S4R2J9	KRSVSHGSNHAQNAE	Prrc2c	Protein PRRC2C
			0	0.98993	NaN	0	0	0.983783	NaN	0					S4R2J9_S899_M2_1	899	S	S4R2J9	PARKRSVSHGSNHAQ	Prrc2c	Protein PRRC2C
			NaN	1	0	NaN	0	0.983862	NaN	0					A0A0A0MQ79_S1240_M3_1	1240	S	A0A0A0MQ79	GSETDTDSEVHESAS	Prrc2c	Protein PRRC2C
			NaN	1	0	NaN	0	0.98394	NaN	0					A0A0A0MQ79_T1238_M3_1	1238	T	A0A0A0MQ79	QRGSETDTDSEVHES	Prrc2c	Protein PRRC2C
			NaN	1	0	NaN	0	0.984019	NaN	0					A0A0A0MQ79_T1236_M3_1	1236	T	A0A0A0MQ79	RRQRGSETDTDSEVH	Prrc2c	Protein PRRC2C
			NaN	1	0	NaN	0	0.986694	NaN	0					Q3TLH4_S1242_M3_1	1242	S	Q3TLH4	GSETDTDSEVHESAS	Prrc2c	Protein PRRC2C
			NaN	1	0	NaN	0	0.986773	NaN	0					Q3TLH4_T1240_M3_1	1240	T	Q3TLH4	QRGSETDTDSEVHES	Prrc2c	Protein PRRC2C
			NaN	1	0	NaN	0	0.986852	NaN	0					Q3TLH4_T1238_M3_1	1238	T	Q3TLH4	RRQRGSETDTDSEVH	Prrc2c	Protein PRRC2C
			NaN	1	0	NaN	0	0.986931	NaN	0					Q3TLH4-5_S1242_M3_1	1242	S	Q3TLH4	GSETDTDSEVHESAS	Prrc2c	Protein PRRC2C
			NaN	1	0	NaN	0	0.989622	NaN	0					Q3TLH4-5_T1240_M3_1	1240	T	Q3TLH4	QRGSETDTDSEVHES	Prrc2c	Protein PRRC2C
			NaN	1	0	NaN	0	0.989701	NaN	0					Q3TLH4-5_T1238_M3_1	1238	T	Q3TLH4	RRQRGSETDTDSEVH	Prrc2c	Protein PRRC2C
			NaN	1	0	NaN	0	0.989781	NaN	0					S4R2J9_S1240_M3_1	1240	S	S4R2J9	GSETDTDSEVHESAS	Prrc2c	Protein PRRC2C
			NaN	1	0	NaN	0	0.98986	NaN	0					S4R2J9_T1238_M3_1	1238	T	S4R2J9	QRGSETDTDSEVHES	Prrc2c	Protein PRRC2C
			NaN	1	0	NaN	0	0.98994	NaN	0					S4R2J9_T1236_M3_1	1236	T	S4R2J9	RRQRGSETDTDSEVH	Prrc2c	Protein PRRC2C
			0	0.989854	NaN	0	0	0.990019	-0.870438	0					A0A0A0MQ79_S100_M1_1	100	S	A0A0A0MQ79	EEKAPEVSPAQPKPG	Prrc2c	Protein PRRC2C
			0	0.989777	NaN	0	0	0.990099	-0.870438	0					Q3TLH4_S102_M1_1	102	S	Q3TLH4	EEKAPEVSPAQPKPG	Prrc2c	Protein PRRC2C
			0	0.989625	NaN	0	0	0.990178	-0.870438	0					Q3TLH4-5_S102_M1_1	102	S	Q3TLH4	EEKAPEVSPAQPKPG	Prrc2c	Protein PRRC2C
			0	0.989092	NaN	0	0	0.990257	-0.870438	0					S4R2J9_S100_M1_1	100	S	S4R2J9	EEKAPEVSPAQPKPG	Prrc2c	Protein PRRC2C
			0	0.989549	NaN	0	0	0.990337	-0.700206	0					A0A0A0MQ80_S272_M1_1	272	S	A0A0A0MQ80	VLLDVTQSPRDGSGL	Spata5	Spermatogenesis-associated protein 5
			0	0.989473	NaN	0	0	0.990416	-0.700206	0					A0A0G2JFY0_S273_M1_1	273	S	A0A0G2JFY0	VLLDVTQSPRDGSGL
			0	0.989397	NaN	0	0	0.990496	-0.700206	0					Q3UMC0_S273_M1_1	273	S	Q3UMC0	VLLDVTQSPRDGSGL	Spata5	Spermatogenesis-associated protein 5
			NaN	1	0	NaN	0	0.990575	NaN	0					A0A0A0MQ80_T270_M1_1	270	T	A0A0A0MQ80	GEVLLDVTQSPRDGS	Spata5	Spermatogenesis-associated protein 5
			NaN	1	0	NaN	0	0.989543	NaN	0					A0A0G2JFY0_T271_M1_1	271	T	A0A0G2JFY0	GEVLLDVTQSPRDGS
			NaN	1	0	NaN	0	0.990655	NaN	0					Q3UMC0_T271_M1_1	271	T	Q3UMC0	GEVLLDVTQSPRDGS	Spata5	Spermatogenesis-associated protein 5
			0	0.98932	NaN	0	0	0.990814	NaN	0					A0A0A0MQ80_S272_M2_1	272	S	A0A0A0MQ80	VLLDVTQSPRDGSGL	Spata5	Spermatogenesis-associated protein 5
			0	0.989244	NaN	0	0	0.990894	NaN	0					A0A0A0MQ80_T270_M2_1	270	T	A0A0A0MQ80	GEVLLDVTQSPRDGS	Spata5	Spermatogenesis-associated protein 5
			0	0.989168	NaN	0	0	0.990973	NaN	0					A0A0G2JFY0_S273_M2_1	273	S	A0A0G2JFY0	VLLDVTQSPRDGSGL
			0	0.990235	NaN	0	0	0.991053	NaN	0					A0A0G2JFY0_T271_M2_1	271	T	A0A0G2JFY0	GEVLLDVTQSPRDGS
			0	0.990311	NaN	0	0	0.991132	NaN	0					Q3UMC0_S273_M2_1	273	S	Q3UMC0	VLLDVTQSPRDGSGL	Spata5	Spermatogenesis-associated protein 5
			0	0.990387	NaN	0	0	0.991212	NaN	0					Q3UMC0_T271_M2_1	271	T	Q3UMC0	GEVLLDVTQSPRDGS	Spata5	Spermatogenesis-associated protein 5
			0	0.990464	NaN	0	NaN	1	0	NaN					A0A0A0MQ98_S1964_M1_1	1964	S	A0A0A0MQ98	TSVSLPESQQQNSPQ	Jmjd1c	Probable JmjC domain-containing histone demethylation protein 2C
			0	0.99054	NaN	0	NaN	1	0	NaN					G3UZM1_S1965_M1_1	1965	S	G3UZM1	TSVSLPESQQQNSPQ	Jmjd1c	Probable JmjC domain-containing histone demethylation protein 2C
			0	0.990616	NaN	0	NaN	1	0	NaN					Q69ZK6_S1784_M1_1	1784	S	Q69ZK6	TSVSLPESQQQNSPQ	Jmjd1c	Probable JmjC domain-containing histone demethylation protein 2C
			0	0.990693	NaN	0	0	0.991292	-0.468438	0					A0A0A0MQ98_S1969_M1_1	1969	S	A0A0A0MQ98	PESQQQNSPQKSQTN	Jmjd1c	Probable JmjC domain-containing histone demethylation protein 2C
			0	0.990769	NaN	0	0	0.991371	-0.468438	0					G3UZM1_S1970_M1_1	1970	S	G3UZM1	PESQQQNSPQKSQTN	Jmjd1c	Probable JmjC domain-containing histone demethylation protein 2C
			0	0.990845	NaN	0	0	0.991451	-0.468438	0					Q69ZK6_S1789_M1_1	1789	S	Q69ZK6	PESQQQNSPQKSQTN	Jmjd1c	Probable JmjC domain-containing histone demethylation protein 2C
			0	0.990922	NaN	0	NaN	1	0	NaN					A0A0A0MQ98_S319_M2_1	319	S	A0A0A0MQ98	KRKGSDSSIPDEEKM	Jmjd1c	Probable JmjC domain-containing histone demethylation protein 2C
			0	0.990998	NaN	0	NaN	1	0	NaN					A0A0A0MQ98_S316_M2_1	316	S	A0A0A0MQ98	RPNKRKGSDSSIPDE	Jmjd1c	Probable JmjC domain-containing histone demethylation protein 2C
			0	0.991074	NaN	0	NaN	1	0	NaN					G3UZM1_S319_M2_1	319	S	G3UZM1	KRKGSDSSIPDEEKM	Jmjd1c	Probable JmjC domain-containing histone demethylation protein 2C
			0	0.991151	NaN	0	NaN	1	0	NaN					G3UZM1_S316_M2_1	316	S	G3UZM1	RPNKRKGSDSSIPDE	Jmjd1c	Probable JmjC domain-containing histone demethylation protein 2C
			0	0.991227	NaN	0	NaN	1	0	NaN					Q69ZK6_S138_M2_1	138	S	Q69ZK6	KRKGSDSSIPDEEKM	Jmjd1c	Probable JmjC domain-containing histone demethylation protein 2C
			0	0.991304	NaN	0	NaN	1	0	NaN					Q69ZK6_S135_M2_1	135	S	Q69ZK6	RPNKRKGSDSSIPDE	Jmjd1c	Probable JmjC domain-containing histone demethylation protein 2C
			0	0.99138	NaN	0	NaN	1	0	NaN					A0A0A0MQ98_S640_M1_1	640	S	A0A0A0MQ98	TQKAKSSSSPEVVKP	Jmjd1c	Probable JmjC domain-containing histone demethylation protein 2C
			0	0.991457	NaN	0	NaN	1	0	NaN					G3UZM1_S640_M1_1	640	S	G3UZM1	TQKAKSSSSPEVVKP	Jmjd1c	Probable JmjC domain-containing histone demethylation protein 2C
			0	0.989701	NaN	0	NaN	1	0	NaN					Q69ZK6_S459_M1_1	459	S	Q69ZK6	TQKAKSSSSPEVVKP	Jmjd1c	Probable JmjC domain-containing histone demethylation protein 2C
			0.29882	0.658269	-0.255398	-0.557465	0.175991	0.81826	0.360618	0.41105					A0A0A0MQ98_S617_M1_1	617	S	A0A0A0MQ98	EDQLHKRSPPPETIK	Jmjd1c	Probable JmjC domain-containing histone demethylation protein 2C
			0.29882	0.65838	-0.255398	-0.557465	0.175991	0.817996	0.360618	0.41105					G3UZM1_S617_M1_1	617	S	G3UZM1	EDQLHKRSPPPETIK	Jmjd1c	Probable JmjC domain-containing histone demethylation protein 2C
			0.29882	0.658158	-0.255398	-0.557465	0.175991	0.818128	0.360618	0.41105					Q69ZK6_S436_M1_1	436	S	Q69ZK6	EDQLHKRSPPPETIK	Jmjd1c	Probable JmjC domain-containing histone demethylation protein 2C
			0	0.989016	NaN	0	NaN	1	0	NaN					A0A0A0MQ98_S377_M3_1	377	S	A0A0A0MQ98	NASDASESSDAESSS	Jmjd1c	Probable JmjC domain-containing histone demethylation protein 2C
			0	0.98894	NaN	0	NaN	1	0	NaN					A0A0A0MQ98_S375_M3_1	375	S	A0A0A0MQ98	TDNASDASESSDAES	Jmjd1c	Probable JmjC domain-containing histone demethylation protein 2C
			0	0.988864	NaN	0	NaN	1	0	NaN					A0A0A0MQ98_S372_M3_1	372	S	A0A0A0MQ98	RLRTDNASDASESSD	Jmjd1c	Probable JmjC domain-containing histone demethylation protein 2C
			0	0.987421	NaN	0	NaN	1	0	NaN					G3UZM1_S377_M3_1	377	S	G3UZM1	NASDASESSDAESSS	Jmjd1c	Probable JmjC domain-containing histone demethylation protein 2C
			0	0.987345	NaN	0	NaN	1	0	NaN					G3UZM1_S375_M3_1	375	S	G3UZM1	TDNASDASESSDAES	Jmjd1c	Probable JmjC domain-containing histone demethylation protein 2C
			0	0.987269	NaN	0	NaN	1	0	NaN					G3UZM1_S372_M3_1	372	S	G3UZM1	RLRTDNASDASESSD	Jmjd1c	Probable JmjC domain-containing histone demethylation protein 2C
			0	0.987193	NaN	0	NaN	1	0	NaN					Q69ZK6_S196_M3_1	196	S	Q69ZK6	NASDASESSDAESSS	Jmjd1c	Probable JmjC domain-containing histone demethylation protein 2C
			0	0.987118	NaN	0	NaN	1	0	NaN					Q69ZK6_S194_M3_1	194	S	Q69ZK6	TDNASDASESSDAES	Jmjd1c	Probable JmjC domain-containing histone demethylation protein 2C
			0	0.987042	NaN	0	NaN	1	0	NaN					Q69ZK6_S191_M3_1	191	S	Q69ZK6	RLRTDNASDASESSD	Jmjd1c	Probable JmjC domain-containing histone demethylation protein 2C
			0.783352	0.231381	-0.355543	-1.11617	0.0717534	1	-0.101265	-0.167367					A0A0A0MQ99_S36_M1_1	36	S	A0A0A0MQ99	LYHGGYRSPQRPFPM	Swi5	DNA repair protein SWI5 homolog
			0.783352	0.231289	-0.355543	-1.11617	0.0717534	1	-0.101265	-0.167367					Q8K3D3-2_S26_M1_1	26	S	Q8K3D3	LYHGGYRSPQRPFPM	Swi5	DNA repair protein SWI5 homolog
			0.783352	0.231335	-0.355543	-1.11617	0.0717534	1	-0.101265	-0.167367					V9GXX7_S32_M1_1	32	S	V9GXX7	LYHGGYRSPQRPFPM	Swi5	DNA repair protein SWI5 homolog
			NaN	1	0	NaN	NaN	1	0	NaN					A0A0A0MQA5_T80_M1_1	80	T	A0A0A0MQA5	GGDDSFTTFFCETGA	Tuba4a	Tubulin alpha-4A chain
			NaN	1	0	NaN	NaN	1	0	NaN					P68368_T51_M1_1	51	T	P68368	GGDDSFTTFFCETGA	Tuba4a	Tubulin alpha-4A chain
			0	0.98689	NaN	0	NaN	1	0	NaN					A0A0A0MQD7_S765_M1_1	765	S	A0A0A0MQD7	QQVPRSSSTSDITER	Ralgapa2	Ral GTPase-activating protein subunit alpha-2
			0	0.98636	NaN	0	NaN	1	0	NaN					A0A2I3BPN8_S812_M1_1	812	S	A0A2I3BPN8	QQVPRSSSTSDITER
			0	0.986815	NaN	0	NaN	1	0	NaN					A3KGS3_S765_M1_1	765	S	A3KGS3	QQVPRSSSTSDITER	Ralgapa2	Ral GTPase-activating protein subunit alpha-2
			0	0.986739	NaN	0	NaN	1	0	NaN					A3KGS3-2_S765_M1_1	765	S	A3KGS3	QQVPRSSSTSDITER	Ralgapa2	Ral GTPase-activating protein subunit alpha-2
			0	0.986663	NaN	0	NaN	1	0	NaN					F7CGP0_S436_M1_1	436	S	F7CGP0	QQVPRSSSTSDITER	Ralgapa2	Ral GTPase-activating protein subunit alpha-2
			0	0.986587	NaN	0	0	0.991531	NaN	0					A0A0A0MQD7_S379_M3_1	379	S	A0A0A0MQD7	LSNSSLCSIEEEHRT	Ralgapa2	Ral GTPase-activating protein subunit alpha-2
			0	0.986512	NaN	0	0	0.99161	NaN	0					A0A0A0MQD7_S376_M3_1	376	S	A0A0A0MQD7	DRRLSNSSLCSIEEE	Ralgapa2	Ral GTPase-activating protein subunit alpha-2
			0	0.986436	NaN	0	0	0.99169	NaN	0					A0A0A0MQD7_S375_M3_1	375	S	A0A0A0MQD7	SDRRLSNSSLCSIEE	Ralgapa2	Ral GTPase-activating protein subunit alpha-2
			0	0.987497	NaN	0	0	0.99177	NaN	0					A0A2I3BPN8_S379_M3_1	379	S	A0A2I3BPN8	LSNSSLCSIEEEHRT
			0	0.986966	NaN	0	0	0.990735	NaN	0					A0A2I3BPN8_S376_M3_1	376	S	A0A2I3BPN8	DRRLSNSSLCSIEEE
			0	0.987573	NaN	0	0	0.989463	NaN	0					A0A2I3BPN8_S375_M3_1	375	S	A0A2I3BPN8	SDRRLSNSSLCSIEE
			0	0.988332	NaN	0	0	0.989384	NaN	0					A3KGS3_S379_M3_1	379	S	A3KGS3	LSNSSLCSIEEEHRT	Ralgapa2	Ral GTPase-activating protein subunit alpha-2
			0	0.988788	NaN	0	0	0.989305	NaN	0					A3KGS3_S376_M3_1	376	S	A3KGS3	DRRLSNSSLCSIEEE	Ralgapa2	Ral GTPase-activating protein subunit alpha-2
			0	0.988712	NaN	0	0	0.98701	NaN	0					A3KGS3_S375_M3_1	375	S	A3KGS3	SDRRLSNSSLCSIEE	Ralgapa2	Ral GTPase-activating protein subunit alpha-2
			0	0.988636	NaN	0	0	0.987089	NaN	0					A3KGS3-2_S379_M3_1	379	S	A3KGS3	LSNSSLCSIEEEHRT	Ralgapa2	Ral GTPase-activating protein subunit alpha-2
			0	0.98856	NaN	0	0	0.987168	NaN	0					A3KGS3-2_S376_M3_1	376	S	A3KGS3	DRRLSNSSLCSIEEE	Ralgapa2	Ral GTPase-activating protein subunit alpha-2
			0	0.988484	NaN	0	0	0.987247	NaN	0					A3KGS3-2_S375_M3_1	375	S	A3KGS3	SDRRLSNSSLCSIEE	Ralgapa2	Ral GTPase-activating protein subunit alpha-2
			0	0.988408	NaN	0	0	0.987326	NaN	0					F7CGP0_S50_M3_1	50	S	F7CGP0	LSNSSLCSIEEEHRT	Ralgapa2	Ral GTPase-activating protein subunit alpha-2
			0	0.988256	NaN	0	0	0.987405	NaN	0					F7CGP0_S47_M3_1	47	S	F7CGP0	DRRLSNSSLCSIEEE	Ralgapa2	Ral GTPase-activating protein subunit alpha-2
			0	0.987724	NaN	0	0	0.987484	NaN	0					F7CGP0_S46_M3_1	46	S	F7CGP0	SDRRLSNSSLCSIEE	Ralgapa2	Ral GTPase-activating protein subunit alpha-2
			0	0.98818	NaN	0	0	0.987563	NaN	0					A0A0A0MQD7_S858_M2_1	858	S	A0A0A0MQD7	MLVRRSSSPAELELK	Ralgapa2	Ral GTPase-activating protein subunit alpha-2
			0	0.988104	NaN	0	0	0.987642	NaN	0					A0A0A0MQD7_S857_M2_1	857	S	A0A0A0MQD7	TMLVRRSSSPAELEL	Ralgapa2	Ral GTPase-activating protein subunit alpha-2
			0	0.988028	NaN	0	0	0.987721	NaN	0					A0A2I3BPN8_S905_M2_1	905	S	A0A2I3BPN8	MLVRRSSSPAELELK
			0	0.987952	NaN	0	0	0.9878	NaN	0					A0A2I3BPN8_S904_M2_1	904	S	A0A2I3BPN8	TMLVRRSSSPAELEL
			0	0.987876	NaN	0	0	0.987879	NaN	0					A3KGS3_S820_M2_1	820	S	A3KGS3	MLVRRSSSPAELELK	Ralgapa2	Ral GTPase-activating protein subunit alpha-2
			0	0.9878	NaN	0	0	0.987958	NaN	0					A3KGS3_S819_M2_1	819	S	A3KGS3	TMLVRRSSSPAELEL	Ralgapa2	Ral GTPase-activating protein subunit alpha-2
			0	1	NaN	0	0	0.988037	NaN	0					A3KGS3-2_S820_M2_1	820	S	A3KGS3	MLVRRSSSPAELELK	Ralgapa2	Ral GTPase-activating protein subunit alpha-2
			0	0.983569	NaN	0	0	0.988116	NaN	0					A3KGS3-2_S819_M2_1	819	S	A3KGS3	TMLVRRSSSPAELEL	Ralgapa2	Ral GTPase-activating protein subunit alpha-2
			0	1	NaN	0	0	0.988195	NaN	0					F7CGP0_S491_M2_1	491	S	F7CGP0	MLVRRSSSPAELELK	Ralgapa2	Ral GTPase-activating protein subunit alpha-2
			0	1	NaN	0	0	0.988275	NaN	0					F7CGP0_S490_M2_1	490	S	F7CGP0	TMLVRRSSSPAELEL	Ralgapa2	Ral GTPase-activating protein subunit alpha-2
			NaN	1	0	NaN	0	0.988354	NaN	0					A0A0A0MQE0_S463_M1_1	463	S	A0A0A0MQE0	SSGGTSSSPIKAIFP	Pou2f1	POU domain protein;POU domain, class 2, transcription factor 1
			NaN	1	0	NaN	0	0.988433	NaN	0					A0A0A0MQM6_S358_M1_1	358	S	A0A0A0MQM6	SSGGTSSSPIKAIFP	Pou2f1	POU domain protein;POU domain, class 2, transcription factor 1
			NaN	1	0	NaN	0	0.988512	NaN	0					A0A0R4J1Z4_S474_M1_1	474	S	A0A0R4J1Z4	SSGGTSSSPIKAIFP
			NaN	1	0	NaN	0	0.988591	NaN	0					E9Q6Z8_S474_M1_1	474	S	E9Q6Z8	SSGGTSSSPIKAIFP	Pou2f1	POU domain protein;POU domain, class 2, transcription factor 1
			NaN	1	0	NaN	0	0.988671	NaN	0					F8VQL7_S463_M1_1	463	S	F8VQL7	SSGGTSSSPIKAIFP	Pou2f1	POU domain protein;POU domain, class 2, transcription factor 1
			NaN	1	0	NaN	0	0.98875	NaN	0					I1E4X2_S411_M1_1	411	S	I1E4X2	SSGGTSSSPIKAIFP	Pou2f1	POU domain protein;POU domain, class 2, transcription factor 1
			NaN	1	0	NaN	0	0.988829	NaN	0					P25425_S451_M1_1	451	S	P25425	SSGGTSSSPIKAIFP	Pou2f1	POU domain protein;POU domain, class 2, transcription factor 1
			NaN	1	0	NaN	0	0.988908	NaN	0					P25425-10_S451_M1_1	451	S	P25425	SSGGTSSSPIKAIFP	Pou2f1	POU domain protein;POU domain, class 2, transcription factor 1
			NaN	1	0	NaN	0	0.988987	NaN	0					P25425-11_S463_M1_1	463	S	P25425	SSGGTSSSPIKAIFP	Pou2f1	POU domain protein;POU domain, class 2, transcription factor 1
			NaN	1	0	NaN	0	0.989067	NaN	0					P25425-12_S473_M1_1	473	S	P25425	SSGGTSSSPIKAIFP	Pou2f1	POU domain protein;POU domain, class 2, transcription factor 1
			NaN	1	0	NaN	0	0.989146	NaN	0					P25425-2_S451_M1_1	451	S	P25425	SSGGTSSSPIKAIFP	Pou2f1	POU domain protein;POU domain, class 2, transcription factor 1
			NaN	1	0	NaN	0	0.989225	NaN	0					P25425-3_S451_M1_1	451	S	P25425	SSGGTSSSPIKAIFP	Pou2f1	POU domain protein;POU domain, class 2, transcription factor 1
			NaN	1	0	NaN	0	1	NaN	0					P25425-4_S445_M1_1	445	S	P25425	SSGGTSSSPIKAIFP	Pou2f1	POU domain protein;POU domain, class 2, transcription factor 1
			NaN	1	0	NaN	0	1	NaN	0					P25425-5_S463_M1_1	463	S	P25425	SSGGTSSSPIKAIFP	Pou2f1	POU domain protein;POU domain, class 2, transcription factor 1
			NaN	1	0	NaN	0	1	NaN	0					P25425-6_S451_M1_1	451	S	P25425	SSGGTSSSPIKAIFP	Pou2f1	POU domain protein;POU domain, class 2, transcription factor 1
			NaN	1	0	NaN	0	1	NaN	0					P25425-7_S451_M1_1	451	S	P25425	SSGGTSSSPIKAIFP	Pou2f1	POU domain protein;POU domain, class 2, transcription factor 1
			NaN	1	0	NaN	0	1	NaN	0					P25425-8_S451_M1_1	451	S	P25425	SSGGTSSSPIKAIFP	Pou2f1	POU domain protein;POU domain, class 2, transcription factor 1
			NaN	1	0	NaN	0	1	NaN	0					P25425-9_S451_M1_1	451	S	P25425	SSGGTSSSPIKAIFP	Pou2f1	POU domain protein;POU domain, class 2, transcription factor 1
+		JMD_Mido_JMD	1.54597	0.0249397	-0.982374	-2.50068	0.995437	0.121724	-0.724385	-1.64153					A0A0A0MQE5_S1133_M1_1	1133	S	A0A0A0MQE5	PPSTHPRSPSDPGGE	Camsap1	Calmodulin-regulated spectrin-associated protein 1
+		JMD_Mido_JMD	1.54597	0.0249324	-0.982374	-2.50068	0.995437	0.121755	-0.724385	-1.64153					A2AHC3_S1133_M1_1	1133	S	A2AHC3	PPSTHPRSPSDPGGE	Camsap1	Calmodulin-regulated spectrin-associated protein 1
			0	1	NaN	0	0	1	-2.38523	0					A0A0A0MQE5_S553_M2_1	553	S	A0A0A0MQE5	RTDVSPPSPQMPRTS	Camsap1	Calmodulin-regulated spectrin-associated protein 1
			0	1	NaN	0	NaN	1	0	NaN					A0A0A0MQE5_T547_M2_1	547	T	A0A0A0MQE5	ELVAIIRTDVSPPSP	Camsap1	Calmodulin-regulated spectrin-associated protein 1
			0	1	NaN	0	0	1	-2.38523	0					A2AHC3_S553_M2_1	553	S	A2AHC3	RTDVSPPSPQMPRTS	Camsap1	Calmodulin-regulated spectrin-associated protein 1
			0	1	NaN	0	NaN	1	0	NaN					A2AHC3_T547_M2_1	547	T	A2AHC3	ELVAIIRTDVSPPSP	Camsap1	Calmodulin-regulated spectrin-associated protein 1
			0	1	NaN	0	0	1	-2.38523	0					A0A0A0MQE5_S550_M2_1	550	S	A0A0A0MQE5	AIIRTDVSPPSPQMP	Camsap1	Calmodulin-regulated spectrin-associated protein 1
			0	1	NaN	0	0	1	-2.38523	0					A2AHC3_S550_M2_1	550	S	A2AHC3	AIIRTDVSPPSPQMP	Camsap1	Calmodulin-regulated spectrin-associated protein 1
			0	1	NaN	0	0	1	NaN	0					A0A0A0MQE5_S734_M1_1	734	S	A0A0A0MQE5	WTILRQDSDSDVVDV	Camsap1	Calmodulin-regulated spectrin-associated protein 1
			0	1	NaN	0	0	1	NaN	0					A2AHC3_S734_M1_1	734	S	A2AHC3	WTILRQDSDSDVVDV	Camsap1	Calmodulin-regulated spectrin-associated protein 1
+		JMD_Mido_JMD	0.943825	0.0682139	-1.88753	-1.98057	0.817725	0.12898	-1.82822	-1.61042					A0A0A0MQE5_T744_M1_1	744	T	A0A0A0MQE5	DVVDVEDTEQDFIGE	Camsap1	Calmodulin-regulated spectrin-associated protein 1
+		JMD_Mido_JMD	0.943825	0.0681973	-1.88753	-1.98057	0.817725	0.129013	-1.82822	-1.61042					A2AHC3_T744_M1_1	744	T	A2AHC3	DVVDVEDTEQDFIGE	Camsap1	Calmodulin-regulated spectrin-associated protein 1
			0	1	NaN	0	0	1	-1.61606	0					A0A0A0MQE8_S1660_M1_1	1660	S	A0A0A0MQE8	ARVSRRNSEGSEASC	Arhgap21
			0	1	NaN	0	0	1	-1.61606	0					B7ZCJ0_S1656_M1_1	1656	S	B7ZCJ0	ARVSRRNSEGSEASC	Arhgap21
			0	1	NaN	0	0	1	-1.61606	0					B7ZCJ1_S1666_M1_1	1666	S	B7ZCJ1	ARVSRRNSEGSEASC	Arhgap21
			0	1	NaN	0	0	1	-1.61606	0					Q6DFV3_S1656_M1_1	1656	S	Q6DFV3	ARVSRRNSEGSEASC
			0.150899	0.879144	-0.471909	-0.380881	0.188829	0.818092	-0.248053	-0.411749					A0A0A0MQE8_S922_M1_1	922	S	A0A0A0MQE8	DSGSRKGSSSEVFSD	Arhgap21
			0.150899	0.879284	-0.471909	-0.380881	0.188829	0.818223	-0.248053	-0.411749					B7ZCJ0_S918_M1_1	918	S	B7ZCJ0	DSGSRKGSSSEVFSD	Arhgap21
			0.150899	0.879423	-0.471909	-0.380881	0.188829	0.81796	-0.248053	-0.411749					B7ZCJ1_S928_M1_1	928	S	B7ZCJ1	DSGSRKGSSSEVFSD	Arhgap21
			0.150899	0.879563	-0.471909	-0.380881	0.188829	0.818355	-0.248053	-0.411749					Q6DFV3_S918_M1_1	918	S	Q6DFV3	DSGSRKGSSSEVFSD
+		JMD_Mido_JMD	2.67518	0.00170585	-1.46215	-3.80925	0.573018	0.324275	-0.470237	-0.970379					A0A0A0MQJ6_S137_M1_1	137	S	A0A0A0MQJ6	KLQKTPRSPLEPENV	Zcchc11	Terminal uridylyltransferase 4
+		JMD_Mido_JMD	2.67518	0.00170686	-1.46215	-3.80925	0.573018	0.324341	-0.470237	-0.970379					A2A8R7_S176_M1_1	176	S	A2A8R7	KLQKTPRSPLEPENV	Zcchc11	Terminal uridylyltransferase 4
+		JMD_Mido_JMD	2.67518	0.00170484	-1.46215	-3.80925	0.573018	0.324407	-0.470237	-0.970379					B2RX14_S176_M1_1	176	S	B2RX14	KLQKTPRSPLEPENV	Zcchc11	Terminal uridylyltransferase 4
			0.691112	0.351213	0.236859	0.890263	0.645047	0.315439	0.370861	0.988439					A0A0A0MQJ6_S92_M1_1	92	S	A0A0A0MQJ6	KAEKVPKSPNLPVKA	Zcchc11	Terminal uridylyltransferase 4
			0.691112	0.351278	0.236859	0.890263	0.645047	0.315504	0.370861	0.988439					A2A8R7_S131_M1_1	131	S	A2A8R7	KAEKVPKSPNLPVKA	Zcchc11	Terminal uridylyltransferase 4
			0.691112	0.351343	0.236859	0.890263	0.645047	0.315568	0.370861	0.988439					B2RX14_S131_M1_1	131	S	B2RX14	KAEKVPKSPNLPVKA	Zcchc11	Terminal uridylyltransferase 4
+	+	JMD_Mido_JMD;TKD_Mido_TKD	4.70624	0.00099115	-2.62155	-8.26312	4.34824	0	-2.72712	-8.88716					A0A0A6YVU8_S405_M1_1	405	S	A0A0A6YVU8	KDEEEDMSLD_____	Gm9774
+	+	JMD_Mido_JMD;TKD_Mido_TKD	4.70624	0.001	-2.62155	-8.26312	4.34824	0	-2.72712	-8.88716					Q9JKV1_S405_M1_1	405	S	Q9JKV1	KDEEEDMSLD_____	Adrm1	Proteasomal ubiquitin receptor ADRM1
+		JMD_Mido_JMD	2.40324	0.0023177	-1.38684	-3.41783	0.0239005	1	0.019521	0.0515344					A0A0A6YVY5_S82_M1_1	82	S	A0A0A6YVY5	LKSKIVDSPEKLKNY	Nuf2	Kinetochore protein Nuf2
+		JMD_Mido_JMD	2.40324	0.00231887	-1.38684	-3.41783	0.0239005	1	0.019521	0.0515344					Q99P69_S247_M1_1	247	S	Q99P69	LKSKIVDSPEKLKNY	Nuf2	Kinetochore protein Nuf2
			0	1	1.08895	0	NaN	1	0	NaN					A0A0A6YVY7_S690_M1_1	690	S	A0A0A6YVY7	DDQGDDHSESAQKVK	Usp4	Ubiquitin carboxyl-terminal hydrolase;Ubiquitin carboxyl-terminal hydrolase 4
			0	1	1.08895	0	NaN	1	0	NaN					A0A0A6YW28_S643_M1_1	643	S	A0A0A6YW28	DDQGDDHSESAQKVK	Usp4	Ubiquitin carboxyl-terminal hydrolase;Ubiquitin carboxyl-terminal hydrolase 4
			0	1	1.08895	0	NaN	1	0	NaN					P35123_S690_M1_1	690	S	P35123	DDQGDDHSESAQKVK	Usp4	Ubiquitin carboxyl-terminal hydrolase;Ubiquitin carboxyl-terminal hydrolase 4
			0	1	1.38544	0	0	1	1.07744	0					A0A0A6YVY7_S680_M1_1	680	S	A0A0A6YVY7	QLSEVEGSGEDDQGD	Usp4	Ubiquitin carboxyl-terminal hydrolase;Ubiquitin carboxyl-terminal hydrolase 4
			0	1	1.38544	0	0	1	1.07744	0					A0A0A6YW28_S633_M1_1	633	S	A0A0A6YW28	QLSEVEGSGEDDQGD	Usp4	Ubiquitin carboxyl-terminal hydrolase;Ubiquitin carboxyl-terminal hydrolase 4
			0	1	1.38544	0	0	1	1.07744	0					P35123_S680_M1_1	680	S	P35123	QLSEVEGSGEDDQGD	Usp4	Ubiquitin carboxyl-terminal hydrolase;Ubiquitin carboxyl-terminal hydrolase 4
			0	1	NaN	0	0	1	-0.186913	0					A0A0A6YVY7_S675_M1_1	675	S	A0A0A6YVY7	EEGKEQLSEVEGSGE	Usp4	Ubiquitin carboxyl-terminal hydrolase;Ubiquitin carboxyl-terminal hydrolase 4
			0	1	NaN	0	0	1	-0.186913	0					A0A0A6YW28_S628_M1_1	628	S	A0A0A6YW28	EEGKEQLSEVEGSGE	Usp4	Ubiquitin carboxyl-terminal hydrolase;Ubiquitin carboxyl-terminal hydrolase 4
			0	1	NaN	0	0	1	-0.186913	0					P35123_S675_M1_1	675	S	P35123	EEGKEQLSEVEGSGE	Usp4	Ubiquitin carboxyl-terminal hydrolase;Ubiquitin carboxyl-terminal hydrolase 4
+	+	JMD_Mido_JMD;TKD_Mido_TKD	0.987925	0.0581134	-2.30633	-1.93076	1.67107	0.0185	-1.69644	-2.61549					A0A0A6YVZ7_S81_M1_1	81	S	A0A0A6YVZ7	SKRSRLFSDEDDRQI	Lin9	Protein lin-9 homolog
+	+	JMD_Mido_JMD;TKD_Mido_TKD	0.987925	0.0580989	-2.30633	-1.93076	1.67107	0.0184847	-1.69644	-2.61549					A0A0A6YWF7_S65_M1_1	65	S	A0A0A6YWF7	SKRSRLFSDEDDRQI	Lin9	Protein lin-9 homolog
+	+	JMD_Mido_JMD;TKD_Mido_TKD	0.987925	0.0581279	-2.30633	-1.93076	1.67107	0.0184923	-1.69644	-2.61549					Q8C735_S65_M1_1	65	S	Q8C735	SKRSRLFSDEDDRQI	Lin9	Protein lin-9 homolog
+	+	JMD_Mido_JMD;TKD_Mido_TKD	0.987925	0.0581425	-2.30633	-1.93076	1.67107	0.0185077	-1.69644	-2.61549					Q8C735-2_S65_M1_1	65	S	Q8C735	SKRSRLFSDEDDRQI	Lin9	Protein lin-9 homolog
+	+	JMD_Mido_JMD;TKD_Mido_TKD	0.987925	0.058157	-2.30633	-1.93076	1.67107	0.0185153	-1.69644	-2.61549					Q8C735-3_S65_M1_1	65	S	Q8C735	SKRSRLFSDEDDRQI	Lin9	Protein lin-9 homolog
			0.221285	0.810722	-0.178259	-0.421582	0.173018	0.898477	-0.125717	-0.32908					A0A0A6YW06_S723_M1_1	723	S	A0A0A6YW06	NTMNGSKSPVISRPK	Enah	Protein enabled homolog
			0.221285	0.810199	-0.178259	-0.421582	0.173018	0.899323	-0.125717	-0.32908					E9QKQ9_S727_M1_1	727	S	E9QKQ9	NTMNGSKSPVISRPK	Enah	Protein enabled homolog
			0.221285	0.810592	-0.178259	-0.421582	0.173018	0.898618	-0.125717	-0.32908					E9QLZ9_S742_M1_1	742	S	E9QLZ9	NTMNGSKSPVISRPK	Enah	Protein enabled homolog
			0.221285	0.810853	-0.178259	-0.421582	0.173018	0.899041	-0.125717	-0.32908					Q03173_S740_M1_1	740	S	Q03173	NTMNGSKSPVISRPK	Enah	Protein enabled homolog
			0.221285	0.81033	-0.178259	-0.421582	0.173018	0.898759	-0.125717	-0.32908					Q03173-3_S479_M1_1	479	S	Q03173	NTMNGSKSPVISRPK	Enah	Protein enabled homolog
			0.221285	0.810068	-0.178259	-0.421582	0.173018	0.899182	-0.125717	-0.32908					Q03173-4_S721_M1_1	721	S	Q03173	NTMNGSKSPVISRPK	Enah	Protein enabled homolog
			0.221285	0.809938	-0.178259	-0.421582	0.173018	0.899464	-0.125717	-0.32908					Q03173-5_S725_M1_1	725	S	Q03173	NTMNGSKSPVISRPK	Enah	Protein enabled homolog
			0.221285	0.810461	-0.178259	-0.421582	0.173018	0.8989	-0.125717	-0.32908					Q03173-6_S445_M1_1	445	S	Q03173	NTMNGSKSPVISRPK	Enah	Protein enabled homolog
			0	1	1.39231	0	0	1	NaN	0					A0A0A6YW06_T704_M1_1	704	T	A0A0A6YW06	AKAPSTSTPEPTRKP	Enah	Protein enabled homolog
			0	1	1.39231	0	0	1	NaN	0					E9QKQ9_T708_M1_1	708	T	E9QKQ9	AKAPSTSTPEPTRKP	Enah	Protein enabled homolog
			0	1	1.39231	0	0	1	NaN	0					E9QLZ9_T723_M1_1	723	T	E9QLZ9	AKAPSTSTPEPTRKP	Enah	Protein enabled homolog
			0	1	1.39231	0	0	1	NaN	0					Q03173_T721_M1_1	721	T	Q03173	AKAPSTSTPEPTRKP	Enah	Protein enabled homolog
			0	1	1.39231	0	0	1	NaN	0					Q03173-3_T460_M1_1	460	T	Q03173	AKAPSTSTPEPTRKP	Enah	Protein enabled homolog
			0	1	1.39231	0	0	1	NaN	0					Q03173-4_T702_M1_1	702	T	Q03173	AKAPSTSTPEPTRKP	Enah	Protein enabled homolog
			0	1	1.39231	0	0	1	NaN	0					Q03173-5_T706_M1_1	706	T	Q03173	AKAPSTSTPEPTRKP	Enah	Protein enabled homolog
			0	1	1.39231	0	0	1	NaN	0					Q03173-6_T426_M1_1	426	T	Q03173	AKAPSTSTPEPTRKP	Enah	Protein enabled homolog
			0	1	NaN	0	0	1	NaN	0					A0A0A6YW06_T702_M1_1	702	T	A0A0A6YW06	ITAKAPSTSTPEPTR	Enah	Protein enabled homolog
			0	1	NaN	0	0	1	NaN	0					E9QKQ9_T706_M1_1	706	T	E9QKQ9	ITAKAPSTSTPEPTR	Enah	Protein enabled homolog
			0	1	NaN	0	0	1	NaN	0					E9QLZ9_T721_M1_1	721	T	E9QLZ9	ITAKAPSTSTPEPTR	Enah	Protein enabled homolog
			0	1	NaN	0	0	1	NaN	0					Q03173_T719_M1_1	719	T	Q03173	ITAKAPSTSTPEPTR	Enah	Protein enabled homolog
			0	1	NaN	0	0	1	NaN	0					Q03173-3_T458_M1_1	458	T	Q03173	ITAKAPSTSTPEPTR	Enah	Protein enabled homolog
			0	1	NaN	0	0	1	NaN	0					Q03173-4_T700_M1_1	700	T	Q03173	ITAKAPSTSTPEPTR	Enah	Protein enabled homolog
			0	1	NaN	0	0	1	NaN	0					Q03173-5_T704_M1_1	704	T	Q03173	ITAKAPSTSTPEPTR	Enah	Protein enabled homolog
			0	1	NaN	0	0	1	NaN	0					Q03173-6_T424_M1_1	424	T	Q03173	ITAKAPSTSTPEPTR	Enah	Protein enabled homolog
			0.0252546	1	0.0257237	0.0573954	0.496568	0.338589	-0.747643	-0.987505					A0A0A6YWC2_S60_M1_1	60	S	A0A0A6YWC2	DGPTENISEDEAQSS
			0.0252546	1	0.0257237	0.0573954	0.496568	0.33852	-0.747643	-0.987505					F6U5V1_S266_M1_1	266	S	F6U5V1	DGPTENISEDEAQSS
			0.0252546	1	0.0257237	0.0573954	0.496568	0.338452	-0.747643	-0.987505	Cytoplasm	Organelles			Q3TQS1_S60_M1_1	60	S	Q3TQS1	DGPTENISEDEAQSS	Larp1b;Larp2
			0	1	NaN	0	0	1	NaN	0					A0A0A6YWC2_T56_M1_1	56	T	A0A0A6YWC2	EAKLDGPTENISEDE
			0	1	NaN	0	0	1	NaN	0					F6U5V1_T262_M1_1	262	T	F6U5V1	EAKLDGPTENISEDE
			0	1	NaN	0	0	1	NaN	0	Cytoplasm	Organelles			Q3TQS1_T56_M1_1	56	T	Q3TQS1	EAKLDGPTENISEDE	Larp1b;Larp2
			0	1	-0.177387	0	0.193969	0.790329	0.324269	0.437337					A0A0A6YWC2_S136_M1_1	136	S	A0A0A6YWC2	DDQDEVSSVRSEGGT
			0	1	-0.177387	0	0.193969	0.7902	0.324269	0.437337					F6U5V1_S342_M1_1	342	S	F6U5V1	DDQDEVSSVRSEGGT
			0	1	-0.177387	0	0.193969	0.790457	0.324269	0.437337	Cytoplasm	Organelles			Q3TQS1_S89_M1_1	89	S	Q3TQS1	DDQDEVSSVRSEGGT	Larp1b;Larp2
			NaN	1	0	NaN	0	1	NaN	0					A0A0A6YWC2_S139_M2_1	139	S	A0A0A6YWC2	DEVSSVRSEGGTIRG
			NaN	1	0	NaN	0	1	NaN	0					A0A0A6YWC2_S136_M2_1	136	S	A0A0A6YWC2	DDQDEVSSVRSEGGT
			NaN	1	0	NaN	0	1	NaN	0					F6U5V1_S345_M2_1	345	S	F6U5V1	DEVSSVRSEGGTIRG
			NaN	1	0	NaN	0	1	NaN	0					F6U5V1_S342_M2_1	342	S	F6U5V1	DDQDEVSSVRSEGGT
			NaN	1	0	NaN	0	1	NaN	0	Cytoplasm	Organelles			Q3TQS1_S92_M2_1	92	S	Q3TQS1	DEVSSVRSEGGTIRG	Larp1b;Larp2
			NaN	1	0	NaN	0	1	NaN	0	Cytoplasm	Organelles			Q3TQS1_S89_M2_1	89	S	Q3TQS1	DDQDEVSSVRSEGGT	Larp1b;Larp2
+	+	JMD_Mido_JMD;TKD_Mido_TKD	1.80998	0.0131925	-0.962774	-2.48325	1.28576	0.055478	-1.3996	-2.15103			Cytoplasm	Organelles	A0A0A6YWC4_S1046_M2_1	1046	S	A0A0A6YWC4	LNRLPTPSPEPPPSV	Ptch1	Protein patched homolog 1
+	+	JMD_Mido_JMD;TKD_Mido_TKD	1.80998	0.0131838	-0.962774	-2.48325	1.28576	0.055441	-1.3996	-2.15103			Cytoplasm	Organelles	A0A0A6YWC4_T1044_M2_1	1044	T	A0A0A6YWC4	NGLNRLPTPSPEPPP	Ptch1	Protein patched homolog 1
+	+	JMD_Mido_JMD;TKD_Mido_TKD	1.80998	0.0131882	-0.962774	-2.48325	1.28576	0.0554595	-1.3996	-2.15103			Cytoplasm	Organelles	Q61115_S1183_M2_1	1183	S	Q61115	LNRLPTPSPEPPPSV	Ptch1	Protein patched homolog 1
+	+	JMD_Mido_JMD;TKD_Mido_TKD	1.80998	0.0131968	-0.962774	-2.48325	1.28576	0.0554965	-1.3996	-2.15103			Cytoplasm	Organelles	Q61115_T1181_M2_1	1181	T	Q61115	NGLNRLPTPSPEPPP	Ptch1	Protein patched homolog 1
+	+	JMD_Mido_JMD;TKD_Mido_TKD	1.77158	0.0107476	1.3366	3.54778	1.41846	0.0611504	0.771184	2.42987					A0A0A6YWG7_S1170_M1_1	1170	S	A0A0A6YWG7	KPVKSETSPVAPRAG	Rapgef2	Rap guanine nucleotide exchange factor 2
+	+	JMD_Mido_JMD;TKD_Mido_TKD	1.77158	0.0107399	1.3366	3.54778	1.41846	0.0611701	0.771184	2.42987					E9QNQ4_S1020_M1_1	1020	S	E9QNQ4	KPVKSETSPVAPRAG	Rapgef2	Rap guanine nucleotide exchange factor 2
+	+	JMD_Mido_JMD;TKD_Mido_TKD	1.77158	0.0107438	1.3366	3.54778	1.41846	0.0611898	0.771184	2.42987					Q8CHG7_S1022_M1_1	1022	S	Q8CHG7	KPVKSETSPVAPRAG	Rapgef2	Rap guanine nucleotide exchange factor 2
			NaN	1	0	NaN	0	1	NaN	0					A0A0A6YWG7_S1034_M1_1	1034	S	A0A0A6YWG7	FLHEGNDSKVDGLVN	Rapgef2	Rap guanine nucleotide exchange factor 2
			NaN	1	0	NaN	0	1	NaN	0					E9QNQ4_S884_M1_1	884	S	E9QNQ4	FLHEGNDSKVDGLVN	Rapgef2	Rap guanine nucleotide exchange factor 2
			NaN	1	0	NaN	0	1	NaN	0					Q8CHG7_S886_M1_1	886	S	Q8CHG7	FLHEGNDSKVDGLVN	Rapgef2	Rap guanine nucleotide exchange factor 2
+	+	JMD_Mido_JMD;TKD_Mido_TKD	4.0841	0.000986047	1.28789	5.4335	2.52189	0.013031	0.652106	2.7642					A0A0A6YWG8_S237_M1_1	237	S	A0A0A6YWG8	KEAVREGSPANWKRK	Actl6a	Actin-like protein 6A
+	+	JMD_Mido_JMD;TKD_Mido_TKD	4.0841	0.000987578	1.28789	5.4335	2.52189	0.0130253	0.652106	2.7642					Q9Z2N8_S233_M1_1	233	S	Q9Z2N8	KEAVREGSPANWKRK	Actl6a	Actin-like protein 6A
+		JMD_Mido_JMD	1.34261	0.0476648	-0.764735	-1.96794	0	1	-0.161103	0	Nucleus	Cytoplasm	Nucleus	Cytoplasm	A0A0A6YWH9_S16_M1_1	16	S	A0A0A6YWH9	FDNKDDDSDPETAND	Zfp639;Znf639	Zinc finger protein 639
+		JMD_Mido_JMD	1.34261	0.0476524	-0.764735	-1.96794	0	1	-0.161103	0	Nucleus	Cytoplasm	Nucleus	Cytoplasm	A0A0A6YXK4_S24_M1_1	24	S	A0A0A6YXK4	FDNKDDDSDPETAND	Zfp639;Znf639	Zinc finger protein 639
+		JMD_Mido_JMD	1.34261	0.0476277	-0.764735	-1.96794	0	1	-0.161103	0	Nucleus	Cytoplasm	Nucleus	Cytoplasm	A0A0A6YY23_S60_M1_1	60	S	A0A0A6YY23	FDNKDDDSDPETAND	Zfp639;Znf639	Zinc finger protein 639
+		JMD_Mido_JMD	1.34261	0.04764	-0.764735	-1.96794	0	1	-0.161103	0	Nucleus	Cytoplasm	Nucleus	Cytoplasm	Q99KZ6_S60_M1_1	60	S	Q99KZ6	FDNKDDDSDPETAND	Zfp639;Znf639	Zinc finger protein 639
+	+	JMD_Mido_JMD;TKD_Mido_TKD	2.39641	0.00604069	-0.860313	-2.96352	1.67242	0.033578	-0.925493	-2.31917			Cytoplasm	Nucleus	A0A0A6YWP7_S212_M1_1	212	S	A0A0A6YWP7	NRHNQGDSDDDVEEA	Rcor3	REST corepressor 3
+	+	JMD_Mido_JMD;TKD_Mido_TKD	2.39641	0.0060431	-0.860313	-2.96352	1.67242	0.0335657	-0.925493	-2.31917			Cytoplasm	Nucleus	A0A0A6YWY4_S212_M1_1	212	S	A0A0A6YWY4	NRHNQGDSDDDVEEA	Rcor3	REST corepressor 3
+	+	JMD_Mido_JMD;TKD_Mido_TKD	2.39641	0.00603587	-0.860313	-2.96352	1.67242	0.033615	-0.925493	-2.31917			Cytoplasm	Nucleus	A0A0A6YXM5_S212_M1_1	212	S	A0A0A6YXM5	NRHNQGDSDDDVEEA	Rcor3	REST corepressor 3
+	+	JMD_Mido_JMD;TKD_Mido_TKD	2.39641	0.00603828	-0.860313	-2.96352	1.67242	0.0336026	-0.925493	-2.31917			Cytoplasm	Nucleus	A0A0A6YXP4_S15_M1_1	15	S	A0A0A6YXP4	NRHNQGDSDDDVEEA	Rcor3	REST corepressor 3
+	+	JMD_Mido_JMD;TKD_Mido_TKD	2.39641	0.00603347	-0.860313	-2.96352	1.67242	0.0335903	-0.925493	-2.31917			Cytoplasm	Nucleus	Q6PGA0_S212_M1_1	212	S	Q6PGA0	NRHNQGDSDDDVEEA	Rcor3	REST corepressor 3
+	+	JMD_Mido_JMD;TKD_Mido_TKD	2.39641	0.00603106	-0.860313	-2.96352	1.67242	0.0335534	-0.925493	-2.31917			Cytoplasm	Nucleus	Q6PGA0-2_S212_M1_1	212	S	Q6PGA0	NRHNQGDSDDDVEEA	Rcor3	REST corepressor 3
+	+	JMD_Mido_JMD;TKD_Mido_TKD	1.92057	0.00376276	-2.63471	-3.74525	3.62481	0	-2.77995	-6.0795			Cytoplasm	Nucleus	A0A0A6YWP7_S227_M2_1	227	S	A0A0A6YWP7	HPMDGNDSDYDPKKE	Rcor3	REST corepressor 3
+	+	JMD_Mido_JMD;TKD_Mido_TKD	1.92057	0.00375784	-2.63471	-3.74525	3.62481	0	-2.77995	-6.0795			Cytoplasm	Nucleus	A0A0A6YWP7_S212_M2_1	212	S	A0A0A6YWP7	NRHNQGDSDDDVEEA	Rcor3	REST corepressor 3
+	+	JMD_Mido_JMD;TKD_Mido_TKD	1.92057	0.00376112	-2.63471	-3.74525	3.62481	0	-2.77995	-6.0795			Cytoplasm	Nucleus	A0A0A6YWY4_S227_M2_1	227	S	A0A0A6YWY4	HPMDGNDSDYDPKKE	Rcor3	REST corepressor 3
+	+	JMD_Mido_JMD;TKD_Mido_TKD	1.92057	0.00375948	-2.63471	-3.74525	3.62481	0	-2.77995	-6.0795			Cytoplasm	Nucleus	A0A0A6YWY4_S212_M2_1	212	S	A0A0A6YWY4	NRHNQGDSDDDVEEA	Rcor3	REST corepressor 3
+	+	JMD_Mido_JMD;TKD_Mido_TKD	1.92057	0.00375457	-2.63471	-3.74525	3.62481	0	-2.77995	-6.0795			Cytoplasm	Nucleus	A0A0A6YXM5_S227_M2_1	227	S	A0A0A6YXM5	HPMDGNDSDYDPKKE	Rcor3	REST corepressor 3
+	+	JMD_Mido_JMD;TKD_Mido_TKD	1.92057	0.0037513	-2.63471	-3.74525	3.62481	0	-2.77995	-6.0795			Cytoplasm	Nucleus	A0A0A6YXM5_S212_M2_1	212	S	A0A0A6YXM5	NRHNQGDSDDDVEEA	Rcor3	REST corepressor 3
+	+	JMD_Mido_JMD;TKD_Mido_TKD	1.92057	0.00375294	-2.63471	-3.74525	3.62481	0	-2.77995	-6.0795			Cytoplasm	Nucleus	A0A0A6YXP4_S30_M2_1	30	S	A0A0A6YXP4	HPMDGNDSDYDPKKE	Rcor3	REST corepressor 3
+	+	JMD_Mido_JMD;TKD_Mido_TKD	1.92057	0.0037562	-2.63471	-3.74525	3.62481	0	-2.77995	-6.0795			Cytoplasm	Nucleus	A0A0A6YXP4_S15_M2_1	15	S	A0A0A6YXP4	NRHNQGDSDDDVEEA	Rcor3	REST corepressor 3
+	+	JMD_Mido_JMD;TKD_Mido_TKD	1.92057	0.00376933	-2.63471	-3.74525	3.62481	0	-2.77995	-6.0795			Cytoplasm	Nucleus	Q6PGA0_S227_M2_1	227	S	Q6PGA0	HPMDGNDSDYDPKKE	Rcor3	REST corepressor 3
+	+	JMD_Mido_JMD;TKD_Mido_TKD	1.92057	0.0037644	-2.63471	-3.74525	3.62481	0	-2.77995	-6.0795			Cytoplasm	Nucleus	Q6PGA0_S212_M2_1	212	S	Q6PGA0	NRHNQGDSDDDVEEA	Rcor3	REST corepressor 3
+	+	JMD_Mido_JMD;TKD_Mido_TKD	1.92057	0.00376769	-2.63471	-3.74525	3.62481	0	-2.77995	-6.0795			Cytoplasm	Nucleus	Q6PGA0-2_S227_M2_1	227	S	Q6PGA0	HPMDGNDSDYDPKKE	Rcor3	REST corepressor 3
+	+	JMD_Mido_JMD;TKD_Mido_TKD	1.92057	0.00376604	-2.63471	-3.74525	3.62481	0	-2.77995	-6.0795			Cytoplasm	Nucleus	Q6PGA0-2_S212_M2_1	212	S	Q6PGA0	NRHNQGDSDDDVEEA	Rcor3	REST corepressor 3
			0	1	NaN	0	NaN	1	0	NaN					A0A0A6YX02_T28_M1_1	28	T	A0A0A6YX02	LLLDPSSTPTKALNG	Lamtor1	Ragulator complex protein LAMTOR1
			0	1	NaN	0	NaN	1	0	NaN					Q9CQ22_T28_M1_1	28	T	Q9CQ22	LLLDPSSTPTKALNG	Lamtor1	Ragulator complex protein LAMTOR1
			0	1	NaN	0	NaN	1	0	NaN					A0A0A6YX02_T30_M1_1	30	T	A0A0A6YX02	LDPSSTPTKALNGAE	Lamtor1	Ragulator complex protein LAMTOR1
			0	1	NaN	0	NaN	1	0	NaN					Q9CQ22_T30_M1_1	30	T	Q9CQ22	LDPSSTPTKALNGAE	Lamtor1	Ragulator complex protein LAMTOR1
			0	1	0.615247	0	0	1	1.27004	0					A0A0A6YX73_S97_M1_1	97	S	A0A0A6YX73	SKFTRRVSVCAETFN	Prkar2a
			0	1	0.615247	0	0	1	1.27004	0					P12367_S96_M1_1	96	S	P12367	SKFTRRVSVCAETFN
			0	1	0.615247	0	0	1	1.27004	0					Q8K1M3_S97_M1_1	97	S	Q8K1M3	SKFTRRVSVCAETFN	Prkar2a
			0.21154	0.742858	-0.530032	-0.506707	0	1	1.85917	0					A0A0A6YXG0_S2_M1_1	2	S	A0A0A6YXG0	______MSMEDPFFV	Stx6	Syntaxin-6
			0.21154	0.742981	-0.530032	-0.506707	0	1	1.85917	0					Q9JKK1_S2_M1_1	2	S	Q9JKK1	______MSMEDPFFV	Stx6	Syntaxin-6
			0.21154	0.743104	-0.530032	-0.506707	0	1	1.85917	0					Q9JKK1-2_S2_M1_1	2	S	Q9JKK1	______MSMEDPFFV	Stx6	Syntaxin-6
			0	1	NaN	0	0	1	NaN	0					A0A0A6YXL6_S1005_M2_1	1005	S	A0A0A6YXL6	ASSIDSASNTELQTH	Lrba
			0	1	NaN	0	0	1	NaN	0					A0A0A6YXL6_S1000_M2_1	1000	S	A0A0A6YXL6	SSIGRASSIDSASNT	Lrba
			0	1	NaN	0	0	1	NaN	0					A0A0A6YXX3_S1005_M2_1	1005	S	A0A0A6YXX3	ASSIDSASNTELQTH	Lrba
			0	1	NaN	0	0	1	NaN	0					A0A0A6YXX3_S1000_M2_1	1000	S	A0A0A6YXX3	SSIGRASSIDSASNT	Lrba
			0	1	NaN	0	0	1	NaN	0					A0A1D5RM41_S1005_M2_1	1005	S	A0A1D5RM41	ASSIDSASNTELQTH
			0	1	NaN	0	0	1	NaN	0					A0A1D5RM41_S1000_M2_1	1000	S	A0A1D5RM41	SSIGRASSIDSASNT
			0	1	NaN	0	0	1	NaN	0					E9Q3Y4_S1005_M2_1	1005	S	E9Q3Y4	ASSIDSASNTELQTH	Lrba
			0	1	NaN	0	0	1	NaN	0					E9Q3Y4_S1000_M2_1	1000	S	E9Q3Y4	SSIGRASSIDSASNT	Lrba
			0	1	NaN	0	NaN	1	0	NaN					A0A0A6YXL6_S1115_M1_1	1115	S	A0A0A6YXL6	VELKVEGSPTEEAGL	Lrba
			0	1	NaN	0	NaN	1	0	NaN					A0A0A6YXX3_S1115_M1_1	1115	S	A0A0A6YXX3	VELKVEGSPTEEAGL	Lrba
			0	1	NaN	0	NaN	1	0	NaN					A0A1D5RM41_S1115_M1_1	1115	S	A0A1D5RM41	VELKVEGSPTEEAGL
			0	1	NaN	0	NaN	1	0	NaN					E9Q3Y4_S1115_M1_1	1115	S	E9Q3Y4	VELKVEGSPTEEAGL	Lrba
+		JMD_Mido_JMD	1.34359	0.0300933	1.34211	2.36641	0	1	1.11933	0					A0A0A6YXL6_T1124_M1_1	1124	T	A0A0A6YXL6	TEEAGLPTELQGEGL	Lrba
+		JMD_Mido_JMD	1.34359	0.0301018	1.34211	2.36641	0	1	1.11933	0					A0A0A6YXX3_T1124_M1_1	1124	T	A0A0A6YXX3	TEEAGLPTELQGEGL	Lrba
+		JMD_Mido_JMD	1.34359	0.0300848	1.34211	2.36641	0	1	1.11933	0					A0A1D5RM41_T1124_M1_1	1124	T	A0A1D5RM41	TEEAGLPTELQGEGL
+		JMD_Mido_JMD	1.34359	0.0301103	1.34211	2.36641	0	1	1.11933	0					E9Q3Y4_T1124_M1_1	1124	T	E9Q3Y4	TEEAGLPTELQGEGL	Lrba
			0	1	NaN	0	NaN	1	0	NaN					A0A0A6YXL6_S1132_M1_1	1132	S	A0A0A6YXL6	ELQGEGLSVAASEGR	Lrba
			0	1	NaN	0	NaN	1	0	NaN					A0A0A6YXX3_S1132_M1_1	1132	S	A0A0A6YXX3	ELQGEGLSVAASEGR	Lrba
			0	1	NaN	0	NaN	1	0	NaN					A0A1D5RM41_S1132_M1_1	1132	S	A0A1D5RM41	ELQGEGLSVAASEGR
			0	1	NaN	0	NaN	1	0	NaN					E9Q3Y4_S1132_M1_1	1132	S	E9Q3Y4	ELQGEGLSVAASEGR	Lrba
+	+	JMD_Mido_JMD;TKD_Mido_TKD	1.15535	0.0829014	-0.552831	-1.57465	1.23609	0.0873451	-0.713647	-1.76062					A0A0A6YXL6_S982_M2_1	982	S	A0A0A6YXL6	DRKDSPISPHFTRNS	Lrba
+	+	JMD_Mido_JMD;TKD_Mido_TKD	1.15535	0.0829205	-0.552831	-1.57465	1.23609	0.0873967	-0.713647	-1.76062					A0A0A6YXL6_S979_M2_1	979	S	A0A0A6YXL6	QHEDRKDSPISPHFT	Lrba
+	+	JMD_Mido_JMD;TKD_Mido_TKD	1.15535	0.0829396	-0.552831	-1.57465	1.23609	0.0875	-0.713647	-1.76062					A0A0A6YXX3_S982_M2_1	982	S	A0A0A6YXX3	DRKDSPISPHFTRNS	Lrba
+	+	JMD_Mido_JMD;TKD_Mido_TKD	1.15535	0.0829587	-0.552831	-1.57465	1.23609	0.0873194	-0.713647	-1.76062					A0A0A6YXX3_S979_M2_1	979	S	A0A0A6YXX3	QHEDRKDSPISPHFT	Lrba
+	+	JMD_Mido_JMD;TKD_Mido_TKD	1.15535	0.0828823	-0.552831	-1.57465	1.23609	0.0873709	-0.713647	-1.76062					A0A1D5RM41_S982_M2_1	982	S	A0A1D5RM41	DRKDSPISPHFTRNS
+	+	JMD_Mido_JMD;TKD_Mido_TKD	1.15535	0.0828632	-0.552831	-1.57465	1.23609	0.0874742	-0.713647	-1.76062					A0A1D5RM41_S979_M2_1	979	S	A0A1D5RM41	QHEDRKDSPISPHFT
+	+	JMD_Mido_JMD;TKD_Mido_TKD	1.15535	0.0828441	-0.552831	-1.57465	1.23609	0.0874225	-0.713647	-1.76062					E9Q3Y4_S982_M2_1	982	S	E9Q3Y4	DRKDSPISPHFTRNS	Lrba
+	+	JMD_Mido_JMD;TKD_Mido_TKD	1.15535	0.082825	-0.552831	-1.57465	1.23609	0.0874483	-0.713647	-1.76062					E9Q3Y4_S979_M2_1	979	S	E9Q3Y4	QHEDRKDSPISPHFT	Lrba
			0.145603	0.916795	-0.239	-0.332567	0.822684	0.169102	0.72842	1.42772					A0A0A6YXL6_S979_M1_1	979	S	A0A0A6YXL6	QHEDRKDSPISPHFT	Lrba
			0.145603	0.916939	-0.239	-0.332567	0.822684	0.169143	0.72842	1.42772					A0A0A6YXX3_S979_M1_1	979	S	A0A0A6YXX3	QHEDRKDSPISPHFT	Lrba
			0.145603	0.917226	-0.239	-0.332567	0.822684	0.169062	0.72842	1.42772					A0A1D5RM41_S979_M1_1	979	S	A0A1D5RM41	QHEDRKDSPISPHFT
			0.145603	0.917083	-0.239	-0.332567	0.822684	0.169022	0.72842	1.42772					E9Q3Y4_S979_M1_1	979	S	E9Q3Y4	QHEDRKDSPISPHFT	Lrba
			0.535724	0.421028	0.268723	0.808768	0.170464	0.904363	-0.122783	-0.323907					A0A0B4J1E2_S232_M2_1	232	S	A0A0B4J1E2	PPAPVMHSPSRKMTV	Snw1
			0.535724	0.420952	0.268723	0.808768	0.170464	0.90408	-0.122783	-0.323907					A0A0B4J1E2_S224_M2_1	224	S	A0A0B4J1E2	KIPRGPPSPPAPVMH	Snw1
			0.535724	0.421105	0.268723	0.808768	0.170464	0.904222	-0.122783	-0.323907					Q9CSN1_S232_M2_1	232	S	Q9CSN1	PPAPVMHSPSRKMTV
			0.535724	0.421181	0.268723	0.808768	0.170464	0.904505	-0.122783	-0.323907					Q9CSN1_S224_M2_1	224	S	Q9CSN1	KIPRGPPSPPAPVMH
			0	1	NaN	0	NaN	1	0	NaN					A0A0B4J1E3_S800_M1_1	800	S	A0A0B4J1E3	PQPSSPPSPAQAEPE	Ighmbp2
			0	1	NaN	0	NaN	1	0	NaN					D3Z5P5_S800_M1_1	800	S	D3Z5P5	PQPSSPPSPAQAEPE	Ighmbp2
			0	1	NaN	0	NaN	1	0	NaN					P40694_S800_M1_1	800	S	P40694	PQPSSPPSPAQAEPE
			0	1	NaN	0	NaN	1	0	NaN					A0A0B4J1G2_S211_M2_1	211	S	A0A0B4J1G2	RKRPTSASSSPEPPE	AB124611
			0	1	NaN	0	NaN	1	0	NaN					A0A0B4J1G2_S209_M2_1	209	S	A0A0B4J1G2	GPRKRPTSASSSPEP	AB124611
			0	1	NaN	0	NaN	1	0	NaN					Q75VT8_S207_M2_1	207	S	Q75VT8	RKRPTSASSSPEPPE
			0	1	NaN	0	NaN	1	0	NaN					Q75VT8_S205_M2_1	205	S	Q75VT8	GPRKRPTSASSSPEP
			0	1	NaN	0	NaN	1	0	NaN					Q75VT8-2_S177_M2_1	177	S	Q75VT8	RKRPTSASSSPEPPE
			0	1	NaN	0	NaN	1	0	NaN					Q75VT8-2_S175_M2_1	175	S	Q75VT8	GPRKRPTSASSSPEP
			0	1	NaN	0	NaN	1	0	NaN					Z4YNA9_S181_M2_1	181	S	Z4YNA9	RKRPTSASSSPEPPE	AB124611
			0	1	NaN	0	NaN	1	0	NaN					Z4YNA9_S179_M2_1	179	S	Z4YNA9	GPRKRPTSASSSPEP	AB124611
			NaN	1	0	NaN	0	1	NaN	0					A0A0G2JDI2_S180_M1_1	180	S	A0A0G2JDI2	DRNSDDDSVLEASSS
			NaN	1	0	NaN	0	1	NaN	0					A0A0G2JE44_S180_M1_1	180	S	A0A0G2JE44	DRNSDDDSVLEASSS
			NaN	1	0	NaN	0	1	NaN	0	Cytoplasm	Organelles			E9Q9T0_S180_M1_1	180	S	E9Q9T0	DRNSDDDSVLEASSS	Fbrsl1
			0	1	0.346911	0	0	1	0.716784	0					A0A0G2JDI2_S176_M1_1	176	S	A0A0G2JDI2	ARGGDRNSDDDSVLE
			0	1	0.346911	0	0	1	0.716784	0					A0A0G2JE44_S176_M1_1	176	S	A0A0G2JE44	ARGGDRNSDDDSVLE
			0	1	0.346911	0	0	1	0.716784	0	Cytoplasm	Organelles			E9Q9T0_S176_M1_1	176	S	E9Q9T0	ARGGDRNSDDDSVLE	Fbrsl1
			0	1	NaN	0	0	1	NaN	0					A0A0G2JDI4_S59_M1_1	59	S	A0A0G2JDI4	NEWSSQISPDLVREF
			0	1	NaN	0	0	1	NaN	0					H3BJA3_S28_M1_1	28	S	H3BJA3	NEWSSQISPDLVREF	Gclm	Glutamate--cysteine ligase regulatory subunit
			0	1	NaN	0	0	1	NaN	0					O09172_S59_M1_1	59	S	O09172	NEWSSQISPDLVREF	Gclm	Glutamate--cysteine ligase regulatory subunit
+	+	JMD_Mido_JMD;TKD_Mido_TKD	1.40635	0.0646019	0.490898	1.71111	1.36377	0.0875328	0.567569	1.76125					A0A0G2JDR6_S96_M1_1	96	S	A0A0G2JDR6	GNSSRRGSGDTSSLI
+	+	JMD_Mido_JMD;TKD_Mido_TKD	1.40635	0.0645703	0.490898	1.71111	1.36377	0.0875846	0.567569	1.76125					A0A0G2JEP4_S96_M1_1	96	S	A0A0G2JEP4	GNSSRRGSGDTSSLI
+	+	JMD_Mido_JMD;TKD_Mido_TKD	1.40635	0.0646809	0.490898	1.71111	1.36377	0.0876105	0.567569	1.76125					A0A0G2JFV5_S133_M1_1	133	S	A0A0G2JFV5	GNSSRRGSGDTSSLI
+	+	JMD_Mido_JMD;TKD_Mido_TKD	1.40635	0.0646967	0.490898	1.71111	1.36377	0.0875069	0.567569	1.76125					A0A0G2JGZ1_S49_M1_1	49	S	A0A0G2JGZ1	GNSSRRGSGDTSSLI
+	+	JMD_Mido_JMD;TKD_Mido_TKD	1.40635	0.0647125	0.490898	1.71111	1.36377	0.0877144	0.567569	1.76125					A0A0R4J169_S96_M1_1	96	S	A0A0R4J169	GNSSRRGSGDTSSLI
+	+	JMD_Mido_JMD;TKD_Mido_TKD	1.40635	0.0645861	0.490898	1.71111	1.36377	0.0876624	0.567569	1.76125					A0A1L1SQW1_S72_M1_1	72	S	A0A1L1SQW1	GNSSRRGSGDTSSLI
+	+	JMD_Mido_JMD;TKD_Mido_TKD	1.40635	0.0646492	0.490898	1.71111	1.36377	0.0876884	0.567569	1.76125					A0A1L1SSC0_S277_M1_1	277	S	A0A1L1SSC0	GNSSRRGSGDTSSLI
+	+	JMD_Mido_JMD;TKD_Mido_TKD	1.40635	0.0646176	0.490898	1.71111	1.36377	0.0875587	0.567569	1.76125					A0A1L1SVG1_S69_M1_1	69	S	A0A1L1SVG1	GNSSRRGSGDTSSLI
+	+	JMD_Mido_JMD;TKD_Mido_TKD	1.40635	0.0646334	0.490898	1.71111	1.36377	0.0876365	0.567569	1.76125					A0A668KLE1_S329_M1_1	329	S	A0A668KLE1	GNSSRRGSGDTSSLI
+	+	JMD_Mido_JMD;TKD_Mido_TKD	1.40635	0.064665	0.490898	1.71111	1.36377	0.0877404	0.567569	1.76125	Cytoplasm	Nucleus			E9QN52_S111_M1_1	111	S	E9QN52	GNSSRRGSGDTSSLI	Lrrfip2
			0	1	NaN	0	0	1	-0.610892	0					A0A0G2JDR6_S101_M1_1	101	S	A0A0G2JDR6	RGSGDTSSLIDPDTS
			0	1	NaN	0	0	1	-0.610892	0					A0A0G2JEP4_S101_M1_1	101	S	A0A0G2JEP4	RGSGDTSSLIDPDTS
			0	1	NaN	0	0	1	-0.610892	0					A0A0G2JFV5_S138_M1_1	138	S	A0A0G2JFV5	RGSGDTSSLIDPDTS
			0	1	NaN	0	0	1	-0.610892	0					A0A0G2JGZ1_S54_M1_1	54	S	A0A0G2JGZ1	RGSGDTSSLIDPDTS
			0	1	NaN	0	0	1	-0.610892	0					A0A0R4J169_S101_M1_1	101	S	A0A0R4J169	RGSGDTSSLIDPDTS
			0	1	NaN	0	0	1	-0.610892	0					A0A1L1SQW1_S77_M1_1	77	S	A0A1L1SQW1	RGSGDTSSLIDPDTS
			0	1	NaN	0	0	1	-0.610892	0					A0A1L1SSC0_S282_M1_1	282	S	A0A1L1SSC0	RGSGDTSSLIDPDTS
			0	1	NaN	0	0	1	-0.610892	0					A0A1L1SVG1_S74_M1_1	74	S	A0A1L1SVG1	RGSGDTSSLIDPDTS
			0	1	NaN	0	0	1	-0.610892	0					A0A668KLE1_S334_M1_1	334	S	A0A668KLE1	RGSGDTSSLIDPDTS
			0	1	NaN	0	0	1	-0.610892	0	Cytoplasm	Nucleus			E9QN52_S116_M1_1	116	S	E9QN52	RGSGDTSSLIDPDTS	Lrrfip2
			0	1	NaN	0	NaN	1	0	NaN					A0A0G2JDR6_S88_M1_1	88	S	A0A0G2JDR6	ASATTPLSGNSSRRG
			0	1	NaN	0	NaN	1	0	NaN					A0A0G2JEP4_S88_M1_1	88	S	A0A0G2JEP4	ASATTPLSGNSSRRG
			0	1	NaN	0	NaN	1	0	NaN					A0A0G2JFV5_S125_M1_1	125	S	A0A0G2JFV5	ASATTPLSGNSSRRG
			0	1	NaN	0	NaN	1	0	NaN					A0A0G2JGZ1_S41_M1_1	41	S	A0A0G2JGZ1	ASATTPLSGNSSRRG
			0	1	NaN	0	NaN	1	0	NaN					A0A0R4J169_S88_M1_1	88	S	A0A0R4J169	ASATTPLSGNSSRRG
			0	1	NaN	0	NaN	1	0	NaN					A0A1L1SQW1_S64_M1_1	64	S	A0A1L1SQW1	ASATTPLSGNSSRRG
			0	1	NaN	0	NaN	1	0	NaN					A0A1L1SSC0_S269_M1_1	269	S	A0A1L1SSC0	ASATTPLSGNSSRRG
			0	1	NaN	0	NaN	1	0	NaN					A0A1L1SVG1_S61_M1_1	61	S	A0A1L1SVG1	ASATTPLSGNSSRRG
			0	1	NaN	0	NaN	1	0	NaN					A0A668KLE1_S321_M1_1	321	S	A0A668KLE1	ASATTPLSGNSSRRG
			0	1	NaN	0	NaN	1	0	NaN	Cytoplasm	Nucleus			E9QN52_S103_M1_1	103	S	E9QN52	ASATTPLSGNSSRRG	Lrrfip2
			0	1	NaN	0	0	1	NaN	0					A0A0G2JDV6_S467_M1_1	467	S	A0A0G2JDV6	STSAPQMSPGSSDNQ
			0	1	NaN	0	0	1	NaN	0					A0A0H2UH17_S467_M1_1	467	S	A0A0H2UH17	STSAPQMSPGSSDNQ
			0	1	NaN	0	0	1	NaN	0					Q80X50_S487_M1_1	487	S	Q80X50	STSAPQMSPGSSDNQ	Ubap2l	Ubiquitin-associated protein 2-like
			0	1	NaN	0	0	1	NaN	0					Q80X50-2_S498_M1_1	498	S	Q80X50	STSAPQMSPGSSDNQ	Ubap2l	Ubiquitin-associated protein 2-like
			0	1	NaN	0	0	1	NaN	0					Q80X50-3_S467_M1_1	467	S	Q80X50	STSAPQMSPGSSDNQ	Ubap2l	Ubiquitin-associated protein 2-like
			0	1	NaN	0	0	1	NaN	0					Q80X50-4_S487_M1_1	487	S	Q80X50	STSAPQMSPGSSDNQ	Ubap2l	Ubiquitin-associated protein 2-like
			0	1	NaN	0	0	1	NaN	0					Q80X50-5_S492_M1_1	492	S	Q80X50	STSAPQMSPGSSDNQ	Ubap2l	Ubiquitin-associated protein 2-like
			0	1	0.0409279	0	0.190159	0.823894	-0.231095	-0.435285					A0A0G2JDV6_S471_M1_1	471	S	A0A0G2JDV6	PQMSPGSSDNQSSSP
			0	1	0.0409279	0	0.190159	0.824026	-0.231095	-0.435285					A0A0H2UH17_S471_M1_1	471	S	A0A0H2UH17	PQMSPGSSDNQSSSP
			0	1	0.0409279	0	0.190159	0.824157	-0.231095	-0.435285					Q80X50_S491_M1_1	491	S	Q80X50	PQMSPGSSDNQSSSP	Ubap2l	Ubiquitin-associated protein 2-like
			0	1	0.0409279	0	0.190159	0.824289	-0.231095	-0.435285					Q80X50-2_S502_M1_1	502	S	Q80X50	PQMSPGSSDNQSSSP	Ubap2l	Ubiquitin-associated protein 2-like
			0	1	0.0409279	0	0.190159	0.824419	-0.231095	-0.435285					Q80X50-3_S471_M1_1	471	S	Q80X50	PQMSPGSSDNQSSSP	Ubap2l	Ubiquitin-associated protein 2-like
			0	1	0.0409279	0	0.190159	0.823809	-0.231095	-0.435285					Q80X50-4_S491_M1_1	491	S	Q80X50	PQMSPGSSDNQSSSP	Ubap2l	Ubiquitin-associated protein 2-like
			0	1	0.0409279	0	0.190159	0.823688	-0.231095	-0.435285					Q80X50-5_S496_M1_1	496	S	Q80X50	PQMSPGSSDNQSSSP	Ubap2l	Ubiquitin-associated protein 2-like
			0	1	NaN	0	NaN	1	0	NaN					A0A0G2JDV6_S476_M1_1	476	S	A0A0G2JDV6	GSSDNQSSSPQPAQQ
			0	1	NaN	0	NaN	1	0	NaN					A0A0H2UH17_S476_M1_1	476	S	A0A0H2UH17	GSSDNQSSSPQPAQQ
			0	1	NaN	0	NaN	1	0	NaN					Q80X50_S496_M1_1	496	S	Q80X50	GSSDNQSSSPQPAQQ	Ubap2l	Ubiquitin-associated protein 2-like
			0	1	NaN	0	NaN	1	0	NaN					Q80X50-2_S507_M1_1	507	S	Q80X50	GSSDNQSSSPQPAQQ	Ubap2l	Ubiquitin-associated protein 2-like
			0	1	NaN	0	NaN	1	0	NaN					Q80X50-3_S476_M1_1	476	S	Q80X50	GSSDNQSSSPQPAQQ	Ubap2l	Ubiquitin-associated protein 2-like
			0	1	NaN	0	NaN	1	0	NaN					Q80X50-4_S496_M1_1	496	S	Q80X50	GSSDNQSSSPQPAQQ	Ubap2l	Ubiquitin-associated protein 2-like
			0	1	NaN	0	NaN	1	0	NaN					Q80X50-5_S501_M1_1	501	S	Q80X50	GSSDNQSSSPQPAQQ	Ubap2l	Ubiquitin-associated protein 2-like
			0.767127	0.114701	-1.43834	-1.59391	0.479575	0.401662	0.448171	0.918836					A0A0G2JDV6_S609_M1_1	609	S	A0A0G2JDV6	YPSSISSSPQKDLTQ
			0.767127	0.114651	-1.43834	-1.59391	0.479575	0.401585	0.448171	0.918836					A0A0H2UH17_S609_M1_1	609	S	A0A0H2UH17	YPSSISSSPQKDLTQ
			0.767127	0.114726	-1.43834	-1.59391	0.479575	0.401896	0.448171	0.918836					Q80X50_S629_M1_1	629	S	Q80X50	YPSSISSSPQKDLTQ	Ubap2l	Ubiquitin-associated protein 2-like
			0.767127	0.114601	-1.43834	-1.59391	0.479575	0.401818	0.448171	0.918836					Q80X50-2_S640_M1_1	640	S	Q80X50	YPSSISSSPQKDLTQ	Ubap2l	Ubiquitin-associated protein 2-like
			0.767127	0.114751	-1.43834	-1.59391	0.479575	0.40174	0.448171	0.918836					Q80X50-3_S609_M1_1	609	S	Q80X50	YPSSISSSPQKDLTQ	Ubap2l	Ubiquitin-associated protein 2-like
			0.767127	0.114626	-1.43834	-1.59391	0.479575	0.401507	0.448171	0.918836					Q80X50-4_S629_M1_1	629	S	Q80X50	YPSSISSSPQKDLTQ	Ubap2l	Ubiquitin-associated protein 2-like
			0.767127	0.114676	-1.43834	-1.59391	0.479575	0.401974	0.448171	0.918836					Q80X50-5_S634_M1_1	634	S	Q80X50	YPSSISSSPQKDLTQ	Ubap2l	Ubiquitin-associated protein 2-like
+	+	JMD_Mido_JMD;TKD_Mido_TKD	2.36739	0.0017599	-2.89779	-4.22651	3.00717	0.000361632	-3.41314	-5.73524					A0A0G2JDV6_S116_M3_1	116	S	A0A0G2JDV6	KDGGQTESNEEGKEN
+	+	JMD_Mido_JMD;TKD_Mido_TKD	2.36739	0.00178162	-2.89779	-4.22651	3.00717	0.000357688	-3.41314	-5.73524					A0A0G2JDV6_T114_M3_1	114	T	A0A0G2JDV6	GQKDGGQTESNEEGK
+	+	JMD_Mido_JMD;TKD_Mido_TKD	2.36739	0.00176205	-2.89779	-4.22651	3.00717	0.000360044	-3.41314	-5.73524					A0A0G2JDV6_S106_M3_1	106	S	A0A0G2JDV6	VGKKKGVSGQKDGGQ
+	+	JMD_Mido_JMD;TKD_Mido_TKD	2.36739	0.0017642	-2.89779	-4.22651	3.00717	0.00036404	-3.41314	-5.73524					A0A0H2UH17_S116_M3_1	116	S	A0A0H2UH17	KDGGQTESNEEGKEN
+	+	JMD_Mido_JMD;TKD_Mido_TKD	2.36739	0.00177069	-2.89779	-4.22651	3.00717	0.000363636	-3.41314	-5.73524					A0A0H2UH17_T114_M3_1	114	T	A0A0H2UH17	GQKDGGQTESNEEGK
+	+	JMD_Mido_JMD;TKD_Mido_TKD	2.36739	0.00177178	-2.89779	-4.22651	3.00717	0.000361233	-3.41314	-5.73524					A0A0H2UH17_S106_M3_1	106	S	A0A0H2UH17	VGKKKGVSGQKDGGQ
+	+	JMD_Mido_JMD;TKD_Mido_TKD	2.36739	0.00176098	-2.89779	-4.22651	3.00717	0.000362031	-3.41314	-5.73524					Q80X50_S116_M3_1	116	S	Q80X50	KDGGQTESNEEGKEN	Ubap2l	Ubiquitin-associated protein 2-like
+	+	JMD_Mido_JMD;TKD_Mido_TKD	2.36739	0.00177942	-2.89779	-4.22651	3.00717	0.000360836	-3.41314	-5.73524					Q80X50_T114_M3_1	114	T	Q80X50	GQKDGGQTESNEEGK	Ubap2l	Ubiquitin-associated protein 2-like
+	+	JMD_Mido_JMD;TKD_Mido_TKD	2.36739	0.00177833	-2.89779	-4.22651	3.00717	0.000358862	-3.41314	-5.73524					Q80X50_S106_M3_1	106	S	Q80X50	VGKKKGVSGQKDGGQ	Ubap2l	Ubiquitin-associated protein 2-like
+	+	JMD_Mido_JMD;TKD_Mido_TKD	2.36739	0.00177723	-2.89779	-4.22651	3.00717	0.000363234	-3.41314	-5.73524					Q80X50-2_S116_M3_1	116	S	Q80X50	KDGGQTESNEEGKEN	Ubap2l	Ubiquitin-associated protein 2-like
+	+	JMD_Mido_JMD;TKD_Mido_TKD	2.36739	0.00176744	-2.89779	-4.22651	3.00717	0.000359255	-3.41314	-5.73524					Q80X50-2_T114_M3_1	114	T	Q80X50	GQKDGGQTESNEEGK	Ubap2l	Ubiquitin-associated protein 2-like
+	+	JMD_Mido_JMD;TKD_Mido_TKD	2.36739	0.00176313	-2.89779	-4.22651	3.00717	0.000362431	-3.41314	-5.73524					Q80X50-2_S106_M3_1	106	S	Q80X50	VGKKKGVSGQKDGGQ	Ubap2l	Ubiquitin-associated protein 2-like
+	+	JMD_Mido_JMD;TKD_Mido_TKD	2.36739	0.00177396	-2.89779	-4.22651	3.00717	0.000356522	-3.41314	-5.73524					Q80X50-3_S116_M3_1	116	S	Q80X50	KDGGQTESNEEGKEN	Ubap2l	Ubiquitin-associated protein 2-like
+	+	JMD_Mido_JMD;TKD_Mido_TKD	2.36739	0.00176528	-2.89779	-4.22651	3.00717	0.00035691	-3.41314	-5.73524					Q80X50-3_T114_M3_1	114	T	Q80X50	GQKDGGQTESNEEGK	Ubap2l	Ubiquitin-associated protein 2-like
+	+	JMD_Mido_JMD;TKD_Mido_TKD	2.36739	0.00176636	-2.89779	-4.22651	3.00717	0.000357298	-3.41314	-5.73524					Q80X50-3_S106_M3_1	106	S	Q80X50	VGKKKGVSGQKDGGQ	Ubap2l	Ubiquitin-associated protein 2-like
+	+	JMD_Mido_JMD;TKD_Mido_TKD	2.36739	0.00176961	-2.89779	-4.22651	3.00717	0.000358079	-3.41314	-5.73524					Q80X50-4_S116_M3_1	116	S	Q80X50	KDGGQTESNEEGKEN	Ubap2l	Ubiquitin-associated protein 2-like
+	+	JMD_Mido_JMD;TKD_Mido_TKD	2.36739	0.00177287	-2.89779	-4.22651	3.00717	0.00035847	-3.41314	-5.73524					Q80X50-4_T114_M3_1	114	T	Q80X50	GQKDGGQTESNEEGK	Ubap2l	Ubiquitin-associated protein 2-like
+	+	JMD_Mido_JMD;TKD_Mido_TKD	2.36739	0.00177505	-2.89779	-4.22651	3.00717	0.000356135	-3.41314	-5.73524					Q80X50-4_S106_M3_1	106	S	Q80X50	VGKKKGVSGQKDGGQ	Ubap2l	Ubiquitin-associated protein 2-like
+	+	JMD_Mido_JMD;TKD_Mido_TKD	2.36739	0.00177614	-2.89779	-4.22651	3.00717	0.000359649	-3.41314	-5.73524					Q80X50-5_S116_M3_1	116	S	Q80X50	KDGGQTESNEEGKEN	Ubap2l	Ubiquitin-associated protein 2-like
+	+	JMD_Mido_JMD;TKD_Mido_TKD	2.36739	0.00178052	-2.89779	-4.22651	3.00717	0.000362832	-3.41314	-5.73524					Q80X50-5_T114_M3_1	114	T	Q80X50	GQKDGGQTESNEEGK	Ubap2l	Ubiquitin-associated protein 2-like
+	+	JMD_Mido_JMD;TKD_Mido_TKD	2.36739	0.00176852	-2.89779	-4.22651	3.00717	0.00036044	-3.41314	-5.73524					Q80X50-5_S106_M3_1	106	S	Q80X50	VGKKKGVSGQKDGGQ	Ubap2l	Ubiquitin-associated protein 2-like
			0	1	NaN	0	NaN	1	0	NaN					A0A0G2JDV6_S608_M2_1	608	S	A0A0G2JDV6	RYPSSISSSPQKDLT
			0	1	NaN	0	NaN	1	0	NaN					A0A0G2JDV6_S605_M2_1	605	S	A0A0G2JDV6	QTRRYPSSISSSPQK
			0	1	NaN	0	NaN	1	0	NaN					A0A0H2UH17_S608_M2_1	608	S	A0A0H2UH17	RYPSSISSSPQKDLT
			0	1	NaN	0	NaN	1	0	NaN					A0A0H2UH17_S605_M2_1	605	S	A0A0H2UH17	QTRRYPSSISSSPQK
			0	1	NaN	0	NaN	1	0	NaN					Q80X50_S628_M2_1	628	S	Q80X50	RYPSSISSSPQKDLT	Ubap2l	Ubiquitin-associated protein 2-like
			0	1	NaN	0	NaN	1	0	NaN					Q80X50_S625_M2_1	625	S	Q80X50	QTRRYPSSISSSPQK	Ubap2l	Ubiquitin-associated protein 2-like
			0	1	NaN	0	NaN	1	0	NaN					Q80X50-2_S639_M2_1	639	S	Q80X50	RYPSSISSSPQKDLT	Ubap2l	Ubiquitin-associated protein 2-like
			0	1	NaN	0	NaN	1	0	NaN					Q80X50-2_S636_M2_1	636	S	Q80X50	QTRRYPSSISSSPQK	Ubap2l	Ubiquitin-associated protein 2-like
			0	1	NaN	0	NaN	1	0	NaN					Q80X50-3_S608_M2_1	608	S	Q80X50	RYPSSISSSPQKDLT	Ubap2l	Ubiquitin-associated protein 2-like
			0	1	NaN	0	NaN	1	0	NaN					Q80X50-3_S605_M2_1	605	S	Q80X50	QTRRYPSSISSSPQK	Ubap2l	Ubiquitin-associated protein 2-like
			0	1	NaN	0	NaN	1	0	NaN					Q80X50-4_S628_M2_1	628	S	Q80X50	RYPSSISSSPQKDLT	Ubap2l	Ubiquitin-associated protein 2-like
			0	1	NaN	0	NaN	1	0	NaN					Q80X50-4_S625_M2_1	625	S	Q80X50	QTRRYPSSISSSPQK	Ubap2l	Ubiquitin-associated protein 2-like
			0	1	NaN	0	NaN	1	0	NaN					Q80X50-5_S633_M2_1	633	S	Q80X50	RYPSSISSSPQKDLT	Ubap2l	Ubiquitin-associated protein 2-like
			0	1	NaN	0	NaN	1	0	NaN					Q80X50-5_S630_M2_1	630	S	Q80X50	QTRRYPSSISSSPQK	Ubap2l	Ubiquitin-associated protein 2-like
			NaN	1	0	NaN	0	1	NaN	0					A0A0G2JDV6_S604_M1_1	604	S	A0A0G2JDV6	TQTRRYPSSISSSPQ
			NaN	1	0	NaN	0	1	NaN	0					A0A0H2UH17_S604_M1_1	604	S	A0A0H2UH17	TQTRRYPSSISSSPQ
			NaN	1	0	NaN	0	1	NaN	0					Q80X50_S624_M1_1	624	S	Q80X50	TQTRRYPSSISSSPQ	Ubap2l	Ubiquitin-associated protein 2-like
			NaN	1	0	NaN	0	1	NaN	0					Q80X50-2_S635_M1_1	635	S	Q80X50	TQTRRYPSSISSSPQ	Ubap2l	Ubiquitin-associated protein 2-like
			NaN	1	0	NaN	0	1	NaN	0					Q80X50-3_S604_M1_1	604	S	Q80X50	TQTRRYPSSISSSPQ	Ubap2l	Ubiquitin-associated protein 2-like
			NaN	1	0	NaN	0	1	NaN	0					Q80X50-4_S624_M1_1	624	S	Q80X50	TQTRRYPSSISSSPQ	Ubap2l	Ubiquitin-associated protein 2-like
			NaN	1	0	NaN	0	1	NaN	0					Q80X50-5_S629_M1_1	629	S	Q80X50	TQTRRYPSSISSSPQ	Ubap2l	Ubiquitin-associated protein 2-like
			0	1	NaN	0	NaN	1	0	NaN					A0A0G2JDV6_S609_M2_1	609	S	A0A0G2JDV6	YPSSISSSPQKDLTQ
			0	1	NaN	0	NaN	1	0	NaN					A0A0H2UH17_S609_M2_1	609	S	A0A0H2UH17	YPSSISSSPQKDLTQ
			0	1	NaN	0	NaN	1	0	NaN					Q80X50_S629_M2_1	629	S	Q80X50	YPSSISSSPQKDLTQ	Ubap2l	Ubiquitin-associated protein 2-like
			0	1	NaN	0	NaN	1	0	NaN					Q80X50-2_S640_M2_1	640	S	Q80X50	YPSSISSSPQKDLTQ	Ubap2l	Ubiquitin-associated protein 2-like
			0	1	NaN	0	NaN	1	0	NaN					Q80X50-3_S609_M2_1	609	S	Q80X50	YPSSISSSPQKDLTQ	Ubap2l	Ubiquitin-associated protein 2-like
			0	1	NaN	0	NaN	1	0	NaN					Q80X50-4_S629_M2_1	629	S	Q80X50	YPSSISSSPQKDLTQ	Ubap2l	Ubiquitin-associated protein 2-like
			0	1	NaN	0	NaN	1	0	NaN					Q80X50-5_S634_M2_1	634	S	Q80X50	YPSSISSSPQKDLTQ	Ubap2l	Ubiquitin-associated protein 2-like
			0	1	NaN	0	0	1	NaN	0					A0A0G2JDV6_S416_M1_1	416	S	A0A0G2JDV6	ANDSTVHSPFTKRQA
			0	1	NaN	0	0	1	NaN	0					A0A0H2UH17_S416_M1_1	416	S	A0A0H2UH17	ANDSTVHSPFTKRQA
			0	1	NaN	0	0	1	NaN	0					Q80X50_S436_M1_1	436	S	Q80X50	ANDSTVHSPFTKRQA	Ubap2l	Ubiquitin-associated protein 2-like
			0	1	NaN	0	0	1	NaN	0					Q80X50-2_S447_M1_1	447	S	Q80X50	ANDSTVHSPFTKRQA	Ubap2l	Ubiquitin-associated protein 2-like
			0	1	NaN	0	0	1	NaN	0					Q80X50-3_S416_M1_1	416	S	Q80X50	ANDSTVHSPFTKRQA	Ubap2l	Ubiquitin-associated protein 2-like
			0	1	NaN	0	0	1	NaN	0					Q80X50-4_S436_M1_1	436	S	Q80X50	ANDSTVHSPFTKRQA	Ubap2l	Ubiquitin-associated protein 2-like
			0	1	NaN	0	0	1	NaN	0					Q80X50-5_S441_M1_1	441	S	Q80X50	ANDSTVHSPFTKRQA	Ubap2l	Ubiquitin-associated protein 2-like
			0.0429282	1	-0.0294361	-0.086909	0.00539759	1	-0.00603223	-0.0127311					A0A0G2JDW7_S9_M1_1	9	S	A0A0G2JDW7	AKDLLHPSPEEEKRK
			0.0429282	1	-0.0294361	-0.086909	0.00539759	1	-0.00603223	-0.0127311	Organelles	Cytoplasm			Q6ZWU9_S11_M1_1	11	S	Q6ZWU9	AKDLLHPSPEEEKRK	Rps27	40S ribosomal protein S27
			0	1	NaN	0	0	1	-1.55424	0					A0A0G2JDY6_S80_M1_1	80	S	A0A0G2JDY6	EIKEMLASDDEEESS
			0	1	NaN	0	0	1	-1.55424	0					A0A0G2JDZ3_S16_M1_1	16	S	A0A0G2JDZ3	EIKEMLASDDEEESS
			0	1	NaN	0	0	1	-1.55424	0					A0A0G2JDZ8_S16_M1_1	16	S	A0A0G2JDZ8	EIKEMLASDDEEESS
			0	1	NaN	0	0	1	-1.55424	0					A0A0G2JEX1_S80_M1_1	80	S	A0A0G2JEX1	EIKEMLASDDEEESS
			0	1	NaN	0	0	1	-1.55424	0					A0A0G2JFD8_S80_M1_1	80	S	A0A0G2JFD8	EIKEMLASDDEEESS
			0	1	NaN	0	0	1	-1.55424	0					A0A0G2JFI0_S16_M1_1	16	S	A0A0G2JFI0	EIKEMLASDDEEESS
			0	1	NaN	0	0	1	-1.55424	0					A0A0G2JFT2_S16_M1_1	16	S	A0A0G2JFT2	EIKEMLASDDEEESS
			0	1	NaN	0	0	1	-1.55424	0					A0A0G2JGI1_S80_M1_1	80	S	A0A0G2JGI1	EIKEMLASDDEEESS
			0	1	NaN	0	0	1	-1.55424	0	Organelles	Cytoplasm	Organelles	Cytoplasm	Q7TPW1_S16_M1_1	16	S	Q7TPW1	EIKEMLASDDEEESS	Nexn	Nexilin
+	+	JMD_Mido_JMD;TKD_Mido_TKD	3.5749	0.000716216	1.38069	5.49036	1.21635	0.0844876	0.770356	1.93761					A0A0G2JDZ9_S1946_M1_1	1946	S	A0A0G2JDZ9	PGGVSRNSPLDCGSA
+	+	JMD_Mido_JMD;TKD_Mido_TKD	3.5749	0.000715411	1.38069	5.49036	1.21635	0.084437	0.770356	1.93761					E9Q804_S2054_M1_1	2054	S	E9Q804	PGGVSRNSPLDCGSA	Ankrd17	Ankyrin repeat domain-containing protein 17
+	+	JMD_Mido_JMD;TKD_Mido_TKD	3.5749	0.000713805	1.38069	5.49036	1.21635	0.0844117	0.770356	1.93761					E9QKG6_S1804_M1_1	1804	S	E9QKG6	PGGVSRNSPLDCGSA	Ankrd17	Ankyrin repeat domain-containing protein 17
+	+	JMD_Mido_JMD;TKD_Mido_TKD	3.5749	0.000714607	1.38069	5.49036	1.21635	0.0844623	0.770356	1.93761					Q99NH0_S2055_M1_1	2055	S	Q99NH0	PGGVSRNSPLDCGSA	Ankrd17	Ankyrin repeat domain-containing protein 17
			0	1	NaN	0	NaN	1	0	NaN					A0A0G2JDZ9_S1934_M2_1	1934	S	A0A0G2JDZ9	VSSPSSPSPPAQPGG
			0	1	NaN	0	NaN	1	0	NaN					A0A0G2JDZ9_S1932_M2_1	1932	S	A0A0G2JDZ9	YPVSSPSSPSPPAQP
			0	1	NaN	0	NaN	1	0	NaN					E9Q804_S2042_M2_1	2042	S	E9Q804	VSSPSSPSPPAQPGG	Ankrd17	Ankyrin repeat domain-containing protein 17
			0	1	NaN	0	NaN	1	0	NaN					E9Q804_S2040_M2_1	2040	S	E9Q804	YPVSSPSSPSPPAQP	Ankrd17	Ankyrin repeat domain-containing protein 17
			0	1	NaN	0	NaN	1	0	NaN					E9QKG6_S1792_M2_1	1792	S	E9QKG6	VSSPSSPSPPAQPGG	Ankrd17	Ankyrin repeat domain-containing protein 17
			0	1	NaN	0	NaN	1	0	NaN					E9QKG6_S1790_M2_1	1790	S	E9QKG6	YPVSSPSSPSPPAQP	Ankrd17	Ankyrin repeat domain-containing protein 17
			0	1	NaN	0	NaN	1	0	NaN					Q99NH0_S2043_M2_1	2043	S	Q99NH0	VSSPSSPSPPAQPGG	Ankrd17	Ankyrin repeat domain-containing protein 17
			0	1	NaN	0	NaN	1	0	NaN					Q99NH0_S2041_M2_1	2041	S	Q99NH0	YPVSSPSSPSPPAQP	Ankrd17	Ankyrin repeat domain-containing protein 17
			0	1	NaN	0	0	1	NaN	0					A0A0G2JDZ9_S1934_M3_1	1934	S	A0A0G2JDZ9	VSSPSSPSPPAQPGG
			0	1	NaN	0	0	1	NaN	0					A0A0G2JDZ9_S1932_M3_1	1932	S	A0A0G2JDZ9	YPVSSPSSPSPPAQP
			0	1	NaN	0	0	1	NaN	0					A0A0G2JDZ9_S1931_M3_1	1931	S	A0A0G2JDZ9	HYPVSSPSSPSPPAQ
			0	1	NaN	0	0	1	NaN	0					E9Q804_S2042_M3_1	2042	S	E9Q804	VSSPSSPSPPAQPGG	Ankrd17	Ankyrin repeat domain-containing protein 17
			0	1	NaN	0	0	1	NaN	0					E9Q804_S2040_M3_1	2040	S	E9Q804	YPVSSPSSPSPPAQP	Ankrd17	Ankyrin repeat domain-containing protein 17
			0	1	NaN	0	0	1	NaN	0					E9Q804_S2039_M3_1	2039	S	E9Q804	HYPVSSPSSPSPPAQ	Ankrd17	Ankyrin repeat domain-containing protein 17
			0	1	NaN	0	0	1	NaN	0					E9QKG6_S1792_M3_1	1792	S	E9QKG6	VSSPSSPSPPAQPGG	Ankrd17	Ankyrin repeat domain-containing protein 17
			0	1	NaN	0	0	1	NaN	0					E9QKG6_S1790_M3_1	1790	S	E9QKG6	YPVSSPSSPSPPAQP	Ankrd17	Ankyrin repeat domain-containing protein 17
			0	1	NaN	0	0	1	NaN	0					E9QKG6_S1789_M3_1	1789	S	E9QKG6	HYPVSSPSSPSPPAQ	Ankrd17	Ankyrin repeat domain-containing protein 17
			0	1	NaN	0	0	1	NaN	0					Q99NH0_S2043_M3_1	2043	S	Q99NH0	VSSPSSPSPPAQPGG	Ankrd17	Ankyrin repeat domain-containing protein 17
			0	1	NaN	0	0	1	NaN	0					Q99NH0_S2041_M3_1	2041	S	Q99NH0	YPVSSPSSPSPPAQP	Ankrd17	Ankyrin repeat domain-containing protein 17
			0	1	NaN	0	0	1	NaN	0					Q99NH0_S2040_M3_1	2040	S	Q99NH0	HYPVSSPSSPSPPAQ	Ankrd17	Ankyrin repeat domain-containing protein 17
			0	1	-0.45211	0	NaN	1	0	NaN					A0A0G2JDZ9_S2297_M1_1	2297	S	A0A0G2JDZ9	APSPAPSSVPLGSEK
			0	1	-0.45211	0	NaN	1	0	NaN					E9Q804_S2405_M1_1	2405	S	E9Q804	APSPAPSSVPLGSEK	Ankrd17	Ankyrin repeat domain-containing protein 17
			0	1	-0.45211	0	NaN	1	0	NaN					E9QKG6_S2155_M1_1	2155	S	E9QKG6	APSPAPSSVPLGSEK	Ankrd17	Ankyrin repeat domain-containing protein 17
			0	1	-0.45211	0	NaN	1	0	NaN					Q99NH0_S2406_M1_1	2406	S	Q99NH0	APSPAPSSVPLGSEK	Ankrd17	Ankyrin repeat domain-containing protein 17
			1.07933	0.12011	-0.413675	-1.41856	0.0280641	1	0.0229962	0.0603677					A0A0G2JE56_S28_M1_1	28	S	A0A0G2JE56	ENQSECLSPELRFLQ
			1.07933	0.119981	-0.413675	-1.41856	0.0280641	1	0.0229962	0.0603677					A0A0G2JEF7_S28_M1_1	28	S	A0A0G2JEF7	ENQSECLSPELRFLQ
			1.07933	0.120007	-0.413675	-1.41856	0.0280641	1	0.0229962	0.0603677					A0A0G2JEM1_S28_M1_1	28	S	A0A0G2JEM1	ENQSECLSPELRFLQ
			1.07933	0.120059	-0.413675	-1.41856	0.0280641	1	0.0229962	0.0603677					F7AFH2_S28_M1_1	28	S	F7AFH2	ENQSECLSPELRFLQ
			1.07933	0.120085	-0.413675	-1.41856	0.0280641	1	0.0229962	0.0603677	Cytoplasm	Nucleus			Q6P8W7_S28_M1_1	28	S	Q6P8W7	ENQSECLSPELRFLQ	Zfp655
			1.07933	0.120033	-0.413675	-1.41856	0.0280641	1	0.0229962	0.0603677	Cytoplasm	Nucleus			Q9CZP3_S28_M1_1	28	S	Q9CZP3	ENQSECLSPELRFLQ	Zfp655
	+	TKD_Mido_TKD	0	1	2.96205	0	1.44776	0.0622643	0.740947	1.97789					A0A0G2JE56_S12_M1_1	12	S	A0A0G2JE56	TSQEAAESPRGHFQP
	+	TKD_Mido_TKD	0	1	2.96205	0	1.44776	0.0622046	0.740947	1.97789					A0A0G2JEF7_S12_M1_1	12	S	A0A0G2JEF7	TSQEAAESPRGHFQP
	+	TKD_Mido_TKD	0	1	2.96205	0	1.44776	0.0622444	0.740947	1.97789					A0A0G2JEM1_S12_M1_1	12	S	A0A0G2JEM1	TSQEAAESPRGHFQP
	+	TKD_Mido_TKD	0	1	2.96205	0	1.44776	0.0621847	0.740947	1.97789					F7AFH2_S12_M1_1	12	S	F7AFH2	TSQEAAESPRGHFQP
	+	TKD_Mido_TKD	0	1	2.96205	0	1.44776	0.0621649	0.740947	1.97789	Cytoplasm	Nucleus			Q6P8W7_S12_M1_1	12	S	Q6P8W7	TSQEAAESPRGHFQP	Zfp655
	+	TKD_Mido_TKD	0	1	2.96205	0	1.44776	0.0622245	0.740947	1.97789	Cytoplasm	Nucleus			Q9CZP3_S12_M1_1	12	S	Q9CZP3	TSQEAAESPRGHFQP	Zfp655
			NaN	1	0	NaN	0	1	NaN	0					A0A0G2JE79_S129_M1_1	129	S	A0A0G2JE79	RQLFRRRSAGELPGA
			NaN	1	0	NaN	0	1	NaN	0			Organelles	Nucleus	D3Z0T9_S129_M1_1	129	S	D3Z0T9	RQLFRRRSAGELPGA	Sh2b3	SH2B adapter protein 3
			NaN	1	0	NaN	0	1	NaN	0			Organelles	Nucleus	D3Z3Y5_S129_M1_1	129	S	D3Z3Y5	RQLFRRRSAGELPGA	Sh2b3	SH2B adapter protein 3
			NaN	1	0	NaN	0	1	NaN	0			Organelles	Nucleus	D6RCY9_S129_M1_1	129	S	D6RCY9	RQLFRRRSAGELPGA	Sh2b3	SH2B adapter protein 3
			NaN	1	0	NaN	0	1	NaN	0			Organelles	Nucleus	O09039_S129_M1_1	129	S	O09039	RQLFRRRSAGELPGA	Sh2b3	SH2B adapter protein 3
+	+	JMD_Mido_JMD;TKD_Mido_TKD	2.94379	0.00152017	1.40741	4.11383	2.45369	0.0087333	0.832269	2.98161					A0A0G2JEA0_S738_M1_1	738	S	A0A0G2JEA0	RGVAPADSPDAPRRS
+	+	JMD_Mido_JMD;TKD_Mido_TKD	2.94379	0.00152125	1.40741	4.11383	2.45369	0.00872917	0.832269	2.98161					Q6ZPS6_S738_M1_1	738	S	Q6ZPS6	RGVAPADSPDAPRRS	Ankib1	Ankyrin repeat and IBR domain-containing protein 1
			0	1	NaN	0	0	1	-2.44833	0					A0A0G2JEE9_S82_M1_1	82	S	A0A0G2JEE9	KHREKLLSGNESSSK
			0	1	NaN	0	0	1	-2.44833	0					A0A0G2JF33_S82_M1_1	82	S	A0A0G2JF33	KHREKLLSGNESSSK
			0	1	NaN	0	0	1	-2.44833	0					Q9CVI2_S82_M1_1	82	S	Q9CVI2	KHREKLLSGNESSSK	Fam133b	Protein FAM133B
			0	1	NaN	0	0	1	-2.44833	0					Q9CVI2-2_S82_M1_1	82	S	Q9CVI2	KHREKLLSGNESSSK	Fam133b	Protein FAM133B
			0	1	NaN	0	NaN	1	0	NaN					A0A0G2JEV0_S16_M1_1	16	S	A0A0G2JEV0	TPRRRPSSPAPGPSR
			0	1	NaN	0	NaN	1	0	NaN					A0A0G2JEV2_S16_M1_1	16	S	A0A0G2JEV2	TPRRRPSSPAPGPSR
			0	1	NaN	0	NaN	1	0	NaN					A0A0G2JGI2_S16_M1_1	16	S	A0A0G2JGI2	TPRRRPSSPAPGPSR
			0	1	NaN	0	NaN	1	0	NaN					D6RCV6_S16_M1_1	16	S	D6RCV6	TPRRRPSSPAPGPSR	Cenpa	Histone H3-like centromeric protein A
			0	1	NaN	0	NaN	1	0	NaN					D6RJ71_S16_M1_1	16	S	D6RJ71	TPRRRPSSPAPGPSR	Cenpa	Histone H3-like centromeric protein A
			0	1	NaN	0	NaN	1	0	NaN					O35216_S16_M1_1	16	S	O35216	TPRRRPSSPAPGPSR	Cenpa	Histone H3-like centromeric protein A
+	+	JMD_Mido_JMD;TKD_Mido_TKD	1.51522	0.0117774	-2.56686	-2.90745	1.20469	0.0577284	-1.70891	-2.09646					A0A0G2JF26_S442_M1_1	442	S	A0A0G2JF26	QKAARRQSDGDKFYS
+	+	JMD_Mido_JMD;TKD_Mido_TKD	1.51522	0.0117734	-2.56686	-2.90745	1.20469	0.0577096	-1.70891	-2.09646					B0F3S4_S510_M1_1	510	S	B0F3S4	QKAARRQSDGDKFYS
+	+	JMD_Mido_JMD;TKD_Mido_TKD	1.51522	0.0117694	-2.56686	-2.90745	1.20469	0.0576909	-1.70891	-2.09646					Q80VH0_S643_M1_1	643	S	Q80VH0	QKAARRQSDGDKFYS	Bank1	B-cell scaffold protein with ankyrin repeats
			0.802524	0.120938	-0.965036	-1.38302	0.157782	0.929777	0.114645	0.30252					A0A0G2JF68_S72_M1_1	72	S	A0A0G2JF68	SVNTAPESPSKQLPD
			0.802524	0.120885	-0.965036	-1.38302	0.157782	0.929921	0.114645	0.30252					Q99MP8_S116_M1_1	116	S	Q99MP8	SVNTAPESPSKQLPD	Brap	BRCA1-associated protein
			0.802524	0.120911	-0.965036	-1.38302	0.157782	0.930066	0.114645	0.30252					Q99MP8-2_S86_M1_1	86	S	Q99MP8	SVNTAPESPSKQLPD	Brap	BRCA1-associated protein
			0	1	-1.02543	0	0.0227255	1	0.0274221	0.0554009					A0A0G2JFD4_S65_M1_1	65	S	A0A0G2JFD4	IFHMENLSMDGRRKR
			0	1	-1.02543	0	0.0227255	1	0.0274221	0.0554009					H3BLC7_S61_M1_1	61	S	H3BLC7	IFHMENLSMDGRRKR	Ampd1	AMP deaminase 1
			0	1	-1.02543	0	0.0227255	1	0.0274221	0.0554009					Q3V1D3_S65_M1_1	65	S	Q3V1D3	IFHMENLSMDGRRKR	Ampd1	AMP deaminase 1
			0.0457645	1	0.0648804	0.116606	0	1	4.28581	0					A0A0G2JFD4_S50_M1_1	50	S	A0A0G2JFD4	VDEICPISLHEMQAH
			0.0457645	1	0.0648804	0.116606	0	1	4.28581	0					H3BLC7_S46_M1_1	46	S	H3BLC7	VDEICPISLHEMQAH	Ampd1	AMP deaminase 1
			0.0457645	1	0.0648804	0.116606	0	1	4.28581	0					Q3V1D3_S50_M1_1	50	S	Q3V1D3	VDEICPISLHEMQAH	Ampd1	AMP deaminase 1
+	+	JMD_Mido_JMD;TKD_Mido_TKD	1.86396	0.010727	1.09635	2.62264	1.74068	0.0203318	1.21302	2.92741					A0A0G2JFJ6_S500_M1_1	500	S	A0A0G2JFJ6	PEFCSSPSPPVEVKI
+	+	JMD_Mido_JMD;TKD_Mido_TKD	1.86396	0.0107307	1.09635	2.62264	1.74068	0.0203401	1.21302	2.92741					Q7TPD0_S500_M1_1	500	S	Q7TPD0	PEFCSSPSPPVEVKI	Ints3	Integrator complex subunit 3
			0.162347	0.930837	-0.135646	-0.327571	0.550843	0.376067	0.357651	0.889364					A0A0G2JFJ6_S993_M1_1	993	S	A0A0G2JFJ6	RRKAALSSPRSRKNA
			0.162347	0.930982	-0.135646	-0.327571	0.550843	0.375993	0.357651	0.889364					Q7TPD0_S993_M1_1	993	S	Q7TPD0	RRKAALSSPRSRKNA	Ints3	Integrator complex subunit 3
+	+	JMD_Mido_JMD;TKD_Mido_TKD	1.04627	0.053739	-1.85977	-1.82213	1.68799	0.020352	-1.42603	-2.56179					A0A0G2JFQ4_S2704_M2_1	2704	S	A0A0G2JFQ4	SRRISQVSSGETEYN
+	+	JMD_Mido_JMD;TKD_Mido_TKD	1.04627	0.0538207	-1.85977	-1.82213	1.68799	0.0203602	-1.42603	-2.56179					A0A0G2JFQ4_S2701_M2_1	2701	S	A0A0G2JFQ4	WRSSRRISQVSSGET
+	+	JMD_Mido_JMD;TKD_Mido_TKD	1.04627	0.0537798	-1.85977	-1.82213	1.68799	0.0204099	-1.42603	-2.56179					E9Q9L6_S2738_M2_1	2738	S	E9Q9L6	SRRISQVSSGETEYN	Nbeal2	Neurobeachin-like protein 2
+	+	JMD_Mido_JMD;TKD_Mido_TKD	1.04627	0.053807	-1.85977	-1.82213	1.68799	0.0203851	-1.42603	-2.56179					E9Q9L6_S2735_M2_1	2735	S	E9Q9L6	WRSSRRISQVSSGET	Nbeal2	Neurobeachin-like protein 2
+	+	JMD_Mido_JMD;TKD_Mido_TKD	1.04627	0.0537662	-1.85977	-1.82213	1.68799	0.0203933	-1.42603	-2.56179					Q6ZQA0_S2730_M2_1	2730	S	Q6ZQA0	SRRISQVSSGETEYN	Nbeal2	Neurobeachin-like protein 2
+	+	JMD_Mido_JMD;TKD_Mido_TKD	1.04627	0.0537526	-1.85977	-1.82213	1.68799	0.0203768	-1.42603	-2.56179					Q6ZQA0_S2727_M2_1	2727	S	Q6ZQA0	WRSSRRISQVSSGET	Nbeal2	Neurobeachin-like protein 2
+	+	JMD_Mido_JMD;TKD_Mido_TKD	1.04627	0.0537934	-1.85977	-1.82213	1.68799	0.0203685	-1.42603	-2.56179					Q6ZQA0-2_S2731_M2_1	2731	S	Q6ZQA0	SRRISQVSSGETEYN	Nbeal2	Neurobeachin-like protein 2
+	+	JMD_Mido_JMD;TKD_Mido_TKD	1.04627	0.0537254	-1.85977	-1.82213	1.68799	0.0204016	-1.42603	-2.56179					Q6ZQA0-2_S2728_M2_1	2728	S	Q6ZQA0	WRSSRRISQVSSGET	Nbeal2	Neurobeachin-like protein 2
+		JMD_Mido_JMD	1.51067	0.0336345	0.805819	2.08212	0.321551	0.647031	0.229316	0.569927					A0A0G2JFQ4_S2701_M1_1	2701	S	A0A0G2JFQ4	WRSSRRISQVSSGET
+		JMD_Mido_JMD	1.51067	0.0336252	0.805819	2.08212	0.321551	0.647142	0.229316	0.569927					E9Q9L6_S2735_M1_1	2735	S	E9Q9L6	WRSSRRISQVSSGET	Nbeal2	Neurobeachin-like protein 2
+		JMD_Mido_JMD	1.51067	0.0336438	0.805819	2.08212	0.321551	0.647254	0.229316	0.569927					Q6ZQA0_S2727_M1_1	2727	S	Q6ZQA0	WRSSRRISQVSSGET	Nbeal2	Neurobeachin-like protein 2
+		JMD_Mido_JMD	1.51067	0.0336531	0.805819	2.08212	0.321551	0.646919	0.229316	0.569927					Q6ZQA0-2_S2728_M1_1	2728	S	Q6ZQA0	WRSSRRISQVSSGET	Nbeal2	Neurobeachin-like protein 2
			0	1	0.112029	0	0	1	NaN	0					A0A0G2JFQ4_S1269_M1_1	1269	S	A0A0G2JFQ4	VLEAATDSSPPRFLP
			0	1	0.112029	0	0	1	NaN	0					E9Q9L6_S1303_M1_1	1303	S	E9Q9L6	VLEAATDSSPPRFLP	Nbeal2	Neurobeachin-like protein 2
			0	1	0.112029	0	0	1	NaN	0					Q6ZQA0_S1296_M1_1	1296	S	Q6ZQA0	VLEAATDSSPPRFLP	Nbeal2	Neurobeachin-like protein 2
			0	1	0.112029	0	0	1	NaN	0					Q6ZQA0-2_S1296_M1_1	1296	S	Q6ZQA0	VLEAATDSSPPRFLP	Nbeal2	Neurobeachin-like protein 2
			0.862166	0.136704	-0.60361	-1.33496	0.696274	0.297405	-0.351696	-1.01925					A0A0G2JFW6_S309_M1_1	309	S	A0A0G2JFW6	DVEDMELSDVEDDGS
			0.862166	0.136733	-0.60361	-1.33496	0.696274	0.297343	-0.351696	-1.01925					Q6NXI6_S392_M1_1	392	S	Q6NXI6	DVEDMELSDVEDDGS	Rprd2	Regulation of nuclear pre-mRNA domain-containing protein 2
			0.862166	0.136762	-0.60361	-1.33496	0.696274	0.297281	-0.351696	-1.01925					Q6NXI6-2_S348_M1_1	348	S	Q6NXI6	DVEDMELSDVEDDGS	Rprd2	Regulation of nuclear pre-mRNA domain-containing protein 2
+	+	JMD_Mido_JMD;TKD_Mido_TKD	1.25121	0.0707471	0.542922	1.78771	1.17919	0.0743174	1.08988	2.75731					A0A0G2JFW6_T659_M1_1	659	T	A0A0G2JFW6	SVDSIDGTPVRDERS
+	+	JMD_Mido_JMD;TKD_Mido_TKD	1.25121	0.0707303	0.542922	1.78771	1.17919	0.074285	1.08988	2.75731					Q6NXI6_T742_M1_1	742	T	Q6NXI6	SVDSIDGTPVRDERS	Rprd2	Regulation of nuclear pre-mRNA domain-containing protein 2
+	+	JMD_Mido_JMD;TKD_Mido_TKD	1.25121	0.070764	0.542922	1.78771	1.17919	0.0743031	1.08988	2.75731					Q6NXI6-2_T698_M1_1	698	T	Q6NXI6	SVDSIDGTPVRDERS	Rprd2	Regulation of nuclear pre-mRNA domain-containing protein 2
+	+	JMD_Mido_JMD;TKD_Mido_TKD	3.19729	0.000883333	-2.95995	-7.2999	1.30328	0.0576882	-1.18919	-2.03197					A0A0G2JFW6_S1034_M1_1	1034	S	A0A0G2JFW6	NAANRRMSGEPIKTV
+	+	JMD_Mido_JMD;TKD_Mido_TKD	3.19729	0.000885794	-2.95995	-7.2999	1.30328	0.0576504	-1.18919	-2.03197					Q6NXI6_S1117_M1_1	1117	S	Q6NXI6	NAANRRMSGEPIKTV	Rprd2	Regulation of nuclear pre-mRNA domain-containing protein 2
+	+	JMD_Mido_JMD;TKD_Mido_TKD	3.19729	0.000884562	-2.95995	-7.2999	1.30328	0.0576693	-1.18919	-2.03197					Q6NXI6-2_S1073_M1_1	1073	S	Q6NXI6	NAANRRMSGEPIKTV	Rprd2	Regulation of nuclear pre-mRNA domain-containing protein 2
			0	1	NaN	0	NaN	1	0	NaN					A0A0G2JFW6_S680_M1_1	680	S	A0A0G2JFW6	EMMDKPTSSSVDTMS
			0	1	NaN	0	NaN	1	0	NaN					Q6NXI6_S763_M1_1	763	S	Q6NXI6	EMMDKPTSSSVDTMS	Rprd2	Regulation of nuclear pre-mRNA domain-containing protein 2
			0	1	NaN	0	NaN	1	0	NaN					Q6NXI6-2_S719_M1_1	719	S	Q6NXI6	EMMDKPTSSSVDTMS	Rprd2	Regulation of nuclear pre-mRNA domain-containing protein 2
			NaN	1	0	NaN	0	1	0.10817	0					A0A0G2JFW6_T679_M1_1	679	T	A0A0G2JFW6	DEMMDKPTSSSVDTM
			NaN	1	0	NaN	0	1	0.10817	0					Q6NXI6_T762_M1_1	762	T	Q6NXI6	DEMMDKPTSSSVDTM	Rprd2	Regulation of nuclear pre-mRNA domain-containing protein 2
			NaN	1	0	NaN	0	1	0.10817	0					Q6NXI6-2_T718_M1_1	718	T	Q6NXI6	DEMMDKPTSSSVDTM	Rprd2	Regulation of nuclear pre-mRNA domain-containing protein 2
			0	1	NaN	0	0	1	NaN	0					A0A0G2JG85_T192_M1_1	192	T	A0A0G2JG85	PMRERSKTEEDILRA
			0	1	NaN	0	0	1	NaN	0	Organelles	Cytoplasm			E9PYF7_T225_M1_1	225	T	E9PYF7	PMRERSKTEEDILRA	Ap1ar
			0.0106245	1	0.00608349	0.0207876	0.119611	1	-0.0768788	-0.226337					A0A0G2JG95_S43_M1_1	43	S	A0A0G2JG95	LKKRNVESGEDELTS
			0.0106245	1	0.00608349	0.0207876	0.119611	1	-0.0768788	-0.226337					Q8BX10_S79_M1_1	79	S	Q8BX10	LKKRNVESGEDELTS	Pgam5	Serine/threonine-protein phosphatase PGAM5, mitochondrial
			0.0106245	1	0.00608349	0.0207876	0.119611	1	-0.0768788	-0.226337					Q8BX10-2_S79_M1_1	79	S	Q8BX10	LKKRNVESGEDELTS	Pgam5	Serine/threonine-protein phosphatase PGAM5, mitochondrial
+		JMD_Mido_JMD	1.60088	0.0131622	1.47698	2.82453	1.28759	0.115493	0.434079	1.82278					A0A0G2JGG3_S583_M2_1	583	S	A0A0G2JGG3	SCSRSPYSRSRSRSP
+		JMD_Mido_JMD	1.60088	0.0131665	1.47698	2.82453	1.28759	0.115586	0.434079	1.82278					A0A0G2JGG3_S580_M2_1	580	S	A0A0G2JGG3	RHRSCSRSPYSRSRS
+		JMD_Mido_JMD	1.60088	0.0131795	1.47698	2.82453	1.28759	0.115616	0.434079	1.82278					A0A0G2JGG3_S628_M2_1	628	S	A0A0G2JGG3	SRSRSPYSRRPRYDS
+		JMD_Mido_JMD	1.60088	0.0131579	1.47698	2.82453	1.28759	0.115524	0.434079	1.82278					A0A0G2JGG3_S625_M2_1	625	S	A0A0G2JGG3	YVRSRSRSPYSRRPR
+		JMD_Mido_JMD	1.60088	0.0131535	1.47698	2.82453	1.28759	0.115555	0.434079	1.82278					O70343_S583_M2_1	583	S	O70343	SCSRSPYSRSRSRSP	Ppargc1a	Peroxisome proliferator-activated receptor gamma coactivator 1-alpha
+		JMD_Mido_JMD	1.60088	0.0131492	1.47698	2.82453	1.28759	0.115709	0.434079	1.82278					O70343_S580_M2_1	580	S	O70343	RHRSCSRSPYSRSRS	Ppargc1a	Peroxisome proliferator-activated receptor gamma coactivator 1-alpha
+		JMD_Mido_JMD	1.60088	0.0131708	1.47698	2.82453	1.28759	0.115678	0.434079	1.82278					O70343_S628_M2_1	628	S	O70343	SRSRSPYSRRPRYDS	Ppargc1a	Peroxisome proliferator-activated receptor gamma coactivator 1-alpha
+		JMD_Mido_JMD	1.60088	0.0131752	1.47698	2.82453	1.28759	0.115647	0.434079	1.82278					O70343_S625_M2_1	625	S	O70343	YVRSRSRSPYSRRPR	Ppargc1a	Peroxisome proliferator-activated receptor gamma coactivator 1-alpha
			0	1	NaN	0	0.210997	0.751801	-0.426034	-0.517941					A0A0G2JH17_S1356_M2_1	1356	S	A0A0G2JH17	EAPKPESSPEPPPGQ
			0	1	NaN	0	0.210997	0.751555	-0.426034	-0.517941					A0A0G2JH17_S1355_M2_1	1355	S	A0A0G2JH17	TEAPKPESSPEPPPG
			0	1	NaN	0	0.210997	0.751676	-0.426034	-0.517941					K3W4P2_S1327_M2_1	1327	S	K3W4P2	EAPKPESSPEPPPGQ	Ints1
			0	1	NaN	0	0.210997	0.751925	-0.426034	-0.517941					K3W4P2_S1326_M2_1	1326	S	K3W4P2	TEAPKPESSPEPPPG	Ints1
			0	1	NaN	0	0.210997	0.751339	-0.426034	-0.517941					Q6P4S8_S1329_M2_1	1329	S	Q6P4S8	EAPKPESSPEPPPGQ
			0	1	NaN	0	0.210997	0.751445	-0.426034	-0.517941					Q6P4S8_S1328_M2_1	1328	S	Q6P4S8	TEAPKPESSPEPPPG
			NaN	1	0	NaN	0	1	NaN	0					A0A0G2JH17_S1347_M1_1	1347	S	A0A0G2JH17	SLPPRRDSTEAPKPE
			NaN	1	0	NaN	0	1	NaN	0					K3W4P2_S1318_M1_1	1318	S	K3W4P2	SLPPRRDSTEAPKPE	Ints1
			NaN	1	0	NaN	0	1	NaN	0					Q6P4S8_S1320_M1_1	1320	S	Q6P4S8	SLPPRRDSTEAPKPE
			NaN	1	0	NaN	0	1	NaN	0					A0A0G2JH17_T1348_M1_1	1348	T	A0A0G2JH17	LPPRRDSTEAPKPES
			NaN	1	0	NaN	0	1	NaN	0					K3W4P2_T1319_M1_1	1319	T	K3W4P2	LPPRRDSTEAPKPES	Ints1
			NaN	1	0	NaN	0	1	NaN	0					Q6P4S8_T1321_M1_1	1321	T	Q6P4S8	LPPRRDSTEAPKPES
			0	1	NaN	0	1.0373	0.123911	-0.616481	-1.75266					A0A0J9YTZ5_S128_M1_1	128	S	A0A0J9YTZ5	CNYRRSCSDDEDVAP
			0.281047	0.810039	-0.114676	-0.425751	0.0875015	1	0.0863816	0.189765					A0A0J9YUA6_T48_M1_1	48	T	A0A0J9YUA6	IISRNYQTRKEILEK
			0	1	NaN	0	0	1	NaN	0					A0A0J9YUA8_S928_M1_1	928	S	A0A0J9YUA8	PEEIKDFSYVHKVPQ
			0	1	NaN	0	0	1	NaN	0	Cytoplasm	Organelles			E9QLJ3_S928_M1_1	928	S	E9QLJ3	PEEIKDFSYVHKVPQ	Med13l
			0	1	NaN	0	0	1	NaN	0					Q6JPI3_S928_M1_1	928	S	Q6JPI3	PEEIKDFSYVHKVPQ
			0	1	NaN	0	NaN	1	0	NaN					A0A0J9YUA8_S918_M1_1	918	S	A0A0J9YUA8	EVEDGLGSPKPEEIK
			0	1	NaN	0	NaN	1	0	NaN	Cytoplasm	Organelles			E9QLJ3_S918_M1_1	918	S	E9QLJ3	EVEDGLGSPKPEEIK	Med13l
			0	1	NaN	0	NaN	1	0	NaN					Q6JPI3_S918_M1_1	918	S	Q6JPI3	EVEDGLGSPKPEEIK
			0	1	NaN	0	0	1	NaN	0					A0A0J9YUD5_S1206_M1_1	1206	S	A0A0J9YUD5	DMPVKPYSDGEGGME
			0	1	NaN	0	0	1	NaN	0					B9EJ54_S1153_M1_1	1153	S	B9EJ54	DMPVKPYSDGEGGME	Nup205
			0	1	NaN	0	NaN	1	0	NaN					A0A0J9YUH4_S827_M1_1	827	S	A0A0J9YUH4	RRGDRRRSNTLDITD
			0	1	NaN	0	NaN	1	0	NaN					F8VQ05_S1958_M1_1	1958	S	F8VQ05	RRGDRRRSNTLDITD	Fryl
			0.703379	0.20808	0.537737	1.16291	0.473784	0.47726	0.278124	0.784512					A0A0J9YUH4_T829_M1_1	829	T	A0A0J9YUH4	GDRRRSNTLDITDGR
			0.703379	0.208122	0.537737	1.16291	0.473784	0.477348	0.278124	0.784512					F8VQ05_T1960_M1_1	1960	T	F8VQ05	GDRRRSNTLDITDGR	Fryl
			0	1	NaN	0	0	1	NaN	0					A0A0J9YUP5_S546_M1_1	546	S	A0A0J9YUP5	EDSVSSASPKHSELT
			0	1	NaN	0	0	1	NaN	0					F8VQG7_S546_M1_1	546	S	F8VQG7	EDSVSSASPKHSELT	N4bp2
			NaN	1	0	NaN	0	1	0.744975	0					A0A0J9YUP5_S1051_M1_1	1051	S	A0A0J9YUP5	EDTAVESSPKSYSES
			NaN	1	0	NaN	0	1	0.744975	0					F8VQG7_S1051_M1_1	1051	S	F8VQG7	EDTAVESSPKSYSES	N4bp2
			0	1	NaN	0	0	1	NaN	0					A0A0J9YUS9_S19_M1_1	19	S	A0A0J9YUS9	NYSQFEDSGNDSDDD
			0	1	NaN	0	0	1	NaN	0					A0A0R4J1G4_S19_M1_1	19	S	A0A0R4J1G4	NYSQFEDSGNDSDDD
			0	1	NaN	0	0	1	NaN	0					A0A0R4J1H1_S19_M1_1	19	S	A0A0R4J1H1	NYSQFEDSGNDSDDD
			0	1	NaN	0	0	1	NaN	0					D3Z7I5_S19_M1_1	19	S	D3Z7I5	NYSQFEDSGNDSDDD	Rad51ap1
			0	1	NaN	0	0	1	NaN	0					Q8C551_S19_M1_1	19	S	Q8C551	NYSQFEDSGNDSDDD
			NaN	1	0	NaN	0	1	NaN	0					A0A0J9YUS9_S23_M1_1	23	S	A0A0J9YUS9	FEDSGNDSDDDFISS
			NaN	1	0	NaN	0	1	NaN	0					A0A0R4J1G4_S23_M1_1	23	S	A0A0R4J1G4	FEDSGNDSDDDFISS
			NaN	1	0	NaN	0	1	NaN	0					A0A0R4J1H1_S23_M1_1	23	S	A0A0R4J1H1	FEDSGNDSDDDFISS
			NaN	1	0	NaN	0	1	NaN	0					D3Z7I5_S23_M1_1	23	S	D3Z7I5	FEDSGNDSDDDFISS	Rad51ap1
			NaN	1	0	NaN	0	1	NaN	0					Q8C551_S23_M1_1	23	S	Q8C551	FEDSGNDSDDDFISS
			NaN	1	0	NaN	0	1	3.04341	0					A0A0J9YUS9_T32_M1_1	32	T	A0A0J9YUS9	DDFISSSTPVNKSKT
			NaN	1	0	NaN	0	1	3.04341	0					A0A0R4J1G4_T32_M1_1	32	T	A0A0R4J1G4	DDFISSSTPVNKSKT
			NaN	1	0	NaN	0	1	3.04341	0					A0A0R4J1H1_T32_M1_1	32	T	A0A0R4J1H1	DDFISSSTPVNKSKT
			NaN	1	0	NaN	0	1	3.04341	0					D3Z7I5_T32_M1_1	32	T	D3Z7I5	DDFISSSTPVNKSKT	Rad51ap1
			NaN	1	0	NaN	0	1	3.04341	0					Q8C551_T32_M1_1	32	T	Q8C551	DDFISSSTPVNKSKT
			0	1	-3.63495	0	NaN	1	0	NaN					A0A0J9YUS9_S23_M2_1	23	S	A0A0J9YUS9	FEDSGNDSDDDFISS
			0	1	-3.63495	0	NaN	1	0	NaN					A0A0J9YUS9_S19_M2_1	19	S	A0A0J9YUS9	NYSQFEDSGNDSDDD
			0	1	-3.63495	0	NaN	1	0	NaN					A0A0R4J1G4_S23_M2_1	23	S	A0A0R4J1G4	FEDSGNDSDDDFISS
			0	1	-3.63495	0	NaN	1	0	NaN					A0A0R4J1G4_S19_M2_1	19	S	A0A0R4J1G4	NYSQFEDSGNDSDDD
			0	1	-3.63495	0	NaN	1	0	NaN					A0A0R4J1H1_S23_M2_1	23	S	A0A0R4J1H1	FEDSGNDSDDDFISS
			0	1	-3.63495	0	NaN	1	0	NaN					A0A0R4J1H1_S19_M2_1	19	S	A0A0R4J1H1	NYSQFEDSGNDSDDD
			0	1	-3.63495	0	NaN	1	0	NaN					D3Z7I5_S23_M2_1	23	S	D3Z7I5	FEDSGNDSDDDFISS	Rad51ap1
			0	1	-3.63495	0	NaN	1	0	NaN					D3Z7I5_S19_M2_1	19	S	D3Z7I5	NYSQFEDSGNDSDDD	Rad51ap1
			0	1	-3.63495	0	NaN	1	0	NaN					Q8C551_S23_M2_1	23	S	Q8C551	FEDSGNDSDDDFISS
			0	1	-3.63495	0	NaN	1	0	NaN					Q8C551_S19_M2_1	19	S	Q8C551	NYSQFEDSGNDSDDD
+	+	JMD_Mido_JMD;TKD_Mido_TKD	4.28626	0.000669388	-2.28544	-7.05245	3.01832	0.000927731	-1.68984	-4.43163					A0A0J9YV20_S584_M1_1	584	S	A0A0J9YV20	RKYLEIDSDEESRGE
+	+	JMD_Mido_JMD;TKD_Mido_TKD	4.28626	0.000666667	-2.28544	-7.05245	3.01832	0.000928511	-1.68984	-4.43163					A0A0R4J0B7_S585_M1_1	585	S	A0A0R4J0B7	RKYLEIDSDEESRGE
+	+	JMD_Mido_JMD;TKD_Mido_TKD	4.28626	0.000672131	-2.28544	-7.05245	3.01832	0.000926174	-1.68984	-4.43163					Q80UZ2_S585_M1_1	585	S	Q80UZ2	RKYLEIDSDEESRGE
+	+	JMD_Mido_JMD;TKD_Mido_TKD	4.28626	0.000674897	-2.28544	-7.05245	3.01832	0.000926952	-1.68984	-4.43163					Q80UZ2-2_S584_M1_1	584	S	Q80UZ2	RKYLEIDSDEESRGE
			0	1	NaN	0	NaN	1	0	NaN					A0A0J9YV20_S588_M1_1	588	S	A0A0J9YV20	EIDSDEESRGELLSL
			0	1	NaN	0	NaN	1	0	NaN					A0A0R4J0B7_S589_M1_1	589	S	A0A0R4J0B7	EIDSDEESRGELLSL
			0	1	NaN	0	NaN	1	0	NaN					Q80UZ2_S589_M1_1	589	S	Q80UZ2	EIDSDEESRGELLSL
			0	1	NaN	0	NaN	1	0	NaN					Q80UZ2-2_S588_M1_1	588	S	Q80UZ2	EIDSDEESRGELLSL
			0	1	NaN	0	0	1	NaN	0					A0A0J9YV20_S588_M2_1	588	S	A0A0J9YV20	EIDSDEESRGELLSL
			0	1	NaN	0	0	1	NaN	0					A0A0J9YV20_S584_M2_1	584	S	A0A0J9YV20	RKYLEIDSDEESRGE
			0	1	NaN	0	0	1	NaN	0					A0A0R4J0B7_S589_M2_1	589	S	A0A0R4J0B7	EIDSDEESRGELLSL
			0	1	NaN	0	0	1	NaN	0					A0A0R4J0B7_S585_M2_1	585	S	A0A0R4J0B7	RKYLEIDSDEESRGE
			0	1	NaN	0	0	1	NaN	0					Q80UZ2_S589_M2_1	589	S	Q80UZ2	EIDSDEESRGELLSL
			0	1	NaN	0	0	1	NaN	0					Q80UZ2_S585_M2_1	585	S	Q80UZ2	RKYLEIDSDEESRGE
			0	1	NaN	0	0	1	NaN	0					Q80UZ2-2_S588_M2_1	588	S	Q80UZ2	EIDSDEESRGELLSL
			0	1	NaN	0	0	1	NaN	0					Q80UZ2-2_S584_M2_1	584	S	Q80UZ2	RKYLEIDSDEESRGE
+		JMD_Mido_JMD	1.38911	0.0447376	-0.778734	-1.94757	0.366885	0.651316	-0.170156	-0.565356					A0A0J9YV40_S7_M1_1	7	S	A0A0J9YV40	_MACRPRSPPGYGSR
+		JMD_Mido_JMD	1.38911	0.0447613	-0.778734	-1.94757	0.366885	0.651204	-0.170156	-0.565356					P97440_S7_M1_1	7	S	P97440	_MACRPRSPPGYGSR	Slbp	Histone RNA hairpin-binding protein
+		JMD_Mido_JMD	1.38911	0.0447495	-0.778734	-1.94757	0.366885	0.651091	-0.170156	-0.565356					Q3V2L1_S7_M1_1	7	S	Q3V2L1	_MACRPRSPPGYGSR	Slbp	Histone RNA hairpin-binding protein
+	+	JMD_Mido_JMD;TKD_Mido_TKD	2.94871	0.000742124	-3.29286	-6.65994	2.71038	0.00119848	-2.10338	-4.1916					A0A0J9YV40_S182_M1_1	182	S	A0A0J9YV40	FKKYSRRSWDQQIKL
+	+	JMD_Mido_JMD;TKD_Mido_TKD	2.94871	0.000740396	-3.29286	-6.65994	2.71038	0.00119757	-2.10338	-4.1916					P97440_S182_M1_1	182	S	P97440	FKKYSRRSWDQQIKL	Slbp	Histone RNA hairpin-binding protein
+	+	JMD_Mido_JMD;TKD_Mido_TKD	2.94871	0.000741259	-3.29286	-6.65994	2.71038	0.00119939	-2.10338	-4.1916					Q3V2L1_S182_M1_1	182	S	Q3V2L1	FKKYSRRSWDQQIKL	Slbp	Histone RNA hairpin-binding protein
			0	1	NaN	0	NaN	1	0	NaN					A0A0J9YV40_S120_M1_1	120	S	A0A0J9YV40	GSSDSKESMSSVPAD
			0	1	NaN	0	NaN	1	0	NaN					P97440_S120_M1_1	120	S	P97440	GSSDSKESMSSVPAD	Slbp	Histone RNA hairpin-binding protein
			0	1	NaN	0	NaN	1	0	NaN					Q3V2L1_S120_M1_1	120	S	Q3V2L1	GSSDSKESMSSVPAD	Slbp	Histone RNA hairpin-binding protein
			0	1	NaN	0	0	1	NaN	0					A0A0J9YV40_S123_M1_1	123	S	A0A0J9YV40	DSKESMSSVPADVET
			0	1	NaN	0	0	1	NaN	0					P97440_S123_M1_1	123	S	P97440	DSKESMSSVPADVET	Slbp	Histone RNA hairpin-binding protein
			0	1	NaN	0	0	1	NaN	0					Q3V2L1_S123_M1_1	123	S	Q3V2L1	DSKESMSSVPADVET	Slbp	Histone RNA hairpin-binding protein
			0	1	NaN	0	0	1	NaN	0					A0A0J9YV40_S23_M2_1	23	S	A0A0J9YV40	DGGASPRSPARWSLG
			0	1	NaN	0	0	1	NaN	0					A0A0J9YV40_S20_M2_1	20	S	A0A0J9YV40	SRRDGGASPRSPARW
			0	1	NaN	0	0	1	NaN	0					P97440_S23_M2_1	23	S	P97440	DGGASPRSPARWSLG	Slbp	Histone RNA hairpin-binding protein
			0	1	NaN	0	0	1	NaN	0					P97440_S20_M2_1	20	S	P97440	SRRDGGASPRSPARW	Slbp	Histone RNA hairpin-binding protein
			0	1	NaN	0	0	1	NaN	0					Q3V2L1_S23_M2_1	23	S	Q3V2L1	DGGASPRSPARWSLG	Slbp	Histone RNA hairpin-binding protein
			0	1	NaN	0	0	1	NaN	0					Q3V2L1_S20_M2_1	20	S	Q3V2L1	SRRDGGASPRSPARW	Slbp	Histone RNA hairpin-binding protein
			0	1	-1.15455	0	NaN	1	0	NaN					A0A0J9YV82_S96_M2_1	96	S	A0A0J9YV82	PQQSESLSPAHTSDF
			0	1	NaN	0	NaN	1	0	NaN					A0A0J9YV82_S88_M2_1	88	S	A0A0J9YV82	SSTNSSPSPQQSESL
			0	1	NaN	0	NaN	1	0	NaN					A0A0J9YV82_S92_M2_1	92	S	A0A0J9YV82	SSPSPQQSESLSPAH
			NaN	1	0	NaN	0	1	NaN	0					A0A0J9YV82_S96_M1_1	96	S	A0A0J9YV82	PQQSESLSPAHTSDF
			0	1	NaN	0	NaN	1	0	NaN					A0A0J9YV82_S92_M1_1	92	S	A0A0J9YV82	SSPSPQQSESLSPAH
+	+	JMD_Mido_JMD;TKD_Mido_TKD	1.53228	0.0195947	-1.43999	-2.37593	1.98345	0.00502002	-2.82475	-3.25217					A0A0N4SUH4_S100_M1_1	100	S	A0A0N4SUH4	KFQPDGESDESGAKK
+	+	JMD_Mido_JMD;TKD_Mido_TKD	1.53228	0.0196009	-1.43999	-2.37593	1.98345	0.00502267	-2.82475	-3.25217					A0A494BBI7_S96_M1_1	96	S	A0A494BBI7	KFQPDGESDESGAKK
+	+	JMD_Mido_JMD;TKD_Mido_TKD	1.53228	0.019607	-1.43999	-2.37593	1.98345	0.00501738	-2.82475	-3.25217					Q8BKS9_S99_M1_1	99	S	Q8BKS9	KFQPDGESDESGAKK
			0	1	NaN	0	0	1	NaN	0					A0A0N4SUM0_T9_M2_1	9	T	A0A0N4SUM0	DSENCSITENSSSHL
			0	1	NaN	0	0	1	NaN	0					A0A0N4SUM0_S7_M2_1	7	S	A0A0N4SUM0	_MDSENCSITENSSS
			0	1	NaN	0	0	1	NaN	0					P37217_T9_M2_1	9	T	P37217	DSENCSITENSSSHL	Cd69	Early activation antigen CD69
			0	1	NaN	0	0	1	NaN	0					P37217_S7_M2_1	7	S	P37217	_MDSENCSITENSSS	Cd69	Early activation antigen CD69
+	+	JMD_Mido_JMD;TKD_Mido_TKD	2.16726	0.00183445	-4.07841	-3.9991	4.6619	0	-3.80877	-9.04127					A0A0N4SUS4_S461_M2_1	461	S	A0A0N4SUS4	RLPALSHSEGEEEED
+	+	JMD_Mido_JMD;TKD_Mido_TKD	2.16726	0.00183754	-4.07841	-3.9991	4.6619	0	-3.80877	-9.04127					A0A0N4SUS4_S459_M2_1	459	S	A0A0N4SUS4	ARRLPALSHSEGEEE
+	+	JMD_Mido_JMD;TKD_Mido_TKD	2.16726	0.00183651	-4.07841	-3.9991	4.6619	0	-3.80877	-9.04127					A0A0N4SUT9_S461_M2_1	461	S	A0A0N4SUT9	RLPALSHSEGEEEED
+	+	JMD_Mido_JMD;TKD_Mido_TKD	2.16726	0.0018324	-4.07841	-3.9991	4.6619	0	-3.80877	-9.04127					A0A0N4SUT9_S459_M2_1	459	S	A0A0N4SUT9	ARRLPALSHSEGEEE
+	+	JMD_Mido_JMD;TKD_Mido_TKD	2.16726	0.00182628	-4.07841	-3.9991	4.6619	0	-3.80877	-9.04127					A0A0N4SVG7_S461_M2_1	461	S	A0A0N4SVG7	RLPALSHSEGEEEED
+	+	JMD_Mido_JMD;TKD_Mido_TKD	2.16726	0.0018273	-4.07841	-3.9991	4.6619	0	-3.80877	-9.04127					A0A0N4SVG7_S459_M2_1	459	S	A0A0N4SVG7	ARRLPALSHSEGEEE
+	+	JMD_Mido_JMD;TKD_Mido_TKD	2.16726	0.00183138	-4.07841	-3.9991	4.6619	0	-3.80877	-9.04127					B2RRD7_S461_M2_1	461	S	B2RRD7	RLPALSHSEGEEEED	Brpf1
+	+	JMD_Mido_JMD;TKD_Mido_TKD	2.16726	0.00183036	-4.07841	-3.9991	4.6619	0	-3.80877	-9.04127					B2RRD7_S459_M2_1	459	S	B2RRD7	ARRLPALSHSEGEEE	Brpf1
+	+	JMD_Mido_JMD;TKD_Mido_TKD	2.16726	0.00182832	-4.07841	-3.9991	4.6619	0	-3.80877	-9.04127					E9PXP1_S461_M2_1	461	S	E9PXP1	RLPALSHSEGEEEED	Brpf1
+	+	JMD_Mido_JMD;TKD_Mido_TKD	2.16726	0.00182934	-4.07841	-3.9991	4.6619	0	-3.80877	-9.04127					E9PXP1_S459_M2_1	459	S	E9PXP1	ARRLPALSHSEGEEE	Brpf1
+	+	JMD_Mido_JMD;TKD_Mido_TKD	2.16726	0.00182526	-4.07841	-3.9991	4.6619	0	-3.80877	-9.04127					Q3U109_S461_M2_1	461	S	Q3U109	RLPALSHSEGEEEED	Brpf1
+	+	JMD_Mido_JMD;TKD_Mido_TKD	2.16726	0.00183343	-4.07841	-3.9991	4.6619	0	-3.80877	-9.04127					Q3U109_S459_M2_1	459	S	Q3U109	ARRLPALSHSEGEEE	Brpf1
+	+	JMD_Mido_JMD;TKD_Mido_TKD	2.16726	0.00183548	-4.07841	-3.9991	4.6619	0	-3.80877	-9.04127					Q80XK2_S461_M2_1	461	S	Q80XK2	RLPALSHSEGEEEED	Brpf1
+	+	JMD_Mido_JMD;TKD_Mido_TKD	2.16726	0.00183857	-4.07841	-3.9991	4.6619	0	-3.80877	-9.04127					Q80XK2_S459_M2_1	459	S	Q80XK2	ARRLPALSHSEGEEE	Brpf1
			0	1	NaN	0	NaN	1	0	NaN					A0A0N4SUS4_S859_M1_1	859	S	A0A0N4SUS4	DKDGQTDSAAEESSS
			0	1	NaN	0	NaN	1	0	NaN					A0A0N4SUT9_S864_M1_1	864	S	A0A0N4SUT9	DKDGQTDSAAEESSS
			0	1	NaN	0	NaN	1	0	NaN					A0A0N4SVG7_S864_M1_1	864	S	A0A0N4SVG7	DKDGQTDSAAEESSS
			0	0.980867	NaN	0	NaN	1	0	NaN					B2RRD7_S858_M1_1	858	S	B2RRD7	DKDGQTDSAAEESSS	Brpf1
			0	0.980792	NaN	0	NaN	1	0	NaN					E9PXP1_S865_M1_1	865	S	E9PXP1	DKDGQTDSAAEESSS	Brpf1
			0	0.980718	NaN	0	NaN	1	0	NaN					Q3U109_S859_M1_1	859	S	Q3U109	DKDGQTDSAAEESSS	Brpf1
			0	0.953445	NaN	0	NaN	1	0	NaN					Q80XK2_S858_M1_1	858	S	Q80XK2	DKDGQTDSAAEESSS	Brpf1
			NaN	1	0	NaN	0	1	NaN	0					A0A0N4SUS4_T857_M2_1	857	T	A0A0N4SUS4	ACDKDGQTDSAAEES
			NaN	1	0	NaN	0	1	NaN	0					A0A0N4SUS4_T845_M2_1	845	T	A0A0N4SUS4	PSGRGNLTPHPAACD
			NaN	1	0	NaN	0	1	NaN	0					A0A0N4SUT9_T862_M2_1	862	T	A0A0N4SUT9	ACDKDGQTDSAAEES
			NaN	1	0	NaN	0	1	NaN	0					A0A0N4SUT9_T850_M2_1	850	T	A0A0N4SUT9	PSGRGNLTPHPAACD
			NaN	1	0	NaN	0	1	NaN	0					A0A0N4SVG7_T862_M2_1	862	T	A0A0N4SVG7	ACDKDGQTDSAAEES
			NaN	1	0	NaN	0	1	NaN	0					A0A0N4SVG7_T850_M2_1	850	T	A0A0N4SVG7	PSGRGNLTPHPAACD
			NaN	1	0	NaN	0	1	NaN	0					B2RRD7_T856_M2_1	856	T	B2RRD7	ACDKDGQTDSAAEES	Brpf1
			NaN	1	0	NaN	0	1	NaN	0					B2RRD7_T844_M2_1	844	T	B2RRD7	PSGRGNLTPHPAACD	Brpf1
			NaN	1	0	NaN	0	1	NaN	0					E9PXP1_T863_M2_1	863	T	E9PXP1	ACDKDGQTDSAAEES	Brpf1
			NaN	1	0	NaN	0	1	NaN	0					E9PXP1_T851_M2_1	851	T	E9PXP1	PSGRGNLTPHPAACD	Brpf1
			NaN	1	0	NaN	0	1	NaN	0					Q3U109_T857_M2_1	857	T	Q3U109	ACDKDGQTDSAAEES	Brpf1
			NaN	1	0	NaN	0	1	NaN	0					Q3U109_T845_M2_1	845	T	Q3U109	PSGRGNLTPHPAACD	Brpf1
			NaN	1	0	NaN	0	1	NaN	0					Q80XK2_T856_M2_1	856	T	Q80XK2	ACDKDGQTDSAAEES	Brpf1
			NaN	1	0	NaN	0	1	NaN	0					Q80XK2_T844_M2_1	844	T	Q80XK2	PSGRGNLTPHPAACD	Brpf1
			0	0.953374	0.882436	0	0	1	1.27697	0					A0A0N4SUY3_S251_M1_1	251	S	A0A0N4SUY3	SLQGRTLSQDECRGT
			0	0.953304	0.882436	0	0	1	1.27697	0					A0A0N4SV65_S196_M1_1	196	S	A0A0N4SV65	SLQGRTLSQDECRGT
			0	0.953233	0.882436	0	0	1	1.27697	0					A0A0N4SWF5_S241_M1_1	241	S	A0A0N4SWF5	SLQGRTLSQDECRGT
	+	TKD_Mido_TKD	0	0.953162	-2.50306	0	1.53755	0.0346832	1.17985	2.59932					A0A0N4SUY3_S202_M1_1	202	S	A0A0N4SUY3	TYRSEVTSPIQRGDV
	+	TKD_Mido_TKD	0	0.953092	-2.50306	0	1.53755	0.0347086	1.17985	2.59932					A0A0N4SV65_S147_M1_1	147	S	A0A0N4SV65	TYRSEVTSPIQRGDV
	+	TKD_Mido_TKD	0	0.95295	-2.50306	0	1.53755	0.0346959	1.17985	2.59932					A0A0N4SWF5_S192_M1_1	192	S	A0A0N4SWF5	TYRSEVTSPIQRGDV
			0.303342	0.652199	-0.262575	-0.572068	0	1	0.1364	0					A0A0N4SUY3_T590_M1_1	590	T	A0A0N4SUY3	DNVKELDTVHRENDV
			0.303342	0.652309	-0.262575	-0.572068	0	1	0.1364	0					A0A0N4SV65_T535_M1_1	535	T	A0A0N4SV65	DNVKELDTVHRENDV
			0.303342	0.65242	-0.262575	-0.572068	0	1	0.1364	0					A0A0N4SWF5_T643_M1_1	643	T	A0A0N4SWF5	DNVKELDTVHRENDV
+	+	JMD_Mido_JMD;TKD_Mido_TKD	1.77524	0.0108244	-1.27731	-2.76433	2.30044	0.00875362	-0.931451	-3.15533					A0A0N4SV07_S74_M1_1	74	S	A0A0N4SV07	KLLKKGRSVDVADNR
+	+	JMD_Mido_JMD;TKD_Mido_TKD	1.77524	0.0108358	-1.27731	-2.76433	2.30044	0.00874953	-0.931451	-3.15533					A8Y5I6_S35_M1_1	35	S	A8Y5I6	KLLKKGRSVDVADNR	Asb3	Ankyrin repeat and SOCS box protein 3
+	+	JMD_Mido_JMD;TKD_Mido_TKD	1.77524	0.010832	-1.27731	-2.76433	2.30044	0.00874545	-0.931451	-3.15533					D6RDR7_S35_M1_1	35	S	D6RDR7	KLLKKGRSVDVADNR	Asb3	Ankyrin repeat and SOCS box protein 3
+	+	JMD_Mido_JMD;TKD_Mido_TKD	1.77524	0.0108282	-1.27731	-2.76433	2.30044	0.00874136	-0.931451	-3.15533					Q9WV72_S35_M1_1	35	S	Q9WV72	KLLKKGRSVDVADNR	Asb3	Ankyrin repeat and SOCS box protein 3
+	+	JMD_Mido_JMD;TKD_Mido_TKD	2.76182	0.000934087	-3.23143	-4.59634	1.48004	0.052066	-0.881524	-2.09851					A0A0N4SV29_S10_M1_1	10	S	A0A0N4SV29	SKRRRLDSEDKENLT
+	+	JMD_Mido_JMD;TKD_Mido_TKD	2.76182	0.000933208	-3.23143	-4.59634	1.48004	0.0520836	-0.881524	-2.09851	Nucleus	Organelles			Q80V62_S10_M1_1	10	S	Q80V62	SKRRRLDSEDKENLT	Fancd2	Fanconi anemia group D2 protein homolog
+	+	JMD_Mido_JMD;TKD_Mido_TKD	2.76182	0.000932331	-3.23143	-4.59634	1.48004	0.0521011	-0.881524	-2.09851	Nucleus	Organelles			Q80V62-2_S10_M1_1	10	S	Q80V62	SKRRRLDSEDKENLT	Fancd2	Fanconi anemia group D2 protein homolog
			0	0.952456	NaN	0	0.572895	0.350876	0.385906	0.965407					A0A0N4SV80_S1099_M1_1	1099	S	A0A0N4SV80	LGKGSTFSPDLKNSP
			0	0.95288	NaN	0	0.572895	0.350806	0.385906	0.965407					Q61464-4_S1099_M1_1	1099	S	Q61464	LGKGSTFSPDLKNSP	Zfml;Znf638	Zinc finger protein 638
+		JMD_Mido_JMD	1.04465	0.0996913	-0.553616	-1.47857	0.186245	0.878958	0.130905	0.348791					A0A0N4SV80_S606_M1_1	606	S	A0A0N4SV80	ETVDKGLSPAQKPKL
+		JMD_Mido_JMD	1.04465	0.0997136	-0.553616	-1.47857	0.186245	0.879097	0.130905	0.348791					Q61464-4_S606_M1_1	606	S	Q61464	ETVDKGLSPAQKPKL	Zfml;Znf638	Zinc finger protein 638
			0	0.952809	NaN	0	NaN	1	0	NaN					A0A0N4SV80_S1400_M1_1	1400	S	A0A0N4SV80	IKATVVSSPKAKSTP
			0	0.952739	NaN	0	NaN	1	0	NaN					Q61464-4_S1400_M1_1	1400	S	Q61464	IKATVVSSPKAKSTP	Zfml;Znf638	Zinc finger protein 638
			NaN	1	0	NaN	0	1	NaN	0					A0A0N4SV80_S1399_M1_1	1399	S	A0A0N4SV80	SIKATVVSSPKAKST
			NaN	1	0	NaN	0	1	NaN	0					Q61464-4_S1399_M1_1	1399	S	Q61464	SIKATVVSSPKAKST	Zfml;Znf638	Zinc finger protein 638
			NaN	1	0	NaN	0	1	NaN	0					A0A0N4SV80_S128_M1_1	128	S	A0A0N4SV80	VTQVTEQSPKVQSRY
			NaN	1	0	NaN	0	1	NaN	0					Q61464-4_S128_M1_1	128	S	Q61464	VTQVTEQSPKVQSRY	Zfml;Znf638	Zinc finger protein 638
			0	0.952668	NaN	0	0	1	-1.89253	0					A0A0N4SV80_S543_M3_1	543	S	A0A0N4SV80	RSRSRSRSPYRSRNL
			0	0.952597	NaN	0	0	1	-1.89253	0					A0A0N4SV80_S541_M3_1	541	S	A0A0N4SV80	RSRSRSRSRSPYRSR
			0	0.952527	NaN	0	0	1	-1.89253	0					A0A0N4SV80_S539_M3_1	539	S	A0A0N4SV80	RSRSRSRSRSRSPYR
			0	0.953516	NaN	0	0	1	-1.89253	0					Q61464-4_S543_M3_1	543	S	Q61464	RSRSRSRSPYRSRNL	Zfml;Znf638	Zinc finger protein 638
			0	0.953021	NaN	0	0	1	-1.89253	0					Q61464-4_S541_M3_1	541	S	Q61464	RSRSRSRSRSPYRSR	Zfml;Znf638	Zinc finger protein 638
			0	0.953587	NaN	0	0	1	-1.89253	0					Q61464-4_S539_M3_1	539	S	Q61464	RSRSRSRSRSRSPYR	Zfml;Znf638	Zinc finger protein 638
			0	0.954294	NaN	0	0	1	NaN	0					A0A0N4SV80_S1571_M2_1	1571	S	A0A0N4SV80	EALKISPSPELNLKK
			0	0.95472	NaN	0	0	1	NaN	0					A0A0N4SV80_S1569_M2_1	1569	S	A0A0N4SV80	RKEALKISPSPELNL
			0	0.954649	NaN	0	0	1	NaN	0					Q61464-4_S1571_M2_1	1571	S	Q61464	EALKISPSPELNLKK	Zfml;Znf638	Zinc finger protein 638
			0	0.954578	NaN	0	0	1	NaN	0					Q61464-4_S1569_M2_1	1569	S	Q61464	RKEALKISPSPELNL	Zfml;Znf638	Zinc finger protein 638
			0	0.954507	NaN	0	NaN	1	0	NaN					A0A0N4SV80_S1569_M1_1	1569	S	A0A0N4SV80	RKEALKISPSPELNL
			0	0.954436	NaN	0	NaN	1	0	NaN					Q61464-4_S1569_M1_1	1569	S	Q61464	RKEALKISPSPELNL	Zfml;Znf638	Zinc finger protein 638
			0.37079	0.529427	-0.352013	-0.687363	0.0271004	1	-0.122577	-0.0743272					A0A0N4SVC2_S14_M2_1	14	S	A0A0N4SVC2	NNFEGRESRSQSKSP
			0.37079	0.528962	-0.352013	-0.687363	0.0271004	1	-0.122577	-0.0743272					A0A0N4SVC2_S2_M2_1	2	S	A0A0N4SVC2	______MSDVEENNF
			0.37079	0.529148	-0.352013	-0.687363	0.0271004	1	-0.122577	-0.0743272					E9QP00_S14_M2_1	14	S	E9QP00	NNFEGRESRSQSKSP	Tra2a
			0.37079	0.529241	-0.352013	-0.687363	0.0271004	1	-0.122577	-0.0743272					E9QP00_S2_M2_1	2	S	E9QP00	______MSDVEENNF	Tra2a
			0.37079	0.529334	-0.352013	-0.687363	0.0271004	1	-0.122577	-0.0743272					Q6PFR5_S14_M2_1	14	S	Q6PFR5	NNFEGRESRSQSKSP
			0.37079	0.529055	-0.352013	-0.687363	0.0271004	1	-0.122577	-0.0743272					Q6PFR5_S2_M2_1	2	S	Q6PFR5	______MSDVEENNF
+		JMD_Mido_JMD	1.32766	0.0418128	0.986674	1.98961	0.0298207	1	0.0549541	0.0749748					A0A0N4SVC2_S14_M1_1	14	S	A0A0N4SVC2	NNFEGRESRSQSKSP
+		JMD_Mido_JMD	1.32766	0.0418352	0.986674	1.98961	0.0298207	1	0.0549541	0.0749748					E9QP00_S14_M1_1	14	S	E9QP00	NNFEGRESRSQSKSP	Tra2a
+		JMD_Mido_JMD	1.32766	0.041824	0.986674	1.98961	0.0298207	1	0.0549541	0.0749748					Q6PFR5_S14_M1_1	14	S	Q6PFR5	NNFEGRESRSQSKSP
+	+	JMD_Mido_JMD;TKD_Mido_TKD	1.54701	0.0251056	-0.98737	-2.22444	2.5675	0.00250099	-1.70454	-3.80677					A0A0N4SVC2_T86_M2_1	86	T	A0A0N4SVC2	RSRSRSYTPEYRRRR
+	+	JMD_Mido_JMD;TKD_Mido_TKD	1.49297	0.0284334	-0.952575	-2.14996	2.55888	0.00254284	-1.70028	-3.79278					A0A0N4SVC2_S84_M2_1	84	S	A0A0N4SVC2	RRRSRSRSYTPEYRR
+	+	JMD_Mido_JMD;TKD_Mido_TKD	1.54701	0.0251202	-0.98737	-2.22444	2.5675	0.00250263	-1.70454	-3.80677					E9QP00_T86_M2_1	86	T	E9QP00	RSRSRSYTPEYRRRR	Tra2a
+	+	JMD_Mido_JMD;TKD_Mido_TKD	1.49297	0.0284495	-0.952575	-2.14996	2.55888	0.0025445	-1.70028	-3.79278					E9QP00_S84_M2_1	84	S	E9QP00	RRRSRSRSYTPEYRR	Tra2a
+	+	JMD_Mido_JMD;TKD_Mido_TKD	1.54701	0.0251129	-0.98737	-2.22444	2.5675	0.00250428	-1.70454	-3.80677					Q6PFR5_T86_M2_1	86	T	Q6PFR5	RSRSRSYTPEYRRRR
+	+	JMD_Mido_JMD;TKD_Mido_TKD	1.49297	0.0284414	-0.952575	-2.14996	2.55888	0.00254617	-1.70028	-3.79278					Q6PFR5_S84_M2_1	84	S	Q6PFR5	RRRSRSRSYTPEYRR
+		JMD_Mido_JMD	1.01459	0.0809667	0.819956	1.5867	0.209613	0.767581	-0.306595	-0.449653					A0A0N4SVC2_T86_M1_1	86	T	A0A0N4SVC2	RSRSRSYTPEYRRRR
+		JMD_Mido_JMD	1.01459	0.0810044	0.819956	1.5867	0.209613	0.767707	-0.306595	-0.449653					E9QP00_T86_M1_1	86	T	E9QP00	RSRSRSYTPEYRRRR	Tra2a
+		JMD_Mido_JMD	1.01459	0.0809856	0.819956	1.5867	0.209613	0.767833	-0.306595	-0.449653					Q6PFR5_T86_M1_1	86	T	Q6PFR5	RSRSRSYTPEYRRRR
+	+	JMD_Mido_JMD;TKD_Mido_TKD	2.03735	0.00354991	-2.12239	-3.20885	2.5037	0.0011465	-4.31452	-4.28475					A0A0N4SVC2_S98_M2_1	98	S	A0A0N4SVC2	RRRSRSHSPMSNRRR
+	+	JMD_Mido_JMD;TKD_Mido_TKD	2.01901	0.00376638	-2.10329	-3.1786	2.5037	0.00114286	-4.31452	-4.28475					A0A0N4SVC2_S96_M2_1	96	S	A0A0N4SVC2	YRRRRSRSHSPMSNR
+	+	JMD_Mido_JMD;TKD_Mido_TKD	2.03735	0.0035483	-2.12239	-3.20885	2.5037	0.00114376	-4.31452	-4.28475					E9QP00_S98_M2_1	98	S	E9QP00	RRRSRSHSPMSNRRR	Tra2a
+	+	JMD_Mido_JMD;TKD_Mido_TKD	2.01901	0.00376806	-2.10329	-3.1786	2.5037	0.00114558	-4.31452	-4.28475					E9QP00_S96_M2_1	96	S	E9QP00	YRRRRSRSHSPMSNR	Tra2a
+	+	JMD_Mido_JMD;TKD_Mido_TKD	2.03735	0.00355152	-2.12239	-3.20885	2.5037	0.00114741	-4.31452	-4.28475					Q6PFR5_S98_M2_1	98	S	Q6PFR5	RRRSRSHSPMSNRRR
+	+	JMD_Mido_JMD;TKD_Mido_TKD	2.01901	0.00376975	-2.10329	-3.1786	2.5037	0.00114467	-4.31452	-4.28475					Q6PFR5_S96_M2_1	96	S	Q6PFR5	YRRRRSRSHSPMSNR
			0	0.954365	NaN	0	0	1	NaN	0					A0A0N4SVC2_S82_M2_1	82	S	A0A0N4SVC2	SHRRRSRSRSYTPEY
			0	0.954224	NaN	0	0	1	NaN	0					E9QP00_S82_M2_1	82	S	E9QP00	SHRRRSRSRSYTPEY	Tra2a
			0	0.953728	NaN	0	0	1	NaN	0					Q6PFR5_S82_M2_1	82	S	Q6PFR5	SHRRRSRSRSYTPEY
			0	0.954153	NaN	0	0	1	NaN	0					A0A0N4SVC2_T86_M3_1	86	T	A0A0N4SVC2	RSRSRSYTPEYRRRR
			0	0.954082	NaN	0	0	1	NaN	0					A0A0N4SVC2_S84_M3_1	84	S	A0A0N4SVC2	RRRSRSRSYTPEYRR
			0	0.954011	NaN	0	0	1	NaN	0					A0A0N4SVC2_S82_M3_1	82	S	A0A0N4SVC2	SHRRRSRSRSYTPEY
			0	0.95394	NaN	0	0	1	NaN	0					E9QP00_T86_M3_1	86	T	E9QP00	RSRSRSYTPEYRRRR	Tra2a
			0	0.95387	NaN	0	0	1	NaN	0					E9QP00_S84_M3_1	84	S	E9QP00	RRRSRSRSYTPEYRR	Tra2a
			0	0.953799	NaN	0	0	1	NaN	0					E9QP00_S82_M3_1	82	S	E9QP00	SHRRRSRSRSYTPEY	Tra2a
			0	0.953657	NaN	0	0	1	NaN	0					Q6PFR5_T86_M3_1	86	T	Q6PFR5	RSRSRSYTPEYRRRR
			0	0.952315	NaN	0	0	1	NaN	0					Q6PFR5_S84_M3_1	84	S	Q6PFR5	RRRSRSRSYTPEYRR
			0	0.951118	NaN	0	0	1	NaN	0					Q6PFR5_S82_M3_1	82	S	Q6PFR5	SHRRRSRSRSYTPEY
			0	0.952245	NaN	0	NaN	1	0	NaN					A0A0N4SVC2_S94_M2_1	94	S	A0A0N4SVC2	PEYRRRRSRSHSPMS
			0	0.950907	NaN	0	NaN	1	0	NaN					E9QP00_S94_M2_1	94	S	E9QP00	PEYRRRRSRSHSPMS	Tra2a
			0	0.950836	NaN	0	NaN	1	0	NaN					Q6PFR5_S94_M2_1	94	S	Q6PFR5	PEYRRRRSRSHSPMS
			0	0.950766	-8.72465	0	0	1	NaN	0					A0A0N4SVC2_S98_M3_1	98	S	A0A0N4SVC2	RRRSRSHSPMSNRRR
			0	0.950696	-8.73074	0	0	1	NaN	0					A0A0N4SVC2_S96_M3_1	96	S	A0A0N4SVC2	YRRRRSRSHSPMSNR
			0	0.950625	-8.73074	0	0	1	NaN	0					A0A0N4SVC2_S94_M3_1	94	S	A0A0N4SVC2	PEYRRRRSRSHSPMS
			0	0.950555	-8.72465	0	0	1	NaN	0					E9QP00_S98_M3_1	98	S	E9QP00	RRRSRSHSPMSNRRR	Tra2a
			0	0.950415	-8.73074	0	0	1	NaN	0					E9QP00_S96_M3_1	96	S	E9QP00	YRRRRSRSHSPMSNR	Tra2a
			0	0.949923	-8.73074	0	0	1	NaN	0					E9QP00_S94_M3_1	94	S	E9QP00	PEYRRRRSRSHSPMS	Tra2a
			0	0.950344	-8.72465	0	0	1	NaN	0					Q6PFR5_S98_M3_1	98	S	Q6PFR5	RRRSRSHSPMSNRRR
			0	0.950274	-8.73074	0	0	1	NaN	0					Q6PFR5_S96_M3_1	96	S	Q6PFR5	YRRRRSRSHSPMSNR
			0	0.950204	-8.73074	0	0	1	NaN	0					Q6PFR5_S94_M3_1	94	S	Q6PFR5	PEYRRRRSRSHSPMS
			0	0.950134	NaN	0	0	0.992009	NaN	0					A0A0N4SVC2_S80_M3_1	80	S	A0A0N4SVC2	SHSHRRRSRSRSYTP
			0	0.950063	NaN	0	0	0.98167	NaN	0					E9QP00_S80_M3_1	80	S	E9QP00	SHSHRRRSRSRSYTP	Tra2a
			0	0.949993	NaN	0	0	0.981592	NaN	0					Q6PFR5_S80_M3_1	80	S	Q6PFR5	SHSHRRRSRSRSYTP
			0	0.950977	NaN	0	0	0.981514	NaN	0					A0A0N4SVC2_S20_M3_1	20	S	A0A0N4SVC2	ESRSQSKSPTGTPAR
			0	0.950485	NaN	0	0	0.954483	NaN	0					A0A0N4SVC2_S18_M3_1	18	S	A0A0N4SVC2	GRESRSQSKSPTGTP
			0	0.951047	NaN	0	0	0.954557	NaN	0					A0A0N4SVC2_S16_M3_1	16	S	A0A0N4SVC2	FEGRESRSQSKSPTG
			0	0.951751	NaN	0	0	0.954631	NaN	0					E9QP00_S20_M3_1	20	S	E9QP00	ESRSQSKSPTGTPAR	Tra2a
			0	0.952174	NaN	0	0	0.954705	NaN	0					E9QP00_S18_M3_1	18	S	E9QP00	GRESRSQSKSPTGTP	Tra2a
			0	0.952104	NaN	0	0	0.954779	NaN	0					E9QP00_S16_M3_1	16	S	E9QP00	FEGRESRSQSKSPTG	Tra2a
			0	0.952033	NaN	0	0	0.954853	NaN	0					Q6PFR5_S20_M3_1	20	S	Q6PFR5	ESRSQSKSPTGTPAR
			0	0.951963	NaN	0	0	0.954927	NaN	0					Q6PFR5_S18_M3_1	18	S	Q6PFR5	GRESRSQSKSPTGTP
			0	0.951892	NaN	0	0	0.955001	NaN	0					Q6PFR5_S16_M3_1	16	S	Q6PFR5	FEGRESRSQSKSPTG
			0	0.951822	NaN	0	0	0.955075	NaN	0					A0A0N4SVC2_T24_M3_1	24	T	A0A0N4SVC2	QSKSPTGTPARVKSE
			0	0.951681	NaN	0	0	0.955148	NaN	0					E9QP00_T24_M3_1	24	T	E9QP00	QSKSPTGTPARVKSE	Tra2a
			0	0.951188	NaN	0	0	0.955222	NaN	0					Q6PFR5_T24_M3_1	24	T	Q6PFR5	QSKSPTGTPARVKSE
			0	0.95161	NaN	0	NaN	1	0	NaN					A0A0N4SVC2_S101_M3_1	101	S	A0A0N4SVC2	SRSHSPMSNRRRHTG
			0	0.95154	NaN	0	NaN	1	0	NaN					E9QP00_S101_M3_1	101	S	E9QP00	SRSHSPMSNRRRHTG	Tra2a
			0	0.95147	NaN	0	NaN	1	0	NaN					Q6PFR5_S101_M3_1	101	S	Q6PFR5	SRSHSPMSNRRRHTG
			0	0.951399	NaN	0	0	0.955296	NaN	0					A0A0N4SVC2_S75_M3_1	75	S	A0A0N4SVC2	YTRSRSHSHRRRSRS
			0	0.951329	NaN	0	0	0.95537	NaN	0					A0A0N4SVC2_S73_M3_1	73	S	A0A0N4SVC2	RRYTRSRSHSHRRRS
			0	0.951258	NaN	0	0	0.955444	NaN	0					A0A0N4SVC2_S71_M3_1	71	S	A0A0N4SVC2	SHRRYTRSRSHSHRR
			0	0.95479	NaN	0	0	0.955518	NaN	0					E9QP00_S75_M3_1	75	S	E9QP00	YTRSRSHSHRRRSRS	Tra2a
			0	0.954861	NaN	0	0	0.955592	NaN	0					E9QP00_S73_M3_1	73	S	E9QP00	RRYTRSRSHSHRRRS	Tra2a
			0	0.954932	NaN	0	0	0.955666	NaN	0					E9QP00_S71_M3_1	71	S	E9QP00	SHRRYTRSRSHSHRR	Tra2a
			0	0.956211	NaN	0	0	0.95574	NaN	0					Q6PFR5_S75_M3_1	75	S	Q6PFR5	YTRSRSHSHRRRSRS
			0	0.958563	NaN	0	0	0.955814	NaN	0					Q6PFR5_S73_M3_1	73	S	Q6PFR5	RRYTRSRSHSHRRRS
			0	0.958492	NaN	0	0	0.955888	NaN	0					Q6PFR5_S71_M3_1	71	S	Q6PFR5	SHRRYTRSRSHSHRR
			0.604812	0.427108	-0.214959	-0.829136	0	0.955963	NaN	0					A0A0N4SVL0_S450_M1_1	450	S	A0A0N4SVL0	PEPPRTSSPTSLPPL
			0.604812	0.42703	-0.214959	-0.829136	0	0.956037	NaN	0					A0A0R4J112_S285_M1_1	285	S	A0A0R4J112	PEPPRTSSPTSLPPL
			0.604812	0.426798	-0.214959	-0.829136	0	0.956111	NaN	0					A2AMI2_S267_M1_1	267	S	A2AMI2	PEPPRTSSPTSLPPL	Eif4g3
			0.604812	0.427263	-0.214959	-0.829136	0	0.956185	NaN	0					Q80XI3_S267_M1_1	267	S	Q80XI3	PEPPRTSSPTSLPPL
			0.604812	0.427341	-0.214959	-0.829136	0	0.956259	NaN	0					Q80XI3-2_S267_M1_1	267	S	Q80XI3	PEPPRTSSPTSLPPL
			0.604812	0.426876	-0.214959	-0.829136	0	0.956333	NaN	0					Q80XI3-3_S278_M1_1	278	S	Q80XI3	PEPPRTSSPTSLPPL
			0.604812	0.426953	-0.214959	-0.829136	0	0.956407	NaN	0					Q80XI3-4_S285_M1_1	285	S	Q80XI3	PEPPRTSSPTSLPPL
			0.604812	0.427185	-0.214959	-0.829136	0	0.956481	NaN	0					Z4YKC4_S274_M1_1	274	S	Z4YKC4	PEPPRTSSPTSLPPL	Eif4g3
+		JMD_Mido_JMD	1.88717	0.00811524	-1.34653	-2.7723	0.492995	0.315655	1.14627	1.00385					A0A0N4SVL0_S1334_M1_1	1334	S	A0A0N4SVL0	NTFLRGSSKDLLDNQ
+		JMD_Mido_JMD	1.88717	0.00810909	-1.34653	-2.7723	0.492995	0.315719	1.14627	1.00385					A0A0R4J112_S1150_M1_1	1150	S	A0A0R4J112	NTFLRGSSKDLLDNQ
+		JMD_Mido_JMD	1.88717	0.00810295	-1.34653	-2.7723	0.492995	0.315913	1.14627	1.00385					A2AMI2_S1151_M1_1	1151	S	A2AMI2	NTFLRGSSKDLLDNQ	Eif4g3
+		JMD_Mido_JMD	1.88717	0.00811832	-1.34653	-2.7723	0.492995	0.315526	1.14627	1.00385					Q80XI3_S1151_M1_1	1151	S	Q80XI3	NTFLRGSSKDLLDNQ
+		JMD_Mido_JMD	1.88717	0.00811216	-1.34653	-2.7723	0.492995	0.315849	1.14627	1.00385					Q80XI3-2_S1132_M1_1	1132	S	Q80XI3	NTFLRGSSKDLLDNQ
+		JMD_Mido_JMD	1.88717	0.00809989	-1.34653	-2.7723	0.492995	0.31559	1.14627	1.00385					Q80XI3-3_S1162_M1_1	1162	S	Q80XI3	NTFLRGSSKDLLDNQ
+		JMD_Mido_JMD	1.88717	0.0081214	-1.34653	-2.7723	0.492995	0.315784	1.14627	1.00385					Q80XI3-4_S1150_M1_1	1150	S	Q80XI3	NTFLRGSSKDLLDNQ
+		JMD_Mido_JMD	1.88717	0.00810602	-1.34653	-2.7723	0.492995	0.315978	1.14627	1.00385					Z4YKC4_S1139_M1_1	1139	S	Z4YKC4	NTFLRGSSKDLLDNQ	Eif4g3
			0	0.95842	NaN	0	NaN	1	0	NaN					A0A0N4SVL0_S655_M1_1	655	S	A0A0N4SVL0	QDKAESESDGQAEET
			0	0.958349	NaN	0	NaN	1	0	NaN					A0A0R4J112_S490_M1_1	490	S	A0A0R4J112	QDKAESESDGQAEET
			0	0.958277	NaN	0	NaN	1	0	NaN					A2AMI2_S472_M1_1	472	S	A2AMI2	QDKAESESDGQAEET	Eif4g3
			0	0.958206	NaN	0	NaN	1	0	NaN					Q80XI3_S472_M1_1	472	S	Q80XI3	QDKAESESDGQAEET
			0	0.958063	NaN	0	NaN	1	0	NaN					Q80XI3-2_S472_M1_1	472	S	Q80XI3	QDKAESESDGQAEET
			0	0.957564	NaN	0	NaN	1	0	NaN					Q80XI3-3_S483_M1_1	483	S	Q80XI3	QDKAESESDGQAEET
			0	0.957992	NaN	0	NaN	1	0	NaN					Q80XI3-4_S490_M1_1	490	S	Q80XI3	QDKAESESDGQAEET
			0	0.95792	NaN	0	NaN	1	0	NaN					Z4YKC4_S479_M1_1	479	S	Z4YKC4	QDKAESESDGQAEET	Eif4g3
			0.320552	0.550399	-0.537181	-0.663073	0.035569	1	0.0508585	0.0862054					A0A0N4SVL0_T662_M1_1	662	T	A0A0N4SVL0	SDGQAEETADPQSLH
			0.320552	0.550111	-0.537181	-0.663073	0.035569	1	0.0508585	0.0862054					A0A0R4J112_T497_M1_1	497	T	A0A0R4J112	SDGQAEETADPQSLH
			0.320552	0.550015	-0.537181	-0.663073	0.035569	1	0.0508585	0.0862054					A2AMI2_T479_M1_1	479	T	A2AMI2	SDGQAEETADPQSLH	Eif4g3
			0.320552	0.550207	-0.537181	-0.663073	0.035569	1	0.0508585	0.0862054					Q80XI3_T479_M1_1	479	T	Q80XI3	SDGQAEETADPQSLH
			0.320552	0.550496	-0.537181	-0.663073	0.035569	1	0.0508585	0.0862054					Q80XI3-2_T479_M1_1	479	T	Q80XI3	SDGQAEETADPQSLH
			0.320552	0.549919	-0.537181	-0.663073	0.035569	1	0.0508585	0.0862054					Q80XI3-3_T490_M1_1	490	T	Q80XI3	SDGQAEETADPQSLH
			0.320552	0.550303	-0.537181	-0.663073	0.035569	1	0.0508585	0.0862054					Q80XI3-4_T497_M1_1	497	T	Q80XI3	SDGQAEETADPQSLH
			0.320552	0.550592	-0.537181	-0.663073	0.035569	1	0.0508585	0.0862054					Z4YKC4_T486_M1_1	486	T	Z4YKC4	SDGQAEETADPQSLH	Eif4g3
			0	0.957849	NaN	0	0	0.956555	NaN	0					A0A0N4SVL0_S655_M2_1	655	S	A0A0N4SVL0	QDKAESESDGQAEET
			0	0.957778	NaN	0	0	0.95441	NaN	0					A0A0N4SVL0_S653_M2_1	653	S	A0A0N4SVL0	EMQDKAESESDGQAE
			0	0.957706	NaN	0	0	0.954262	NaN	0					A0A0R4J112_S490_M2_1	490	S	A0A0R4J112	QDKAESESDGQAEET
			0	0.957635	NaN	0	0	0.95198	NaN	0					A0A0R4J112_S488_M2_1	488	S	A0A0R4J112	EMQDKAESESDGQAE
			0	0.958635	NaN	0	0	0.954188	NaN	0					A2AMI2_S472_M2_1	472	S	A2AMI2	QDKAESESDGQAEET	Eif4g3
			0	0.958706	NaN	0	0	0.952053	NaN	0					A2AMI2_S470_M2_1	470	S	A2AMI2	EMQDKAESESDGQAE	Eif4g3
			0	0.958778	NaN	0	0	0.952127	NaN	0					Q80XI3_S472_M2_1	472	S	Q80XI3	QDKAESESDGQAEET
			0	0.958849	NaN	0	0	0.9522	NaN	0					Q80XI3_S470_M2_1	470	S	Q80XI3	EMQDKAESESDGQAE
			0	0.958921	NaN	0	0	0.952274	NaN	0					Q80XI3-2_S472_M2_1	472	S	Q80XI3	QDKAESESDGQAEET
			0	0.958992	NaN	0	0	0.952347	NaN	0					Q80XI3-2_S470_M2_1	470	S	Q80XI3	EMQDKAESESDGQAE
			0	0.959064	NaN	0	0	0.952421	NaN	0					Q80XI3-3_S483_M2_1	483	S	Q80XI3	QDKAESESDGQAEET
			0	0.959135	NaN	0	0	0.952494	NaN	0					Q80XI3-3_S481_M2_1	481	S	Q80XI3	EMQDKAESESDGQAE
			0	0.959207	NaN	0	0	0.952568	NaN	0					Q80XI3-4_S490_M2_1	490	S	Q80XI3	QDKAESESDGQAEET
			0	0.959278	NaN	0	0	0.952641	NaN	0					Q80XI3-4_S488_M2_1	488	S	Q80XI3	EMQDKAESESDGQAE
			0	0.95935	NaN	0	0	0.952715	NaN	0					Z4YKC4_S479_M2_1	479	S	Z4YKC4	QDKAESESDGQAEET	Eif4g3
			0	0.959422	NaN	0	0	0.952788	NaN	0					Z4YKC4_S477_M2_1	477	S	Z4YKC4	EMQDKAESESDGQAE	Eif4g3
			0	0.959493	NaN	0	NaN	1	0	NaN					A0A0N4SVL0_S497_M1_1	497	S	A0A0N4SVL0	EDAPPVPSPTSCTAA
			0	0.959565	NaN	0	NaN	1	0	NaN					A0A0R4J112_S332_M1_1	332	S	A0A0R4J112	EDAPPVPSPTSCTAA
			0	0.959636	NaN	0	NaN	1	0	NaN					A2AMI2_S314_M1_1	314	S	A2AMI2	EDAPPVPSPTSCTAA	Eif4g3
			0	0.959708	NaN	0	NaN	1	0	NaN					Q80XI3_S314_M1_1	314	S	Q80XI3	EDAPPVPSPTSCTAA
			0	0.95978	NaN	0	NaN	1	0	NaN					Q80XI3-2_S314_M1_1	314	S	Q80XI3	EDAPPVPSPTSCTAA
			0	0.958135	NaN	0	NaN	1	0	NaN					Q80XI3-3_S325_M1_1	325	S	Q80XI3	EDAPPVPSPTSCTAA
			0	0.957492	NaN	0	NaN	1	0	NaN					Q80XI3-4_S332_M1_1	332	S	Q80XI3	EDAPPVPSPTSCTAA
			0	0.957421	NaN	0	NaN	1	0	NaN					Z4YKC4_S321_M1_1	321	S	Z4YKC4	EDAPPVPSPTSCTAA	Eif4g3
			NaN	1	0	NaN	0	0.952862	NaN	0					A0A0N4SVL0_T502_M1_1	502	T	A0A0N4SVL0	VPSPTSCTAASGPSL
			NaN	1	0	NaN	0	0.952935	NaN	0					A0A0R4J112_T337_M1_1	337	T	A0A0R4J112	VPSPTSCTAASGPSL
			NaN	1	0	NaN	0	0.953009	NaN	0					A2AMI2_T319_M1_1	319	T	A2AMI2	VPSPTSCTAASGPSL	Eif4g3
			NaN	1	0	NaN	0	0.953083	NaN	0					Q80XI3_T319_M1_1	319	T	Q80XI3	VPSPTSCTAASGPSL
			NaN	1	0	NaN	0	0.953156	NaN	0					Q80XI3-2_T319_M1_1	319	T	Q80XI3	VPSPTSCTAASGPSL
			NaN	1	0	NaN	0	0.95323	NaN	0					Q80XI3-3_T330_M1_1	330	T	Q80XI3	VPSPTSCTAASGPSL
			NaN	1	0	NaN	0	0.953304	NaN	0					Q80XI3-4_T337_M1_1	337	T	Q80XI3	VPSPTSCTAASGPSL
			NaN	1	0	NaN	0	0.953377	NaN	0					Z4YKC4_T326_M1_1	326	T	Z4YKC4	VPSPTSCTAASGPSL	Eif4g3
			0	0.95735	NaN	0	0	0.953451	NaN	0					A0A0N4SVL0_S505_M1_1	505	S	A0A0N4SVL0	PTSCTAASGPSLTDN
			0	0.955997	NaN	0	0	0.953525	NaN	0					A0A0R4J112_S340_M1_1	340	S	A0A0R4J112	PTSCTAASGPSLTDN
			0	0.955926	NaN	0	0	0.953598	NaN	0					A2AMI2_S322_M1_1	322	S	A2AMI2	PTSCTAASGPSLTDN	Eif4g3
			0	0.955855	NaN	0	0	0.953672	NaN	0					Q80XI3_S322_M1_1	322	S	Q80XI3	PTSCTAASGPSLTDN
			0	0.955784	NaN	0	0	0.953746	NaN	0					Q80XI3-2_S322_M1_1	322	S	Q80XI3	PTSCTAASGPSLTDN
			0	0.955713	NaN	0	0	0.953819	NaN	0					Q80XI3-3_S333_M1_1	333	S	Q80XI3	PTSCTAASGPSLTDN
			0	0.955642	NaN	0	0	0.953893	NaN	0					Q80XI3-4_S340_M1_1	340	S	Q80XI3	PTSCTAASGPSLTDN
			0	0.9555	NaN	0	0	0.953967	NaN	0					Z4YKC4_S329_M1_1	329	S	Z4YKC4	PTSCTAASGPSLTDN	Eif4g3
			0.040951	1	-0.050982	-0.0957372	0	0.954041	-0.807485	0					A0A0N4SVL0_T696_M1_1	696	T	A0A0N4SVL0	KTKEQTRTPDEVLEA
			0.040951	1	-0.050982	-0.0957372	0	0.954114	-0.807485	0					A0A0R4J112_T531_M1_1	531	T	A0A0R4J112	KTKEQTRTPDEVLEA
			0.040951	1	-0.050982	-0.0957372	0	0.95663	-0.807485	0					A2AMI2_T513_M1_1	513	T	A2AMI2	KTKEQTRTPDEVLEA	Eif4g3
			0.040951	1	-0.050982	-0.0957372	0	0.956704	-0.807485	0					Q80XI3_T513_M1_1	513	T	Q80XI3	KTKEQTRTPDEVLEA
			0.040951	1	-0.050982	-0.0957372	0	0.956778	-0.807485	0					Q80XI3-2_T513_M1_1	513	T	Q80XI3	KTKEQTRTPDEVLEA
			0.040951	1	-0.050982	-0.0957372	0	0.956852	-0.807485	0					Q80XI3-3_T524_M1_1	524	T	Q80XI3	KTKEQTRTPDEVLEA
			0.040951	1	-0.050982	-0.0957372	0	0.959382	-0.807485	0					Q80XI3-4_T531_M1_1	531	T	Q80XI3	KTKEQTRTPDEVLEA
			0.040951	1	-0.050982	-0.0957372	0	0.959456	-0.807485	0					Z4YKC4_T520_M1_1	520	T	Z4YKC4	KTKEQTRTPDEVLEA	Eif4g3
			0.514416	0.505679	-0.199641	-0.7171	0.421565	0.532391	-0.254751	-0.691926					A0A0N4SVM0_S9_M1_1	9	S	A0A0N4SVM0	ADLEEQLSDEEKVRI
			0.514416	0.50559	-0.199641	-0.7171	0.421565	0.532295	-0.254751	-0.691926					D6RCW7_S9_M1_1	9	S	D6RCW7	ADLEEQLSDEEKVRI	Capza2	F-actin-capping protein subunit alpha-2
			0.514416	0.505769	-0.199641	-0.7171	0.421565	0.532198	-0.254751	-0.691926					P47754_S9_M1_1	9	S	P47754	ADLEEQLSDEEKVRI	Capza2	F-actin-capping protein subunit alpha-2
			0	0.955003	1.18385	0	0	0.959531	0.108397	0					A0A0N4SVS8_S244_M1_1	244	S	A0A0N4SVS8	EAEVIKDSPDSPEPP
			0	0.955429	1.18385	0	0	0.959606	0.108397	0					F7BP94_S147_M1_1	147	S	F7BP94	EAEVIKDSPDSPEPP	Asun	Protein asunder homolog
			0	0.955358	1.18385	0	0	0.95968	0.108397	0					Q8QZV7_S623_M1_1	623	S	Q8QZV7	EAEVIKDSPDSPEPP	Asun	Protein asunder homolog
			NaN	1	0	NaN	0	0.959755	NaN	0					A0A0N4SVS8_T259_M1_1	259	T	A0A0N4SVS8	NKKPLVETDETPHME
			NaN	1	0	NaN	0	0.959829	NaN	0					F7BP94_T162_M1_1	162	T	F7BP94	NKKPLVETDETPHME	Asun	Protein asunder homolog
			NaN	1	0	NaN	0	0.959904	NaN	0					Q8QZV7_T638_M1_1	638	T	Q8QZV7	NKKPLVETDETPHME	Asun	Protein asunder homolog
			0	0.955287	NaN	0	NaN	1	0	NaN					A0A0N4SVS8_S247_M1_1	247	S	A0A0N4SVS8	VIKDSPDSPEPPNKK
			0	0.955216	NaN	0	NaN	1	0	NaN					F7BP94_S150_M1_1	150	S	F7BP94	VIKDSPDSPEPPNKK	Asun	Protein asunder homolog
			0	0.955145	NaN	0	NaN	1	0	NaN					Q8QZV7_S626_M1_1	626	S	Q8QZV7	VIKDSPDSPEPPNKK	Asun	Protein asunder homolog
+	+	JMD_Mido_JMD;TKD_Mido_TKD	2.45583	0.00170395	-2.94786	-4.41185	2.6827	0.0011633	-2.42053	-5.49092					A0A0N4SW15_S20_M2_1	20	S	A0A0N4SW15	RKRQRSRSPALLKRN
+	+	JMD_Mido_JMD;TKD_Mido_TKD	2.45583	0.00170509	-2.94786	-4.41185	2.6827	0.0011642	-2.42053	-5.49092					A0A0N4SW15_S18_M2_1	18	S	A0A0N4SW15	AGRKRQRSRSPALLK
+	+	JMD_Mido_JMD;TKD_Mido_TKD	2.45583	0.00170624	-2.94786	-4.41185	2.6827	0.00116511	-2.42053	-5.49092					A0A140T8V6_S12_M2_1	12	S	A0A140T8V6	RKRQRSRSPALLKRN
+	+	JMD_Mido_JMD;TKD_Mido_TKD	2.45583	0.00170738	-2.94786	-4.41185	2.6827	0.00116602	-2.42053	-5.49092					A0A140T8V6_S10_M2_1	10	S	A0A140T8V6	AGRKRQRSRSPALLK
			0	0.955074	0.390018	0	0.598737	0.257961	0.791157	1.14439					A0A0N4SW93_S866_M1_1	866	S	A0A0N4SW93	PAAQRATSVDYSSFA
			0	0.956068	NaN	0	0	0.959979	NaN	0					A0A0N4SW93_S664_M2_1	664	S	A0A0N4SW93	LRSQSESSDEVTELD
			0	0.955571	NaN	0	0	0.960054	NaN	0					A0A0N4SW93_S661_M2_1	661	S	A0A0N4SW93	SRLLRSQSESSDEVT
			0	0.95614	NaN	0	0	0.960128	NaN	0					A0A0N4SW93_S664_M1_1	664	S	A0A0N4SW93	LRSQSESSDEVTELD
			0	0.956851	NaN	0	NaN	1	0	NaN					A0A0N4SW93_S661_M1_1	661	S	A0A0N4SW93	SRLLRSQSESSDEVT
			0	0.957279	NaN	0	0	0.960203	NaN	0					A0A0N4SW93_S664_M3_1	664	S	A0A0N4SW93	LRSQSESSDEVTELD
			0	0.957207	NaN	0	0	0.960278	NaN	0					A0A0N4SW93_S663_M3_1	663	S	A0A0N4SW93	LLRSQSESSDEVTEL
			0	0.957136	NaN	0	0	0.959307	NaN	0					A0A0N4SW93_S661_M3_1	661	S	A0A0N4SW93	SRLLRSQSESSDEVT
			0.277649	0.610676	0.611653	0.604032	0.34044	0.540833	0.48849	0.684103					A0A0R4IZW7_S121_M1_1	121	S	A0A0R4IZW7	EKIAVDLSDQEEETA
			0.277649	0.611515	0.611653	0.604032	0.34044	0.54093	0.48849	0.684103					D3Z413_S124_M1_1	124	S	D3Z413	EKIAVDLSDQEEETA	Trmt1
			0.277649	0.611095	0.611653	0.604032	0.34044	0.540638	0.48849	0.684103					E9PWD4_S114_M1_1	114	S	E9PWD4	EKIAVDLSDQEEETA	Trmt1
			0.277649	0.610781	0.611653	0.604032	0.34044	0.541028	0.48849	0.684103					H3BK68_S124_M1_1	124	S	H3BK68	EKIAVDLSDQEEETA	Trmt1
			0.277649	0.61099	0.611653	0.604032	0.34044	0.540735	0.48849	0.684103					H3BKB8_S117_M1_1	117	S	H3BKB8	EKIAVDLSDQEEETA	Trmt1
			0.277649	0.611305	0.611653	0.604032	0.34044	0.54054	0.48849	0.684103					H3BKS8_S121_M1_1	121	S	H3BKS8	EKIAVDLSDQEEETA	Trmt1
			0.277649	0.6112	0.611653	0.604032	0.34044	0.541126	0.48849	0.684103					H3BKV3_S121_M1_1	121	S	H3BKV3	EKIAVDLSDQEEETA	Trmt1
			0.277649	0.61141	0.611653	0.604032	0.34044	0.541322	0.48849	0.684103					H3BL70_S96_M1_1	96	S	H3BL70	EKIAVDLSDQEEETA	Trmt1
			0.277649	0.610885	0.611653	0.604032	0.34044	0.541224	0.48849	0.684103					Q3TX08_S121_M1_1	121	S	Q3TX08	EKIAVDLSDQEEETA
			0	0.957065	-0.161934	0	0	0.960352	3.20643	0					A0A0R4IZW7_T127_M1_1	127	T	A0A0R4IZW7	LSDQEEETAGKNENL
			0	0.956994	-0.161934	0	0	0.960502	3.20643	0					D3Z413_T130_M1_1	130	T	D3Z413	LSDQEEETAGKNENL	Trmt1
			0	0.956922	-0.161934	0	0	0.960577	3.20643	0					E9PWD4_T120_M1_1	120	T	E9PWD4	LSDQEEETAGKNENL	Trmt1
			0	0.95678	-0.161934	0	0	0.960652	3.20643	0					H3BK68_T130_M1_1	130	T	H3BK68	LSDQEEETAGKNENL	Trmt1
			0	0.956282	-0.161934	0	0	0.960726	3.20643	0					H3BKB8_T123_M1_1	123	T	H3BKB8	LSDQEEETAGKNENL	Trmt1
			0	0.956709	-0.161934	0	0	0.960801	3.20643	0					H3BKS8_T127_M1_1	127	T	H3BKS8	LSDQEEETAGKNENL	Trmt1
			0	0.956638	-0.161934	0	0	0.960876	3.20643	0					H3BKV3_T127_M1_1	127	T	H3BKV3	LSDQEEETAGKNENL	Trmt1
			0	0.956566	-0.161934	0	0	0.960951	3.20643	0					H3BL70_T102_M1_1	102	T	H3BL70	LSDQEEETAGKNENL	Trmt1
			0	0.956495	-0.161934	0	0	0.961026	3.20643	0					Q3TX08_T127_M1_1	127	T	Q3TX08	LSDQEEETAGKNENL
+		JMD_Mido_JMD	1.35475	0.0309764	1.27908	2.11799	0.391192	0.609132	0.188275	0.605693					A0A0R4IZX1_S590_M1_1	590	S	A0A0R4IZX1	KRLTRWGSQGNRTLS
+		JMD_Mido_JMD	1.35475	0.0309851	1.27908	2.11799	0.391192	0.609238	0.188275	0.605693					Q8C2K1_S590_M1_1	590	S	Q8C2K1	KRLTRWGSQGNRTLS
+	+	JMD_Mido_JMD;TKD_Mido_TKD	2.4595	0.00178455	1.61649	3.61657	2.22189	0.00873504	1.07672	2.99637					A0A0R4IZZ6_S553_M1_1	553	S	A0A0R4IZZ6	SEKIDEISDKETEVE
+	+	JMD_Mido_JMD;TKD_Mido_TKD	2.4595	0.00178164	1.61649	3.61657	2.22189	0.0087475	1.07672	2.99637					A0A5F8MPU2_S506_M1_1	506	S	A0A5F8MPU2	SEKIDEISDKETEVE
+	+	JMD_Mido_JMD;TKD_Mido_TKD	2.4595	0.00178261	1.61649	3.61657	2.22189	0.00875167	1.07672	2.99637					Q6ZQ03_S507_M1_1	507	S	Q6ZQ03	SEKIDEISDKETEVE
+	+	JMD_Mido_JMD;TKD_Mido_TKD	2.4595	0.00178358	1.61649	3.61657	2.22189	0.00874335	1.07672	2.99637					Q6ZQ03-2_S507_M1_1	507	S	Q6ZQ03	SEKIDEISDKETEVE
+	+	JMD_Mido_JMD;TKD_Mido_TKD	2.4595	0.00178552	1.61649	3.61657	2.22189	0.00873919	1.07672	2.99637					Q6ZQ03-3_S507_M1_1	507	S	Q6ZQ03	SEKIDEISDKETEVE
			0	0.956424	NaN	0	NaN	1	0	NaN					A0A0R4IZZ6_T557_M1_1	557	T	A0A0R4IZZ6	DEISDKETEVEESSE
			0	0.956353	NaN	0	NaN	1	0	NaN					A0A5F8MPU2_T510_M1_1	510	T	A0A5F8MPU2	DEISDKETEVEESSE
			0	0.952386	NaN	0	NaN	1	0	NaN					Q6ZQ03_T511_M1_1	511	T	Q6ZQ03	DEISDKETEVEESSE
			0	0.949783	NaN	0	NaN	1	0	NaN					Q6ZQ03-2_T511_M1_1	511	T	Q6ZQ03	DEISDKETEVEESSE
			0	0.942403	NaN	0	NaN	1	0	NaN					Q6ZQ03-3_T511_M1_1	511	T	Q6ZQ03	DEISDKETEVEESSE
	+	TKD_Mido_TKD	0	0.949713	NaN	0	2.54825	0.0042566	1.03543	3.5699					A0A0R4IZZ6_S486_M1_1	486	S	A0A0R4IZZ6	DGSVSGSSPRSDISQ
	+	TKD_Mido_TKD	0	0.943441	NaN	0	2.54825	0.0042589	1.03543	3.5699					A0A5F8MPU2_S439_M1_1	439	S	A0A5F8MPU2	DGSVSGSSPRSDISQ
	+	TKD_Mido_TKD	0	0.943371	NaN	0	2.54825	0.00424973	1.03543	3.5699					Q6ZQ03_S440_M1_1	440	S	Q6ZQ03	DGSVSGSSPRSDISQ
	+	TKD_Mido_TKD	0	0.943302	NaN	0	2.54825	0.00425431	1.03543	3.5699					Q6ZQ03-2_S440_M1_1	440	S	Q6ZQ03	DGSVSGSSPRSDISQ
	+	TKD_Mido_TKD	0	0.943233	NaN	0	2.54825	0.00425202	1.03543	3.5699					Q6ZQ03-3_S440_M1_1	440	S	Q6ZQ03	DGSVSGSSPRSDISQ
+		JMD_Mido_JMD	2.18495	0.00395191	1.19763	4.33303	0.580447	0.30811	0.527288	1.01801					A0A0R4IZZ6_S533_M1_1	533	S	A0A0R4IZZ6	SSKTGRDSPENGETA
+		JMD_Mido_JMD	2.18495	0.00395355	1.19763	4.33303	0.580447	0.307919	0.527288	1.01801					A0A5F8MPU2_S486_M1_1	486	S	A0A5F8MPU2	SSKTGRDSPENGETA
+		JMD_Mido_JMD	2.18495	0.00395519	1.19763	4.33303	0.580447	0.308046	0.527288	1.01801					Q6ZQ03_S487_M1_1	487	S	Q6ZQ03	SSKTGRDSPENGETA
+		JMD_Mido_JMD	2.18495	0.00395683	1.19763	4.33303	0.580447	0.307856	0.527288	1.01801					Q6ZQ03-2_S487_M1_1	487	S	Q6ZQ03	SSKTGRDSPENGETA
+		JMD_Mido_JMD	2.18495	0.00395847	1.19763	4.33303	0.580447	0.307983	0.527288	1.01801					Q6ZQ03-3_S487_M1_1	487	S	Q6ZQ03	SSKTGRDSPENGETA
			0	0.943164	NaN	0	NaN	1	0	NaN					A0A0R4IZZ6_T529_M1_1	529	T	A0A0R4IZZ6	TSRSSSKTGRDSPEN
			0	0.943095	NaN	0	NaN	1	0	NaN					A0A5F8MPU2_T482_M1_1	482	T	A0A5F8MPU2	TSRSSSKTGRDSPEN
			0	0.942956	NaN	0	NaN	1	0	NaN					Q6ZQ03_T483_M1_1	483	T	Q6ZQ03	TSRSSSKTGRDSPEN
			0	0.942472	NaN	0	NaN	1	0	NaN					Q6ZQ03-2_T483_M1_1	483	T	Q6ZQ03	TSRSSSKTGRDSPEN
			0	0.942887	NaN	0	NaN	1	0	NaN					Q6ZQ03-3_T483_M1_1	483	T	Q6ZQ03	TSRSSSKTGRDSPEN
+	+	JMD_Mido_JMD;TKD_Mido_TKD	3.05421	0.000770909	-2.83553	-5.02146	3.59764	0.000148837	-2.75243	-6.90411					A0A0R4IZZ6_S166_M1_1	166	S	A0A0R4IZZ6	LLGAYADSDDDESDV
+	+	JMD_Mido_JMD;TKD_Mido_TKD	3.05421	0.000769045	-2.83553	-5.02146	3.59764	0.000149068	-2.75243	-6.90411					A0A5F8MPU2_S119_M1_1	119	S	A0A5F8MPU2	LLGAYADSDDDESDV
+	+	JMD_Mido_JMD;TKD_Mido_TKD	3.05421	0.000771845	-2.83553	-5.02146	3.59764	0.000148607	-2.75243	-6.90411					Q6ZQ03_S120_M1_1	120	S	Q6ZQ03	LLGAYADSDDDESDV
+	+	JMD_Mido_JMD;TKD_Mido_TKD	3.05421	0.000772783	-2.83553	-5.02146	3.59764	0.0001493	-2.75243	-6.90411					Q6ZQ03-2_S120_M1_1	120	S	Q6ZQ03	LLGAYADSDDDESDV
+	+	JMD_Mido_JMD;TKD_Mido_TKD	3.05421	0.000769976	-2.83553	-5.02146	3.59764	0.000149533	-2.75243	-6.90411					Q6ZQ03-3_S120_M1_1	120	S	Q6ZQ03	LLGAYADSDDDESDV
+		JMD_Mido_JMD	1.59424	0.0196377	1.16457	3.05867	0	0.9611	0.470253	0					A0A0R4IZZ6_S518_M1_1	518	S	A0A0R4IZZ6	KMFVRATSPESTSRS
+		JMD_Mido_JMD	1.59424	0.0196131	1.16457	3.05867	0	0.961175	0.470253	0					A0A5F8MPU2_S471_M1_1	471	S	A0A5F8MPU2	KMFVRATSPESTSRS
+		JMD_Mido_JMD	1.59424	0.0196193	1.16457	3.05867	0	0.96125	0.470253	0					Q6ZQ03_S472_M1_1	472	S	Q6ZQ03	KMFVRATSPESTSRS
+		JMD_Mido_JMD	1.59424	0.0196254	1.16457	3.05867	0	0.961325	0.470253	0					Q6ZQ03-2_S472_M1_1	472	S	Q6ZQ03	KMFVRATSPESTSRS
+		JMD_Mido_JMD	1.59424	0.0196316	1.16457	3.05867	0	0.9614	0.470253	0					Q6ZQ03-3_S472_M1_1	472	S	Q6ZQ03	KMFVRATSPESTSRS
+	+	JMD_Mido_JMD;TKD_Mido_TKD	2.44424	0.00419753	-0.884937	-3.03761	1.52583	0.0576708	-0.712918	-2.02793					A0A0R4J008_S394_M1_1	394	S	A0A0R4J008	EDAVHEDSGDEDGED
+	+	JMD_Mido_JMD;TKD_Mido_TKD	2.44424	0.00419926	-0.884937	-3.03761	1.52583	0.0576896	-0.712918	-2.02793					P70288_S394_M1_1	394	S	P70288	EDAVHEDSGDEDGED
+	+	JMD_Mido_JMD;TKD_Mido_TKD	3.79184	0.000845361	-6.33009	-7.36836	3.75398	0	-6.29633	-7.2627					A0A0R4J008_S424_M2_1	424	S	A0A0R4J008	CDEEFSDSEDEGEGG
+	+	JMD_Mido_JMD;TKD_Mido_TKD	3.79184	0.000854167	-6.33009	-7.36836	3.75398	0	-6.29633	-7.2627					A0A0R4J008_S422_M2_1	422	S	A0A0R4J008	IACDEEFSDSEDEGE
+	+	JMD_Mido_JMD;TKD_Mido_TKD	3.79184	0.000841026	-6.33009	-7.36836	3.75398	0	-6.29633	-7.2627					P70288_S424_M2_1	424	S	P70288	CDEEFSDSEDEGEGG
+	+	JMD_Mido_JMD;TKD_Mido_TKD	3.79184	0.000849741	-6.33009	-7.36836	3.75398	0	-6.29633	-7.2627					P70288_S422_M2_1	422	S	P70288	IACDEEFSDSEDEGE
			0.877397	0.186643	0.378003	1.21704	0.365404	0.511011	-0.491509	-0.815859					A0A0R4J008_S422_M1_1	422	S	A0A0R4J008	IACDEEFSDSEDEGE
			0.877397	0.186605	0.378003	1.21704	0.365404	0.5111	-0.491509	-0.815859					P70288_S422_M1_1	422	S	P70288	IACDEEFSDSEDEGE
			NaN	1	0	NaN	0	0.960427	NaN	0					A0A0R4J008_S424_M1_1	424	S	A0A0R4J008	CDEEFSDSEDEGEGG
			NaN	1	0	NaN	0	0.959233	NaN	0					P70288_S424_M1_1	424	S	P70288	CDEEFSDSEDEGEGG
			0	0.942818	NaN	0	0.459687	0.447484	-0.353055	-0.791498					A0A0R4J011_S528_M1_1	528	S	A0A0R4J011	VPRTRTSSTDEVLSL
			0	0.942749	NaN	0	0.459687	0.4474	-0.353055	-0.791498					E9PVV1_S529_M1_1	529	S	E9PVV1	VPRTRTSSTDEVLSL	Tcf3	Transcription factor E2-alpha
			0	0.94268	NaN	0	0.459687	0.447232	-0.353055	-0.791498					E9PVV2_S528_M1_1	528	S	E9PVV2	VPRTRTSSTDEVLSL	Tcf3	Transcription factor E2-alpha
			0	0.942611	NaN	0	0.459687	0.447652	-0.353055	-0.791498					E9PWE3_S524_M1_1	524	S	E9PWE3	VPRTRTSSTDEVLSL	Tcf3	Transcription factor E2-alpha
			0	0.942541	NaN	0	0.459687	0.447316	-0.353055	-0.791498					F6T941_S517_M1_1	517	S	F6T941	VPRTRTSSTDEVLSL	Tcf3	Transcription factor E2-alpha
			0	0.94351	NaN	0	0.459687	0.447568	-0.353055	-0.791498					P15806-2_S527_M1_1	527	S	P15806	VPRTRTSSTDEVLSL	Tcf3	Transcription factor E2-alpha
			0	0.943025	NaN	0	NaN	1	0	NaN					A0A0R4J045_T46_M1_1	46	T	A0A0R4J045	VAGNSTRTRSPQQPV
			0	0.943579	NaN	0	0	0.959158	0.437547	0					A0A0R4J045_S48_M1_1	48	S	A0A0R4J045	GNSTRTRSPQQPVCV
+	+	JMD_Mido_JMD;TKD_Mido_TKD	2.81859	0.00152409	1.69474	4.15094	2.7307	0.00252087	1.37037	3.81325					A0A0R4J060_S883_M1_1	883	S	A0A0R4J060	VKAEKRKSPPKEYID
+	+	JMD_Mido_JMD;TKD_Mido_TKD	2.81859	0.00152187	1.69474	4.15094	2.7307	0.00252255	1.37037	3.81325					J3QNK5_S884_M1_1	884	S	J3QNK5	VKAEKRKSPPKEYID	Sap130
+	+	JMD_Mido_JMD;TKD_Mido_TKD	2.81859	0.00152298	1.69474	4.15094	2.7307	0.00252422	1.37037	3.81325					Q8BIH0_S884_M1_1	884	S	Q8BIH0	VKAEKRKSPPKEYID
+	+	JMD_Mido_JMD;TKD_Mido_TKD	2.81859	0.00152076	1.69474	4.15094	2.7307	0.00251921	1.37037	3.81325					Q8BIH0-2_S706_M1_1	706	S	Q8BIH0	VKAEKRKSPPKEYID
+	+	JMD_Mido_JMD;TKD_Mido_TKD	1.52844	0.0138209	1.86123	2.59397	2.58979	0.00407728	1.17247	3.48176					A0A0R4J060_S439_M1_1	439	S	A0A0R4J060	PISGHRASPNPVAME
+	+	JMD_Mido_JMD;TKD_Mido_TKD	1.52844	0.0138164	1.86123	2.59397	2.58979	0.00407967	1.17247	3.48176					J3QNK5_S439_M1_1	439	S	J3QNK5	PISGHRASPNPVAME	Sap130
+	+	JMD_Mido_JMD;TKD_Mido_TKD	1.52844	0.0138119	1.86123	2.59397	2.58979	0.00408206	1.17247	3.48176					Q8BIH0_S439_M1_1	439	S	Q8BIH0	PISGHRASPNPVAME
+	+	JMD_Mido_JMD;TKD_Mido_TKD	1.52844	0.0138075	1.86123	2.59397	2.58979	0.00408446	1.17247	3.48176					Q8BIH0-2_S261_M1_1	261	S	Q8BIH0	PISGHRASPNPVAME
			0	0.944272	NaN	0	0	0.959083	NaN	0					A0A0R4J060_T864_M2_1	864	T	A0A0R4J060	DMMETNSTDDEKSAA
			0	0.944688	NaN	0	0	0.956926	NaN	0					A0A0R4J060_S863_M2_1	863	S	A0A0R4J060	GDMMETNSTDDEKSA
			0	0.944619	NaN	0	0	0.957001	NaN	0					J3QNK5_T865_M2_1	865	T	J3QNK5	DMMETNSTDDEKSAA	Sap130
			0	0.94455	NaN	0	0	0.957075	NaN	0					J3QNK5_S864_M2_1	864	S	J3QNK5	GDMMETNSTDDEKSA	Sap130
			0	0.94448	NaN	0	0	0.957149	NaN	0					Q8BIH0_T865_M2_1	865	T	Q8BIH0	DMMETNSTDDEKSAA
			0	0.944411	NaN	0	0	0.957223	NaN	0					Q8BIH0_S864_M2_1	864	S	Q8BIH0	GDMMETNSTDDEKSA
			0	0.944341	NaN	0	0	0.957298	NaN	0					Q8BIH0-2_T687_M2_1	687	T	Q8BIH0	DMMETNSTDDEKSAA
			0	0.944203	NaN	0	0	0.957372	NaN	0					Q8BIH0-2_S686_M2_1	686	S	Q8BIH0	GDMMETNSTDDEKSA
			0	0.943718	NaN	0	0	0.957446	NaN	0					A0A0R4J060_T861_M2_1	861	T	A0A0R4J060	EEGDMMETNSTDDEK
			0	0.944133	NaN	0	0	0.95752	NaN	0					J3QNK5_T862_M2_1	862	T	J3QNK5	EEGDMMETNSTDDEK	Sap130
			0	0.944064	NaN	0	0	0.957595	NaN	0					Q8BIH0_T862_M2_1	862	T	Q8BIH0	EEGDMMETNSTDDEK
			0	0.943995	NaN	0	0	0.957669	NaN	0					Q8BIH0-2_T684_M2_1	684	T	Q8BIH0	EEGDMMETNSTDDEK
+	+	JMD_Mido_JMD;TKD_Mido_TKD	2.57253	0.00152883	-2.55109	-4.11955	2.15489	0.00425906	-2.08845	-3.36744					A0A0R4J065_S383_M1_1	383	S	A0A0R4J065	RLERFFDSEDEDFEI
+	+	JMD_Mido_JMD;TKD_Mido_TKD	2.57253	0.00152774	-2.55109	-4.11955	2.15489	0.00425672	-2.08845	-3.36744					Q8BGE6_S383_M1_1	383	S	Q8BGE6	RLERFFDSEDEDFEI
+	+	JMD_Mido_JMD;TKD_Mido_TKD	1.89981	0.00777121	1.39292	2.80673	2.07609	0.0161351	0.863015	2.66559					A0A0R4J073_S665_M1_1	665	S	A0A0R4J073	VRTFRMPSPEVEEAS
+	+	JMD_Mido_JMD;TKD_Mido_TKD	1.89981	0.00777419	1.39292	2.80673	2.07609	0.0161215	0.863015	2.66559					E9Q577_S665_M1_1	665	S	E9Q577	VRTFRMPSPEVEEAS	Uimc1
+	+	JMD_Mido_JMD;TKD_Mido_TKD	1.89981	0.00776823	1.39292	2.80673	2.07609	0.0161283	0.863015	2.66559					Q5U5Q9_S665_M1_1	665	S	Q5U5Q9	VRTFRMPSPEVEEAS
+		JMD_Mido_JMD	2.58706	0.00185275	-1.552	-3.75081	0.679849	0.36381	-0.256567	-0.908765					A0A0R4J073_S379_M1_1	379	S	A0A0R4J073	ETKDFQKSPIKSLKQ
+		JMD_Mido_JMD	2.58706	0.0018549	-1.552	-3.75081	0.679849	0.363738	-0.256567	-0.908765					E9Q577_S379_M1_1	379	S	E9Q577	ETKDFQKSPIKSLKQ	Uimc1
+		JMD_Mido_JMD	2.58706	0.00185383	-1.552	-3.75081	0.679849	0.363883	-0.256567	-0.908765					Q5U5Q9_S379_M1_1	379	S	Q5U5Q9	ETKDFQKSPIKSLKQ
			0	0.943925	NaN	0	0	0.957743	0.0415819	0					A0A0R4J073_S689_M1_1	689	S	A0A0R4J073	SQLNLNESPIKSFVP
			0	0.943856	NaN	0	0	0.957818	0.0415819	0					E9Q577_S689_M1_1	689	S	E9Q577	SQLNLNESPIKSFVP	Uimc1
			0	0.943787	NaN	0	0	0.957892	0.0415819	0					Q5U5Q9_S689_M1_1	689	S	Q5U5Q9	SQLNLNESPIKSFVP
			0	0.943648	-1.31976	0	0	0.957966	-0.477413	0					A0A0R4J074_S455_M1_1	455	S	A0A0R4J074	SSDSIDHSPAKKRVR
			0	0.942334	-1.31976	0	0	0.958041	-0.477413	0					F6WB49_S353_M1_1	353	S	F6WB49	SSDSIDHSPAKKRVR	Suv39h2	Histone-lysine N-methyltransferase
			0	0.941162	-1.31976	0	0	0.958115	-0.477413	0					Q8K085_S235_M1_1	235	S	Q8K085	SSDSIDHSPAKKRVR	Suv39h2	Histone-lysine N-methyltransferase
			0	0.942265	-1.31976	0	0	0.95819	-0.477413	0					Q9EQQ0_S455_M1_1	455	S	Q9EQQ0	SSDSIDHSPAKKRVR
			0.255434	0.703055	0.304166	0.518052	0.108285	1	0.156235	0.251479					A0A0R4J099_S139_M1_1	139	S	A0A0R4J099	GGHKKEASPRPCRKR
			0.255434	0.702937	0.304166	0.518052	0.108285	1	0.156235	0.251479					Q3UY34_S139_M1_1	139	S	Q3UY34	GGHKKEASPRPCRKR
			0.154197	0.910699	0.201183	0.335524	0.791738	0.175437	0.784297	1.32635					A0A0R4J0B1_S483_M1_1	483	S	A0A0R4J0B1	STNRSRNSPLLDRAS
			0.154197	0.909984	0.201183	0.335524	0.791738	0.175726	0.784297	1.32635					A0A0R4J227_S483_M1_1	483	S	A0A0R4J227	STNRSRNSPLLDRAS
			0.154197	0.910842	0.201183	0.335524	0.791738	0.175478	0.784297	1.32635					E9PYX3_S483_M1_1	483	S	E9PYX3	STNRSRNSPLLDRAS	Mark2
			0.154197	0.910127	0.201183	0.335524	0.791738	0.175561	0.784297	1.32635					E9Q9N6_S483_M1_1	483	S	E9Q9N6	STNRSRNSPLLDRAS	Mark2
			0.154197	0.909699	0.201183	0.335524	0.791738	0.175354	0.784297	1.32635					E9QMP6_S483_M1_1	483	S	E9QMP6	STNRSRNSPLLDRAS	Mark2
			0.154197	0.909841	0.201183	0.335524	0.791738	0.175685	0.784297	1.32635					F6ZS70_S474_M1_1	474	S	F6ZS70	STNRSRNSPLLDRAS	Mark2
			0.154197	0.910413	0.201183	0.335524	0.791738	0.17552	0.784297	1.32635					Q05512_S483_M1_1	483	S	Q05512	STNRSRNSPLLDRAS
			0.154197	0.91027	0.201183	0.335524	0.791738	0.175396	0.784297	1.32635					Q05512-2_S481_M1_1	481	S	Q05512	STNRSRNSPLLDRAS
			0.154197	0.909556	0.201183	0.335524	0.791738	0.175602	0.784297	1.32635					Q05512-3_S483_M1_1	483	S	Q05512	STNRSRNSPLLDRAS
			0.154197	0.910556	0.201183	0.335524	0.791738	0.175644	0.784297	1.32635					Q05512-4_S483_M1_1	483	S	Q05512	STNRSRNSPLLDRAS
+	+	JMD_Mido_JMD;TKD_Mido_TKD	2.34863	0.0029077	1.27721	3.2825	1.35745	0.0557083	1.08541	2.06023					A0A0R4J0B1_S453_M1_1	453	S	A0A0R4J0B1	STAKVPASPLPGLDR
+	+	JMD_Mido_JMD;TKD_Mido_TKD	2.34863	0.00290492	1.27721	3.2825	1.35745	0.0556897	1.08541	2.06023					A0A0R4J227_S453_M1_1	453	S	A0A0R4J227	STAKVPASPLPGLDR
+	+	JMD_Mido_JMD;TKD_Mido_TKD	2.34863	0.00289938	1.27721	3.2825	1.35745	0.0555787	1.08541	2.06023					E9PYX3_S453_M1_1	453	S	E9PYX3	STAKVPASPLPGLDR	Mark2
+	+	JMD_Mido_JMD;TKD_Mido_TKD	2.34863	0.002898	1.27721	3.2825	1.35745	0.0555972	1.08541	2.06023					E9Q9N6_S453_M1_1	453	S	E9Q9N6	STAKVPASPLPGLDR	Mark2
+	+	JMD_Mido_JMD;TKD_Mido_TKD	2.34863	0.00290353	1.27721	3.2825	1.35745	0.0557268	1.08541	2.06023					E9QMP6_S453_M1_1	453	S	E9QMP6	STAKVPASPLPGLDR	Mark2
+	+	JMD_Mido_JMD;TKD_Mido_TKD	2.34863	0.00290631	1.27721	3.2825	1.35745	0.0556712	1.08541	2.06023					F6ZS70_S444_M1_1	444	S	F6ZS70	STAKVPASPLPGLDR	Mark2
+	+	JMD_Mido_JMD;TKD_Mido_TKD	2.34863	0.00291048	1.27721	3.2825	1.35745	0.0555603	1.08541	2.06023					Q05512_S453_M1_1	453	S	Q05512	STAKVPASPLPGLDR
+	+	JMD_Mido_JMD;TKD_Mido_TKD	2.34863	0.00290909	1.27721	3.2825	1.35745	0.0556342	1.08541	2.06023					Q05512-2_S451_M1_1	451	S	Q05512	STAKVPASPLPGLDR
+	+	JMD_Mido_JMD;TKD_Mido_TKD	2.34863	0.00290215	1.27721	3.2825	1.35745	0.0556527	1.08541	2.06023					Q05512-3_S453_M1_1	453	S	Q05512	STAKVPASPLPGLDR
+	+	JMD_Mido_JMD;TKD_Mido_TKD	2.34863	0.00290076	1.27721	3.2825	1.35745	0.0556157	1.08541	2.06023					Q05512-4_S453_M1_1	453	S	Q05512	STAKVPASPLPGLDR
			0	0.940955	NaN	0	0	0.958264	NaN	0					A0A0R4J0B1_S40_M1_1	40	S	A0A0R4J0B1	NMLRGRNSATSADEQ
			0	0.940886	NaN	0	0	0.958338	NaN	0					A0A0R4J227_S40_M1_1	40	S	A0A0R4J227	NMLRGRNSATSADEQ
			0	0.940817	NaN	0	0	0.958413	NaN	0					E9PYX3_S40_M1_1	40	S	E9PYX3	NMLRGRNSATSADEQ	Mark2
			0	0.940748	NaN	0	0	0.958487	NaN	0					E9Q9N6_S40_M1_1	40	S	E9Q9N6	NMLRGRNSATSADEQ	Mark2
			0	0.94068	NaN	0	0	0.958562	NaN	0					E9QMP6_S40_M1_1	40	S	E9QMP6	NMLRGRNSATSADEQ	Mark2
			0	0.940611	NaN	0	0	0.958636	NaN	0					F6ZS70_S31_M1_1	31	S	F6ZS70	NMLRGRNSATSADEQ	Mark2
			0	0.940473	NaN	0	0	0.958711	NaN	0					Q05512_S40_M1_1	40	S	Q05512	NMLRGRNSATSADEQ
			0	0.939992	NaN	0	0	0.958785	NaN	0					Q05512-2_S40_M1_1	40	S	Q05512	NMLRGRNSATSADEQ
			0	0.940404	NaN	0	0	0.95886	NaN	0					Q05512-3_S40_M1_1	40	S	Q05512	NMLRGRNSATSADEQ
			0	0.940336	NaN	0	0	0.958934	NaN	0					Q05512-4_S40_M1_1	40	S	Q05512	NMLRGRNSATSADEQ
			0	0.940267	NaN	0	NaN	1	0	NaN					A0A0R4J0B1_S562_M1_1	562	S	A0A0R4J0B1	PYGVTPASPSGHSQG
			0	0.940198	NaN	0	NaN	1	0	NaN					A0A0R4J227_S562_M1_1	562	S	A0A0R4J227	PYGVTPASPSGHSQG
			0	0.940129	NaN	0	NaN	1	0	NaN					E9PYX3_S562_M1_1	562	S	E9PYX3	PYGVTPASPSGHSQG	Mark2
			0	0.940061	NaN	0	NaN	1	0	NaN					E9Q9N6_S562_M1_1	562	S	E9Q9N6	PYGVTPASPSGHSQG	Mark2
			0	0.941024	NaN	0	NaN	1	0	NaN					E9QMP6_S616_M1_1	616	S	E9QMP6	PYGVTPASPSGHSQG	Mark2
			0	0.940542	NaN	0	NaN	1	0	NaN					F6ZS70_S607_M1_1	607	S	F6ZS70	PYGVTPASPSGHSQG	Mark2
			0	0.941093	NaN	0	NaN	1	0	NaN					Q05512_S616_M1_1	616	S	Q05512	PYGVTPASPSGHSQG
			0	0.941782	NaN	0	NaN	1	0	NaN					Q05512-2_S614_M1_1	614	S	Q05512	PYGVTPASPSGHSQG
			0	0.942196	NaN	0	NaN	1	0	NaN					Q05512-3_S562_M1_1	562	S	Q05512	PYGVTPASPSGHSQG
			0	0.942127	NaN	0	NaN	1	0	NaN					Q05512-4_S562_M1_1	562	S	Q05512	PYGVTPASPSGHSQG
			0	0.942058	0.864644	0	0	0.959009	NaN	0					A0A0R4J0C7_S340_M1_1	340	S	A0A0R4J0C7	GGPEGPGSPLLAT__
			0	0.941989	0.864644	0	0	0.954336	NaN	0					A0A6Q6QAE5_S353_M1_1	353	S	A0A6Q6QAE5	GGPEGPGSPLLAT__
			0	0.94192	0.864644	0	0	0.951833	NaN	0					Q99PT3_S370_M1_1	370	S	Q99PT3	GGPEGPGSPLLAT__	Ino80b	INO80 complex subunit B
			0.105822	0.996676	-0.643955	-0.28069	0	0.944763	NaN	0					A0A0R4J0C7_S86_M2_1	86	S	A0A0R4J0C7	PEGPRSPSPLMVVDN
			0.105822	0.996367	-0.643955	-0.28069	0	0.951759	NaN	0					A0A0R4J0C7_S84_M2_1	84	S	A0A0R4J0C7	VIPEGPRSPSPLMVV
			0.105822	0.995904	-0.643955	-0.28069	0	0.944908	NaN	0					A0A6Q6QAE5_S99_M2_1	99	S	A0A6Q6QAE5	PEGPRSPSPLMVVDN
			0.105822	0.996521	-0.643955	-0.28069	0	0.94498	NaN	0					A0A6Q6QAE5_S97_M2_1	97	S	A0A6Q6QAE5	VIPEGPRSPSPLMVV
			0.105822	0.996058	-0.643955	-0.28069	0	0.945053	NaN	0					Q99PT3_S116_M2_1	116	S	Q99PT3	PEGPRSPSPLMVVDN	Ino80b	INO80 complex subunit B
			0.105822	0.996213	-0.643955	-0.28069	0	0.945125	NaN	0					Q99PT3_S114_M2_1	114	S	Q99PT3	VIPEGPRSPSPLMVV	Ino80b	INO80 complex subunit B
			0	0.941851	NaN	0	0	0.945197	NaN	0					A0A0R4J0C7_S119_M2_1	119	S	A0A0R4J0C7	EDSNLSPSPLRDLPG
			0	0.941713	NaN	0	0	0.94527	NaN	0					A0A0R4J0C7_S117_M2_1	117	S	A0A0R4J0C7	LDEDSNLSPSPLRDL
			0	0.94123	NaN	0	0	0.945342	NaN	0					A0A6Q6QAE5_S132_M2_1	132	S	A0A6Q6QAE5	EDSNLSPSPLRDLPG
			0	0.941644	NaN	0	0	0.945415	NaN	0					A0A6Q6QAE5_S130_M2_1	130	S	A0A6Q6QAE5	LDEDSNLSPSPLRDL
			0	0.941575	NaN	0	0	0.945487	NaN	0					Q99PT3_S149_M2_1	149	S	Q99PT3	EDSNLSPSPLRDLPG	Ino80b	INO80 complex subunit B
			0	0.941506	NaN	0	0	0.94556	NaN	0					Q99PT3_S147_M2_1	147	S	Q99PT3	LDEDSNLSPSPLRDL	Ino80b	INO80 complex subunit B
+		JMD_Mido_JMD	1.34346	0.0458205	0.809118	1.92098	0.833348	0.183718	0.587624	1.29797					A0A0R4J0C8_S30_M1_1	30	S	A0A0R4J0C8	CEESRPLSVEKKQRC
+		JMD_Mido_JMD	1.34346	0.0458324	0.809118	1.92098	0.833348	0.18376	0.587624	1.29797					Q7TMF2_S30_M1_1	30	S	Q7TMF2	CEESRPLSVEKKQRC
			0	0.941437	NaN	0	0	0.945632	NaN	0					A0A0R4J0C8_S26_M1_1	26	S	A0A0R4J0C8	PRPECEESRPLSVEK
			0	0.941368	NaN	0	0	0.945705	NaN	0					Q7TMF2_S26_M1_1	26	S	Q7TMF2	PRPECEESRPLSVEK
			1.03036	0.100645	-0.562689	-1.47206	1.06432	0.128346	-0.571411	-1.55244					A0A0R4J0D0_S9_M2_1	9	S	A0A0R4J0D0	ASPEHPGSPGWRGPI
			1.03036	0.100667	-0.562689	-1.47206	1.06432	0.128412	-0.571411	-1.55244					A0A0R4J0D0_S3_M2_1	3	S	A0A0R4J0D0	_____MASPEHPGSP
			1.03036	0.1006	-0.562689	-1.47206	1.06432	0.128379	-0.571411	-1.55244					Q9D2Y5_S9_M2_1	9	S	Q9D2Y5	ASPEHPGSPGWRGPI
			1.03036	0.100622	-0.562689	-1.47206	1.06432	0.128445	-0.571411	-1.55244					Q9D2Y5_S3_M2_1	3	S	Q9D2Y5	_____MASPEHPGSP
			0.247436	0.658476	0.679897	0.563697	0	0.945777	-1.61834	0					A0A0R4J0D3_S495_M1_1	495	S	A0A0R4J0D3	ENPPVEDSSDEDDKR
			0.247436	0.658365	0.679897	0.563697	0	0.94585	-1.61834	0					Q3TDQ1_S495_M1_1	495	S	Q3TDQ1	ENPPVEDSSDEDDKR
	+	TKD_Mido_TKD	0	0.941299	-0.146806	0	1.27481	0.046017	-1.83402	-2.36698					A0A0R4J0D3_S496_M1_1	496	S	A0A0R4J0D3	NPPVEDSSDEDDKRN
	+	TKD_Mido_TKD	0	0.944758	-0.146806	0	1.27481	0.0460327	-1.83402	-2.36698					Q3TDQ1_S496_M1_1	496	S	Q3TDQ1	NPPVEDSSDEDDKRN
+	+	JMD_Mido_JMD;TKD_Mido_TKD	3.53923	0.00144092	-4.63451	-7.50751	4.22103	0	-5.97176	-8.51792					A0A0R4J0D3_S496_M2_1	496	S	A0A0R4J0D3	NPPVEDSSDEDDKRN
+	+	JMD_Mido_JMD;TKD_Mido_TKD	3.53923	0.00143678	-4.63451	-7.50751	4.22103	0	-5.97176	-8.51792					A0A0R4J0D3_S495_M2_1	495	S	A0A0R4J0D3	ENPPVEDSSDEDDKR
+	+	JMD_Mido_JMD;TKD_Mido_TKD	3.53923	0.00144509	-4.63451	-7.50751	4.22103	0	-5.97176	-8.51792					Q3TDQ1_S496_M2_1	496	S	Q3TDQ1	NPPVEDSSDEDDKRN
+	+	JMD_Mido_JMD;TKD_Mido_TKD	3.53923	0.00143266	-4.63451	-7.50751	4.22103	0	-5.97176	-8.51792					Q3TDQ1_S495_M2_1	495	S	Q3TDQ1	ENPPVEDSSDEDDKR
			0.472363	0.506278	-0.228162	-0.715937	0.0363765	1	-0.0282805	-0.0766729					A0A0R4J0D5_S56_M1_1	56	S	A0A0R4J0D5	AMFVHTRSYEDLTEL
			0.472363	0.506547	-0.228162	-0.715937	0.0363765	1	-0.0282805	-0.0766729					A0A0R4J2D4_S56_M1_1	56	S	A0A0R4J2D4	AMFVHTRSYEDLTEL
			0.472363	0.506367	-0.228162	-0.715937	0.0363765	1	-0.0282805	-0.0766729					Q6PDG8_S56_M1_1	56	S	Q6PDG8	AMFVHTRSYEDLTEL
			0.472363	0.506457	-0.228162	-0.715937	0.0363765	1	-0.0282805	-0.0766729					Q6PDG8-2_S56_M1_1	56	S	Q6PDG8	AMFVHTRSYEDLTEL
			0	0.944827	NaN	0	0	0.945922	NaN	0					A0A0R4J0F6_S827_M1_1	827	S	A0A0R4J0F6	DGDGSEVSDEEEASF
			0	0.944897	NaN	0	0	0.945995	NaN	0					F6SLK1_S130_M1_1	130	S	F6SLK1	DGDGSEVSDEEEASF	Gak
			0	0.946148	NaN	0	0	0.946067	NaN	0					Q99KY4_S827_M1_1	827	S	Q99KY4	DGDGSEVSDEEEASF
			0	0.948451	NaN	0	0	0.94614	NaN	0					Q99KY4-2_S778_M1_1	778	S	Q99KY4	DGDGSEVSDEEEASF
+	+	JMD_Mido_JMD;TKD_Mido_TKD	1.8468	0.00372861	-3.75242	-3.73888	3.90591	0	-4.4757	-7.31175					A0A0R4J0F6_S827_M2_1	827	S	A0A0R4J0F6	DGDGSEVSDEEEASF
+	+	JMD_Mido_JMD;TKD_Mido_TKD	1.8468	0.00373022	-3.75242	-3.73888	3.90591	0	-4.4757	-7.31175					A0A0R4J0F6_S824_M2_1	824	S	A0A0R4J0F6	LIADGDGSEVSDEEE
+	+	JMD_Mido_JMD;TKD_Mido_TKD	1.8468	0.00373345	-3.75242	-3.73888	3.90591	0	-4.4757	-7.31175					F6SLK1_S130_M2_1	130	S	F6SLK1	DGDGSEVSDEEEASF	Gak
+	+	JMD_Mido_JMD;TKD_Mido_TKD	1.8468	0.00373668	-3.75242	-3.73888	3.90591	0	-4.4757	-7.31175					F6SLK1_S127_M2_1	127	S	F6SLK1	LIADGDGSEVSDEEE	Gak
+	+	JMD_Mido_JMD;TKD_Mido_TKD	1.8468	0.00373992	-3.75242	-3.73888	3.90591	0	-4.4757	-7.31175					Q99KY4_S827_M2_1	827	S	Q99KY4	DGDGSEVSDEEEASF
+	+	JMD_Mido_JMD;TKD_Mido_TKD	1.8468	0.0037383	-3.75242	-3.73888	3.90591	0	-4.4757	-7.31175					Q99KY4_S824_M2_1	824	S	Q99KY4	LIADGDGSEVSDEEE
+	+	JMD_Mido_JMD;TKD_Mido_TKD	1.8468	0.00373506	-3.75242	-3.73888	3.90591	0	-4.4757	-7.31175					Q99KY4-2_S778_M2_1	778	S	Q99KY4	DGDGSEVSDEEEASF
+	+	JMD_Mido_JMD;TKD_Mido_TKD	1.8468	0.00373183	-3.75242	-3.73888	3.90591	0	-4.4757	-7.31175					Q99KY4-2_S775_M2_1	775	S	Q99KY4	LIADGDGSEVSDEEE
			0	0.948382	NaN	0	0	0.946212	NaN	0					A0A0R4J0G4_S518_M1_1	518	S	A0A0R4J0G4	DLQTDESSMDDGHPR
			0	0.948312	NaN	0	0	0.946285	NaN	0					Q6VN19_S490_M1_1	490	S	Q6VN19	DLQTDESSMDDGHPR
+	+	JMD_Mido_JMD;TKD_Mido_TKD	1.66154	0.011185	-1.55793	-3.4293	1.04219	0.0871661	-1.38401	-2.08986					A0A0R4J0G4_S397_M2_1	397	S	A0A0R4J0G4	YPGSPSLSPRHGPSS
			0	0.948242	NaN	0	0	0.946357	NaN	0					A0A0R4J0G4_S395_M2_1	395	S	A0A0R4J0G4	DSYPGSPSLSPRHGP
+	+	JMD_Mido_JMD;TKD_Mido_TKD	1.66154	0.0111889	-1.55793	-3.4293	1.04219	0.0871919	-1.38401	-2.08986					Q6VN19_S369_M2_1	369	S	Q6VN19	YPGSPSLSPRHGPSS
			0	0.948172	NaN	0	0	0.94643	NaN	0					Q6VN19_S367_M2_1	367	S	Q6VN19	DSYPGSPSLSPRHGP
			0	0.948102	-1.06437	0	0	0.946503	-0.644063	0					A0A0R4J0G4_S393_M2_1	393	S	A0A0R4J0G4	SQDSYPGSPSLSPRH
			0	0.947962	-1.06437	0	0	0.946575	-0.644063	0					Q6VN19_S365_M2_1	365	S	Q6VN19	SQDSYPGSPSLSPRH
			0	0.947473	NaN	0	0	0.946648	NaN	0					A0A0R4J0G4_S393_M1_1	393	S	A0A0R4J0G4	SQDSYPGSPSLSPRH
			0	0.947892	NaN	0	0	0.94672	NaN	0					Q6VN19_S365_M1_1	365	S	Q6VN19	SQDSYPGSPSLSPRH
			0	0.947822	NaN	0	0	0.946793	NaN	0					A0A0R4J0G4_S397_M1_1	397	S	A0A0R4J0G4	YPGSPSLSPRHGPSS
			0	0.947752	NaN	0	0	0.946866	NaN	0					Q6VN19_S369_M1_1	369	S	Q6VN19	YPGSPSLSPRHGPSS
+		JMD_Mido_JMD	3.01898	0.000734411	-2.72496	-4.92312	0.917771	0.166382	-0.543189	-1.3557					A0A0R4J0G7_S328_M1_1	328	S	A0A0R4J0G7	SYQVAPLSPRSANAF
+		JMD_Mido_JMD	3.01898	0.000731876	-2.72496	-4.92312	0.917771	0.166343	-0.543189	-1.3557					A0A2I3BPW9_S328_M1_1	328	S	A0A2I3BPW9	SYQVAPLSPRSANAF
+		JMD_Mido_JMD	3.01898	0.000732719	-2.72496	-4.92312	0.917771	0.166422	-0.543189	-1.3557					Q8K4R9_S328_M1_1	328	S	Q8K4R9	SYQVAPLSPRSANAF
+		JMD_Mido_JMD	3.01898	0.000733564	-2.72496	-4.92312	0.917771	0.166462	-0.543189	-1.3557					Q8K4R9-2_S328_M1_1	328	S	Q8K4R9	SYQVAPLSPRSANAF
+		JMD_Mido_JMD	2.94294	0.00152295	-1.56463	-4.23714	0.0382113	1	-0.0304854	-0.0809904					A0A0R4J0G7_S70_M1_1	70	S	A0A0R4J0G7	HETSQDLSPEKASSK
+		JMD_Mido_JMD	2.94294	0.00151952	-1.56463	-4.23714	0.0382113	1	-0.0304854	-0.0809904					A0A2I3BPW9_S70_M1_1	70	S	A0A2I3BPW9	HETSQDLSPEKASSK
+		JMD_Mido_JMD	2.94294	0.00152066	-1.56463	-4.23714	0.0382113	1	-0.0304854	-0.0809904					Q8K4R9_S70_M1_1	70	S	Q8K4R9	HETSQDLSPEKASSK
+		JMD_Mido_JMD	2.94294	0.0015218	-1.56463	-4.23714	0.0382113	1	-0.0304854	-0.0809904					Q8K4R9-2_S70_M1_1	70	S	Q8K4R9	HETSQDLSPEKASSK
			0	0.947682	NaN	0	NaN	1	0	NaN					A0A0R4J0G7_S70_M2_1	70	S	A0A0R4J0G7	HETSQDLSPEKASSK
			0	0.947613	NaN	0	NaN	1	0	NaN					A0A0R4J0G7_S66_M2_1	66	S	A0A0R4J0G7	LGNIHETSQDLSPEK
			0	0.947543	NaN	0	NaN	1	0	NaN					A0A2I3BPW9_S70_M2_1	70	S	A0A2I3BPW9	HETSQDLSPEKASSK
			0	0.948521	NaN	0	NaN	1	0	NaN					A0A2I3BPW9_S66_M2_1	66	S	A0A2I3BPW9	LGNIHETSQDLSPEK
			0	0.948591	NaN	0	NaN	1	0	NaN					Q8K4R9_S70_M2_1	70	S	Q8K4R9	HETSQDLSPEKASSK
			0	0.948661	NaN	0	NaN	1	0	NaN					Q8K4R9_S66_M2_1	66	S	Q8K4R9	LGNIHETSQDLSPEK
			0	0.948731	NaN	0	NaN	1	0	NaN					Q8K4R9-2_S70_M2_1	70	S	Q8K4R9	HETSQDLSPEKASSK
			0	0.948801	NaN	0	NaN	1	0	NaN					Q8K4R9-2_S66_M2_1	66	S	Q8K4R9	LGNIHETSQDLSPEK
			0	0.948871	NaN	0	0	0.946938	-0.930537	0					A0A0R4J0G7_S680_M1_1	680	S	A0A0R4J0G7	CPGEQDSSDIEHDVN
			0	0.948941	NaN	0	0	0.944836	-0.930537	0					A0A2I3BPW9_S680_M1_1	680	S	A0A2I3BPW9	CPGEQDSSDIEHDVN
			0	0.949012	NaN	0	0	0.944691	-0.930537	0					Q8K4R9_S680_M1_1	680	S	Q8K4R9	CPGEQDSSDIEHDVN
			0	0.949082	NaN	0	0	0.942454	-0.930537	0					Q8K4R9-2_S680_M1_1	680	S	Q8K4R9	CPGEQDSSDIEHDVN
			NaN	1	0	NaN	NaN	1	0	NaN					A0A0R4J0G7_T65_M1_1	65	T	A0A0R4J0G7	ELGNIHETSQDLSPE
			NaN	1	0	NaN	NaN	1	0	NaN					A0A2I3BPW9_T65_M1_1	65	T	A0A2I3BPW9	ELGNIHETSQDLSPE
			NaN	1	0	NaN	NaN	1	0	NaN					Q8K4R9_T65_M1_1	65	T	Q8K4R9	ELGNIHETSQDLSPE
			NaN	1	0	NaN	NaN	1	0	NaN					Q8K4R9-2_T65_M1_1	65	T	Q8K4R9	ELGNIHETSQDLSPE
			NaN	1	0	NaN	0	0.944619	0.161065	0					A0A0R4J0I4_S91_M1_1	91	S	A0A0R4J0I4	RDQPAPSSPMVKRPR
			NaN	1	0	NaN	0	0.942526	0.161065	0					E9PVJ3_S92_M1_1	92	S	E9PVJ3	RDQPAPSSPMVKRPR	Chtf18
			NaN	1	0	NaN	0	0.942598	0.161065	0					E9Q2M3_S92_M1_1	92	S	E9Q2M3	RDQPAPSSPMVKRPR	Chtf18
			NaN	1	0	NaN	0	0.94267	0.161065	0					Q8BIW9_S91_M1_1	91	S	Q8BIW9	RDQPAPSSPMVKRPR
			0	0.949152	NaN	0	NaN	1	0	NaN					A0A0R4J0I4_S90_M1_1	90	S	A0A0R4J0I4	RRDQPAPSSPMVKRP
			0	0.949222	NaN	0	NaN	1	0	NaN					E9PVJ3_S91_M1_1	91	S	E9PVJ3	RRDQPAPSSPMVKRP	Chtf18
			0	0.949292	NaN	0	NaN	1	0	NaN					E9Q2M3_S91_M1_1	91	S	E9Q2M3	RRDQPAPSSPMVKRP	Chtf18
			0	0.949362	NaN	0	NaN	1	0	NaN					Q8BIW9_S90_M1_1	90	S	Q8BIW9	RRDQPAPSSPMVKRP
			0	0.949432	NaN	0	0	0.942742	NaN	0					A0A0R4J0J6_S314_M2_1	314	S	A0A0R4J0J6	SQDDESDSDAEEEQT
			0	0.949502	NaN	0	0	0.942814	NaN	0					A0A0R4J0J6_S312_M2_1	312	S	A0A0R4J0J6	EDSQDDESDSDAEEE
			0	0.949572	NaN	0	0	0.942886	NaN	0					Q5SVF8_S189_M2_1	189	S	Q5SVF8	SQDDESDSDAEEEQT	Thoc5
			0	0.949642	NaN	0	0	0.942958	NaN	0					Q5SVF8_S187_M2_1	187	S	Q5SVF8	EDSQDDESDSDAEEE	Thoc5
			0	0.948032	NaN	0	0	0.94303	NaN	0					Q5SVF9_S266_M2_1	266	S	Q5SVF9	SQDDESDSDAEEEQT	Thoc5
			0	0.947403	NaN	0	0	0.943102	NaN	0					Q5SVF9_S264_M2_1	264	S	Q5SVF9	EDSQDDESDSDAEEE	Thoc5
			0	0.947333	NaN	0	0	0.943174	NaN	0					Q8BKT7_S314_M2_1	314	S	Q8BKT7	SQDDESDSDAEEEQT
			0	0.947264	NaN	0	0	0.943247	NaN	0					Q8BKT7_S312_M2_1	312	S	Q8BKT7	EDSQDDESDSDAEEE
			0	0.945939	NaN	0	0	0.943319	NaN	0					A0A0R4J0J6_S314_M3_1	314	S	A0A0R4J0J6	SQDDESDSDAEEEQT
			0	0.94587	NaN	0	0	0.943391	NaN	0					A0A0R4J0J6_S312_M3_1	312	S	A0A0R4J0J6	EDSQDDESDSDAEEE
			0	0.9458	NaN	0	0	0.943463	NaN	0					A0A0R4J0J6_S307_M3_1	307	S	A0A0R4J0J6	LFKPPEDSQDDESDS
			0	0.945731	NaN	0	0	0.943535	NaN	0					Q5SVF8_S189_M3_1	189	S	Q5SVF8	SQDDESDSDAEEEQT	Thoc5
			0	0.945661	NaN	0	0	0.943607	NaN	0					Q5SVF8_S187_M3_1	187	S	Q5SVF8	EDSQDDESDSDAEEE	Thoc5
			0	0.945592	NaN	0	0	0.943679	NaN	0					Q5SVF8_S182_M3_1	182	S	Q5SVF8	LFKPPEDSQDDESDS	Thoc5
			0	0.945452	NaN	0	0	0.943752	NaN	0					Q5SVF9_S266_M3_1	266	S	Q5SVF9	SQDDESDSDAEEEQT	Thoc5
			0	0.944966	NaN	0	0	0.943824	NaN	0					Q5SVF9_S264_M3_1	264	S	Q5SVF9	EDSQDDESDSDAEEE	Thoc5
			0	0.945383	NaN	0	0	0.943896	NaN	0					Q5SVF9_S259_M3_1	259	S	Q5SVF9	LFKPPEDSQDDESDS	Thoc5
			0	0.945313	NaN	0	0	0.943968	NaN	0					Q8BKT7_S314_M3_1	314	S	Q8BKT7	SQDDESDSDAEEEQT
			0	0.945244	NaN	0	0	0.94404	NaN	0					Q8BKT7_S312_M3_1	312	S	Q8BKT7	EDSQDDESDSDAEEE
			0	0.945174	NaN	0	0	0.944113	NaN	0					Q8BKT7_S307_M3_1	307	S	Q8BKT7	LFKPPEDSQDDESDS
			0	0.945105	NaN	0	NaN	1	0	NaN					A0A0R4J0J8_S407_M1_1	407	S	A0A0R4J0J8	KGSSGNASEVSVACL
			0	0.945036	NaN	0	NaN	1	0	NaN					Q2KN98_S390_M1_1	390	S	Q2KN98	KGSSGNASEVSVACL	Specc1l	Cytospin-A
			0	0.946009	-0.637823	0	0.0923925	1	-0.158721	-0.22272					A0A0R4J0J8_T856_M1_1	856	T	A0A0R4J0J8	SSTSSEPTPTVKTLI
			0	0.945522	-0.637823	0	0.0923925	1	-0.158721	-0.22272					Q2KN98_T839_M1_1	839	T	Q2KN98	SSTSSEPTPTVKTLI	Specc1l	Cytospin-A
			0	0.946079	-0.161877	0	0	0.944185	-0.127545	0					A0A0R4J0M9_S997_M2_1	997	S	A0A0R4J0M9	TTRSRESSPSHGLLK
			0	0.946775	NaN	0	0	0.944257	NaN	0					A0A0R4J0M9_S993_M2_1	993	S	A0A0R4J0M9	RAEATTRSRESSPSH
			0	0.947194	-0.161877	0	0	0.944329	-0.127545	0					Q8CDG3_S997_M2_1	997	S	Q8CDG3	TTRSRESSPSHGLLK
			0	0.947124	NaN	0	0	0.944402	NaN	0					Q8CDG3_S993_M2_1	993	S	Q8CDG3	RAEATTRSRESSPSH
			0	0.947054	NaN	0	0	0.944474	NaN	0					A0A0R4J0M9_S996_M2_1	996	S	A0A0R4J0M9	ATTRSRESSPSHGLL
			0	0.946984	NaN	0	0	0.944546	NaN	0					Q8CDG3_S996_M2_1	996	S	Q8CDG3	ATTRSRESSPSHGLL
+		JMD_Mido_JMD	2.28138	0.00884615	0.744049	2.71525	1.14105	0.104392	0.669029	1.69597					A0A0R4J0M9_S997_M1_1	997	S	A0A0R4J0M9	TTRSRESSPSHGLLK
+		JMD_Mido_JMD	2.28138	0.00884288	0.744049	2.71525	1.14105	0.104363	0.669029	1.69597					Q8CDG3_S997_M1_1	997	S	Q8CDG3	TTRSRESSPSHGLLK
+	+	JMD_Mido_JMD;TKD_Mido_TKD	2.55261	0.00180319	1.43839	3.95814	1.98936	0.0112146	1.21745	3.01498					A0A0R4J0M9_S746_M1_1	746	S	A0A0R4J0M9	KGQPRTVSPSTIRDG
+	+	JMD_Mido_JMD;TKD_Mido_TKD	2.55261	0.00180418	1.43839	3.95814	1.98936	0.0112096	1.21745	3.01498					Q8CDG3_S746_M1_1	746	S	Q8CDG3	KGQPRTVSPSTIRDG
+	+	JMD_Mido_JMD;TKD_Mido_TKD	3.43197	0.00173723	1.4839	8.14735	1.6504	0.0206335	1.4523	3.35046					A0A0R4J0M9_S767_M1_1	767	S	A0A0R4J0M9	TPTKAPYSPTTSKEK
+	+	JMD_Mido_JMD;TKD_Mido_TKD	3.43197	0.00173564	1.4839	8.14735	1.6504	0.0206418	1.4523	3.35046					Q8CDG3_S767_M1_1	767	S	Q8CDG3	TPTKAPYSPTTSKEK
			0	0.946915	NaN	0	NaN	1	0	NaN					A0A0R4J0M9_T1213_M1_1	1213	T	A0A0R4J0M9	QDAETTNTTEPMDHS
			0	0.946845	NaN	0	NaN	1	0	NaN					Q8CDG3_T1213_M1_1	1213	T	Q8CDG3	QDAETTNTTEPMDHS
			0	0.946706	NaN	0	0	0.947011	NaN	0					A0A0R4J0M9_S1205_M1_1	1205	S	A0A0R4J0M9	EEPEEMDSQDAETTN
			0	0.946218	NaN	0	0	0.947084	NaN	0					Q8CDG3_S1205_M1_1	1205	S	Q8CDG3	EEPEEMDSQDAETTN
			NaN	1	0	NaN	0	0.947157	NaN	0					A0A0R4J0M9_T714_M1_1	714	T	A0A0R4J0M9	NMSKTERTIQQNITE
			NaN	1	0	NaN	0	0.947229	NaN	0					Q8CDG3_T714_M1_1	714	T	Q8CDG3	NMSKTERTIQQNITE
			0	0.946636	NaN	0	0	0.949708	NaN	0					A0A0R4J0P6_S569_M1_1	569	S	A0A0R4J0P6	AALEDRESEEVSDSE
			0	0.946566	NaN	0	0	0.949781	NaN	0					Q8VDG3_S569_M1_1	569	S	Q8VDG3	AALEDRESEEVSDSE
	+	TKD_Mido_TKD	0	0.946496	NaN	0	2.66677	0.00794277	0.765979	3.29942					A0A0R4J0P6_S573_M1_1	573	S	A0A0R4J0P6	DRESEEVSDSELEQT
	+	TKD_Mido_TKD	0	0.946427	NaN	0	2.66677	0.00794669	0.765979	3.29942					Q8VDG3_S573_M1_1	573	S	Q8VDG3	DRESEEVSDSELEQT
			0	0.946357	-0.672306	0	0	0.949854	NaN	0					A0A0R4J0P6_S575_M2_1	575	S	A0A0R4J0P6	ESEEVSDSELEQTDS
			0	0.946287	NaN	0	0	0.949927	-0.759049	0					A0A0R4J0P6_S569_M2_1	569	S	A0A0R4J0P6	AALEDRESEEVSDSE
			0	0.959851	-0.672306	0	0	0.950001	NaN	0					Q8VDG3_S575_M2_1	575	S	Q8VDG3	ESEEVSDSELEQTDS
			0	0.959923	NaN	0	0	0.950074	-0.759049	0					Q8VDG3_S569_M2_1	569	S	Q8VDG3	AALEDRESEEVSDSE
+		JMD_Mido_JMD	1.33123	0.0266439	1.85921	2.78367	0	0.950147	NaN	0					A0A0R4J0P6_S573_M2_1	573	S	A0A0R4J0P6	DRESEEVSDSELEQT
+		JMD_Mido_JMD	1.33123	0.0266362	1.85921	2.78367	0	0.95022	NaN	0					Q8VDG3_S573_M2_1	573	S	Q8VDG3	DRESEEVSDSELEQT
			0	0.959995	NaN	0	NaN	1	0	NaN					A0A0R4J0P6_T580_M1_1	580	T	A0A0R4J0P6	SDSELEQTDSCTDPL
			0	0.962582	NaN	0	NaN	1	0	NaN					Q8VDG3_T580_M1_1	580	T	Q8VDG3	SDSELEQTDSCTDPL
			NaN	1	0	NaN	0	0.950293	NaN	0					A0A0R4J0P6_T584_M2_1	584	T	A0A0R4J0P6	LEQTDSCTDPLPEGR
			NaN	1	0	NaN	0	0.950366	NaN	0					A0A0R4J0P6_S582_M2_1	582	S	A0A0R4J0P6	SELEQTDSCTDPLPE
			NaN	1	0	NaN	0	0.95044	NaN	0					Q8VDG3_T584_M2_1	584	T	Q8VDG3	LEQTDSCTDPLPEGR
			NaN	1	0	NaN	0	0.950513	NaN	0					Q8VDG3_S582_M2_1	582	S	Q8VDG3	SELEQTDSCTDPLPE
+	+	JMD_Mido_JMD;TKD_Mido_TKD	2.38655	0.00292854	1.26543	3.31925	5.48612	0	1.38101	7.49864					A0A0R4J0P6_S556_M1_1	556	S	A0A0R4J0P6	MLGKRTLSPDPREAA
+	+	JMD_Mido_JMD;TKD_Mido_TKD	2.38655	0.00292711	1.26543	3.31925	5.48612	0	1.38101	7.49864					Q8VDG3_S556_M1_1	556	S	Q8VDG3	VLGKRTLSPDPREAA
+	+	JMD_Mido_JMD;TKD_Mido_TKD	3.9035	0.00150602	-2.53378	-6.4934	2.87628	0.00118052	-1.58165	-4.15815					A0A0R4J0Q5_S404_M2_1	404	S	A0A0R4J0Q5	ERLKLSPSPSSRITI
+	+	JMD_Mido_JMD;TKD_Mido_TKD	3.9035	0.00151057	-2.53378	-6.4934	2.87628	0.00118141	-1.58165	-4.15815					A0A0R4J0Q5_S402_M2_1	402	S	A0A0R4J0Q5	EEERLKLSPSPSSRI
+	+	JMD_Mido_JMD;TKD_Mido_TKD	3.9035	0.00151515	-2.53378	-6.4934	2.87628	0.00117876	-1.58165	-4.15815					P21619_S385_M2_1	385	S	P21619	ERLKLSPSPSSRITI	Lmnb2	Lamin-B2
+	+	JMD_Mido_JMD;TKD_Mido_TKD	3.9035	0.00151976	-2.53378	-6.4934	2.87628	0.00117964	-1.58165	-4.15815					P21619_S383_M2_1	383	S	P21619	EEERLKLSPSPSSRI	Lmnb2	Lamin-B2
			0.252228	0.650814	-0.686637	-0.572745	0.271077	0.629793	0.549298	0.586616					A0A0R4J0Q5_S446_M1_1	446	S	A0A0R4J0Q5	ETEDTSGSPSRASRV
			0.252228	0.650924	-0.686637	-0.572745	0.271077	0.629684	0.549298	0.586616					P21619_S427_M1_1	427	S	P21619	ETEDTSGSPSRASRV	Lmnb2	Lamin-B2
			0	0.974105	NaN	0	NaN	1	0	NaN					A0A0R4J0Q5_S448_M1_1	448	S	A0A0R4J0Q5	EDTSGSPSRASRVSS
			0	0.974031	NaN	0	NaN	1	0	NaN					P21619_S429_M1_1	429	S	P21619	EDTSGSPSRASRVSS	Lmnb2	Lamin-B2
			0.519395	0.53397	-0.172634	-0.682209	0.371807	0.444147	-1.13403	-0.796004					A0A0R4J0Q5_S404_M1_1	404	S	A0A0R4J0Q5	ERLKLSPSPSSRITI
			0.519395	0.533876	-0.172634	-0.682209	0.371807	0.444231	-1.13403	-0.796004					P21619_S385_M1_1	385	S	P21619	ERLKLSPSPSSRITI	Lmnb2	Lamin-B2
			0	0.973957	NaN	0	0	0.950586	NaN	0					A0A0R4J0Q5_S402_M1_1	402	S	A0A0R4J0Q5	EEERLKLSPSPSSRI
			0	0.973883	NaN	0	0	0.949635	NaN	0					P21619_S383_M1_1	383	S	P21619	EEERLKLSPSPSSRI	Lmnb2	Lamin-B2
			0	0.97381	NaN	0	0	0.950659	-0.186475	0					A0A0R4J0Q6_S376_M1_1	376	S	A0A0R4J0Q6	IFEEPKQSPKDSGKG
			0	0.973736	NaN	0	0	0.950806	-0.186475	0					Q80VI1_S376_M1_1	376	S	Q80VI1	IFEEPKQSPKDSGKG
+		JMD_Mido_JMD	1.5317	0.0447774	0.596864	2.13307	0.481243	0.433394	-0.343954	-0.837759					A0A0R4J0R1_S55_M1_1	55	S	A0A0R4J0R1	TEDLEATSEHFKTTS
+		JMD_Mido_JMD	1.5317	0.0447656	0.596864	2.13307	0.481243	0.433476	-0.343954	-0.837759					O70404_S55_M1_1	55	S	O70404	TEDLEATSEHFKTTS
+	+	JMD_Mido_JMD;TKD_Mido_TKD	2.69324	0.00161801	-1.79449	-4.42655	2.93371	0.00117795	-1.62662	-4.26845					A0A0R4J0S4_S986_M2_1	986	S	A0A0R4J0S4	APESCEGSPSSAHSK
+	+	JMD_Mido_JMD;TKD_Mido_TKD	2.69324	0.00161691	-1.79449	-4.42655	2.93371	0.0011761	-1.62662	-4.26845					A0A0R4J0S4_S982_M2_1	982	S	A0A0R4J0S4	DIILAPESCEGSPSS
+	+	JMD_Mido_JMD;TKD_Mido_TKD	2.69324	0.0016158	-1.79449	-4.42655	2.93371	0.00117518	-1.62662	-4.26845					Q80Y17_S986_M2_1	986	S	Q80Y17	APESCEGSPSSAHSK	Llgl1	Lethal(2) giant larvae protein homolog 1
+	+	JMD_Mido_JMD;TKD_Mido_TKD	2.69324	0.0016147	-1.79449	-4.42655	2.93371	0.00117703	-1.62662	-4.26845					Q80Y17_S982_M2_1	982	S	Q80Y17	DIILAPESCEGSPSS	Llgl1	Lethal(2) giant larvae protein homolog 1
			0	0.973588	-0.813771	0	0.442414	0.395656	-0.691031	-1.00397					A0A0R4J0S4_S982_M1_1	982	S	A0A0R4J0S4	DIILAPESCEGSPSS
			0	0.973073	-0.813771	0	0.442414	0.39573	-0.691031	-1.00397					Q80Y17_S982_M1_1	982	S	Q80Y17	DIILAPESCEGSPSS	Llgl1	Lethal(2) giant larvae protein homolog 1
			0	0.973515	NaN	0	0	0.950879	NaN	0					A0A0R4J0S4_S986_M1_1	986	S	A0A0R4J0S4	APESCEGSPSSAHSK
			0	0.973441	NaN	0	0	0.950952	NaN	0					Q80Y17_S986_M1_1	986	S	Q80Y17	APESCEGSPSSAHSK	Llgl1	Lethal(2) giant larvae protein homolog 1
			0	0.973367	NaN	0	0	0.951026	NaN	0					A0A0R4J0S4_S989_M3_1	989	S	A0A0R4J0S4	SCEGSPSSAHSKRAD
			0	0.973294	NaN	0	0	0.951099	NaN	0					A0A0R4J0S4_S986_M3_1	986	S	A0A0R4J0S4	APESCEGSPSSAHSK
			0	0.97322	NaN	0	0	0.951172	NaN	0					A0A0R4J0S4_S982_M3_1	982	S	A0A0R4J0S4	DIILAPESCEGSPSS
			0	0.973146	NaN	0	0	0.951246	NaN	0					Q80Y17_S989_M3_1	989	S	Q80Y17	SCEGSPSSAHSKRAD	Llgl1	Lethal(2) giant larvae protein homolog 1
			0	0.974179	NaN	0	0	0.951319	NaN	0					Q80Y17_S986_M3_1	986	S	Q80Y17	APESCEGSPSSAHSK	Llgl1	Lethal(2) giant larvae protein homolog 1
			0	0.974252	NaN	0	0	0.951392	NaN	0					Q80Y17_S982_M3_1	982	S	Q80Y17	DIILAPESCEGSPSS	Llgl1	Lethal(2) giant larvae protein homolog 1
			0	0.974326	0.119048	0	0.505972	0.372021	0.476378	0.930466					A0A0R4J0T4_S672_M1_1	672	S	A0A0R4J0T4	VRGPVSGSPDSMNVS
			0	0.9744	0.119048	0	0.505972	0.371948	0.476378	0.930466					O88351_S672_M1_1	672	S	O88351	VRGPVSGSPDSMNVS
			0	0.974474	0.119048	0	0.505972	0.371874	0.476378	0.930466					Q5D0E0_S672_M1_1	672	S	Q5D0E0	VRGPVSGSPDSMNVS	Ikbkb
			NaN	1	0	NaN	0	0.951466	NaN	0					A0A0R4J0T8_S241_M1_1	241	S	A0A0R4J0T8	AQKLTNTSFTEIEKQ
			NaN	1	0	NaN	0	0.951539	NaN	0					Q9D8S3_S241_M1_1	241	S	Q9D8S3	AQKLTNTSFTEIEKQ
+		JMD_Mido_JMD	2.39606	0.00291719	-1.21217	-3.98845	0	0.951613	-0.100885	0					A0A0R4J0V1_S231_M1_1	231	S	A0A0R4J0V1	QDTSDLMSPSKRSSQ
+		JMD_Mido_JMD	2.39606	0.00291578	-1.21217	-3.98845	0	0.951686	-0.100885	0					E9Q360_S231_M1_1	231	S	E9Q360	QDTSDLMSPSKRSSQ	Ints10	Integrator complex subunit 10
+		JMD_Mido_JMD	2.39606	0.00291437	-1.21217	-3.98845	0	0.950733	-0.100885	0					E9Q361_S231_M1_1	231	S	E9Q361	QDTSDLMSPSKRSSQ	Ints10	Integrator complex subunit 10
+		JMD_Mido_JMD	2.39606	0.0029186	-1.21217	-3.98845	0	0.949562	-0.100885	0					Q8K2A7_S231_M1_1	231	S	Q8K2A7	QDTSDLMSPSKRSSQ	Ints10	Integrator complex subunit 10
			0	0.974548	NaN	0	0	0.949489	NaN	0					A0A0R4J0V1_S382_M1_1	382	S	A0A0R4J0V1	GREKTMSSDDEECSA
			0	0.974622	NaN	0	0	0.949416	NaN	0					E9Q360_S382_M1_1	382	S	E9Q360	GREKTMSSDDEECSA	Ints10	Integrator complex subunit 10
			0	0.974695	NaN	0	0	0.947302	NaN	0					E9Q361_S382_M1_1	382	S	E9Q361	GREKTMSSDDEECSA	Ints10	Integrator complex subunit 10
			0	0.974769	NaN	0	0	0.947375	NaN	0					Q8K2A7_S382_M1_1	382	S	Q8K2A7	GREKTMSSDDEECSA	Ints10	Integrator complex subunit 10
			0	0.974843	NaN	0	0	0.947447	-0.160447	0					A0A0R4J0V1_T379_M1_1	379	T	A0A0R4J0V1	LAEGREKTMSSDDEE
			0	0.974917	NaN	0	0	0.94752	-0.160447	0					E9Q360_T379_M1_1	379	T	E9Q360	LAEGREKTMSSDDEE	Ints10	Integrator complex subunit 10
			0	0.974991	NaN	0	0	0.947593	-0.160447	0					E9Q361_T379_M1_1	379	T	E9Q361	LAEGREKTMSSDDEE	Ints10	Integrator complex subunit 10
			0	0.975065	NaN	0	0	0.947666	-0.160447	0					Q8K2A7_T379_M1_1	379	T	Q8K2A7	LAEGREKTMSSDDEE	Ints10	Integrator complex subunit 10
			0	0.975139	NaN	0	0	0.947739	NaN	0					A0A0R4J0V1_S382_M2_1	382	S	A0A0R4J0V1	GREKTMSSDDEECSA
			0	0.975213	NaN	0	0	0.947811	NaN	0					A0A0R4J0V1_S381_M2_1	381	S	A0A0R4J0V1	EGREKTMSSDDEECS
			0	0.975287	NaN	0	0	0.947884	NaN	0					E9Q360_S382_M2_1	382	S	E9Q360	GREKTMSSDDEECSA	Ints10	Integrator complex subunit 10
			0	0.975361	NaN	0	0	0.947957	NaN	0					E9Q360_S381_M2_1	381	S	E9Q360	EGREKTMSSDDEECS	Ints10	Integrator complex subunit 10
			0	0.973662	NaN	0	0	0.94803	NaN	0					E9Q361_S382_M2_1	382	S	E9Q361	GREKTMSSDDEECSA	Ints10	Integrator complex subunit 10
			0	0.972999	NaN	0	0	0.948103	NaN	0					E9Q361_S381_M2_1	381	S	E9Q361	EGREKTMSSDDEECS	Ints10	Integrator complex subunit 10
			0	0.972925	NaN	0	0	0.948176	NaN	0					Q8K2A7_S382_M2_1	382	S	Q8K2A7	GREKTMSSDDEECSA	Ints10	Integrator complex subunit 10
			0	0.972852	NaN	0	0	0.948248	NaN	0					Q8K2A7_S381_M2_1	381	S	Q8K2A7	EGREKTMSSDDEECS	Ints10	Integrator complex subunit 10
+		JMD_Mido_JMD	1.58917	0.0418415	-0.622334	-1.99939	0.87119	0.179192	-0.543945	-1.31202					A0A0R4J0V4_S134_M2_1	134	S	A0A0R4J0V4	GPESPLRSPARAKAS
+		JMD_Mido_JMD	1.58917	0.041819	-0.622334	-1.99939	0.87119	0.179108	-0.543945	-1.31202					A0A0R4J0V4_S130_M2_1	130	S	A0A0R4J0V4	PAGRGPESPLRSPAR
+		JMD_Mido_JMD	1.58917	0.0418528	-0.622334	-1.99939	0.87119	0.179276	-0.543945	-1.31202					Q9QXM1_S134_M2_1	134	S	Q9QXM1	GPESPLRSPARAKAS
+		JMD_Mido_JMD	1.58917	0.0418077	-0.622334	-1.99939	0.87119	0.179234	-0.543945	-1.31202					Q9QXM1_S130_M2_1	130	S	Q9QXM1	PAGRGPESPLRSPAR
+		JMD_Mido_JMD	1.58917	0.0418302	-0.622334	-1.99939	0.87119	0.179318	-0.543945	-1.31202					Q9QXM1-3_S134_M2_1	134	S	Q9QXM1	GPESPLRSPARAKAS
+		JMD_Mido_JMD	1.58917	0.0417964	-0.622334	-1.99939	0.87119	0.17915	-0.543945	-1.31202					Q9QXM1-3_S130_M2_1	130	S	Q9QXM1	PAGRGPESPLRSPAR
+		JMD_Mido_JMD	1.14737	0.0462902	-1.53003	-1.91462	0.0379926	1	0.0390143	0.0861714					A0A0R4J0V4_S108_M1_1	108	S	A0A0R4J0V4	QAWAEGGSPRSARSL
+		JMD_Mido_JMD	1.14737	0.0462781	-1.53003	-1.91462	0.0379926	1	0.0390143	0.0861714					Q9QXM1_S108_M1_1	108	S	Q9QXM1	QAWAEGGSPRSARSL
+		JMD_Mido_JMD	1.14737	0.0462661	-1.53003	-1.91462	0.0379926	1	0.0390143	0.0861714					Q9QXM1-3_S108_M1_1	108	S	Q9QXM1	QAWAEGGSPRSARSL
			0.460309	0.308147	-1.45815	-1.12666	0	0.948321	-2.55361	0					A0A0R4J0V4_S966_M1_1	966	S	A0A0R4J0V4	LRRIKEASPESEDEE
			0.460309	0.308194	-1.45815	-1.12666	0	0.948394	-2.55361	0					Q9QXM1_S966_M1_1	966	S	Q9QXM1	LRRIKEASPESEDEE
			0.460309	0.308246	-1.45815	-1.12666	0	0.948467	-2.55361	0					Q9QXM1-3_S947_M1_1	947	S	Q9QXM1	LRRIKEASPESEDEE
			0	0.971455	-2.92032	0	0	0.94854	-5.54258	0					A0A0R4J0V4_S969_M1_1	969	S	A0A0R4J0V4	IKEASPESEDEEEAL
			0	0.971382	-2.92032	0	0	0.948613	-5.54258	0					Q9QXM1_S969_M1_1	969	S	Q9QXM1	IKEASPESEDEEEAL
			0	0.971308	-2.92032	0	0	0.948686	-5.54258	0					Q9QXM1-3_S950_M1_1	950	S	Q9QXM1	IKEASPESEDEEEAL
			0.343805	0.613064	0.241955	0.618114	1.27848	0.109242	0.479201	1.6549					A0A0R4J0V5_S1798_M1_1	1798	S	A0A0R4J0V5	SPSYSPTSPKYTPTS
			0.343805	0.612959	0.241955	0.618114	1.27848	0.109213	0.479201	1.6549					A0A0R4J0V5_S1826_M1_1	1826	S	A0A0R4J0V5	SPKYSPTSPKYSPTS
			0.343805	0.61275	0.241955	0.618114	1.27848	0.109183	0.479201	1.6549					A0A0R4J0V5_S1833_M1_1	1833	S	A0A0R4J0V5	SPKYSPTSPKYSPTS
			0.619203	0.287194	0.414274	1.03394	1.27848	0.109153	0.479201	1.6549					A0A0R4J0V5_S1882_M1_1	1882	S	A0A0R4J0V5	SPTYSPTSPKYSPTS
			0.619203	0.287249	0.414274	1.03394	1.27848	0.109124	0.479201	1.6549					A0A0R4J0V5_S1896_M1_1	1896	S	A0A0R4J0V5	SPTYSPTSPKGSTYS
			0.343805	0.612855	0.241955	0.618114	1.27848	0.109094	0.479201	1.6549					P08775_S1836_M1_1	1836	S	P08775	SPSYSPTSPKYTPTS	Polr2a	DNA-directed RNA polymerase II subunit RPB1
			0.343805	0.613169	0.241955	0.618114	1.27848	0.108976	0.479201	1.6549					P08775_S1864_M1_1	1864	S	P08775	SPKYSPTSPKYSPTS	Polr2a	DNA-directed RNA polymerase II subunit RPB1
			0.343805	0.612645	0.241955	0.618114	1.27848	0.109065	0.479201	1.6549					P08775_S1871_M1_1	1871	S	P08775	SPKYSPTSPKYSPTS	Polr2a	DNA-directed RNA polymerase II subunit RPB1
			0.619203	0.287304	0.414274	1.03394	1.27848	0.109035	0.479201	1.6549					P08775_S1920_M1_1	1920	S	P08775	SPTYSPTSPKYSPTS	Polr2a	DNA-directed RNA polymerase II subunit RPB1
			0.619203	0.287139	0.414274	1.03394	1.27848	0.109005	0.479201	1.6549					P08775_S1934_M1_1	1934	S	P08775	SPTYSPTSPKGSTYS	Polr2a	DNA-directed RNA polymerase II subunit RPB1
			0	0.971235	-0.623976	0	0	0.948759	NaN	0					A0A0R4J0V5_S1882_M2_1	1882	S	A0A0R4J0V5	SPTYSPTSPKYSPTS
			0	0.971162	-0.623976	0	0	0.948832	NaN	0					A0A0R4J0V5_S1875_M2_1	1875	S	A0A0R4J0V5	SPKYSPTSPTYSPTS
			0	0.971088	-0.623976	0	0	0.948905	NaN	0					A0A0R4J0V5_S1896_M2_1	1896	S	A0A0R4J0V5	SPTYSPTSPKGSTYS
			0	0.970942	-0.623976	0	0	0.948978	NaN	0					A0A0R4J0V5_S1889_M2_1	1889	S	A0A0R4J0V5	SPKYSPTSPTYSPTS
			0	0.970429	-0.623976	0	0	0.949051	NaN	0					P08775_S1920_M2_1	1920	S	P08775	SPTYSPTSPKYSPTS	Polr2a	DNA-directed RNA polymerase II subunit RPB1
			0	0.970868	-0.623976	0	0	0.949124	NaN	0					P08775_S1913_M2_1	1913	S	P08775	SPKYSPTSPTYSPTS	Polr2a	DNA-directed RNA polymerase II subunit RPB1
			0	0.970795	-0.623976	0	0	0.949197	NaN	0					P08775_S1934_M2_1	1934	S	P08775	SPTYSPTSPKGSTYS	Polr2a	DNA-directed RNA polymerase II subunit RPB1
			0	0.970722	-0.623976	0	0	0.94927	NaN	0					P08775_S1927_M2_1	1927	S	P08775	SPKYSPTSPTYSPTS	Polr2a	DNA-directed RNA polymerase II subunit RPB1
			0	0.970648	0.27093	0	0	0.949343	NaN	0					A0A0R4J0V5_S1875_M1_1	1875	S	A0A0R4J0V5	SPKYSPTSPTYSPTS
			0	0.970575	0.27093	0	0	0.961475	NaN	0					A0A0R4J0V5_S1889_M1_1	1889	S	A0A0R4J0V5	SPKYSPTSPTYSPTS
			0	0.970502	0.27093	0	0	0.951906	NaN	0					P08775_S1913_M1_1	1913	S	P08775	SPKYSPTSPTYSPTS	Polr2a	DNA-directed RNA polymerase II subunit RPB1
			0	0.971528	0.27093	0	0	0.96155	NaN	0					P08775_S1927_M1_1	1927	S	P08775	SPKYSPTSPTYSPTS	Polr2a	DNA-directed RNA polymerase II subunit RPB1
			0	0.971015	NaN	0	NaN	1	0	NaN					A0A0R4J0V5_T1877_M1_1	1877	T	A0A0R4J0V5	KYSPTSPTYSPTSPK
			0	0.971602	NaN	0	NaN	1	0	NaN					A0A0R4J0V5_T1891_M1_1	1891	T	A0A0R4J0V5	KYSPTSPTYSPTSPK
			0	0.972337	NaN	0	NaN	1	0	NaN					P08775_T1915_M1_1	1915	T	P08775	KYSPTSPTYSPTSPK	Polr2a	DNA-directed RNA polymerase II subunit RPB1
			0	0.972778	NaN	0	NaN	1	0	NaN					P08775_T1929_M1_1	1929	T	P08775	KYSPTSPTYSPTSPK	Polr2a	DNA-directed RNA polymerase II subunit RPB1
			0	0.972704	-0.638715	0	0	0.971544	NaN	0					A0A0R4J0V5_T1881_M1_1	1881	T	A0A0R4J0V5	TSPTYSPTSPKYSPT
			0	0.972631	-0.638715	0	0	0.974229	NaN	0					A0A0R4J0V5_T1895_M1_1	1895	T	A0A0R4J0V5	TSPTYSPTSPKGSTY
			0	0.972557	-0.638715	0	0	0.974306	NaN	0					P08775_T1919_M1_1	1919	T	P08775	TSPTYSPTSPKYSPT	Polr2a	DNA-directed RNA polymerase II subunit RPB1
			0	0.972484	-0.638715	0	0	0.974383	NaN	0					P08775_T1933_M1_1	1933	T	P08775	TSPTYSPTSPKGSTY	Polr2a	DNA-directed RNA polymerase II subunit RPB1
			0	0.97241	NaN	0	0	0.97446	-0.658026	0					A0A0R4J0V5_S1844_M2_1	1844	S	A0A0R4J0V5	SPTSPTYSPTTPKYS
			0	0.972263	NaN	0	0	0.974537	-0.658026	0					A0A0R4J0V5_S1840_M2_1	1840	S	A0A0R4J0V5	SPKYSPTSPTYSPTT
			0	0.971749	NaN	0	0	0.974614	-0.658026	0					P08775_S1882_M2_1	1882	S	P08775	SPTSPTYSPTTPKYS	Polr2a	DNA-directed RNA polymerase II subunit RPB1
			0	0.97219	NaN	0	0	0.974691	-0.658026	0					P08775_S1878_M2_1	1878	S	P08775	SPKYSPTSPTYSPTT	Polr2a	DNA-directed RNA polymerase II subunit RPB1
			0	0.972116	NaN	0	NaN	1	0	NaN					A0A0R4J0V5_S1840_M1_1	1840	S	A0A0R4J0V5	SPKYSPTSPTYSPTT
			0	0.972043	NaN	0	NaN	1	0	NaN					P08775_S1878_M1_1	1878	S	P08775	SPKYSPTSPTYSPTT	Polr2a	DNA-directed RNA polymerase II subunit RPB1
			0	0.971969	0.27413	0	NaN	1	0	NaN					A0A0R4J0V5_T1842_M1_1	1842	T	A0A0R4J0V5	KYSPTSPTYSPTTPK
			0	0.971896	0.27413	0	NaN	1	0	NaN					P08775_T1880_M1_1	1880	T	P08775	KYSPTSPTYSPTTPK	Polr2a	DNA-directed RNA polymerase II subunit RPB1
			0	0.971822	NaN	0	0	0.974768	NaN	0					A0A0R4J0V5_S1812_M2_1	1812	S	A0A0R4J0V5	SPSYSPSSPEYTPAS
			0	0.975435	NaN	0	0	0.974845	NaN	0					A0A0R4J0V5_S1811_M2_1	1811	S	A0A0R4J0V5	TSPSYSPSSPEYTPA
			0	0.971675	NaN	0	0	0.974922	NaN	0					P08775_S1850_M2_1	1850	S	P08775	SPSYSPSSPEYTPAS	Polr2a	DNA-directed RNA polymerase II subunit RPB1
			0	0.975509	NaN	0	0	0.974999	NaN	0					P08775_S1849_M2_1	1849	S	P08775	TSPSYSPSSPEYTPA	Polr2a	DNA-directed RNA polymerase II subunit RPB1
			0.054513	1	0.035342	0.10766	0.428845	0.548576	0.227167	0.67653					A0A0R4J0X8_S340_M1_1	340	S	A0A0R4J0X8	LSASPRMSGFIYQGK
			0.054513	1	0.035342	0.10766	0.428845	0.548279	0.227167	0.67653					D3Z0V2_S346_M1_1	346	S	D3Z0V2	LSASPRMSGFIYQGK	Arhgef7	Rho guanine nucleotide exchange factor 7
			0.054513	1	0.035342	0.10766	0.428845	0.548378	0.227167	0.67653					Q9ES28_S497_M1_1	497	S	Q9ES28	LSASPRMSGFIYQGK	Arhgef7	Rho guanine nucleotide exchange factor 7
			0.054513	1	0.035342	0.10766	0.428845	0.547885	0.227167	0.67653					Q9ES28-2_S497_M1_1	497	S	Q9ES28	LSASPRMSGFIYQGK	Arhgef7	Rho guanine nucleotide exchange factor 7
			0.054513	1	0.035342	0.10766	0.428845	0.548674	0.227167	0.67653					Q9ES28-3_S497_M1_1	497	S	Q9ES28	LSASPRMSGFIYQGK	Arhgef7	Rho guanine nucleotide exchange factor 7
			0.054513	1	0.035342	0.10766	0.428845	0.548477	0.227167	0.67653					Q9ES28-4_S445_M1_1	445	S	Q9ES28	LSASPRMSGFIYQGK	Arhgef7	Rho guanine nucleotide exchange factor 7
			0.054513	1	0.035342	0.10766	0.428845	0.548181	0.227167	0.67653					Q9ES28-5_S497_M1_1	497	S	Q9ES28	LSASPRMSGFIYQGK	Arhgef7	Rho guanine nucleotide exchange factor 7
			0.054513	1	0.035342	0.10766	0.428845	0.548082	0.227167	0.67653					Q9ES28-6_S445_M1_1	445	S	Q9ES28	LSASPRMSGFIYQGK	Arhgef7	Rho guanine nucleotide exchange factor 7
			0.054513	1	0.035342	0.10766	0.428845	0.547983	0.227167	0.67653					Q9ES28-7_S445_M1_1	445	S	Q9ES28	LSASPRMSGFIYQGK	Arhgef7	Rho guanine nucleotide exchange factor 7
			0.054513	1	0.035342	0.10766	0.428845	0.547786	0.227167	0.67653					Q9ES28-8_S340_M1_1	340	S	Q9ES28	LSASPRMSGFIYQGK	Arhgef7	Rho guanine nucleotide exchange factor 7
+		JMD_Mido_JMD	1.58202	0.0202581	-1.21822	-2.36395	0.600125	0.373058	-0.300903	-0.893063					A0A0R4J0X8_S71_M1_1	71	S	A0A0R4J0X8	KPSEKPVSPKSGTLK
+		JMD_Mido_JMD	1.58202	0.0202518	-1.21822	-2.36395	0.600125	0.372984	-0.300903	-0.893063					D3Z0V2_S77_M1_1	77	S	D3Z0V2	KPSEKPVSPKSGTLK	Arhgef7	Rho guanine nucleotide exchange factor 7
+		JMD_Mido_JMD	1.58202	0.0202204	-1.21822	-2.36395	0.600125	0.372911	-0.300903	-0.893063					Q9ES28_S228_M1_1	228	S	Q9ES28	KPSEKPVSPKSGTLK	Arhgef7	Rho guanine nucleotide exchange factor 7
+		JMD_Mido_JMD	1.58202	0.0202769	-1.21822	-2.36395	0.600125	0.372764	-0.300903	-0.893063					Q9ES28-2_S228_M1_1	228	S	Q9ES28	KPSEKPVSPKSGTLK	Arhgef7	Rho guanine nucleotide exchange factor 7
+		JMD_Mido_JMD	1.58202	0.0202706	-1.21822	-2.36395	0.600125	0.372837	-0.300903	-0.893063					Q9ES28-3_S228_M1_1	228	S	Q9ES28	KPSEKPVSPKSGTLK	Arhgef7	Rho guanine nucleotide exchange factor 7
+		JMD_Mido_JMD	1.58202	0.020233	-1.21822	-2.36395	0.600125	0.373279	-0.300903	-0.893063					Q9ES28-4_S176_M1_1	176	S	Q9ES28	KPSEKPVSPKSGTLK	Arhgef7	Rho guanine nucleotide exchange factor 7
+		JMD_Mido_JMD	1.58202	0.0202392	-1.21822	-2.36395	0.600125	0.373427	-0.300903	-0.893063					Q9ES28-5_S228_M1_1	228	S	Q9ES28	KPSEKPVSPKSGTLK	Arhgef7	Rho guanine nucleotide exchange factor 7
+		JMD_Mido_JMD	1.58202	0.0202267	-1.21822	-2.36395	0.600125	0.373206	-0.300903	-0.893063					Q9ES28-6_S176_M1_1	176	S	Q9ES28	KPSEKPVSPKSGTLK	Arhgef7	Rho guanine nucleotide exchange factor 7
+		JMD_Mido_JMD	1.58202	0.0202643	-1.21822	-2.36395	0.600125	0.373353	-0.300903	-0.893063					Q9ES28-7_S176_M1_1	176	S	Q9ES28	KPSEKPVSPKSGTLK	Arhgef7	Rho guanine nucleotide exchange factor 7
+		JMD_Mido_JMD	1.58202	0.0202455	-1.21822	-2.36395	0.600125	0.373132	-0.300903	-0.893063					Q9ES28-8_S71_M1_1	71	S	Q9ES28	KPSEKPVSPKSGTLK	Arhgef7	Rho guanine nucleotide exchange factor 7
+	+	JMD_Mido_JMD;TKD_Mido_TKD	2.92202	0.000702041	-2.68218	-4.73979	1.59697	0.0323762	-1.10506	-2.33442					A0A0R4J0X8_S516_M1_1	516	S	A0A0R4J0X8	RKPERKPSDEEFAVR
+	+	JMD_Mido_JMD;TKD_Mido_TKD	2.92202	0.000701325	-2.68218	-4.73979	1.59697	0.0323643	-1.10506	-2.33442					D3Z0V2_S447_M1_1	447	S	D3Z0V2	RKPERKPSDEEFAVR	Arhgef7	Rho guanine nucleotide exchange factor 7
+	+	JMD_Mido_JMD;TKD_Mido_TKD	2.92202	0.000705641	-2.68218	-4.73979	1.59697	0.0323405	-1.10506	-2.33442					Q9ES28_S673_M1_1	673	S	Q9ES28	RKPERKPSDEEFAVR	Arhgef7	Rho guanine nucleotide exchange factor 7
+	+	JMD_Mido_JMD;TKD_Mido_TKD	2.92202	0.000706366	-2.68218	-4.73979	1.59697	0.0323047	-1.10506	-2.33442					Q9ES28-2_S673_M1_1	673	S	Q9ES28	RKPERKPSDEEFAVR	Arhgef7	Rho guanine nucleotide exchange factor 7
+	+	JMD_Mido_JMD;TKD_Mido_TKD	2.92202	0.000702758	-2.68218	-4.73979	1.59697	0.0323882	-1.10506	-2.33442					Q9ES28-3_S598_M1_1	598	S	Q9ES28	RKPERKPSDEEFAVR	Arhgef7	Rho guanine nucleotide exchange factor 7
+	+	JMD_Mido_JMD;TKD_Mido_TKD	2.92202	0.000703476	-2.68218	-4.73979	1.59697	0.0322929	-1.10506	-2.33442					Q9ES28-4_S621_M1_1	621	S	Q9ES28	RKPERKPSDEEFAVR	Arhgef7	Rho guanine nucleotide exchange factor 7
+	+	JMD_Mido_JMD;TKD_Mido_TKD	2.92202	0.000704197	-2.68218	-4.73979	1.59697	0.0323166	-1.10506	-2.33442					Q9ES28-5_S673_M1_1	673	S	Q9ES28	RKPERKPSDEEFAVR	Arhgef7	Rho guanine nucleotide exchange factor 7
+	+	JMD_Mido_JMD;TKD_Mido_TKD	2.92202	0.000704918	-2.68218	-4.73979	1.59697	0.032281	-1.10506	-2.33442					Q9ES28-6_S621_M1_1	621	S	Q9ES28	RKPERKPSDEEFAVR	Arhgef7	Rho guanine nucleotide exchange factor 7
+	+	JMD_Mido_JMD;TKD_Mido_TKD	2.92202	0.000707091	-2.68218	-4.73979	1.59697	0.0323524	-1.10506	-2.33442					Q9ES28-7_S621_M1_1	621	S	Q9ES28	RKPERKPSDEEFAVR	Arhgef7	Rho guanine nucleotide exchange factor 7
+	+	JMD_Mido_JMD;TKD_Mido_TKD	2.92202	0.000707819	-2.68218	-4.73979	1.59697	0.0323285	-1.10506	-2.33442					Q9ES28-8_S516_M1_1	516	S	Q9ES28	RKPERKPSDEEFAVR	Arhgef7	Rho guanine nucleotide exchange factor 7
+		JMD_Mido_JMD	2.3385	0.00329854	1.23424	3.49289	0.665644	0.291477	0.400977	1.04644					A0A0R4J107_S186_M1_1	186	S	A0A0R4J107	KALDVSASDEEMARP
+		JMD_Mido_JMD	2.3385	0.00330009	1.23424	3.49289	0.665644	0.291538	0.400977	1.04644					Q8R146_S187_M1_1	187	S	Q8R146	KALDVSASDEEMARP	Apeh	Acylamino-acid-releasing enzyme
+		JMD_Mido_JMD	2.3385	0.00329699	1.23424	3.49289	0.665644	0.291599	0.400977	1.04644					Q8R146-2_S187_M1_1	187	S	Q8R146	KALDVSASDEEMARP	Apeh	Acylamino-acid-releasing enzyme
			NaN	1	0	NaN	0	0.975076	0.520245	0					A0A0R4J124_S10_M1_1	10	S	A0A0R4J124	VNSEKSSSSERPEPQ
			NaN	1	0	NaN	0	0.975153	0.520245	0					O54781_S10_M1_1	10	S	O54781	VNSEKSSSSERPEPQ
			0	0.976917	-2.1002	0	0	0.97523	-0.151179	0					A0A0R4J124_S50_M1_1	50	S	A0A0R4J124	PEEEILGSDDEEQED
			0	0.979373	-2.1002	0	0	0.975307	-0.151179	0					O54781_S50_M1_1	50	S	O54781	PEEEILGSDDEEQED
+	+	JMD_Mido_JMD;TKD_Mido_TKD	1.30449	0.0277819	-2.04665	-2.76196	1.07645	0.0971804	-0.913453	-1.83096					A0A0R4J140_S1338_M1_1	1338	S	A0A0R4J140	RAVEDMGSPQTAKEG
+	+	JMD_Mido_JMD;TKD_Mido_TKD	1.30449	0.0277739	-2.04665	-2.76196	1.07645	0.0971528	-0.913453	-1.83096					Z4YLI8_S1287_M1_1	1287	S	Z4YLI8	RAVEDMGSPQTAKEG	Cluh	Clustered mitochondria protein homolog
			0	0.979298	NaN	0	0	0.975384	-0.159152	0					A0A0R4J140_T1341_M1_1	1341	T	A0A0R4J140	EDMGSPQTAKEGPSS
			0	0.979224	NaN	0	0	0.975461	-0.159152	0					Z4YLI8_T1290_M1_1	1290	T	Z4YLI8	EDMGSPQTAKEGPSS	Cluh	Clustered mitochondria protein homolog
			0	0.979149	NaN	0	0	0.975538	NaN	0					A0A0R4J161_S297_M1_1	297	S	A0A0R4J161	VLTSRRDSSSHEETP
			0	0.979075	NaN	0	0	0.975615	NaN	0					A0A0R4J1I5_S297_M1_1	297	S	A0A0R4J1I5	VLTSRRDSSSHEETP
			0	0.979	NaN	0	0	0.975693	NaN	0					D3Z726_S295_M1_1	295	S	D3Z726	VLTSRRDSSSHEETP	Foxp4	Forkhead box protein P4
			0	0.978851	NaN	0	0	0.97577	NaN	0					Q9DBY0-2_S296_M1_1	296	S	Q9DBY0	VLTSRRDSSSHEETP	Foxp4	Forkhead box protein P4
			0	0.97833	NaN	0	0	0.975847	NaN	0					Q9DBY0-3_S296_M1_1	296	S	Q9DBY0	VLTSRRDSSSHEETP	Foxp4	Forkhead box protein P4
			0	0.978776	NaN	0	NaN	1	0	NaN					A0A0R4J170_S699_M1_1	699	S	A0A0R4J170	DPDSDDVSEVDARHI
			0	0.978702	NaN	0	NaN	1	0	NaN					Q3TKT4_S699_M1_1	699	S	Q3TKT4	DPDSDDVSEVDARHI	Smarca4	Transcription activator BRG1
			0	0.978627	NaN	0	NaN	1	0	NaN					Q3TKT4-2_S699_M1_1	699	S	Q3TKT4	DPDSDDVSEVDARHI	Smarca4	Transcription activator BRG1
+		JMD_Mido_JMD	2.26311	0.00809899	-0.792399	-2.7609	0.675449	0.257725	-0.502031	-1.09453					A0A0R4J170_S695_M1_1	695	S	A0A0R4J170	KKIPDPDSDDVSEVD
+		JMD_Mido_JMD	2.26311	0.00810203	-0.792399	-2.7609	0.675449	0.25778	-0.502031	-1.09453					Q3TKT4_S695_M1_1	695	S	Q3TKT4	KKIPDPDSDDVSEVD	Smarca4	Transcription activator BRG1
+		JMD_Mido_JMD	2.26311	0.00810507	-0.792399	-2.7609	0.675449	0.25767	-0.502031	-1.09453					Q3TKT4-2_S695_M1_1	695	S	Q3TKT4	KKIPDPDSDDVSEVD	Smarca4	Transcription activator BRG1
			0	0.978553	NaN	0	0	0.975924	NaN	0					A0A0R4J170_S613_M1_1	613	S	A0A0R4J170	LDETSQMSDLPVKVI
			0	0.978479	NaN	0	0	0.976001	NaN	0					Q3TKT4_S613_M1_1	613	S	Q3TKT4	LDETSQMSDLPVKVI	Smarca4	Transcription activator BRG1
			0	0.978404	NaN	0	0	0.976078	NaN	0					Q3TKT4-2_S613_M1_1	613	S	Q3TKT4	LDETSQMSDLPVKVI	Smarca4	Transcription activator BRG1
	+	TKD_Mido_TKD	0	0.979448	NaN	0	1.72748	0.0199394	1.31302	2.71665					A0A0R4J170_T1393_M1_1	1393	T	A0A0R4J170	DSEAGSSTPTTSTRS
	+	TKD_Mido_TKD	0	0.979522	NaN	0	1.72748	0.0199312	1.31302	2.71665					Q3TKT4_T1390_M1_1	1390	T	Q3TKT4	DSEAGSSTPTTSTRS	Smarca4	Transcription activator BRG1
	+	TKD_Mido_TKD	0	0.979597	NaN	0	1.72748	0.0199475	1.31302	2.71665					Q3TKT4-2_T1390_M1_1	1390	T	Q3TKT4	DSEAGSSTPTTSTRS	Smarca4	Transcription activator BRG1
+		JMD_Mido_JMD	1.22813	0.048322	-0.937335	-2.76775	0.134751	0.974619	-0.10123	-0.263976					A0A0R4J170_S1349_M1_1	1349	S	A0A0R4J170	KEVDYSDSLTEKQWL
+		JMD_Mido_JMD	1.22813	0.0483147	-0.937335	-2.76775	0.134751	0.974321	-0.10123	-0.263976					Q3TKT4_S1349_M1_1	1349	S	Q3TKT4	KEVDYSDSLTEKQWL	Smarca4	Transcription activator BRG1
+		JMD_Mido_JMD	1.22813	0.0483023	-0.937335	-2.76775	0.134751	0.97447	-0.10123	-0.263976					Q3TKT4-2_S1349_M1_1	1349	S	Q3TKT4	KEVDYSDSLTEKQWL	Smarca4	Transcription activator BRG1
			0	0.979671	NaN	0	0.857923	0.105772	-3.41711	-2.24014					A0A0R4J170_T1351_M1_1	1351	T	A0A0R4J170	VDYSDSLTEKQWLKT
			0	0.979746	NaN	0	0.857923	0.105748	-3.41711	-2.24014					Q3TKT4_T1351_M1_1	1351	T	Q3TKT4	VDYSDSLTEKQWLKA	Smarca4	Transcription activator BRG1
			0	0.979821	NaN	0	0.857923	0.105721	-3.41711	-2.24014					Q3TKT4-2_T1351_M1_1	1351	T	Q3TKT4	VDYSDSLTEKQWLKA	Smarca4	Transcription activator BRG1
			0	0.979895	NaN	0	0	0.976156	NaN	0					A0A0R4J170_S699_M2_1	699	S	A0A0R4J170	DPDSDDVSEVDARHI
			0	0.97997	NaN	0	0	0.976233	NaN	0					A0A0R4J170_S695_M2_1	695	S	A0A0R4J170	KKIPDPDSDDVSEVD
			0	0.980045	NaN	0	0	0.97631	NaN	0					Q3TKT4_S699_M2_1	699	S	Q3TKT4	DPDSDDVSEVDARHI	Smarca4	Transcription activator BRG1
			0	0.98012	NaN	0	0	0.976387	NaN	0					Q3TKT4_S695_M2_1	695	S	Q3TKT4	KKIPDPDSDDVSEVD	Smarca4	Transcription activator BRG1
			0	0.980194	NaN	0	0	0.974152	NaN	0					Q3TKT4-2_S699_M2_1	699	S	Q3TKT4	DPDSDDVSEVDARHI	Smarca4	Transcription activator BRG1
			0	0.980269	NaN	0	0	0.973998	NaN	0					Q3TKT4-2_S695_M2_1	695	S	Q3TKT4	KKIPDPDSDDVSEVD	Smarca4	Transcription activator BRG1
	+	TKD_Mido_TKD	0	0.980344	-2.25706	0	2.46603	0.00117333	-4.7764	-4.70295					A0A0R4J170_S1601_M2_1	1601	S	A0A0R4J170	PVVSDDDSEEEQEED
	+	TKD_Mido_TKD	0	0.980418	-2.25706	0	2.46603	0.00117058	-4.7764	-4.70295					A0A0R4J170_S1597_M2_1	1597	S	A0A0R4J170	SRAKPVVSDDDSEEE
	+	TKD_Mido_TKD	0	0.980493	-2.25706	0	2.46603	0.00117241	-4.7764	-4.70295					Q3TKT4_S1597_M2_1	1597	S	Q3TKT4	PVVSDDDSEEEQEED	Smarca4	Transcription activator BRG1
	+	TKD_Mido_TKD	0	0.980568	-2.25706	0	2.46603	0.00116875	-4.7764	-4.70295					Q3TKT4_S1593_M2_1	1593	S	Q3TKT4	SRAKPVVSDDDSEEE	Smarca4	Transcription activator BRG1
	+	TKD_Mido_TKD	0	0.980643	-2.25706	0	2.46603	0.0011715	-4.7764	-4.70295					Q3TKT4-2_S1598_M2_1	1598	S	Q3TKT4	PVVSDDDSEEEQEED	Smarca4	Transcription activator BRG1
	+	TKD_Mido_TKD	0	0.978926	-2.25706	0	2.46603	0.00116966	-4.7764	-4.70295					Q3TKT4-2_S1594_M2_1	1594	S	Q3TKT4	SRAKPVVSDDDSEEE	Smarca4	Transcription activator BRG1
+	+	JMD_Mido_JMD;TKD_Mido_TKD	2.04163	0.00668388	1.24258	2.9035	2.65937	0.00390892	1.26551	3.64221					A0A0R4J172_S7_M1_1	7	S	A0A0R4J172	_MEADAVSEAEAMAE
			0.0743069	1	0.0466738	0.143476	1.32422	0.122473	-0.3973	-1.52927					A0A0R4J175_S103_M1_1	103	S	A0A0R4J175	REKEHCDSEGEADAF
			0.0743069	1	0.0466738	0.143476	1.32422	0.122505	-0.3973	-1.52927					A0A1Y7VJ63_S18_M1_1	18	S	A0A1Y7VJ63	REKEHCDSEGEADAF
			0.0743069	1	0.0466738	0.143476	1.32422	0.122537	-0.3973	-1.52927					A0A1Y7VN62_S112_M1_1	112	S	A0A1Y7VN62	REKEHCDSEGEADAF
			0.0743069	1	0.0466738	0.143476	1.32422	0.122442	-0.3973	-1.52927					Q3UQU0_S103_M1_1	103	S	Q3UQU0	REKEHCDSEGEADAF
			0	0.978255	NaN	0	0	0.97162	-0.811689	0					A0A0R4J187_S518_M1_1	518	S	A0A0R4J187	AIKKRLGSLADEFKE
			0	0.978181	NaN	0	0	0.973921	-0.811689	0					A0A2R8VHZ9_S173_M1_1	173	S	A0A2R8VHZ9	AIKKRLGSLADEFKE
			0	0.978106	NaN	0	0	0.971697	-0.811689	0					P23475_S518_M1_1	518	S	P23475	AIKKRLGSLADEFKE
			0	0.976695	-0.50317	0	0	0.971773	-0.483655	0					A0A0R4J195_S163_M1_1	163	S	A0A0R4J195	EDDDYPGSYSPQDPS
			0	0.97662	NaN	0	0	0.97185	NaN	0					A0A0R4J195_S165_M1_1	165	S	A0A0R4J195	DDYPGSYSPQDPSAG
			NaN	1	0	NaN	0	0.971927	NaN	0					A0A0R4J195_S170_M1_1	170	S	A0A0R4J195	SYSPQDPSAGPLLTE
			0.322334	0.566563	0.429619	0.683173	0	0.972003	NaN	0					A0A0R4J195_S134_M1_1	134	S	A0A0R4J195	LSMEDSKSPPPKAEE
+	+	JMD_Mido_JMD;TKD_Mido_TKD	1.50839	0.0225911	-1.20815	-2.5686	2.31539	0.00606556	-1.36206	-6.98214					A0A0R4J196_S576_M2_1	576	S	A0A0R4J196	QRSASQSSLDKLDQE
			0	0.976546	NaN	0	0	0.97208	NaN	0					A0A0R4J196_S571_M2_1	571	S	A0A0R4J196	TEGSKQRSASQSSLD
+	+	JMD_Mido_JMD;TKD_Mido_TKD	1.50839	0.0225844	-1.20815	-2.5686	2.31539	0.00604844	-1.36206	-6.98214					E9PUD1_S581_M2_1	581	S	E9PUD1	QRSASQSSLDKLDQE	Spag9	C-Jun-amino-terminal kinase-interacting protein 4
			0	0.976472	NaN	0	0	0.972156	NaN	0					E9PUD1_S576_M2_1	576	S	E9PUD1	TEGSKQRSASQSSLD	Spag9	C-Jun-amino-terminal kinase-interacting protein 4
+	+	JMD_Mido_JMD;TKD_Mido_TKD	1.50839	0.0225979	-1.20815	-2.5686	2.31539	0.00604947	-1.36206	-6.98214					F6SH61_S569_M2_1	569	S	F6SH61	QRSASQSSLDKLDQE	Spag9	C-Jun-amino-terminal kinase-interacting protein 4
			0	0.976398	NaN	0	0	0.972233	NaN	0					F6SH61_S564_M2_1	564	S	F6SH61	TEGSKQRSASQSSLD	Spag9	C-Jun-amino-terminal kinase-interacting protein 4
+	+	JMD_Mido_JMD;TKD_Mido_TKD	1.50839	0.0225708	-1.20815	-2.5686	2.31539	0.00605051	-1.36206	-6.98214					F8WH31_S581_M2_1	581	S	F8WH31	QRSASQSSLDKLDQE	Spag9	C-Jun-amino-terminal kinase-interacting protein 4
			0	0.976324	NaN	0	0	0.97231	NaN	0					F8WH31_S576_M2_1	576	S	F8WH31	TEGSKQRSASQSSLD	Spag9	C-Jun-amino-terminal kinase-interacting protein 4
+	+	JMD_Mido_JMD;TKD_Mido_TKD	1.50839	0.0225573	-1.20815	-2.5686	2.31539	0.00604952	-1.36206	-6.98214					Q58A65_S733_M2_1	733	S	Q58A65	QRSASQSSLDKLDQE	Spag9	C-Jun-amino-terminal kinase-interacting protein 4
			0	0.976176	NaN	0	0	0.972386	NaN	0					Q58A65_S728_M2_1	728	S	Q58A65	TEGSKQRSASQSSLD	Spag9	C-Jun-amino-terminal kinase-interacting protein 4
+	+	JMD_Mido_JMD;TKD_Mido_TKD	1.50839	0.0225641	-1.20815	-2.5686	2.31539	0.00595147	-1.36206	-6.98214					Q58A65-2_S719_M2_1	719	S	Q58A65	QRSASQSSLDKLDQE	Spag9	C-Jun-amino-terminal kinase-interacting protein 4
			0	0.975657	NaN	0	0	0.972463	NaN	0					Q58A65-2_S714_M2_1	714	S	Q58A65	TEGSKQRSASQSSLD	Spag9	C-Jun-amino-terminal kinase-interacting protein 4
+	+	JMD_Mido_JMD;TKD_Mido_TKD	1.50839	0.0225776	-1.20815	-2.5686	2.31539	0.00595448	-1.36206	-6.98214					Q58A65-3_S580_M2_1	580	S	Q58A65	QRSASQSSLDKLDQE	Spag9	C-Jun-amino-terminal kinase-interacting protein 4
			0	0.976101	NaN	0	0	0.972539	NaN	0					Q58A65-3_S575_M2_1	575	S	Q58A65	TEGSKQRSASQSSLD	Spag9	C-Jun-amino-terminal kinase-interacting protein 4
+	+	JMD_Mido_JMD;TKD_Mido_TKD	1.50839	0.0225506	-1.20815	-2.5686	2.31539	0.00595547	-1.36206	-6.98214					Q58A65-4_S576_M2_1	576	S	Q58A65	QRSASQSSLDKLDQE	Spag9	C-Jun-amino-terminal kinase-interacting protein 4
			0	0.976027	NaN	0	0	0.972616	NaN	0					Q58A65-4_S571_M2_1	571	S	Q58A65	TEGSKQRSASQSSLD	Spag9	C-Jun-amino-terminal kinase-interacting protein 4
+	+	JMD_Mido_JMD;TKD_Mido_TKD	1.50839	0.0225438	-1.20815	-2.5686	2.31539	0.00595848	-1.36206	-6.98214					Q58A65-5_S719_M2_1	719	S	Q58A65	QRSASQSSLDKLDQE	Spag9	C-Jun-amino-terminal kinase-interacting protein 4
			0	0.975953	NaN	0	0	0.972693	NaN	0					Q58A65-5_S714_M2_1	714	S	Q58A65	TEGSKQRSASQSSLD	Spag9	C-Jun-amino-terminal kinase-interacting protein 4
+	+	JMD_Mido_JMD;TKD_Mido_TKD	1.50839	0.0225371	-1.20815	-2.5686	2.31539	0.0059615	-1.36206	-6.98214					Q58A65-6_S554_M2_1	554	S	Q58A65	QRSASQSSLDKLDQE	Spag9	C-Jun-amino-terminal kinase-interacting protein 4
			0	0.975879	NaN	0	0	0.972769	NaN	0					Q58A65-6_S549_M2_1	549	S	Q58A65	TEGSKQRSASQSSLD	Spag9	C-Jun-amino-terminal kinase-interacting protein 4
+		JMD_Mido_JMD	1.45571	0.0226651	-1.35067	-2.88541	0	0.972846	NaN	0					A0A0R4J196_S573_M2_1	573	S	A0A0R4J196	GSKQRSASQSSLDKL
+		JMD_Mido_JMD	1.45571	0.0226718	-1.35067	-2.88541	0	0.972923	NaN	0					E9PUD1_S578_M2_1	578	S	E9PUD1	GSKQRSASQSSLDKL	Spag9	C-Jun-amino-terminal kinase-interacting protein 4
+		JMD_Mido_JMD	1.45571	0.0226852	-1.35067	-2.88541	0	0.973	NaN	0					F6SH61_S566_M2_1	566	S	F6SH61	GSKQRSASQSSLDKL	Spag9	C-Jun-amino-terminal kinase-interacting protein 4
+		JMD_Mido_JMD	1.45571	0.0227053	-1.35067	-2.88541	0	0.973076	NaN	0					F8WH31_S578_M2_1	578	S	F8WH31	GSKQRSASQSSLDKL	Spag9	C-Jun-amino-terminal kinase-interacting protein 4
+		JMD_Mido_JMD	1.45571	0.0227255	-1.35067	-2.88541	0	0.973153	NaN	0					Q58A65_S730_M2_1	730	S	Q58A65	GSKQRSASQSSLDKL	Spag9	C-Jun-amino-terminal kinase-interacting protein 4
+		JMD_Mido_JMD	1.45571	0.0226785	-1.35067	-2.88541	0	0.97323	NaN	0					Q58A65-2_S716_M2_1	716	S	Q58A65	GSKQRSASQSSLDKL	Spag9	C-Jun-amino-terminal kinase-interacting protein 4
+		JMD_Mido_JMD	1.45571	0.0227188	-1.35067	-2.88541	0	0.973307	NaN	0					Q58A65-3_S577_M2_1	577	S	Q58A65	GSKQRSASQSSLDKL	Spag9	C-Jun-amino-terminal kinase-interacting protein 4
+		JMD_Mido_JMD	1.45571	0.0226919	-1.35067	-2.88541	0	0.973383	NaN	0					Q58A65-4_S573_M2_1	573	S	Q58A65	GSKQRSASQSSLDKL	Spag9	C-Jun-amino-terminal kinase-interacting protein 4
+		JMD_Mido_JMD	1.45571	0.022712	-1.35067	-2.88541	0	0.97346	NaN	0					Q58A65-5_S716_M2_1	716	S	Q58A65	GSKQRSASQSSLDKL	Spag9	C-Jun-amino-terminal kinase-interacting protein 4
+		JMD_Mido_JMD	1.45571	0.0226986	-1.35067	-2.88541	0	0.973537	NaN	0					Q58A65-6_S551_M2_1	551	S	Q58A65	GSKQRSASQSSLDKL	Spag9	C-Jun-amino-terminal kinase-interacting protein 4
	+	TKD_Mido_TKD	0.992578	0.117413	-0.505654	-1.39729	1.96691	0.0269161	-0.746521	-2.44841					A0A0R4J1A7_S127_M1_1	127	S	A0A0R4J1A7	RHLMDVGSDDDDTKS
	+	TKD_Mido_TKD	0.992578	0.117387	-0.505654	-1.39729	1.96691	0.0269265	-0.746521	-2.44841					Q62431_S127_M1_1	127	S	Q62431	RHLMDVGSDDDDTKS	Arid3a	AT-rich interactive domain-containing protein 3A
			0	0.975805	-2.04648	0	0	0.973614	NaN	0					A0A0R4J1A7_S82_M2_1	82	S	A0A0R4J1A7	HPSSPGGSEDGPPIS
			0	0.975731	-0.938101	0	NaN	1	0	NaN					A0A0R4J1A7_S78_M2_1	78	S	A0A0R4J1A7	AGLGHPSSPGGSEDG
			0	0.976769	-2.04648	0	0	0.973691	NaN	0					Q62431_S82_M2_1	82	S	Q62431	HPSSPGGSEDGPPIS	Arid3a	AT-rich interactive domain-containing protein 3A
			0	0.97625	-0.938101	0	NaN	1	0	NaN					Q62431_S78_M2_1	78	S	Q62431	AGLGHPSSPGGSEDG	Arid3a	AT-rich interactive domain-containing protein 3A
			0	0.976843	0.220653	0	0	0.973768	NaN	0					A0A0R4J1A7_S82_M1_1	82	S	A0A0R4J1A7	HPSSPGGSEDGPPIS
			0	0.977586	0.220653	0	0	0.973844	NaN	0					Q62431_S82_M1_1	82	S	Q62431	HPSSPGGSEDGPPIS	Arid3a	AT-rich interactive domain-containing protein 3A
			0	0.978032	NaN	0	0	0.976465	NaN	0					A0A0R4J1A7_S89_M2_1	89	S	A0A0R4J1A7	SEDGPPISGDEDTAR
			0	0.977958	NaN	0	0	0.976542	NaN	0					Q62431_S89_M2_1	89	S	Q62431	SEDGPPISGDEDTAR	Arid3a	AT-rich interactive domain-containing protein 3A
			0	0.977883	NaN	0	0	0.976619	NaN	0					A0A0R4J1A7_S89_M1_1	89	S	A0A0R4J1A7	SEDGPPISGDEDTAR
			0	0.977809	NaN	0	0	0.976697	NaN	0					Q62431_S89_M1_1	89	S	Q62431	SEDGPPISGDEDTAR	Arid3a	AT-rich interactive domain-containing protein 3A
			NaN	1	0	NaN	0	0.979332	NaN	0					A0A0R4J1A7_S89_M3_1	89	S	A0A0R4J1A7	SEDGPPISGDEDTAR
			NaN	1	0	NaN	0	0.97941	NaN	0					A0A0R4J1A7_S82_M3_1	82	S	A0A0R4J1A7	HPSSPGGSEDGPPIS
			NaN	1	0	NaN	0	0.979488	NaN	0					A0A0R4J1A7_S78_M3_1	78	S	A0A0R4J1A7	AGLGHPSSPGGSEDG
			NaN	1	0	NaN	0	0.979566	NaN	0					Q62431_S89_M3_1	89	S	Q62431	SEDGPPISGDEDTAR	Arid3a	AT-rich interactive domain-containing protein 3A
			NaN	1	0	NaN	0	0.979643	NaN	0					Q62431_S82_M3_1	82	S	Q62431	HPSSPGGSEDGPPIS	Arid3a	AT-rich interactive domain-containing protein 3A
			NaN	1	0	NaN	0	0.979721	NaN	0					Q62431_S78_M3_1	78	S	Q62431	AGLGHPSSPGGSEDG	Arid3a	AT-rich interactive domain-containing protein 3A
			0.999203	0.106226	0.55906	1.4804	0.1388	0.952893	-0.125952	-0.284					A0A0R4J1F2_S30_M1_1	30	S	A0A0R4J1F2	AESPTSRSCQEGRPG
			0.999203	0.106249	0.55906	1.4804	0.1388	0.952599	-0.125952	-0.284					Q3U4P5_S30_M1_1	30	S	Q3U4P5	AESPTSRSCQEGRPG	Psen2	Presenilin
			0.999203	0.106179	0.55906	1.4804	0.1388	0.952746	-0.125952	-0.284					Q61144_S30_M1_1	30	S	Q61144	AESPTSRSCQEGRPG
			0.999203	0.106202	0.55906	1.4804	0.1388	0.95304	-0.125952	-0.284					Q61144-2_S30_M1_1	30	S	Q61144	AESPTSRSCQEGRPG
			NaN	1	0	NaN	0	0.979799	NaN	0					A0A0R4J1F2_S73_M1_1	73	S	A0A0R4J1F2	SGAPGRPSGLEEELT
			NaN	1	0	NaN	0	0.979877	NaN	0					Q3U4P5_S73_M1_1	73	S	Q3U4P5	SGAPGRPSGLEEELT	Psen2	Presenilin
			NaN	1	0	NaN	0	0.979955	NaN	0					Q61144_S73_M1_1	73	S	Q61144	SGAPGRPSGLEEELT
			NaN	1	0	NaN	0	0.980032	NaN	0					Q61144-2_S73_M1_1	73	S	Q61144	SGAPGRPSGLEEELT
			0	0.977734	NaN	0	0	0.98011	NaN	0					A0A0R4J1F2_S66_M1_1	66	S	A0A0R4J1F2	DPDRYACSGAPGRPS
			0	0.97766	NaN	0	0	0.980188	NaN	0					Q3U4P5_S66_M1_1	66	S	Q3U4P5	DPDRYACSGAPGRPS	Psen2	Presenilin
			0	0.977511	NaN	0	0	0.980266	NaN	0					Q61144_S66_M1_1	66	S	Q61144	DPDRYACSGAPGRPS
			0	0.976991	NaN	0	0	0.979255	NaN	0					Q61144-2_S66_M1_1	66	S	Q61144	DPDRYACSGAPGRPS
			0	0.977437	NaN	0	NaN	1	0	NaN					A0A0R4J1F2_S52_M1_1	52	S	A0A0R4J1F2	AQWRTQESEEDCEED
			0	0.977363	NaN	0	NaN	1	0	NaN					Q3U4P5_S52_M1_1	52	S	Q3U4P5	AQWRTQESEEDCEED	Psen2	Presenilin
			0	0.977289	NaN	0	NaN	1	0	NaN					Q61144_S52_M1_1	52	S	Q61144	AQWRTQESEEDCEED
			0	0.977214	NaN	0	NaN	1	0	NaN					Q61144-2_S52_M1_1	52	S	Q61144	AQWRTQESEEDCEED
			0	0.97714	NaN	0	0	0.980344	NaN	0					A0A0R4J1F2_S25_M2_1	25	S	A0A0R4J1F2	TSLMSAESPTSRSCQ
			0	0.977066	NaN	0	0	0.9805	NaN	0					A0A0R4J1F2_S22_M2_1	22	S	A0A0R4J1F2	DERTSLMSAESPTSR
			0	0.975583	NaN	0	0	0.980578	NaN	0					Q3U4P5_S25_M2_1	25	S	Q3U4P5	TSLMSAESPTSRSCQ	Psen2	Presenilin
			0	0.970355	NaN	0	0	0.980656	NaN	0					Q3U4P5_S22_M2_1	22	S	Q3U4P5	DERTSLMSAESPTSR	Psen2	Presenilin
			0	0.970282	NaN	0	0	0.980733	NaN	0					Q61144_S25_M2_1	25	S	Q61144	TSLMSAESPTSRSCQ
			0	0.970209	NaN	0	0	0.980811	NaN	0					Q61144_S22_M2_1	22	S	Q61144	DERTSLMSAESPTSR
			0	0.963664	NaN	0	0	0.980889	NaN	0					Q61144-2_S25_M2_1	25	S	Q61144	TSLMSAESPTSRSCQ
			0	0.963592	NaN	0	0	0.980967	NaN	0					Q61144-2_S22_M2_1	22	S	Q61144	DERTSLMSAESPTSR
			0	0.96352	NaN	0	NaN	1	0	NaN					A0A0R4J1F2_S9_M1_1	9	S	A0A0R4J1F2	LAFMASDSEEEVCDE
			0	0.963448	NaN	0	NaN	1	0	NaN					Q3U4P5_S9_M1_1	9	S	Q3U4P5	LAFMASDSEEEVCDE	Psen2	Presenilin
			0	0.963375	NaN	0	NaN	1	0	NaN					Q61144_S9_M1_1	9	S	Q61144	LAFMASDSEEEVCDE
			0	0.963303	NaN	0	NaN	1	0	NaN					Q61144-2_S9_M1_1	9	S	Q61144	LAFMASDSEEEVCDE
			0	0.963159	NaN	0	NaN	1	0	NaN					A0A0R4J1F4_S819_M1_1	819	S	A0A0R4J1F4	SLKLASDSDAESDSR
			0	0.962654	NaN	0	NaN	1	0	NaN					A2AGQ2_S800_M1_1	800	S	A2AGQ2	SLKLASDSDAESDSR	Madd
			0	0.963087	NaN	0	NaN	1	0	NaN					A2AGQ3_S776_M1_1	776	S	A2AGQ3	SLKLASDSDAESDSR	Madd
			0	0.963015	NaN	0	NaN	1	0	NaN					A2AGQ4_S819_M1_1	819	S	A2AGQ4	SLKLASDSDAESDSR	Madd
			0	0.962942	NaN	0	NaN	1	0	NaN					A2AGQ5_S819_M1_1	819	S	A2AGQ5	SLKLASDSDAESDSR	Madd
			0	0.96287	NaN	0	NaN	1	0	NaN					A2AGQ6_S819_M1_1	819	S	A2AGQ6	SLKLASDSDAESDSR	Madd
			0	0.962798	NaN	0	NaN	1	0	NaN					A2AGQ7_S819_M1_1	819	S	A2AGQ7	SLKLASDSDAESDSR	Madd
			0	0.962726	NaN	0	NaN	1	0	NaN					A2AGQ8_S776_M1_1	776	S	A2AGQ8	SLKLASDSDAESDSR	Madd
			0	0.963736	NaN	0	NaN	1	0	NaN					A2AGQ9_S800_M1_1	800	S	A2AGQ9	SLKLASDSDAESDSR	Madd
			0	0.963231	NaN	0	NaN	1	0	NaN					A2AGR0_S819_M1_1	819	S	A2AGR0	SLKLASDSDAESDSR	Madd
			0	0.963809	NaN	0	NaN	1	0	NaN					A2AGR1_S776_M1_1	776	S	A2AGR1	SLKLASDSDAESDSR	Madd
			0	0.964532	NaN	0	NaN	1	0	NaN					A6PWP8_S819_M1_1	819	S	A6PWP8	SLKLASDSDAESDSR	Madd
			0	0.964966	NaN	0	NaN	1	0	NaN					E9QN47_S819_M1_1	819	S	E9QN47	SLKLASDSDAESDSR	Madd
			0	0.964894	NaN	0	NaN	1	0	NaN					Q80U28_S819_M1_1	819	S	Q80U28	SLKLASDSDAESDSR
			0	0.964821	NaN	0	NaN	1	0	NaN					Q80U28-10_S794_M1_1	794	S	Q80U28	SLKLASDSDAESDSR
			0	0.964749	NaN	0	NaN	1	0	NaN					Q80U28-11_S800_M1_1	800	S	Q80U28	SLKLASDSDAESDSR
			0	0.964676	NaN	0	NaN	1	0	NaN					Q80U28-12_S794_M1_1	794	S	Q80U28	SLKLASDSDAESDSR
			0	0.964604	NaN	0	NaN	1	0	NaN					Q80U28-13_S819_M1_1	819	S	Q80U28	SLKLASDSDAESDSR
			0	0.964459	NaN	0	NaN	1	0	NaN					Q80U28-14_S819_M1_1	819	S	Q80U28	SLKLASDSDAESDSR
			0	0.963953	NaN	0	NaN	1	0	NaN					Q80U28-15_S819_M1_1	819	S	Q80U28	SLKLASDSDAESDSR
			0	0.964387	NaN	0	NaN	1	0	NaN					Q80U28-2_S819_M1_1	819	S	Q80U28	SLKLASDSDAESDSR
			0	0.964315	NaN	0	NaN	1	0	NaN					Q80U28-3_S819_M1_1	819	S	Q80U28	SLKLASDSDAESDSR
			0	0.964242	NaN	0	NaN	1	0	NaN					Q80U28-4_S819_M1_1	819	S	Q80U28	SLKLASDSDAESDSR
			0	0.96417	NaN	0	NaN	1	0	NaN					Q80U28-5_S794_M1_1	794	S	Q80U28	SLKLASDSDAESDSR
			0	0.964098	NaN	0	NaN	1	0	NaN					Q80U28-6_S794_M1_1	794	S	Q80U28	SLKLASDSDAESDSR
			0	0.964025	NaN	0	NaN	1	0	NaN					Q80U28-7_S800_M1_1	800	S	Q80U28	SLKLASDSDAESDSR
			0	0.963881	NaN	0	NaN	1	0	NaN					Q80U28-8_S819_M1_1	819	S	Q80U28	SLKLASDSDAESDSR
			0	0.96251	NaN	0	NaN	1	0	NaN					Q80U28-9_S794_M1_1	794	S	Q80U28	SLKLASDSDAESDSR
			0.248376	0.747044	0.218956	0.476876	0.489919	0.409399	0.391839	0.843625					A0A0R4J1F8_S784_M1_1	784	S	A0A0R4J1F8	AELAETQSEEEKEED
			0.248376	0.746921	0.218956	0.476876	0.489919	0.409241	0.391839	0.843625					A0A2K6EDP7_S821_M1_1	821	S	A0A2K6EDP7	AELAETQSEEEKEED
			0.248376	0.746674	0.218956	0.476876	0.489919	0.40932	0.391839	0.843625					P59328_S821_M1_1	821	S	P59328	AELAETQSEEEKEED	Wdhd1	WD repeat and HMG-box DNA-binding protein 1
			0.248376	0.746797	0.218956	0.476876	0.489919	0.409478	0.391839	0.843625					P59328-3_S784_M1_1	784	S	P59328	AELAETQSEEEKEED	Wdhd1	WD repeat and HMG-box DNA-binding protein 1
			0.416758	0.523566	-0.266877	-0.703791	0.483455	0.44479	-0.313394	-0.793995					A0A0R4J1F8_S784_M2_1	784	S	A0A0R4J1F8	AELAETQSEEEKEED
			0.416758	0.524027	-0.266877	-0.703791	0.483455	0.444706	-0.313394	-0.793995					A0A0R4J1F8_T782_M2_1	782	T	A0A0R4J1F8	KAAELAETQSEEEKE
			0.416758	0.524211	-0.266877	-0.703791	0.483455	0.444623	-0.313394	-0.793995					A0A2K6EDP7_S821_M2_1	821	S	A0A2K6EDP7	AELAETQSEEEKEED
			0.416758	0.52375	-0.266877	-0.703791	0.483455	0.445041	-0.313394	-0.793995					A0A2K6EDP7_T819_M2_1	819	T	A0A2K6EDP7	KAAELAETQSEEEKE
			0.416758	0.523658	-0.266877	-0.703791	0.483455	0.444873	-0.313394	-0.793995					P59328_S821_M2_1	821	S	P59328	AELAETQSEEEKEED	Wdhd1	WD repeat and HMG-box DNA-binding protein 1
			0.416758	0.524119	-0.266877	-0.703791	0.483455	0.445208	-0.313394	-0.793995					P59328_T819_M2_1	819	T	P59328	KAAELAETQSEEEKE	Wdhd1	WD repeat and HMG-box DNA-binding protein 1
			0.416758	0.523934	-0.266877	-0.703791	0.483455	0.444957	-0.313394	-0.793995					P59328-3_S784_M2_1	784	S	P59328	AELAETQSEEEKEED	Wdhd1	WD repeat and HMG-box DNA-binding protein 1
			0.416758	0.523842	-0.266877	-0.703791	0.483455	0.445124	-0.313394	-0.793995					P59328-3_T782_M2_1	782	T	P59328	KAAELAETQSEEEKE	Wdhd1	WD repeat and HMG-box DNA-binding protein 1
			0	0.961287	NaN	0	NaN	1	0	NaN					A0A0R4J1F8_T782_M1_1	782	T	A0A0R4J1F8	KAAELAETQSEEEKE
			0	0.962438	NaN	0	NaN	1	0	NaN					A0A2K6EDP7_T819_M1_1	819	T	A0A2K6EDP7	KAAELAETQSEEEKE
			0	0.961071	NaN	0	NaN	1	0	NaN					P59328_T819_M1_1	819	T	P59328	KAAELAETQSEEEKE	Wdhd1	WD repeat and HMG-box DNA-binding protein 1
			0	0.960999	NaN	0	NaN	1	0	NaN					P59328-3_T782_M1_1	782	T	P59328	KAAELAETQSEEEKE	Wdhd1	WD repeat and HMG-box DNA-binding protein 1
+	+	JMD_Mido_JMD;TKD_Mido_TKD	1.9762	0.00553571	-1.6155	-3.19129	2.15404	0.0181487	-0.772362	-2.6409					A0A0R4J1F8_S351_M1_1	351	S	A0A0R4J1F8	TMLKADLSHKEEGDD
+	+	JMD_Mido_JMD;TKD_Mido_TKD	1.9762	0.00553796	-1.6155	-3.19129	2.15404	0.0181563	-0.772362	-2.6409					A0A2K6EDP7_S388_M1_1	388	S	A0A2K6EDP7	TMLKADLSHKEEGDD
+	+	JMD_Mido_JMD;TKD_Mido_TKD	1.9762	0.00553347	-1.6155	-3.19129	2.15404	0.0181336	-0.772362	-2.6409					P59328_S388_M1_1	388	S	P59328	TMLKADLSHKEEGDD	Wdhd1	WD repeat and HMG-box DNA-binding protein 1
+	+	JMD_Mido_JMD;TKD_Mido_TKD	1.9762	0.00553122	-1.6155	-3.19129	2.15404	0.0181411	-0.772362	-2.6409					P59328-3_S351_M1_1	351	S	P59328	TMLKADLSHKEEGDD	Wdhd1	WD repeat and HMG-box DNA-binding protein 1
+		JMD_Mido_JMD	3.291	0.000973503	-1.55295	-6.17278	0	0.981045	-1.3118	0					A0A0R4J1G9_S17_M1_1	17	S	A0A0R4J1G9	ISRRLVDSDGSLAEV
+		JMD_Mido_JMD	3.291	0.000972549	-1.55295	-6.17278	0	0.981123	-1.3118	0					D3YTP0_S17_M1_1	17	S	D3YTP0	ISRRLVDSDGSLAEV	Steap3
+		JMD_Mido_JMD	3.291	0.000971596	-1.55295	-6.17278	0	0.981201	-1.3118	0					Q8CI59_S17_M1_1	17	S	Q8CI59	ISRRLVDSDGSLAEV
			0	0.960927	-0.968756	0	0	0.981279	NaN	0					A0A0R4J1G9_S20_M1_1	20	S	A0A0R4J1G9	RLVDSDGSLAEVPKE
			0	0.960856	-0.968756	0	0	0.981358	NaN	0					D3YTP0_S20_M1_1	20	S	D3YTP0	RLVDSDGSLAEVPKE	Steap3
			0	0.960784	-0.968756	0	0	0.981436	NaN	0					Q8CI59_S20_M1_1	20	S	Q8CI59	RLVDSDGSLAEVPKE
+	+	JMD_Mido_JMD;TKD_Mido_TKD	2.28612	0.00167926	-4.14311	-4.89023	4.40048	0	-3.42603	-8.14161					A0A0R4J1G9_S20_M2_1	20	S	A0A0R4J1G9	RLVDSDGSLAEVPKE
+	+	JMD_Mido_JMD;TKD_Mido_TKD	2.28612	0.0016803	-4.14311	-4.89023	4.40048	0	-3.42603	-8.14161					A0A0R4J1G9_S17_M2_1	17	S	A0A0R4J1G9	ISRRLVDSDGSLAEV
+	+	JMD_Mido_JMD;TKD_Mido_TKD	2.28612	0.00168343	-4.14311	-4.89023	4.40048	0	-3.42603	-8.14161					D3YTP0_S20_M2_1	20	S	D3YTP0	RLVDSDGSLAEVPKE	Steap3
+	+	JMD_Mido_JMD;TKD_Mido_TKD	2.28612	0.00168447	-4.14311	-4.89023	4.40048	0	-3.42603	-8.14161					D3YTP0_S17_M2_1	17	S	D3YTP0	ISRRLVDSDGSLAEV	Steap3
+	+	JMD_Mido_JMD;TKD_Mido_TKD	2.28612	0.00168134	-4.14311	-4.89023	4.40048	0	-3.42603	-8.14161					Q8CI59_S20_M2_1	20	S	Q8CI59	RLVDSDGSLAEVPKE
+	+	JMD_Mido_JMD;TKD_Mido_TKD	2.28612	0.00168238	-4.14311	-4.89023	4.40048	0	-3.42603	-8.14161					Q8CI59_S17_M2_1	17	S	Q8CI59	ISRRLVDSDGSLAEV
+		JMD_Mido_JMD	1.17211	0.0565049	-0.902126	-1.95312	0.889933	0.169011	-0.571446	-1.37885					A0A0R4J1G9_S2_M1_1	2	S	A0A0R4J1G9	______MSGEMDKPL
+		JMD_Mido_JMD	1.17211	0.0565191	-0.902126	-1.95312	0.889933	0.169052	-0.571446	-1.37885					D3YTP0_S2_M1_1	2	S	D3YTP0	______MSGEMDKPL	Steap3
+		JMD_Mido_JMD	1.17211	0.0564907	-0.902126	-1.95312	0.889933	0.169092	-0.571446	-1.37885					Q8CI59_S2_M1_1	2	S	Q8CI59	______MSGEMDKPL
			0.123956	1	-0.0866072	-0.239621	0.91815	0.226639	0.336198	1.20076					A0A0R4J1H6_S60_M1_1	60	S	A0A0R4J1H6	RGFKEEGSPDRSSQV
			0.123956	1	-0.0866072	-0.239621	0.91815	0.226689	0.336198	1.20076					E9QP99_S60_M1_1	60	S	E9QP99	RGFKEEGSPDRSSQV	Golga3
			0.123956	1	-0.0866072	-0.239621	0.91815	0.226739	0.336198	1.20076					P55937_S60_M1_1	60	S	P55937	RGFKEEGSPDRSSQV
			0.123956	1	-0.0866072	-0.239621	0.91815	0.226789	0.336198	1.20076					P55937-1_S60_M1_1	60	S	P55937	RGFKEEGSPDRSSQV
			0.146771	0.979745	0.111305	0.28628	0.81455	0.166375	0.796196	1.35612					A0A0R4J1I0_S169_M1_1	169	S	A0A0R4J1I0	EEGRGAVSEGEPDTG
			0.146771	0.979898	0.111305	0.28628	0.81455	0.166414	0.796196	1.35612	Nucleus	Cytoplasm			Q8C796_S213_M1_1	213	S	Q8C796	EEGRGAVSEGEPDTG	Rcor2	REST corepressor 2
+		JMD_Mido_JMD	3.623	0.00109409	-2.64098	-6.00683	0	0.980422	-1.47778	0					A0A0R4J1I0_S158_M1_1	158	S	A0A0R4J1I0	GRKDKEDSDELEEGR
+		JMD_Mido_JMD	3.623	0.0010917	-2.64098	-6.00683	0	0.979177	-1.47778	0	Nucleus	Cytoplasm			Q8C796_S202_M1_1	202	S	Q8C796	GRKDKEDSDELEEGR	Rcor2	REST corepressor 2
			0.0415047	1	0.0290353	0.0846072	0.111378	1	-0.0859089	-0.222739					A0A0R4J1I6_T1800_M2_1	1800	T	A0A0R4J1I6	LASPLALTPRASPQH
			0.0415047	1	0.0290353	0.0846072	0.111378	1	-0.0859089	-0.222739					A0A0R4J1I6_S1795_M2_1	1795	S	A0A0R4J1I6	CAPRELASPLALTPR
			0.0415047	1	0.0290353	0.0846072	0.111378	1	-0.0859089	-0.222739					Q9QY81_T1844_M2_1	1844	T	Q9QY81	LASPLALTPRASPQH	Nup210	Nuclear pore membrane glycoprotein 210
			0.0415047	1	0.0290353	0.0846072	0.111378	1	-0.0859089	-0.222739					Q9QY81_S1839_M2_1	1839	S	Q9QY81	CAPRELASPLALTPR	Nup210	Nuclear pore membrane glycoprotein 210
			0	0.960712	0.7593	0	0	0.979099	1.06388	0					A0A0R4J1I6_T1800_M1_1	1800	T	A0A0R4J1I6	LASPLALTPRASPQH
			0	0.960568	0.7593	0	0	0.979022	1.06388	0					Q9QY81_T1844_M1_1	1844	T	Q9QY81	LASPLALTPRASPQH	Nup210	Nuclear pore membrane glycoprotein 210
			0	0.960066	NaN	0	0	0.976774	1.59356	0					A0A0R4J1I6_S1795_M1_1	1795	S	A0A0R4J1I6	CAPRELASPLALTPR
			0	0.960497	NaN	0	0	0.976851	1.59356	0					Q9QY81_S1839_M1_1	1839	S	Q9QY81	CAPRELASPLALTPR	Nup210	Nuclear pore membrane glycoprotein 210
			0	0.960425	NaN	0	0	0.976929	NaN	0					A0A0R4J1I6_S1815_M3_1	1815	S	A0A0R4J1I6	SPHYLASSPAAFNTL
			0	0.960353	NaN	0	0	0.977006	NaN	0					A0A0R4J1I6_S1814_M3_1	1814	S	A0A0R4J1I6	HSPHYLASSPAAFNT
			0	0.960281	NaN	0	0	0.977083	NaN	0					A0A0R4J1I6_S1808_M3_1	1808	S	A0A0R4J1I6	PRASPQHSPHYLASS
			0	0.96021	NaN	0	0	0.977161	NaN	0					Q9QY81_S1859_M3_1	1859	S	Q9QY81	SPHYLASSPAAFNTL	Nup210	Nuclear pore membrane glycoprotein 210
			0	0.960138	NaN	0	0	0.977238	NaN	0					Q9QY81_S1858_M3_1	1858	S	Q9QY81	HSPHYLASSPAAFNT	Nup210	Nuclear pore membrane glycoprotein 210
			0	0.961143	NaN	0	0	0.977315	NaN	0					Q9QY81_S1852_M3_1	1852	S	Q9QY81	PRASPQHSPHYLASS	Nup210	Nuclear pore membrane glycoprotein 210
			0	0.96064	NaN	0	NaN	1	0	NaN					A0A0R4J1K1_S321_M1_1	321	S	A0A0R4J1K1	SSNHSARSPFEGAVT
			0	0.961215	NaN	0	NaN	1	0	NaN	Cytoplasm	Organelles			E9QA19_S324_M1_1	324	S	E9QA19	SSNHSARSPFEGAVT	Cnot4	CCR4-NOT transcription complex subunit 4
			0	0.961934	NaN	0	NaN	1	0	NaN					Q05BG1_S321_M1_1	321	S	Q05BG1	SSNHSARSPFEGAVT
			0	0.962366	NaN	0	NaN	1	0	NaN	Cytoplasm	Organelles			Q8BT14_S324_M1_1	324	S	Q8BT14	SSNHSARSPFEGAVT	Cnot4	CCR4-NOT transcription complex subunit 4
			0	0.962294	NaN	0	NaN	1	0	NaN	Cytoplasm	Organelles			Q8BT14-2_S321_M1_1	321	S	Q8BT14	SSNHSARSPFEGAVT	Cnot4	CCR4-NOT transcription complex subunit 4
			0	0.962222	NaN	0	NaN	1	0	NaN	Cytoplasm	Organelles			Q8BT14-3_S324_M1_1	324	S	Q8BT14	SSNHSARSPFEGAVT	Cnot4	CCR4-NOT transcription complex subunit 4
+	+	JMD_Mido_JMD;TKD_Mido_TKD	4.2532	0.000956971	1.24724	5.57003	1.80448	0.023502	0.956878	2.4737					A0A0R4J1L0_S757_M1_1	757	S	A0A0R4J1L0	TRPRVELSPAPSGEE
+	+	JMD_Mido_JMD;TKD_Mido_TKD	4.2532	0.000942373	1.24724	5.57003	1.80448	0.0234745	0.956878	2.4737					A0A5F8MPC4_S789_M1_1	789	S	A0A5F8MPC4	TRPRVELSPAPSGEE
+	+	JMD_Mido_JMD;TKD_Mido_TKD	4.2532	0.000958621	1.24724	5.57003	1.80448	0.0234653	0.956878	2.4737					A0A5F8MPM0_S789_M1_1	789	S	A0A5F8MPM0	TRPRVELSPAPSGEE
+	+	JMD_Mido_JMD;TKD_Mido_TKD	4.2532	0.000953688	1.24724	5.57003	1.80448	0.0234562	0.956878	2.4737					A0A5F8MQ87_S796_M1_1	796	S	A0A5F8MQ87	TRPRVELSPAPSGEE
+	+	JMD_Mido_JMD;TKD_Mido_TKD	4.2532	0.000952055	1.24724	5.57003	1.80448	0.0234836	0.956878	2.4737					D3Z3U5_S757_M1_1	757	S	D3Z3U5	TRPRVELSPAPSGEE	Tnk2
+	+	JMD_Mido_JMD;TKD_Mido_TKD	4.2532	0.000943973	1.24724	5.57003	1.80448	0.0235295	0.956878	2.4737					D3Z3U6_S757_M1_1	757	S	D3Z3U6	TRPRVELSPAPSGEE	Tnk2
+	+	JMD_Mido_JMD;TKD_Mido_TKD	4.2532	0.000955326	1.24724	5.57003	1.80448	0.023447	0.956878	2.4737					D3Z3U7_S267_M1_1	267	S	D3Z3U7	TRPRVELSPAPSGEE	Tnk2
+	+	JMD_Mido_JMD;TKD_Mido_TKD	4.2532	0.000945578	1.24724	5.57003	1.80448	0.0235203	0.956878	2.4737					G3X9X7_S772_M1_1	772	S	G3X9X7	TRPRVELSPAPSGEE	Tnk2
+	+	JMD_Mido_JMD;TKD_Mido_TKD	4.2532	0.000947189	1.24724	5.57003	1.80448	0.0235111	0.956878	2.4737					O54967_S772_M1_1	772	S	O54967	TRPRVELSPAPSGEE
+	+	JMD_Mido_JMD;TKD_Mido_TKD	4.2532	0.000948805	1.24724	5.57003	1.80448	0.0234928	0.956878	2.4737					O54967-2_S757_M1_1	757	S	O54967	TRPRVELSPAPSGEE
[truncated: 15,553 more rows]
