# Supplementary material for: Organelle proteomics reveals novel metabolic vulnerabilities in FLT3-ITD cells
Source: Leukemia. 2026 Jun 9;40(8):1657–67. doi: 10.1038/s41375-026-03000-6 (PMC13421297; doi:10.1038/s41375-026-03000-6)
Supplement: Supplementary file 10 — Table S8 [file 41375_2026_3000_MOESM10_ESM.xlsx]

## Sheet: Foglio1
Identified mitochindrial proteins annotated in the Mitocarta database
Protein scaled intensity (0-1) Label free quantification																								Protein IDs
JMD_F1	JMD_F2	JMD_F3	JMD_F4	JMD_F5	JMD_F6	JMD_Mido_F1	JMD_Mido_F2	JMD_Mido_F3	JMD_Mido_F4	JMD_Mido_F5	JMD_Mido_F6	TKD_F1	TKD_F2	TKD_F3	TKD_F4	TKD_F5	TKD_F6	TKD_Mido_F1	TKD_Mido_F2	TKD_Mido_F3	TKD_Mido_F4	TKD_Mido_F5	TKD_Mido_F6	Genes	Uniprot	Gene name
0.278961	0	1	0.878944	0.515579	0.295803	0.0371267	0	0.323942	1	0.381592	0.270922	0.0620962	0	0.520379	0.980878	1	0.245581	0	1	0.354968	0.50323	0.235409	0.295363	Mtrf1	Q8K126	Mtrf1
0	0.0162941	0.661914	1	0.157392	0.617963	0	0.0532287	0.306374	1	0.297864	0.629911	0.00963953	0	0.333276	1	0.501807	0.136782	0	1	0.19574	0.280086	0.066707	0.704406	Tomm6	Q9CQN3	Tomm6
0.213889	0	0.628241	0.551729	0.325219	1	0.128607	0.0116948	0	1	0.220434	0.446685	0.278397	0	0.240511	1	0.320475	0.078261	0.161755	1	0.365933	0.353294	0	0.744318	Cox7a1	P56392	Cox7a1
0.168485	0	0.278704	0.715411	0.424846	1	0.0362948	0	0.0218819	1	0.264732	0.114225	0.157243	0.012009	0.238544	1	0.321207	0	0	1	0.182411	0.0487681	0.332463	0.263151	Top1mt	Q8R4U6	Top1mt
0	0.0557281	1	0.982126	0.275056	0.129814	0.218472	0	0.284718	1	0.393108	0.0373855	0	0.0048643	0.170933	1	0.223107	0.12302	0.0992922	1	0.171671	0.308793	0.0261782	0	Slc25a15	Q9WVD5	Slc25a15
0	0.0757287	1	0.9906	0.192572	0.311677	0.0269374	0	0.136293	1	0.312593	0.29511	0.0996388	0	0.0576962	1	0.284821	0.198381	0.560165	1	0.0534442	0.662452	0.225562	0	Slc25a40	Q3UVZ5;Q8BGP6;Q8BXT8	Slc25a40
0.126553	0	0.731297	1	0.302625	0.323676	0	0.00803337	0.272269	1	0.240277	0.250684	0.0639262	0	0.272665	1	0.220274	0.218285	0	1	0.196971	0.346445	0.172608	0.176993	Uqcr11	Q3TFX1;Q9CPX8	Uqcr11
0.191791	0.309178	1	0.839663	0.331088	0	0.170082	0.324683	0.724759	1	0.327904	0	0	0.0473006	0.307282	1	0.137497	0.196437	0.0462843	1	0.286808	0.364058	0.0479468	0	Tst	P52196	Tst
0.0810256	0.00669436	0.923939	1	0.201193	0	0	0.028687	0.737861	1	0.316071	0.386999	0	0.056497	0.582371	1	0.301567	0.179819	0	1	0.245808	0.410052	0.230576	0.00319332	Sirt4	D3Z1D9;Q8R216	Sirt4
0.018162	0	0.468937	1	0.164561	0.272051	0	0.112852	0.354026	1	0.369435	0.481716	0	0.158576	0.265913	1	0.319627	0.39416	0	1	0.00462435	0.387358	0.0581063	0.103284	Comtd1	H3BJ37;Q8BIG7	Comtd1
0.136279	0.18391	0.303988	1	0	0.0972511	0.226731	0	0.247694	1	0.373109	0.328515	0.0837153	0	0.0224976	1	0.344236	0.0982535	0.0533122	1	0	0.520607	0.251024	0.0855429	Sfxn5	D3YXH5;D3YXH6;Q8BGG3;Q8BRQ9;Q925N0	Sfxn5
0.0792654	0	1	0.345596	0.062334	0.298839	0.0827762	0	0.280028	1	0.1777	0.0211955	0.221991	0	0.617581	1	0.427438	0.126605	0	1	0.39044	0.306363	0.0676324	0.115459	Dnlz	B2RTG5;Q9D113	Dnlz
0.200538	0.0557549	1	0.268477	0.580441	0	0.0180067	0	0.438662	1	0.27729	0.46511	0	0.0999706	0.415032	1	0.226151	0.0154141	0.181075	1	0.26908	0.713431	0.0940944	0	Msrb2	Q78J03	Msrb2
0.064371	0	1	0.282325	0.0638348	0.190159	0.0776947	0	0.312921	1	0.382793	0.184505	0	0.10017	0.293972	1	0.0883515	0.0468314	0	1	0.104861	0.331763	0.0906263	0.0762054	Nudt13	Q8JZU0;Q9CXN4	Nudt13
0.171504	0.161805	1	0.318667	0	0.0734365	0.0717517	0	0.23756	1	0.0544904	0.119505	0.196693	0.027803	0.284805	1	0	0.258793	0.118375	1	0.324719	0.768808	0	0.17877	Them4	A3KPD5;Q3UUI3;Q8BYS9;Q8R234;Q9D5Y3	Them4
0.0123062	0	0.660471	1	0.224668	0.199775	0	0.182779	0.359281	1	0.625317	0.477901	0	0.698171	0.30038	1	0.434468	0.247174	0	1	0.381896	0.85102	0.359574	0.352155	Ddx28	Q0VBM0;Q3TQM0;Q9CWT6	Ddx28
0.211843	0	0.600596	1	0.297818	0.321936	0	0.351527	0.551969	1	0.466976	0.486953	0	0.242709	0.438113	1	0.288589	0.296143	0	0.742187	0.444445	1	0.288246	0.295403	Prodh	A0JLW6;E9PUR5;F6PYI8;F6XMC0;F6YFQ5;Q3UNR4;Q9QX61;Q9WU79	Prodh
0	0.0661657	0.606422	1	0.330068	0.338555	0	0.454119	0.696276	1	0.599824	0.697303	0	0.26097	0.694703	1	0.231493	0.275708	0	0.607824	0.718314	1	0.258781	0.443912	Cisd3	B1AR11;B1AR12;B1AR13;B2RWE3;Z4YKM2	Cisd3
0.131803	0	0.903695	1	0.033861	0.032462	0	0.851883	0.575607	1	0.352488	0.257322	0	0.230525	0.709317	1	0.306002	0.266594	0	0.894246	0.6153	1	0.246804	0.316258	Vwa8	Q3U4P9;Q6ZQ94;Q8CC88;Q8CDH8;Q8VCU3	Vwa8
0.411399	0	0.441184	1	0.384451	0.20007	0	0.330217	0.642323	1	0.919466	0.583718	0	0.313891	0.523646	1	0.515861	0.461851	0	0.325466	0.581811	1	0.613831	0.523533	Clpx	E9QLZ8;F7BB92;Q6P8N8;Q9JHS4;Q9WVD1	Clpx
0.00547072	0	0.128176	1	0.312941	0.360515	0	0.280439	0.334233	1	0.555897	0.500747	0	0.275428	0.348495	1	0.452713	0.639136	0	0.301926	0.358099	1	0.496538	0.636756	Ndufa8	A2AL45;Q9DCJ5	Ndufa8
0	0.164144	0.174044	1	0.18113	0.325816	0	0.154161	0.0957707	1	0.37073	0.511683	0	0.0900835	0.170166	1	0.179129	0.149925	0.107683	1	0	0.985276	0.118237	0.143054	Bnip3l	Q545J6;Q91Z78;Q9Z2F7	Bnip3l
0	0.0870759	0.260653	1	0.271076	0.317712	0	0.265725	0.29347	1	0.389216	0.419388	0	0.226478	0.237001	1	0.264808	0.246939	0	1	0.163434	0.86475	0.191684	0.183728	Tomm22	Q543M4;Q9CPQ3;Q9D8D3	Tomm22
0.0990161	0	0.115433	1	0.112916	0.0998917	0	0.237706	0.276497	1	0.368919	0.324384	0	0.0573621	0.304119	1	0.33448	0.352844	0	0.645582	0.249333	1	0.295401	0.33165	Uqcrfs1	Q5SVV1;Q9CR68	Uqcrfs1
0.00930991	0	0.178404	1	0.159254	0.49129	0.176037	0	0.261366	1	0.312117	0.612335	0	0.1259	0.0816955	1	0.236939	0.331664	0	1	0.313832	0.940299	0.375722	0.622687	Bak1	E9QM21;F7CUQ1;O08734;Q8C264;Q91WX5	Bak1
0.000253004	0	0.119649	1	0.112375	0.241405	0	0.281761	0.377335	1	0.411035	0.515373	0	0.131458	0.185159	1	0.238912	0.276604	0	0.85901	0.229693	1	0.252675	0.45839	Ndufa4	Q62425;Q9CQP6	Ndufa4
0	0.269478	0.329664	1	0.291612	0.3348	0	0.373064	0.413053	1	0.419919	0.460206	0.134144	0	0.322333	1	0.318497	0.331759	0	0.857781	0.353587	1	0.346557	0.421892	Timm50	Q8R3A7;Q91Z17;Q9D880	Timm50
0	0.143975	0.538279	1	0.204053	0.235025	0	0.309509	0.352887	1	0.351191	0.380225	0.108181	0	0.306724	1	0.31767	0.34778	0.0333848	1	0	0.98457	0.0148688	0.0660682	Sfxn3	Q3U4F0;Q544M7;Q8C1Z2;Q91V61	Sfxn3
0.090579	0	0.27061	1	0.382465	0.0388842	0	0.133236	0.360276	1	0.655389	0.31995	0.185824	0	0.563882	1	0.297115	0.453408	0.0431595	1	0.304698	0.83644	0	0.234544	Mtfmt	E9QKZ0;Q8VE89;Q9D799	Mtfmt
0.0262209	0	0.528211	1	0.125696	0.100744	0	0.319542	0.406289	1	0.585339	0.474097	0	0.175132	0.255393	1	0.26249	0.245714	0	0.689829	0.0464281	1	0.172463	0.163882	Mrpl11	Q3TJX7;Q9CQF0	Mrpl11
0	0.260956	0.773653	1	0.512304	0.67198	0	0.310777	0.325521	1	0.606606	0.832792	0	0.320497	0.332119	1	0.466418	0.412698	0	1	0.327978	0.836985	0.473528	0.424789	Tmem205	Q91XE8;Q9JME6	Tmem205
0.0215636	0	0.750102	1	0.144369	0.739767	0.313965	0	0.535099	1	0.364658	0.772746	0.0413098	0.152672	0.011335	1	0	0.234761	0.0483147	0.485523	0.209127	1	0	0.574931	Cox6b1	P56391;Q545A3	Cox6b1
0.21204	0	0.935029	1	0.285318	0.564411	0	0.215987	0.326151	1	0.380332	0.467917	0	0.168733	0.222987	1	0.183391	0.254093	0	0.803802	0.185978	1	0.295088	0.417011	Cox7a2	O54969;P48771;Q545J7	Cox7a2
0.0416764	0	0.88832	1	0.263729	0.770291	0.0274558	0	0.0937342	0.935449	0.212411	1	0.170718	0	0.070394	1	0.272542	0.433512	0.0820767	1	0.179529	0.852108	0	0.377267	Mtfr1	D3YZ89;D3Z5W5;D6RFQ6;F8WI92;Q99MB2;Q9CQZ4	Mtfr1
0.0961786	0	0.93221	1	0.290024	0.469194	0.0898903	0	0.304182	1	0.432045	0.518816	0.0522452	0	0.0843903	1	0.275033	0.566486	0	1	0.128998	0.878403	0.276568	0.776083	Ndufb2	Q9CPU2	Ndufb2
0	0.062281	0.996713	1	0.33451	0.888492	0.129961	0	0.141654	1	0.264822	0.316097	0.112178	0	0.0450723	1	0.257267	0.425381	0.12175	1	0.217177	0.922701	0	0.321246	mt-Co3	P00416	mt-Co3
0.397702	0	0.40248	1	0.452139	0.517018	0	0.242391	0.413876	1	0.576847	0.598291	0.127376	0	0.309695	1	0.518423	0.376609	0	1	0.280155	0.76725	0.338342	0.486511	Mfn1	D3Z4L5;D3Z5P8;F6XRI9;Q3URC4;Q811D5;Q811U4;Q8CEY6;Q99M10;Q9D395	Mfn1
0.271911	0	0.441776	1	0.292542	0.702042	0	0.261679	0.322323	1	0.370926	0.666796	0.208466	0	0.331263	1	0.356347	0.645488	0	1	0.287063	0.818236	0.336245	0.433909	Tmem126a	D6RG44;Q9D8Y1	Tmem126a
0.279773	0	0.462831	1	0.290083	0.479361	0	0.129664	0.35232	1	0.397185	0.573626	0.133805	0	0.525637	1	0.379423	0.360407	0	0.995501	0.200959	1	0.220316	0.685103	Bcl2l11	A2ALQ6;O54918;O54919;O54920;Q6PEB3	Bcl2l11
0	0.0272244	0.919157	1	0.00703992	0.0518113	0.0729219	0	0.34454	0.34872	0.302306	1	0	0.257236	0.745662	1	0.247855	0.0990068	0.0391054	1	0.799311	0.899656	0.206708	0	Alkbh7	Q8K1H3;Q9CY41;Q9D6Z0;Q9D942	Alkbh7
0.174484	0	0.84333	1	0.282279	0.610384	0	0.374709	0.150112	1	0.260455	0.553908	0.161693	0	0.867051	1	0.350977	0.347684	0	0.704664	0.142993	1	0.00997107	0.574728	Mul1	A2AM82;A2AM84;B5M498;Q3TDK4;Q8BHF2;Q8VCM5;Q9DCV9	Mul1
0.240528	0	0.862362	1	0.309888	0.327813	0	0.033112	0.279659	1	0.277061	0.308563	0	0.0327631	0.29177	1	0.36066	0.464398	0	1	0.62427	0.747628	0.16583	0.197642	Mpc1	D3YWY6;D3Z5S0;D3Z786;E9Q0V4;P63030;Q9D6C0;Q9JLG5	Mpc1
0.194634	0	0.82011	1	0.248915	0.284081	0	0.0326592	0.272802	1	0.205623	0.37077	0	0.0324426	0.53733	1	0.277496	0.267537	0	0.663345	0.31517	1	0.189943	0.38994	Tomm5	B1AXP6;B1AXP7;B1AXP8;B1AXP9	Tomm5
0.229346	0	1	0.949659	0.419577	0.321544	0	0.089851	0.244269	1	0.583203	0.346122	0.241085	0	0.388879	1	0.422274	0.219127	0	0.774535	0.584142	1	0.285803	0.204924	Slc25a51	A2AKV9;A2AKW0;G3UYJ3;Q3U190;Q3UCW5;Q5HZI9	Slc25a51
0.0203574	0	0.854483	1	0.0386257	0.0671399	0	0.211558	0.533208	1	0.252233	0.302531	0	0.0245142	0.425748	1	0.049271	0.0551914	0	0.640402	0.545534	1	0.240563	0.266171	Coq4	B7ZCV4;D6RJJ8;Q8BGB8	Coq4
0.000797115	0	0.901978	1	0.358936	0.0132992	0.19725	0	0.420802	1	0.606163	0.326391	0	0.264515	0.73037	1	0.445894	0.462005	0	0.964342	0.515047	1	0.271191	0.251981	Gatc	Q8CBY0;Q8VC59;Q9D8F4	Gatc
0	0.104526	0.648754	1	0.273371	0.337595	0.0341205	0	0.457666	1	0.325283	0.329685	0	0.120969	0.651181	1	0.153986	0.524093	0	0.78891	0.97846	1	0.200227	0.572897	Mfn2	A2A7Y7;A2A7Y8;A8Y5E4;A8Y5E5;Q3V3B8;Q80U63;Q80WP4;Q80XK3;Q8BHF0;Q8BKV5;Q8R535;Q923X2	Mfn2
0	0.200344	0.949346	1	0.298441	0.245471	0.0429498	0	0.54125	1	0.358368	0.241767	0	0.0288789	0.567932	1	0.306331	0.269263	0	1	0.468766	0.843242	0.185366	0.162044	Mto1	D6RCK0;F6WQ99;G5E889	Mto1
0.137531	0	0.891026	1	0.240876	0.31291	0.163485	0	0.340122	1	0.378865	0.432605	0	0.0721478	0.485826	1	0.313085	0.331304	0	1	0.420552	0.85346	0.28487	0.270656	Ndufaf3	A0A0A6YVW1;Q8K1A3;Q9JKL4	Ndufaf3
0.101653	0	0.881996	1	0.358845	0.0841948	0.0219845	0	0.571911	1	0.683774	0.330907	0	0.240735	0.44498	1	0.450701	0.327519	0	0.727385	0.51379	1	0.445985	0.228203	Ptcd2	Q8R3K3;Q91VG3;Q9D0S7	Ptcd2
0.0860048	0	0.913033	1	0.288248	0.140634	0	0.00279951	0.666725	1	0.618089	0.273651	0.0247674	0	0.468283	1	0.214228	0.154649	0	0.862105	0.687378	1	0.313408	0.218445	Rars2	A2AT41;Q3U186;Q8QZU7	Rars2
0	0.223377	0.843604	1	0.239283	0.279775	0.0575633	0	0.440103	1	0.307148	0.406099	0	0.372191	0.484405	1	0.350298	0.350664	0	0.632131	0.413457	1	0.205611	0.238882	Tmem14c	Q543H6;Q9CQN6;Q9D849	Tmem14c
0	0.0347166	0.736571	1	0.290616	0.173207	0	0.0641075	0.323862	1	0.483724	0.44092	0	0.0266788	0.413882	1	0.322609	0.264444	0	0.882703	0.208248	1	0.159375	0.139825	Ndufaf1	A2AQ17	Ndufaf1
0.0102647	0	0.464732	1	0.443659	0.3704	0	0.00516245	0.0600335	1	0.214696	0.280556	0	0.00103056	0.0151728	1	0.416239	0.359866	0	0.477618	0.0191428	1	0.214524	0.411765	Fam162a	Q9D6U8	Fam162a
0	0.125564	0.617333	1	0.202487	0.212634	0.000628609	0	0.135863	1	0.353987	0.179564	0	0.242463	0.340111	1	0.286309	0.330229	0	0.624046	0.203469	1	0.243157	0.227282	Mrpl22	Q8BK04;Q8BU88	Mrpl22
0	0.206154	0.655308	1	0.281488	0.260744	0.198393	0	0.213237	1	0.280533	0.359209	0	0.211024	0.274515	1	0.247462	0.282369	0	0.584554	0.121518	1	0.122335	0.18415	Mrps6	P58064	Mrps6
0	0.21211	0.627063	1	0.269797	0.286546	0	0.25898	0.278254	1	0.287705	0.314301	0	0.149146	0.157825	1	0.137958	0.14062	0	0.704022	0.257425	1	0.263543	0.2674	Slc25a13	Q9CZF6;Q9DCF5;Q9QXX4	Slc25a13
0.101188	0	0.636309	1	0.315637	0.303035	0	0.0175556	0.305485	1	0.464112	0.355256	0	0.015792	0.277776	1	0.277994	0.27997	0	0.751832	0.166809	1	0.186145	0.22513	Cox7b	P56393	Cox7b
0.0122588	0	0.634635	1	0.249337	0.566434	0	0.207202	0.227415	1	0.312056	0.366951	0.033361	0	0.440366	1	0.292485	0.319287	0.469425	0.509427	0.0685407	1	0	0.125739	Bbc3	D3Z2M5;Q99ML1	Bbc3
0	0.091903	0.687344	1	0.376469	0.338166	0.176352	0	0.116595	1	0.466617	0.413544	0	0.300308	0.381151	1	0.390563	0.384288	0	0.851704	0.169034	1	0.30838	0.16392	Ecsit	J3KMM6	Ecsit
0	0.14593	0.536012	1	0.336866	0.137266	0	0.184198	0.171923	1	0.652651	0.225725	0.111043	0	0.338437	1	0.420475	0.391798	0	0.639173	0.193098	1	0.484682	0.247628	Rpusd4	F6W6X9;Q9CWX4	Rpusd4
0	0.271289	0.337249	1	0.384693	0.477208	0	0.210133	0.25049	1	0.348494	0.424895	0	0.0470337	0.0585158	1	0.15615	0.126691	0	0.756885	0.188171	1	0.271835	0.427241	Cisd1	Q3V2I3;Q8WUQ5;Q91WS0	Cisd1
0	0.225742	0.623004	1	0.347332	0.353041	0	0.376509	0.427883	1	0.482768	0.503241	0	0.0941861	0.106283	1	0.18844	0.201761	0	1	0.00729105	0.992062	0.111388	0.173391	Cyc1	Q3TDC5;Q3UAN2;Q63ZW4;Q9D0M3;Q9DCG0	Cyc1
0	0.16108	0.5332	1	0.266941	0.276531	0	0.269218	0.386034	1	0.612369	0.531349	0	0.187665	0.301458	1	0.283387	0.209411	0	0.703833	0.334244	1	0.356635	0.280506	Mrpl23	O35972;Q78E46	Mrpl23
0	0.224946	0.656391	1	0.373711	0.281752	0	0.297774	0.463478	1	0.661259	0.443466	0.115294	0	0.277844	1	0.296868	0.304553	0	0.861443	0.0706025	1	0.328844	0.27087	Mrpl33	Q8R0E2;Q9CQP0;Q9D860	Mrpl33
0	0.0717764	0.556839	1	0.138169	0.184534	0	0.345573	0.42182	1	0.565644	0.505693	0	0.12167	0.205174	1	0.205174	0.199442	0	1	0.252825	0.886589	0.338186	0.298896	Mrps33	O88743;Q8R2K5;Q9D2R8	Mrps33
0	0.194017	0.700008	1	0.292757	0.256045	0	0.236394	0.420232	1	0.435792	0.445013	0.0602139	0	0.135483	1	0.111245	0.0962612	0	1	0.403438	0.819973	0.390527	0.355065	Mrpl2	B1B1D7;B1B1D8;Q9D773	Mrpl2
0.197041	0	0.687618	1	0.420167	0.312089	0	0.136869	0.492457	1	0.452985	0.280402	0.300782	0	0.222553	1	0.308477	0.276274	0	1	0.28997	0.996483	0.285186	0.248693	Tfb2m	Q3TL26;Q61669;Q8BTJ2	Tfb2m
0.120752	0	0.517643	1	0.293019	0.436317	0	0.267513	0.310902	1	0.441111	0.556841	0.376424	0	0.416771	1	0.489332	0.507193	0	1	0.259005	0.839951	0.315108	0.338349	Agk	Q9D087;Q9ESW4	Agk
0.100549	0	0.486153	1	0.239386	0.467721	0	0.308788	0.33215	1	0.508686	0.533974	0.075403	0	0.24638	1	0.408376	0.544326	0	1	0.221049	0.777763	0.369403	0.380181	Apoo	B1ASQ3;Q9D186;Q9DCZ4;B1ASQ2	Apoo;Apoo
0	0.150871	0.62053	1	0.393727	0.261792	0	0.263534	0.411517	1	0.619428	0.341014	0.0382287	0	0.304399	1	0.391811	0.362967	0	1	0.139139	0.634023	0.186553	0.134104	Fastkd2	Q3TLQ2;Q3U526;Q3UFY6;Q8BT79;Q8C3T6;Q922E6	Fastkd2
0	0.185548	0.561471	1	0.208029	0.331108	0	0.257228	0.32873	1	0.372735	0.496644	0.135458	0	0.350874	1	0.379076	0.405576	0	1	0.223558	0.88427	0.24232	0.269499	Hccs	G3UXK7;P53702;Q6P5G5	Hccs
0	0.141386	0.613459	1	0.159965	0.278334	0	0.271751	0.432872	1	0.666195	0.787114	0	0.0453691	0.378334	1	0.282058	0.236898	0	1	0.22248	0.628368	0.250459	0.341446	Mrpl30	A0A0A6YXW4;Q99KJ7;Q9D7N6	Mrpl30
0	0.172063	0.566241	1	0.273049	0.283262	0	0.258727	0.287459	1	0.409223	0.603871	0	0.208946	0.367463	1	0.319565	0.324909	0	1	0.231354	0.701947	0.685519	0.245643	Mrpl42	Q9CPV3	Mrpl42
0	0.104296	0.618113	1	0.192218	0.209821	0	0.331412	0.46446	1	0.488087	0.583805	0	0.264162	0.385217	1	0.320685	0.329031	0	1	0.306049	0.830272	0.253206	0.295184	Mrpl44	Q3U0J0;Q8VE61;Q9CY73	Mrpl44
0.0630805	0	0.526038	1	0.366081	0.313739	0	0.30602	0.359779	1	0.50595	0.442477	0	0.0442525	0.280011	1	0.307625	0.471963	0	1	0.217697	0.772145	0.279815	0.287682	Ndufa7	G3UXZ4;Q9Z1P6	Ndufa7
0	0.278579	0.362966	1	0.396011	0.543475	0	0.303062	0.364063	1	0.60861	0.599325	0.168307	0	0.219267	1	0.304739	0.491756	0	1	0.147721	0.754112	0.330748	0.436837	Ndufb10	D3YUK4;Q3UAE3;Q9DCS9	Ndufb10
0	0.148251	0.573086	1	0.375482	0.376465	0	0.352011	0.461882	1	0.703813	0.557765	0.0354474	0	0.318757	1	0.449565	0.400161	0	1	0.313003	0.78824	0.493405	0.378566	Ndufc2	Q3TLB2;Q9CQ54	Ndufc2
0	0.195198	0.580737	1	0.426128	0.430675	0	0.345903	0.431602	1	0.516462	0.605318	0.242453	0	0.318008	1	0.452091	0.553765	0	1	0.107592	0.641351	0.312656	0.406456	Ndufs5	B1ARW4;Q3U734;Q99LY9	Ndufs5
0	0.0167033	0.648103	1	0.331833	0.304945	0	0.289614	0.409933	1	0.707956	0.616257	0	0.422358	0.273048	1	0.335589	0.395033	0	1	0.206226	0.738411	0.332733	0.38162	Ndufs6	D6RJ54;P52503;Q5M9J7	Ndufs6
0.0909047	0	0.671758	1	0.370514	0.242176	0	0.0055027	0.286352	1	0.886728	0.442354	0.314171	0	0.509918	1	0.569098	0.452588	0	1	0.176641	0.721546	0.392683	0.251055	Tamm41	D6RGT1;G3UWL8;G3UYJ1;G5E881	Tamm41
0.0910646	0	0.618183	1	0.26878	0.352853	0	0.342323	0.374653	1	0.449571	0.533013	0.210404	0	0.355623	1	0.387365	0.391052	0	1	0.320839	0.722363	0.354588	0.364027	Tomm40	G3UY77;Q3TBZ2;Q3TQA1;Q8VI26;Q8VI27;Q9QYA2;Q9Z2N1	Tomm40
0	0.196107	0.666138	1	0.363285	0.508082	0	0.222297	0.360116	1	0.367571	0.554552	0	0.0967101	0.499966	1	0.345942	0.31915	0	1	0.38332	0.771101	0.275914	0.409961	Adck1	Q3UKJ2;Q9D0L4	Adck1
0.0403894	0	0.501026	1	0.1784	0.27371	0	0.159268	0.272799	1	0.323793	0.36662	0.21389	0	0.456227	1	0.385843	0.385465	0	1	0.231993	0.617806	0.239576	0.278112	Cox20	Q8BT52;Q9D7J4	Cox20
0.209853	0	0.695962	1	0.250291	0.329004	0	0.192704	0.335783	1	0.486082	0.539901	0	0.117539	0.330144	1	0.363347	0.326258	0	1	0.319251	0.794481	0.170816	0.326662	Mettl15	A2AGM2;Q3KQI4;Q9DCL4	Mettl15
0	0.186972	0.643057	1	0.387864	0.337212	0	0.242714	0.266636	1	0.35698	0.325151	0.236558	0	0.295491	1	0.436168	0.375951	0	1	0.288193	0.762139	0.341552	0.315387	Slc25a11	Q5SX46;Q5SX48;Q9CR62	Slc25a11
0.268137	0	1	0.962321	0.294706	0.186013	0	0.0315882	0.306342	1	0.0978301	0.74584	0.182815	0	0.358178	1	0.0978538	0.117467	0	1	0.427104	0.343646	0.804117	0.215102	Sirt3	B9W0A9;C6ZII7;D3YTK6;D3YVQ5;D3YWD6;Q8R104;Q9EPA8	Sirt3
0.288721	0	0.643181	1	0.571373	0.546094	0	0.156581	0.236886	1	0.391323	0.437739	0	0.0716841	0.20522	1	0.213141	0.468606	0	1	0.134484	0.845263	0.238763	0.370962	Ndufs8	Q8K3J1	Ndufs8
0	0.0135645	0.682317	1	0.310108	0.297985	0.013961	0	0.222924	1	0.289856	0.218455	0	0.0547969	0.306291	1	0.258011	0.271803	0	1	0.286087	0.719715	0.240154	0.311394	Aurkaip1	A0A0A0MQH8;Q9D1J7;Q9DCJ7	Aurkaip1
0.10633	0	0.661052	1	0.281443	0.286201	0.383296	0	0.390227	1	0.399182	0.373682	0.0240794	0	0.257556	1	0.255763	0.351322	0	1	0.372012	0.73352	0.367806	0.3265	Bcs1l	Q9CZP5	Bcs1l
0.372071	0	0.849662	1	0.348673	0.272208	0	0.0747579	0.148235	1	0.567962	0.295643	0.238894	0	0.191264	1	0.372139	0.354875	0	1	0.379419	0.636224	0.424705	0.420374	Cebpzos	A0A0A6YXB8;Q8BTE5	Cebpzos
0.137431	0	0.779801	1	0.323197	0.446165	0.0246674	0	0.323747	1	0.300229	0.331346	0	0.122699	0.310094	1	0.266312	0.348506	0	1	0.256537	0.945334	0.25849	0.239357	Cox7c	B8JJA9;B8JJB0;P17665;Q3U5S7	Cox7c
0	0.0177588	0.674223	1	0.225791	0.330179	0.0605842	0	0.0753143	1	0.501312	0.314881	0.190325	0	0.105125	1	0.345177	0.289223	0	1	0.120454	0.793961	0.275222	0.344354	Dnajc30	P59041	Dnajc30
0.202433	0	0.554072	1	0.367363	0.339535	0.115579	0	0.169759	1	0.218392	0.315613	0.130407	0.19721	0.284349	1	0.474161	0	0	1	0.10798	0.658348	0.50089	0.302832	Pdf	S4R2K0;S4R2R8	Pdf
0.261642	0	0.775768	1	0.228375	0.294366	0	0.0446883	0.341357	1	0.325921	0.438613	0	0.0825226	0.119889	1	0.485467	0.29609	0	1	0.285549	0.624766	0.298505	0.308323	Pnkd	Q3TLE6;Q69ZP3;Q6PD45;Q8BRV8;Q920D4;Q9CSF5;Q9D765;Q9JJA3	Pnkd
0.112411	0	0.653567	1	0.254532	0.369034	0.219756	0	0.284681	1	0.342862	0.434731	0	0.176763	0.337332	1	0.358227	0.418681	0	1	0.32401	0.714203	0.325081	0.411642	Rhot2	H3BKL2;H3BL14;Q8JZN7	Rhot2
0	0.146871	0.560742	1	0.208891	0.306751	0	0.182954	0.22173	1	0.315514	0.35181	0	0.159232	0.169683	1	0.212472	0.300503	0	1	0.231705	0.636967	0.248775	0.28569	Uqcr10	Q8R1I1	Uqcr10
0	0.139222	0.397572	1	0.290455	0.284711	0.132507	0	0.309165	1	0.474748	0.483545	0	0.105708	0.303853	1	0.446141	0.440151	0	1	0.2406	0.8654	0.372603	0.390487	Ccdc51	Q3URS9;Q4QQL1;Q9CXS1	Ccdc51
0	0.182601	0.478675	1	0.33736	0.370309	0.0920953	0	0.169112	1	0.50462	0.505183	0	0.208101	0.374698	1	0.268183	0.347129	0	0.670868	0.296923	1	0.462441	0.493945	Ndufa6	Q9CQZ5	Ndufa6
0.105045	0	0.39648	1	0.289133	0.315827	0.0286376	0	0.220086	1	0.479361	0.52871	0.00725869	0	0.21961	1	0.339129	0.537547	0	0.634262	0.250677	1	0.388847	0.513299	Ndufb4	Q9CQC7	Ndufb4
0	0.0850044	0.357185	1	0.283233	0.33279	0.0737362	0	0.311956	1	0.538439	0.512915	0	0.236109	0.188686	1	0.483472	0.299454	0	1	0.21606	0.940534	0.403686	0.334309	Parl	D6RCZ6;D6RJ50;Q3U9T5;Q5XJY4;Q641T5	Parl
0.126102	0	0.557196	1	0.242619	0.376213	0	0.0385014	0.316446	1	0.391606	0.532305	0	0.460002	0.279643	1	0.489388	0.376632	0	1	0.251141	0.905126	0.395375	0.411726	Smim8	Q9CQQ0;Q9CY70	Smim8
0.251955	0	0.91195	1	0.372978	0.569185	0.00686986	0	0.232328	1	0.455436	0.511172	0.0500898	0	0.258812	1	0.481944	0.45873	0	1	0.329163	0.895312	0.521271	0.594334	Exog	E9PZS5;Q3UFL2;Q8C163	Exog
0.00229436	0	0.677567	1	0.236698	0.253056	0	0.209251	0.110516	1	0.318446	0.546836	0.048363	0	0.54721	1	0.304986	0.376761	0	0.741128	0.306483	1	0.399872	0.315294	Cox14	Q8BH51	Cox14
0	0.0199763	0.655635	1	0.276566	0.276481	0	0.0140037	0.304748	1	0.315946	0.400434	0.0159231	0	0.284228	1	0.221884	0.23713	0	1	0.406677	0.936187	0.351416	0.447409	Ndufaf4	A2AJX3;Q3TV72;Q9D1H6	Ndufaf4
0.151948	0	0.926381	1	0.278856	0.376119	0.0293677	0	0.185932	1	0.470235	0.523618	0	0.190041	0.373298	1	0.543061	0.481975	0	1	0.326164	0.901687	0.419812	0.415865	Oxa1l	Q8BGA9;Q8BK01;Q8R091;Q9D8X7	Oxa1l
0.0660238	0	0.866705	1	0.338487	0.396243	0	0.0701027	0.319465	1	0.391633	0.338754	0	0.101178	0.416132	1	0.32946	0.365393	0	1	0.372349	0.820315	0.384631	0.340826	Uqcc3	Q8K2T4	Uqcc3
0	0.00594293	0.470844	1	0.257462	0.324269	0	0.000415011	0.301701	1	0.463379	0.425319	0.0947156	0	0.321679	1	0.422216	0.350678	0	1	0.227993	0.844634	0.230566	0.342684	Cox7a2l	E9PZS8;Q61387	Cox7a2l
0	0.163673	0.598308	1	0.346159	0.566653	0	0.165772	0.300413	1	0.337549	0.531612	0.0290078	0	0.482998	1	0.430966	0.240159	0	1	0.221414	0.855463	0.209681	0.286582	Hsdl1	Q3U839;Q8BTX9	Hsdl1
0.29192	0	0.608248	1	0.325798	0.477372	0.142404	0	0.310868	1	0.345357	0.502087	0	0.0659003	0.34599	1	0.410636	0.487652	0	1	0.15731	0.746379	0.178365	0.228611	Timm22	B0QZS8;E9PXB9;Q5SSL1;Q5SSL2;Q8QZU2;Q9CQ85;Q9JKW2;Z4YN86	Timm22
0.518951	0	0.659402	1	0.382435	0.314263	0	0.0561556	0.305559	1	0.336452	0.39801	0.120108	0	0.201092	1	0.326454	0.360842	0	0.991645	0.00410518	1	0.086273	0.183088	Mrpl57	Q9CQF8	Mrpl57
0.0486506	0	0.6243	1	0.345013	0.321292	0.384383	0	0.137635	1	0.47707	0.413817	0	0.212526	0.274811	1	0.444065	0.457736	0	1	0.0546012	0.802785	0.220693	0.224083	Ndufa10	A0A087WR38;A0A087WRD4;Q3UKK0;Q8BL57;Q99LC3;Q9CW21	Ndufa10
0.0296432	0	0.563317	1	0.442076	0.287574	0.0527953	0	0.245277	1	0.398506	0.351238	0.139811	0	0.224503	1	0.369926	0.419074	0	1	0.0466763	0.949553	0.328427	0.194953	Sco1	Q3UTD6;Q5SUC9;Q5SUD5	Sco1
0.166126	0	0.511505	1	0.171079	0.26734	0	0.0359158	0.324881	1	0.375781	0.464378	0.206555	0	0.303859	1	0.329833	0.343868	0	1	0.208676	0.947155	0.276113	0.341591	Timmdc1	Q8BUY5;Q99LS9;Q9CSI1	Timmdc1
0.17135	0	0.475091	1	0.52929	0.240843	0.0159236	0	0.231871	1	0.274693	0.839854	0	0.0912762	0.693188	1	0.331134	0.176517	0.142523	0.752392	0	1	0.423462	0.231099	Cox16	E9Q3U7;E9Q5H8;G3UWC6;Q8BNX4;Q99J15;Q9CR63	Cox16
0	0.137686	0.651051	1	0.518673	0.370938	0.512791	0	0.0968868	1	0.510253	0.327042	0.234143	0	0.329713	1	0.514513	0.381688	0	0.978098	0.0812116	1	0.246298	0.285448	Ndufs2	A0A0A6YW30;A0A0A6YXD3;D3YXT0;Q3TNA8;Q3U5Y9;Q3UJX7;Q91WD5;Q99L23	Ndufs2
0	0.0208559	0.52428	1	0.236346	0.4392	0.09823	0.0673206	0	1	0.187033	0.392115	0.0308922	0.234008	0	1	0.244191	0.367782	0.171301	0.712813	0	1	0.243455	0.651375	Ociad1	Q3TEC2;Q3TJS3;Q7TNB3;Q922M2;Q9CRD0	Ociad1
0	0.0421728	0.582232	1	0.215796	0.232978	0.0604995	0.0396073	0.000970851	1	0	0.0433838	0.090259	0	0.350659	1	0.31771	0.328613	0	1	0.183364	0.878437	0.178375	0.198565	Slc25a20	Q3U801;Q9Z2Z6	Slc25a20
0.00313198	0	0.600197	1	0.253467	0.466929	0.0702604	0	0.0885504	1	0.18	0.586299	0	0.125224	0.149446	1	0.291572	0.313775	0.100412	1	0	0.854033	0.0944656	0.391805	Mtch2	A2AFW6;D6RCZ1;Q3TPS5;Q791V5;Q99LZ6;Q9D050;Q9D060;Q9D7Y2;Q9QZP3	Mtch2
0.125954	0	1	0.846223	0.167251	0.279949	0.00987907	0.0870886	0	1	0.00664843	0.249279	0	0.243465	0.232096	1	0.68323	0.233314	0	0.705679	0.101617	1	0.202988	0.31366	Dnajc4	O70278;Q6GTN1;Q9D844	Dnajc4
0.133241	0	0.939296	1	0.236115	0.25406	0.0426551	0.0527519	0.118536	1	0	0.265275	0	0.0650028	0.264969	1	0.352155	0.277989	0.095199	1	0.222622	0.80775	0	0.283616	Smim20	D3Z7Q2;D6RCX0	Smim20
0	0.0106699	1	0.73592	0.232444	0.0361713	0	0.0388464	0.0766267	1	0.364888	0.303694	0.231339	0	0.110568	1	0.345227	0.240584	0	1	0.144694	0.711509	0.128178	0.175944	Mpv17	D3YWI4;D6RI47;E9Q1I6;F8WHT5;G3UVW1;P19258	Mpv17
0.151943	0	1	0.990113	0.222197	0.490098	0.0817147	0	0.155172	1	0.322762	0.361015	0.0954281	0	0.279001	1	0.418677	0.343142	0.134917	1	0	0.759908	0.361147	0.672816	Cox18	A6H626;D6RHB9;G3X965;G5E8U6;Q3U1D5;Q8VC74	Cox18
0.197677	0	0.942099	1	0.285882	0.18938	0	0.051613	0.274889	1	0.418599	0.35439	0.0443399	0	0.116694	1	0.505283	0.435187	0	1	0.247498	0.828949	0.298527	0.314302	Abcb10	Q542P7;Q9D0C7;Q9JI39	Abcb10
0.0418372	0	1	0.872819	0.249451	0.306357	0.020212	0	0.147824	1	0.250405	0.311617	0.0717368	0	0.197576	1	0.260476	0.174948	0.169576	1	0	0.798644	0.215983	0.221685	Crls1	A0A0C3SFZ5;E9PUH6;E9PUW6;E9PYF8;Q80ZM8;Q9D4U1	Crls1
0.272647	0	1	0.964361	0.398341	0.383651	0	0.157587	0.254995	1	0.353244	0.464015	0.0940133	0	0.337049	1	0.260329	0.282984	0	1	0.298445	0.820113	0.339511	0.385517	Rmnd1	D3YVL9;D3YZC3;D3Z331;F6QWS3;Q3TQK1;Q8BW19;Q8CI78;Q8R2S0;Q8VCK4;Q9CV49;Q9CVN0	Rmnd1
0.414209	0	0.998219	1	0.21123	0.067409	0.0654944	0	0.266904	1	0.37892	0.37959	0.366504	0	0.191401	1	0.383663	0.252344	0	1	0.255874	0.800628	0.281783	0.307608	Sfxn2	Q925N2	Sfxn2
0.173575	0	1	0.939858	0.200322	0.199881	0	0.142921	0.24073	1	0.322725	0.305016	0	0.0713768	0.097373	1	0.201399	0.194402	0	1	0.118214	0.931622	0.197864	0.172056	Slc25a22	E9PV90;E9PY45;E9Q579;E9Q6M6;G3UX09;G3UY41;G3UZ58;Q3TRY1;Q80X52;Q9D6M3;V9GWS2;V9GWV4	Slc25a22
0.0884054	0	1	0.929259	0.256638	0.274978	0	0.054406	0.283886	1	0.325084	0.343674	0.142881	0	0.335038	1	0.366337	0.357519	0	0.929315	0.00924135	1	0.239888	0.273934	Slc25a30	Q3UAD0;Q9CR58	Slc25a30
0	0.0433406	1	0.989478	0.130027	0.124292	0	0.167133	0.130904	1	0.315989	0.296531	0	0.0221697	0.311949	1	0.277428	0.261134	0.146752	1	0	0.826608	0.365368	0.248384	Slc25a32	Q3TCM5;Q8BMG8	Slc25a32
0.288511	0	0.932427	1	0.290378	0.311916	0.169563	0	0.440418	1	0.449713	0.308827	0.193242	0	0.23431	1	0.342228	0.189962	0	0.964257	0.0856861	1	0.236703	0.258661	Slc25a46	Q3TUD3;Q3UGG7;Q8VDX9;Q9CQS4	Slc25a46
0.264975	0	1	0.990805	0.286732	0.328855	0.184466	0	0.402932	1	0.435198	0.499313	0.094686	0	0.228178	1	0.245631	0.263609	0	0.911111	0.285586	1	0.185347	0.282795	Surf1	A0A0A6YVR9;A0A0A6YVX3;A0A0A6YVY3;A0A0A6YXB3;P09925;Q99KB4;Q9DCU5;V9GXE6	Surf1
0.229554	0	1	0.866962	0.214814	0.231039	0	0.0395395	0.162778	1	0.354714	0.31358	0.0449616	0	0.19136	1	0.302052	0.0939991	0.178838	1	0	0.814963	0.27928	0.40559	Tmem143	F6ZAS5;G3X9F4;S4R1U1	Tmem143
0.323794	0	0.993793	1	0.354876	0.323727	0.191824	0	0.183603	1	0.288744	0.344621	0	0.0416512	0.024907	1	0.243597	0.346248	0	0.993872	0.0913904	1	0.0375264	0.286488	Tmem177	Q8BPE4	Tmem177
0.189061	0	1	0.809237	0.283858	0.236975	0	0.0711222	0.266988	1	0.444469	0.441969	0	0.0632597	0.0158617	1	0.405251	0.255499	0	1	0.233933	0.670695	0.31208	0.324787	Tmem186	Q8BHA7;Q8BHT1;Q9CR76	Tmem186
0.15914	0	1	0.976081	0.284267	0.33965	0	0.0351843	0.124439	1	0.281872	0.281725	0	0.00175909	0.261406	1	0.304585	0.493682	0	1	0.108753	0.870414	0.247733	0.262016	Tomm40l	D3YXS8;D3YY29;D3Z346;M0QWR6;Q9CZR3	Tomm40l
0.265925	0	0.911149	1	0.215202	0.56373	0.125973	0	0.256282	1	0.194002	0.295546	0.1585	0	0.226758	1	0.359116	0.306191	0.0726755	1	0.339301	0.662292	0.129663	0	Cox11	Q3UNX9;Q5SRC5;Q6P8I6	Cox11
0.039978	0	1	0.83876	0.0985424	0.208262	0	0.0107061	0.229865	1	0.117103	0.109802	0	0.0772078	0.251676	1	0.0885352	0.0669475	0.0770611	1	0.207729	0.650748	0.0258074	0	Hemk1	B0QZU8;B0QZV0;Q921L7	Hemk1
0.146066	0.226719	0.974965	1	0	0.340404	0.0753465	0	0.62521	1	0.335458	0.457876	0.228029	0.0389929	0.295275	1	0	0.126793	0.238047	1	0.272121	0.730082	0	0.137771	Pet100	P0DJE0	Pet100
0.162451	0	0.658116	1	0.264826	0.274277	0.288227	0	0.292958	1	0.298306	0.309522	0	0.0127236	0.0394063	1	0.0325482	0.0444356	0.000456415	1	0.0622969	0.660453	0	0.0111311	Slc25a10	Q543J6;Q99LJ9;Q9D8G8;Q9QZD8	Slc25a10
0.0561068	0.0854994	0.774444	1	0	0.303458	0	0.0701027	0.183958	1	0.291767	0.282726	0.0626793	0	0.325213	1	0.0981671	0.14087	0.358336	1	0.196304	0.389076	0	0.217431	Slc25a45	D3Z2H6;D3Z5G2;F6ZZX2;Q3TC75;Q3UZE9;Q8CFJ7;Q8VBZ7	Slc25a45
0.170183	0	0.696993	1	0.314902	0.360839	0	0.0975965	0.296514	1	0.3202	0.363572	0	0.112769	0.266056	1	0.295257	0.312646	0	1	0.0343319	0.767831	0.0680665	0.172339	Coa3	A2A4J6;E9Q6W2;Q9D2R6	Coa3
0.0232474	0	0.72943	1	0.340906	0.269104	0.0570611	0	0.318099	1	0.396469	0.271128	0.00503649	0	0.316033	1	0.28821	0.30376	0	1	0.0889849	0.812356	0.123416	0.10633	Malsu1	D3Z186;F7ASG0;Q9CWV0	Malsu1
0.140716	0	0.685365	1	0.355421	0.331598	0.192233	0	0.325183	1	0.402638	0.358252	0.0167259	0	0.211497	1	0.259129	0.196446	0	1	0.0507158	0.737826	0.0753838	0.0666602	Sdhc	D3Z1A8;F8WGB3;Q544Q9;Q99JP2;Q9CZB0;Q9DCU7	Sdhc
0	0.00559133	0.613501	1	0.00809935	0.0304611	0	0.0766417	0.40673	1	0.267063	0.271066	0.272351	0	0.374346	1	0.287842	0.274092	0	1	0.326309	0.789188	0.234856	0.250795	Etfdh	Q3U7K2;Q6PF96;Q8BK82;Q921G7;Q9DCT9	Etfdh
0.0320186	0	0.475788	1	0.100987	0.0604682	0	0.207475	0.287411	1	0.455242	0.374827	0	0.160398	0.221448	1	0.245339	0.199639	0	1	0.216491	0.774243	0.232255	0.205762	Mrpl32	Q91XR6;Q9DCI9	Mrpl32
0	0.0938669	0.543729	1	0.146068	0.109225	0.045149	0	0.31618	1	0.315387	0.29836	0.206379	0	0.339084	1	0.402194	0.12928	0	1	0.215069	0.784664	0.149765	0.100956	Mrps18c	D3Z3D3;Q3UKN5;Q8BTZ9;Q8R2L5;Q9D100	Mrps18c
0.270931	0.0846222	0.690744	1	0.234538	0	0	0.00177689	0.428126	1	0.535919	0.283496	0.151108	0	0.306073	1	0.272937	0.174245	0.0128935	1	0.29076	0.617854	0.209292	0	Mettl17	B2RSP2;E9PYZ3;E9Q0X9;E9Q5R5;E9Q7K9;F7AGB5;Q3U2U7	Mettl17
0.0124983	0	1	0.885403	0.112929	0.13049	0	0.0535267	0.284449	1	0.281943	0.32684	0.0135314	0	0.293791	1	0.324155	0.287391	0	1	0.27184	0.57716	0.252406	0.285544	Sdhd	A6H629;Q3UX11;Q9CXV1	Sdhd
0.275669	0	0.57778	1	0.155297	0.139824	0.218407	0	0.209013	1	0.300887	0.246777	0.33652	0	0.340937	1	0.334576	0.31514	0	1	0.255772	0.877745	0.221196	0.256536	Letm1	Q5PQC5;Q7TMK8;Q80ZX6;Q8CGJ3;Q8K5E5;Q9Z2I0	Letm1
0	0.0796561	0.698303	1	0.241723	0.293562	0	0.24192	0.304867	1	0.298011	0.298765	0.283891	0	0.503782	1	0.380189	0.278675	0	1	0.304623	0.732285	0.225757	0.232806	Pgs1	F2Z427;F8WI04;Q8BHF7;Q8QZT9;Q8R4R7	Pgs1
0.111124	0	0.710046	1	0.239434	0.255207	0.3194	0	0.125049	1	0.436022	0.390197	0.304856	0	0.410665	1	0.371776	0.370982	0	1	0.0646197	0.684882	0.0221219	0.0346457	Tmem70	Q3TKB6;Q3UAP8;Q921N7;Q9CQY4;Q9D7R8	Tmem70
0.0460472	0	0.648529	1	0.340187	0.273197	0.222708	0	0.25665	1	0.286788	0.289061	0.274265	0	0.296231	1	0.317325	0.339584	0.0999175	1	0.0108896	0.627205	0	0.0624129	Tspo	P50637;Q62118;Q6LCZ0	Tspo
0.0126287	0	0.693597	1	0.383402	0.284939	0.0158975	0.124181	0	1	0.270564	0.259585	0.0682811	0	0.143613	1	0.292837	0.261818	0.732859	1	0.213573	0.633636	0.0706923	0	Mrpl52	Q6PAU6;Q9D0Y8	Mrpl52
0.0435198	0.00436605	0.557615	1	0.0194481	0	0.011118	0	0.325823	1	0.0542415	0.0222974	0	1	0.345877	0.524702	0.232853	0.408766	0.268057	1	0.7076	0.929899	0.356816	0	Coq6	D3YW66;D6RG57;F6ZE40;Q3TJM2;Q80V13;Q8BJY5;Q8R1S0	Coq6
0.0597	0.0535637	0.862685	1	0	0.242425	0.0294664	0.169637	0.888387	0.758937	0	1	0	0.110651	0.213099	1	0.0473251	0.31676	0.138416	0.924987	0	1	0.0979924	0.282876	Tomm7	Q9D173	Tomm7
0.142988	0.463013	0.447441	1	0.106804	0	0.749237	1	0.129471	0.908157	0	0.185754	0.321629	0.589888	0.78988	1	0.146157	0	0.217956	1	0.358258	0.367541	0.293568	0	Trub2	A2ARC1;H3BKT7;H3BLS1;Q8BTK3;Q91WG3	Trub2
0.414491	0	0.377213	1	0.200627	0.264209	0.291725	0	0.413447	1	0.23549	0.448047	0.213357	0	0.227325	1	0.0373431	0.0439959	0.199263	0.633021	0.238117	1	0	0.0940269	Rab24	P35290	Rab24
0	0.00306893	0.43664	1	0.0904657	0.0206912	0	0.00801374	0.292088	1	0.122189	0.0622597	0	0.130318	0.383349	1	0.203663	0.16755	0	0.55429	0.312434	1	0.0774296	0.0262467	Slirp	F7DE82;F8WHU8;Q497G4;Q99JH3;Q9D8T7	Slirp
0.19179	0	0.533725	1	0.097859	0.0769104	0.0831152	0	0.0888202	1	0.194364	0.198031	0	0.204592	0.365101	1	0.184975	0.180516	0	0.762052	0.39448	1	0.462389	0.308462	Mrpl20	Q9CQL4;Q9D5L3;V9GX65;V9GXI7	Mrpl20
0.335363	0	0.60783	1	0.116478	0.143839	0	0.1443	0.273632	1	0.299361	0.436011	0.0604001	0	0.143074	1	0.0876592	0.131437	0	0.83269	0.0909512	1	0.131015	0.0714317	Mrpl28	A6H5Y0;F6U4U1;Q3TR04;Q497Y8;Q66JU7;Q9D1B9	Mrpl28
0	0.00532249	0.506538	1	0.112168	0.0916491	0.0578314	0	0.0461659	1	0.253752	0.132115	0.0368878	0	0.27367	1	0.283399	0.265401	0	0.619887	0.0200398	1	0.00872974	0.324047	Mrps14	D3Z2K2;M0QWY3;Q3UNI7;Q9CR88	Mrps14
0.00229241	0	0.535717	1	0.0640693	0.015041	0	0.010065	0.0968141	1	0.37352	0.0945867	0	0.114195	0.241549	1	0.159229	0.142571	0	0.826596	0.167139	1	0.142744	0.0986153	Noa1	Q3T996;Q3U044;Q99JU4;Q9JJG9	Noa1
0.312641	0	0.289848	1	0.0155431	0.0901255	0.324131	0	0.390997	1	0.549093	0.187786	0	0.129465	0.36453	1	0.221596	0.12524	0.0451509	1	0.218723	0.869053	0.0848243	0	Oxld1	H3BK04;Q9CR10	Oxld1
0.0127986	0	0.467459	1	0.279597	0.227164	0	0.0746182	0.160907	1	0.296001	0.118167	0	0.0530593	0.263109	1	0.317631	0.254269	0.00630342	0.632987	0.0688579	1	0.182377	0	Timm17a	D3Z1K5;D3Z1Z0;Q9Z0V8	Timm17a
0.0864358	0	0.327376	1	0.129178	0.0891704	0.0222056	0.0452712	0.289418	1	0.0333386	0	0	0.119343	0.342231	1	0.209116	0.210532	0.0222309	0.787531	0.270381	1	0	0.143906	Sdhaf4	Q8BTE0;Q9CQN5;Q9D537	Sdhaf4
0.00188937	0	0.0613794	1	0.0740242	0.126262	0.000224763	0	0.0404651	1	0.0913601	0.117003	0.000544049	0	0.00978904	1	0.0532069	0.0729896	0	0.771208	0.015692	1	0.0442142	0.082732	Cox4i1	M0QWX2;M0QWX7;P19783;Q545A9	Cox4i1
0.00963876	0	0.0663406	1	0.0317564	0.137225	0	0.0546378	0.136464	1	0.176234	0.346639	0.0232727	0	0.0446084	1	0.0472619	0.110514	0	1	0.212573	0.707274	0.230175	0.349938	Uqcrh	P99028;Q542K2;Q9CQP4;Q9D2Q7	Uqcrh
