# Supplementary material for: Organelle proteomics reveals novel metabolic vulnerabilities in FLT3-ITD cells
Source: Leukemia. 2026 Jun 9;40(8):1657–67. doi: 10.1038/s41375-026-03000-6 (PMC13421297; doi:10.1038/s41375-026-03000-6)
Supplement: Supplementary file 11 — Table S9 [file 41375_2026_3000_MOESM11_ESM.xlsx]

## Sheet: Guide
SPATIAL PROTEOMICS – REPLICATE REPRODUCIBILITY ANALYSIS
PURPOSE
This workbook provides quantitative evidence that the SVM-identified protein relocalization events are robust
and that using the mean fractionation profile across biological replicates is statistically justified.
TWO KEY ANALYSES
1. Within-condition Pearson r (pairwise localization score)
For each protein and each condition (CTRL / MIDO), all pairwise Pearson correlations between
biological replicate profiles are computed (sum-normalized, NaN→0). The mean pairwise r and
its p-value characterize within-condition reproducibility.
2. Replicate-vs-Mean correlation (justification for mean-profile approach)
For each protein and condition, the mean profile across all valid replicates is computed.
Each individual replicate profile is then correlated with this mean profile.
A high replicate-vs-mean r demonstrates that (a) individual replicates closely mirror the
consensus used by the SVM, and (b) no additional filtering is required.
KEY FINDING
Median replicate-vs-mean r = 0.80 (JMD CTRL / MIDO), 0.80 (TKD CTRL), 0.69 (TKD MIDO)
for relocalized proteins — significantly > 0.7 (one-sample t-test, p < 10⁻⁷²).
This directly justifies the use of the mean profile for SVM training.
WORKBOOK CONTENTS
Sheet 2 — Localization_Scores All 8,334 proteins: pairwise r + p-value, replicate-vs-mean r + p-value, shift distance
Sheet 3 — Relocalized_JMD JMD relocalized proteins only, annotated with confidence tier
Sheet 4 — Relocalized_TKD TKD relocalized proteins only, annotated with confidence tier
Sheet 5 — Statistics Group comparisons, one-sample t-tests, Mann-Whitney U tests
Sheet 6 — Dist_Bins Histogram data for figures

## Sheet: Localization_Scores
	JMD Cell Line																			TKD Cell Line
	Pairwise r within condition								Replicate-vs-Mean r						CTRL↔MIDO Shift		Annotations			Pairwise r within condition								Replicate-vs-Mean r						CTRL↔MIDO Shift		Annotations
Gene	JMD CTRL Mean Pairwise r	JMD CTRL Mean p-value	JMD CTRL % Sig Pairs	JMD CTRL N Reps	JMD MIDO Mean Pairwise r	JMD MIDO Mean p-value	JMD MIDO % Sig Pairs	JMD MIDO N Reps	JMD CTRL Rep-vs-Mean r	JMD CTRL Rep-vs-Mean p	JMD CTRL Rep-vs-Mean % Sig	JMD MIDO Rep-vs-Mean r	JMD MIDO Rep-vs-Mean p	JMD MIDO Rep-vs-Mean % Sig	JMD CTRL↔MIDO Euc Dist	JMD CTRL↔MIDO SD	JMD Relocalized	JMD CTRL Localization	JMD MIDO Localization	TKD CTRL Mean Pairwise r	TKD CTRL Mean p-value	TKD CTRL % Sig Pairs	TKD CTRL N Reps	TKD MIDO Mean Pairwise r	TKD MIDO Mean p-value	TKD MIDO % Sig Pairs	TKD MIDO N Reps	TKD CTRL Rep-vs-Mean r	TKD CTRL Rep-vs-Mean p	TKD CTRL Rep-vs-Mean % Sig	TKD MIDO Rep-vs-Mean r	TKD MIDO Rep-vs-Mean p	TKD MIDO Rep-vs-Mean % Sig	TKD CTRL↔MIDO Euc Dist	TKD CTRL↔MIDO SD	TKD Relocalized	TKD CTRL Localization	TKD MIDO Localization
0610009B22Rik	0.90275	0.01936	0.83333	4	0.92518	0.01212	1	3	0.96236	0.00243	1	0.97407	0.00201	1	0.26974	0.18216	No			0.81231	0.06603	0.33333	3	1	0	1	4	0.9342	0.01082	1	1	0	1	0.29106	0.24513	No
0610012G03Rik	0.751	0.12124	0.66667	4	0.4867	0.38191	0.16667	4	0.89967	0.02532	0.75	0.78388	0.10113	0.75	0.32883	0.14963	No			0.75034	0.11006	0.66667	4	0.14516	0.23652	0	4	0.9015	0.01835	1	0.5939	0.28834	0.5	0.36477	0.34352	No
1110059E24Rik	0.19059	0.7545	0	4	-0.01228	0.40218	0	3	0.62364	0.19378	0	0.54973	0.26439	0	0.51652	0.10674	YES	Cytoplasm	Organelles	0.8873	0.02649	0.83333	4	0.39666	0.50116	0.16667	4	0.95552	0.00435	1	0.73072	0.12445	0.25	0.50963	0.23419	YES	Cytoplasm	Organelles
1110059G10Rik	0.5721	0.32765	0.16667	4	0.90719	0.02181	0.83333	4	0.82228	0.0648	0.5	0.96387	0.00298	1	0.3553	0.24279	No			0.65744	0.26161	0.5	4	0.47217	0.44173	0.33333	4	0.85039	0.09602	0.75	0.77648	0.0755	0.25	0.3518	0.42277	No
1110065P20Rik	0.35021	0.28204	0.5	4	1	0	1	4	0.71119	0.22057	0.75	1	0	1	0.31005	0.53702	YES	Nucleus	Cytoplasm	0.86665	0.0486	0.5	4	1	0	1	3	0.94721	0.01248	1	1	0	1	0.20889	0.29541	YES	Cytoplasm	Organelles
1190007I07Rik	0.48039	0.39216	0.16667	4				0	0.7793	0.10581	0.5						No			0.92599	0.01438	0.83333	4	0.2	0.46933	0.33333	3	0.97122	0.00282	1	0.68313	0.20534	0.66667	0.51183	0.52379	No
1600014C10Rik	0.34831	0.38663	0	4	0.83634	0.05798	0.66667	4	0.69841	0.17988	0.5	0.93505	0.01208	1	0.50115	0.27441	YES	Organelles	Cytoplasm	0.86486	0.0414	0.5	4	0.83981	0.047	0.5	4	0.9454	0.01092	1	0.9378	0.00763	1	0.21411	0.11562	No
1700017B05Rik	0.57502	0.31238	0.33333	4	0.39549	0.3502	0.5	4	0.82136	0.08976	0.75	0.73704	0.18079	0.75	0.61319	0.15289	YES	Nucleus	Cytoplasm	0.04966	0.26755	0	4	0.85554	0.03419	0.66667	3	0.51492	0.09895	0.5	0.95003	0.00456	1	0.44785	0.18584	YES	Organelles	Cytoplasm
1700021F05Rik	0.72507	0.13497	0.5	4	0.15454	0.62841	0	4	0.89	0.02887	0.75	0.5702	0.24854	0	0.59615	0.19008	No			0.59311	0.26909	0.16667	4	0.20026	0.30259	0.16667	4	0.83215	0.06296	0.5	0.63017	0.29167	0.5	0.44283	0.37032	No
1700025G04Rik	0.77043	0.10324	0.33333	4	0.32099	0.48353	0.33333	4	0.90468	0.02029	0.75	0.69787	0.14559	0.25	0.61891	0.33732	YES	Organelles	Cytoplasm	0.90755	0.02157	0.66667	4	0.35475	0.35588	0.5	4	0.96347	0.00285	1	0.7182	0.20416	0.75	0.59584	0.28132	No
1700030K09Rik				1	1	0	1	2	1	0	1	1	0	1	0		No			1	0	1	2	1	0	1	3	1	0	1	1	0	1	0	0	No
1700037H04Rik	0.7817	0.10189	0.5	4	0.91956	0.012	1	4	0.91439	0.01977	0.75	0.96929	0.00197	1	0.2976	0.11605	No			0.93586	0.00883	1	4	0.58714	0.3151	0.5	4	0.97443	0.00185	1	0.83031	0.07453	0.75	0.26938	0.3261	No
1810022K09Rik	0.21323	0.63849	0	4	0.35698	0.37079	0.5	4	0.62885	0.21058	0.25	0.7126	0.24887	0.75	0.55097	0.06034	No			0.47732	0.36226	0	4	0.16984	0.65671	0.16667	4	0.75834	0.08277	0	0.56538	0.26264	0	0.50674	0.2689	YES	Cytoplasm	Organelles
1810024B03Rik	-0.2	0.704	0	2	0.08528	0.3561	0.33333	3	0.63246	0.17781	0	0.62181	0.29328	0.66667	0.94661	0.03481	No			0.95399	0.00465	1	3	0.42531	0.34983	0.5	4	0.98423	0.00072	1	0.75361	0.15779	0.75	0.21699	0.19518	No
2010005H15Rik	0.2659	0.33117	0	4	0.41422	0.48631	0.16667	4	0.65904	0.26231	0.75	0.74704	0.12151	0.75	0.36122	0.12474	YES	Organelles	Cytoplasm	0.70907	0.14451	0.16667	4	0.90647	0.01639	1	4	0.88352	0.03027	0.75	0.96291	0.0031	1	0.1929	0.03841	No
2010300C02Rik				1				0	1	0	1						YES	Cytoplasm	Organelles				0				0									No
2310022A10Rik	0.77582	0.1066	0.5	4	0.87479	0.0283	0.66667	4	0.91131	0.01887	0.75	0.95075	0.00535	1	0.2241	0.08522	No			0.18972	0.58405	0.16667	4	0.10405	0.46845	0.16667	4	0.61853	0.24498	0.5	0.56789	0.26477	0	0.2328	0.17049	No
2310050C09Rik	0.49777	0.34894	0.16667	4	0.2725	0.55488	0.16667	4	0.78535	0.10785	0.5	0.66742	0.22679	0.5	0.74639	0.22139	No			0.3987	0.33001	0.5	4	0.43228	0.40942	0.5	4	0.7386	0.206	0.75	0.75732	0.16747	0.75	0.22136	0.06775	No
2310057M21Rik	0.9117	0.01497	0.83333	4	-0.31328	0.54545	0	2	0.96608	0.00238	1	0.56045	0.29439	0	0.85009	0.34242	No			0.38662	0.38994	0.16667	4	0.91245	0.01649	1	3	0.70625	0.19587	0.5	0.96844	0.00339	1	0.7117	0.1086	No
2310061I04Rik	0.58057	0.28303	0.16667	4	0.51676	0.39847	0.33333	3	0.82673	0.06526	0.5	0.81867	0.09083	0.66667	0.5803	0.41137	No			0.68242	0.19609	0.33333	4	0.25816	0.34313	0.16667	4	0.87114	0.04661	0.75	0.65798	0.21691	0.5	0.38959	0.4825	No
2410002F23Rik	0.66555	0.20465	0.33333	4	0.80882	0.08934	0.5	4	0.86464	0.03425	0.75	0.92512	0.01962	0.75	0.37854	0.35093	No			0.82906	0.04974	0.5	4	0.5624	0.36695	0.5	4	0.9305	0.0107	1	0.80886	0.12944	0.75	0.66381	0.34086	No
2410004B18Rik	0.39219	0.50738	0.16667	4	0.65705	0.18911	0.33333	4	0.73529	0.13546	0.5	0.86171	0.03763	0.5	0.37969	0.10207	No			0.3888	0.48096	0	4	0.32995	0.46593	0	4	0.72733	0.12132	0.25	0.68028	0.14955	0.25	0.50469	0.32004	No
2610301B20Rik	0.91111	0.02066	1	4	0.58753	0.26537	0.16667	4	0.96535	0.00473	1	0.82943	0.05093	0.75	0.57194	0.23861	No			0.57478	0.33923	0.5	4	0.51561	0.37163	0.33333	4	0.81839	0.11121	0.75	0.78629	0.08975	0.5	0.45873	0.36844	No
2700097O09Rik	0.99145	0.00022	1	4	0.92423	0.01635	1	4	0.99675	5e-05	1	0.97047	0.0039	1	0.06904	0.11957	No			0.79229	0.11151	0.5	4	0.82488	0.08126	0.5	4	0.9114	0.03862	0.75	0.92851	0.02405	0.75	0.05212	0.09027	No
3110009E18Rik	0.44882	0.38315	0	4	0.73836	0.12496	0.5	4	0.76183	0.11252	0.5	0.89546	0.02184	0.75	0.24363	0.09106	No			0.85896	0.04387	0.5	4	0.71601	0.13194	0.16667	4	0.94451	0.0102	1	0.88235	0.02537	0.75	0.14341	0.12135	No
3110082I17Rik	0.37421	0.51519	0.33333	4	0.46208	0.37057	0.16667	4	0.71975	0.11681	0.25	0.7696	0.11854	0.75	0.36872	0.08793	No			0.40211	0.30658	0.16667	4	-0.05679	0.39768	0	4	0.74212	0.16136	0.5	0.42043	0.42761	0	0.35178	0.30418	No
4930407I10Rik	0.00325	0.59148	0.16667	4	1	0	1	3	0.50241	0.37443	0	1	0	1	0.94281	0.66667	No			0.21134	0.48607	0.33333	3	-0.2	0.704	0	3	0.68861	0.19566	0.66667	0.44721	0.3739	0	0.48766	0.65548	No
4930430F08Rik	0.93873	0.00859	1	4	0.97406	0.00187	1	4	0.97672	0.00116	1	0.99021	0.00031	1	0.26895	0.14899	No			0.79619	0.09839	0.5	4	0.5644	0.35216	0.5	4	0.91598	0.0296	0.75	0.80785	0.12895	0.75	0.19127	0.16103	No
4930432K21Rik	-0.21628	0.68064	0	2	0.55212	0.35027	0.33333	3	0.62525	0.18569	0	0.83276	0.0788	0.66667	0.22869	0.22869	YES	Cytoplasm	Nucleus	1	0	1	2	-0.2	0.704	0	2	1	0	1	0.63246	0.17781	0	0.70711	0.70711	No
4931406C07Rik	0.75324	0.10477	0.33333	4	0.84938	0.045	0.66667	4	0.89976	0.02193	0.75	0.94165	0.00815	1	0.20498	0.14912	No			0.8932	0.02973	0.66667	4	0.79041	0.10604	0.5	4	0.95789	0.00734	1	0.91405	0.03079	0.75	0.2642	0.158	No
4931406P16Rik	0.28083	0.31333	0.33333	4	0.0054	0.47955	0.16667	4	0.67008	0.21749	0.5	0.49608	0.36347	0	0.77494	0.41999	No			0.93464	0.0093	1	3	0.13916	0.43072	0.33333	4	0.97742	0.00151	1	0.59255	0.22435	0	0.83075	0.58747	No
4931428L18Rik	0.12365	0.58794	0.16667	4	0.45838	0.36168	0.33333	4	0.57311	0.23677	0	0.76919	0.12585	0.5	0.57978	0.17567	No			-0.13001	0.54765	0	4	0.09955	0.64307	0	4	0.37494	0.43157	0	0.56136	0.26628	0	0.64422	0.4546	No
4933434E20Rik	0.78579	0.08736	0.66667	4	0.39582	0.38773	0.16667	4	0.91275	0.02074	0.75	0.73434	0.14182	0.5	0.41432	0.0693	No			0.69866	0.14713	0.33333	4	0.19747	0.34343	0.16667	4	0.87931	0.02925	0.75	0.61264	0.2393	0	0.63524	0.37095	No
5031439G07Rik	0.08242	0.56984	0	3				1	0.61174	0.2111	0	1	0	1			No						1				0	1	0	1						No
5730455P16Rik	0.48583	0.40287	0.5	4	0.49052	0.32434	0.16667	4	0.78352	0.12573	0.75	0.78502	0.09013	0.5	0.31003	0.06113	No			0.78334	0.09948	0.5	4	0.52516	0.33568	0.33333	4	0.91171	0.02611	0.75	0.79848	0.09158	0.5	0.22818	0.1399	No
6030458C11Rik	0.95976	0.00473	1	4	1	0	1	4	0.98453	0.00105	1	1	0	1	0.10124	0.17535	No			0.5534	0.42021	0.5	4	0.65854	0.25539	0.5	4	0.80628	0.15382	0.75	0.85429	0.08645	0.75	0.09828	0.12734	YES	Organelles	Cytoplasm
8030462N17Rik	0.99379	9e-05	1	3	0.95489	0.00592	1	4	0.99792	1e-05	1	0.98262	0.00133	1	0.0842	0.11908	No			0.80778	0.09664	0.5	4	0.3963	0.5725	0.33333	3	0.92294	0.02612	0.75	0.76966	0.13494	0.66667	0.12473	0.17639	No
9030025P20Rik				1				0	1	0	1						YES	Cytoplasm	Organelles				0				0									No
9430015G10Rik	0.87615	0.03292	0.66667	4	0.42752	0.39431	0.5	4	0.95078	0.00728	1	0.75526	0.17734	0.75	0.42406	0.42707	No			0.90992	0.01408	1	4	0.3768	0.31936	0.5	4	0.96532	0.00198	1	0.72872	0.23839	0.75	0.51524	0.30725	No
9930021J03Rik	1	0	1	2				1	1	0	1	1	0	1	1.41421		YES	Nucleus	Cytoplasm				1				1	1	0	1	1	0	1			YES	Cytoplasm	Organelles
A2m	0.328	0.52581	0.16667	4	0.86386	0.03596	0.66667	4	0.68229	0.19406	0.5	0.94727	0.005	1	0.48524	0.21793	No			0.65013	0.22618	0.33333	4	0.48544	0.41398	0.33333	4	0.85046	0.0463	0.5	0.77208	0.08999	0.5	0.32534	0.17727	No
A430005L14Rik	0.44952	0.38804	0.16667	4	0.53101	0.32792	0.16667	4	0.76114	0.09823	0.5	0.80513	0.0707	0.5	0.36237	0.1618	No			0.31301	0.49982	0.16667	4	0.16512	0.60562	0	4	0.69583	0.14654	0	0.60647	0.2095	0	0.28298	0.16813	No
A630001G21Rik	0.9922	0.00017	1	4	0.74598	0.1608	0.5	4	0.99705	3e-05	1	0.89702	0.04527	0.75	0.1588	0.24505	No			0.27222	0.61499	0.16667	4	0.7553	0.15033	0.5	4	0.66727	0.217	0.5	0.90095	0.04209	0.75	0.48559	0.33345	No
A630089N07Rik	0.85887	0.05413	0.5	4				0	0.94403	0.01401	0.75						YES	Cytoplasm	Organelles	0.48748	0.43956	0.33333	3				1	0.80691	0.10118	0.66667	1	0	1	0.98698		No
AW146154	-0.2	0.704	0	2				1	0.63246	0.17781	0	1	0	1	1.41421		YES	Organelles	Cytoplasm				0				0									No
AW209491	-0.22112	0.67387	0	4	0.01397	0.47798	0	4	0.28683	0.58638	0	0.50247	0.34629	0.25	0.94385	0.54537	YES	Organelles	Cytoplasm				1	-0.27736	0.59581	0	3	1	0	1	0.3653	0.50679	0	0.58139		YES	Organelles	Cytoplasm
AW551984	0.15226	0.27006	0.16667	4	0.60857	0.24173	0.16667	4	0.59427	0.18338	0.75	0.83913	0.04972	0.75	0.39581	0.15905	No			0.80986	0.06129	0.33333	4	0.63859	0.23633	0.5	4	0.92098	0.01446	1	0.83277	0.04409	0.5	0.27092	0.2598	No
Aaas	0.8834	0.02874	0.66667	4	0.90117	0.02013	0.83333	4	0.95523	0.00477	1	0.96185	0.00351	1	0.16214	0.08498	No			0.4632	0.42041	0.16667	4	0.24768	0.19103	0.5	4	0.77287	0.0991	0.5	0.64924	0.25608	0.75	0.38833	0.32982	No
Aacs	0.84739	0.04221	0.66667	4	0.76945	0.09813	0.5	4	0.93844	0.00728	1	0.90807	0.0162	1	0.38636	0.15516	No			0.85729	0.04908	0.5	4	0.72317	0.14774	0.5	4	0.9437	0.01183	1	0.88698	0.03713	0.75	0.21726	0.07962	No
Aagab	0.8989	0.02126	0.83333	4	0.6998	0.13703	0.33333	4	0.9611	0.00349	1	0.8778	0.02299	1	0.40542	0.15572	No			0.59446	0.33717	0.5	4	0.68248	0.23844	0.5	4	0.83219	0.09681	0.75	0.86679	0.07778	0.75	0.38648	0.12803	No
Aak1	0.24988	0.50596	0	4	0.74386	0.12003	0.33333	4	0.644	0.23856	0.5	0.89844	0.02342	0.75	0.39414	0.09812	No			0.6902	0.17313	0.5	4	0.75144	0.10061	0.33333	4	0.8638	0.05932	0.75	0.89914	0.0156	1	0.19973	0.0542	No
Aamdc	0.4	0.352	0.5	4	0.63595	0.28789	0.5	4	0.74162	0.20322	0.75	0.84942	0.08583	0.75	0.65097	0.55129	No			0.29708	0.61915	0.33333	3	0.48071	0.47108	0.5	4	0.72502	0.12798	0.33333	0.77156	0.20251	0.75	0.50723	0.5528	YES	Cytoplasm	Organelles
Aamp	0.28551	0.37714	0.16667	4	0.75513	0.10897	0.5	4	0.67893	0.21004	0.5	0.90201	0.01801	1	0.28409	0.10615	No			0.8249	0.05504	0.66667	4	0.76909	0.09283	0.5	4	0.92923	0.01258	1	0.90788	0.017	1	0.15393	0.04895	No
Aar2	0.86841	0.03407	0.83333	4	0.96238	0.00404	1	4	0.94933	0.00552	1	0.98578	0.00063	1	0.3558	0.09689	No			0.60593	0.2758	0.33333	4	0.4506	0.4382	0.33333	4	0.82554	0.09568	0.75	0.73673	0.18789	0.75	0.3057	0.16491	YES	Cytoplasm	Organelles
Aars	0.32158	0.36942	0.16667	4	0.74824	0.11121	0.5	4	0.6987	0.18428	0.5	0.90015	0.01922	0.75	0.2594	0.07887	No			0.77559	0.10824	0.5	4	0.76935	0.08896	0.16667	4	0.91085	0.02536	0.75	0.90905	0.01425	1	0.13142	0.07918	No
Aars2	0.75781	0.11538	0.33333	4	0.44699	0.30214	0.33333	4	0.90252	0.01503	1	0.76035	0.1423	0.5	0.37045	0.22277	No			0.91142	0.01917	1	4	0.31911	0.37342	0.33333	4	0.96584	0.00276	1	0.69875	0.20963	0.75	0.26959	0.34867	No
Aasdhppt	0.94456	0.00701	1	4	0.49806	0.41477	0.33333	4	0.97882	0.00099	1	0.78841	0.1095	0.75	0.37109	0.09528	No			0.94569	0.00651	1	4	0.898	0.02333	0.66667	4	0.97924	0.00117	1	0.95882	0.00482	1	0.2418	0.14846	No
Aatf	0.96199	0.00342	1	4	0.89251	0.02728	0.83333	4	0.98554	0.00053	1	0.95813	0.00472	1	0.28447	0.1101	No			0.43553	0.28982	0.16667	4	0.21157	0.17289	0.5	4	0.75867	0.1553	0.5	0.63593	0.15903	0.75	0.30705	0.27686	No
Abca1	-0.07687	0.5538	0	4	0.25234	0.30755	0.33333	4	0.41019	0.45888	0	0.65699	0.23195	0.5	0.38072	0.27725	YES	Cytoplasm	Nucleus	0.36458	0.39679	0.33333	4	-0.18618	0.72596	0	4	0.71719	0.16543	0.5	0.32936	0.52666	0	0.66781	0.49802	No
Abca2	0.79799	0.09697	0.5	4	0.19729	0.11804	0.5	4	0.92017	0.02175	0.75	0.62024	0.09131	0.75	0.30632	0.21513	No			0.65859	0.1947	0.33333	4	0.28899	0.23865	0.5	4	0.86076	0.04584	0.75	0.68246	0.25954	0.75	0.47484	0.24707	No
Abca3	0.51677	0.38985	0.16667	4	1	0	1	3	0.79128	0.12515	0.75	1	0	1	0.19354	0.27371	No			0.72718	0.15333	0.5	4	0.4094	0.32644	0.5	4	0.88854	0.02563	0.75	0.74378	0.19783	0.75	0.31826	0.1967	No
Abca7	0.72994	0.14426	0.33333	4	0.28506	0.30135	0.16667	4	0.88976	0.02698	0.75	0.67062	0.20691	0.75	0.23418	0.30351	No			0.78707	0.10279	0.5	4	0.32882	0.3408	0.5	4	0.91383	0.01872	1	0.70291	0.20928	0.5	0.47925	0.50083	No
Abca8a	0.84301	0.04298	0.66667	3	0.93596	0.01178	1	4	0.94573	0.00609	1	0.97514	0.00275	1	0.13309	0.1624	No			-0.11832	0.55649	0	3	0.89175	0.02494	1	3	0.47235	0.3726	0	0.96207	0.00437	1	1.0698	0.34441	No
Abcb10	0.59467	0.24985	0.16667	4	0.4567	0.44256	0.5	4	0.83131	0.05538	0.5	0.76971	0.16522	0.75	0.4127	0.19895	No			0.71019	0.17531	0.5	4	0.33781	0.29138	0.5	4	0.88456	0.0362	0.75	0.70714	0.2131	0.75	0.49482	0.41219	No
Abcb11	0.72715	0.1508	0.5	4	0.74867	0.12526	0.33333	4	0.88823	0.0333	0.75	0.90074	0.01663	1	0.49757	0.04751	No			0.29686	0.31012	0.5	4	-0.08417	0.36461	0.16667	4	0.67824	0.21464	0.75	0.42216	0.19883	0.25	0.48291	0.4388	No
Abcb1b	0.79609	0.08575	0.33333	4	-0.2	0.704	0	2	0.91657	0.01449	1	0.63246	0.17781	0	0.61602	0.61602	No			0.50801	0.38748	0.5	4	-0.2	0.704	0	2	0.78583	0.14893	0.75	0.63246	0.17781	0	0.59993	0.59993	No
Abcb6	0.72598	0.14135	0.33333	4	0.47062	0.40349	0.5	4	0.87959	0.03009	0.75	0.77612	0.1388	0.75	0.30149	0.16756	No			0.83199	0.07321	0.5	4	0.3311	0.35954	0.33333	4	0.93112	0.00983	1	0.70538	0.21747	0.75	0.35164	0.33511	No
Abcb7	0.77935	0.11102	0.5	4	0.44644	0.39809	0.5	4	0.9121	0.02751	0.75	0.76416	0.16803	0.75	0.26323	0.21333	No			0.89427	0.02509	0.83333	4	0.4014	0.40095	0.5	4	0.95937	0.00434	1	0.73508	0.15205	0.5	0.39301	0.36274	No
Abcb8	0.62307	0.24832	0.33333	4	0.44174	0.39998	0.5	4	0.84465	0.03799	0.75	0.76155	0.17238	0.75	0.41109	0.15184	No			0.83624	0.05248	0.66667	4	0.0143	0.5878	0.16667	4	0.93428	0.01165	1	0.49958	0.35219	0	0.54776	0.39113	No
Abcb9				1	1	0	1	4	1	0	1	1	0	1	0		No			1	0	1	3	1	0	1	4	1	0	1	1	0	1	0	0	No
Abcc1	0.77573	0.10147	0.33333	4	0.29523	0.21261	0.5	4	0.90964	0.01507	1	0.67942	0.16857	0.75	0.29888	0.207	No			0.89899	0.02781	0.66667	4	0.32952	0.27969	0.5	4	0.96058	0.00388	1	0.70494	0.2493	0.75	0.34782	0.33951	No
Abcc10	1	0	1	2	0.96424	0.0019	1	2	1	0	1	0.99088	0.00013	1	0.29682		No			1	0	1	4	-0.2	0.704	0	3	1	0	1	0.44721	0.3739	0	0.94281	0.66667	No
Abcc3	1	0	1	2				1	1	0	1	1	0	1	1.32961		YES	Nucleus	Cytoplasm				1				1	1	0	1	1	0	1	0		No
Abcc4	0.48628	0.39308	0.16667	4	0.35035	0.31576	0.5	4	0.78138	0.07711	0.25	0.71514	0.23721	0.75	0.34142	0.17959	No			0.88396	0.02419	0.83333	4	0.25765	0.24406	0.5	4	0.95473	0.00434	1	0.66494	0.26368	0.75	0.37232	0.23044	No
Abcc5				0				1				1	0	1			No						0				0									No
Abcd1	0.83212	0.06686	0.5	4	0.70465	0.16403	0.5	4	0.93329	0.01624	0.75	0.88097	0.02719	0.75	0.18711	0.15406	No			0.69333	0.15793	0.16667	4	0.12138	0.13344	0.16667	4	0.87719	0.03036	0.75	0.57983	0.1863	0.75	0.34523	0.32396	No
Abcd2				1				0	1	0	1						No			-0.2	0.704	0	3				1	0.44721	0.3739	0	1	0	1	0		No
Abcd3	0.7963	0.07201	0.66667	4	0.60606	0.27746	0.5	4	0.91941	0.01378	1	0.83917	0.06558	0.75	0.23446	0.12735	No			0.58409	0.29019	0.5	4	0.07865	0.21169	0.16667	4	0.82945	0.07412	0.5	0.54517	0.26509	0	0.34266	0.37672	No
Abcd4	0.74374	0.11748	0.33333	4	0.3609	0.31487	0.5	4	0.89728	0.02563	0.75	0.71744	0.2429	0.75	0.31611	0.18534	No			0.91831	0.01371	1	4	0.3196	0.3021	0.5	4	0.9688	0.00207	1	0.69959	0.23436	0.75	0.36413	0.37569	No
Abce1	0.20201	0.18309	0.5	4	0.82965	0.05237	0.5	4	0.6271	0.14399	0.75	0.93384	0.00866	1	0.23631	0.0854	No			0.75516	0.11306	0.5	4	0.64264	0.20746	0.33333	4	0.89879	0.031	0.75	0.84014	0.04446	0.75	0.14611	0.13567	No
Abcf1	0.2394	0.16533	0.5	4	0.91575	0.01307	1	4	0.65167	0.14889	0.75	0.96733	0.00175	1	0.28833	0.1779	No			0.85886	0.04166	0.66667	4	0.39517	0.39355	0.5	4	0.94375	0.00988	1	0.73513	0.15802	0.5	0.20529	0.27478	No
Abcf2	0.33904	0.40863	0.33333	4	0.74386	0.10007	0.16667	4	0.70631	0.18205	0.5	0.89361	0.02103	0.75	0.22631	0.063	No			0.40418	0.46687	0	4	0.46082	0.37684	0.16667	4	0.74103	0.11734	0.25	0.69891	0.18882	0.5	0.24967	0.23095	No
Abcf3	0.83725	0.04143	0.66667	4	0.67553	0.20166	0.5	4	0.93398	0.00796	1	0.86468	0.0577	0.75	0.43736	0.20402	No			0.87789	0.03582	0.5	4	0.66298	0.18347	0.16667	4	0.94968	0.01065	1	0.85745	0.05003	0.75	0.29943	0.13702	No
Abcg1	0.55203	0.31187	0.16667	4	0.31807	0.45536	0.16667	4	0.80816	0.08932	0.5	0.69728	0.14717	0.25	0.77223	0.40764	YES	Cytoplasm	Organelles	0.91467	0.01271	1	4	0.15538	0.43707	0.33333	3	0.9665	0.00244	1	0.6588	0.20151	0.33333	0.54057	0.52718	No
Abcg3				0				1				1	0	1			No						0				0									No
Abhd1	0.64766	0.24257	0.5	4	0.48982	0.32609	0.16667	4	0.85686	0.05373	0.5	0.78463	0.09917	0.5	0.61863	0.16662	No			0.90739	0.02383	0.83333	4	0.50167	0.41558	0.33333	4	0.96445	0.00485	1	0.79131	0.10878	0.75	0.31624	0.26639	No
Abhd10	0.65122	0.2147	0.33333	4	0.39817	0.30084	0.16667	4	0.85908	0.03444	0.5	0.72588	0.16266	0.5	0.46054	0.14553	No			0.71635	0.18785	0.5	4	0.19132	0.52379	0.16667	4	0.88723	0.04158	0.75	0.62532	0.25168	0.5	0.32072	0.24574	No
Abhd11	0.69983	0.16954	0.33333	4	0.45161	0.30782	0.33333	4	0.87684	0.02541	0.75	0.76232	0.15014	0.5	0.35071	0.19179	No			0.84901	0.04619	0.5	4	0.2238	0.46044	0.16667	4	0.93915	0.00659	1	0.64554	0.24033	0.25	0.41104	0.29253	No
Abhd12	0.4527	0.40686	0	4	0.68472	0.19949	0.5	4	0.76575	0.09909	0.5	0.87092	0.03776	0.5	0.34654	0.13892	No			0.48445	0.38764	0.16667	4	0.14398	0.29594	0.16667	4	0.78075	0.09178	0.5	0.57056	0.2703	0	0.44347	0.37358	No
Abhd13	0.62523	0.23044	0.33333	4	0.34744	0.41436	0	3	0.84736	0.04984	0.5	0.74739	0.11254	0.33333	0.54683	0.33025	No			0.90117	0.02469	0.83333	4	0.37217	0.3375	0.5	4	0.96168	0.00392	1	0.72684	0.20219	0.75	0.5966	0.36905	No
Abhd14a	0.79703	0.08754	0.5	4	0.19848	0.46722	0.33333	3	0.91908	0.02147	0.75	0.68238	0.20456	0.66667	0.53314	0.43264	No			0.89487	0.0204	0.83333	4	0.39245	0.34504	0.5	4	0.95875	0.00315	1	0.73769	0.20187	0.75	0.47356	0.44496	No
Abhd14b	0.91056	0.01589	1	4	0.81966	0.06175	0.5	4	0.96511	0.00304	1	0.92943	0.01066	1	0.35536	0.14918	No			0.85499	0.0505	0.5	4	0.86041	0.03432	0.83333	4	0.94227	0.01297	0.75	0.94497	0.00577	1	0.18782	0.0902	No
Abhd15	0.51969	0.34858	0.16667	4	0.34317	0.38886	0.16667	4	0.79819	0.08276	0.5	0.71116	0.16076	0.25	0.60707	0.17978	No			0.79674	0.07299	0.5	4	0.33781	0.33847	0.5	4	0.91924	0.0139	1	0.70794	0.20728	0.75	0.63892	0.31046	No
Abhd16a	0.61894	0.23053	0.16667	4	0.44121	0.44412	0.5	4	0.8423	0.05575	0.5	0.76154	0.15349	0.75	0.4119	0.23977	No			0.7831	0.09041	0.5	4	0.33465	0.30809	0.5	4	0.91177	0.01677	1	0.70318	0.19953	0.75	0.51513	0.40002	No
Abhd17a	0.99487	8e-05	1	4	1	0	1	3	0.99807	1e-05	1	1	0	1	0	0	No			0.8048	0.08594	0.66667	4	0.3143	0.34619	0.16667	4	0.92102	0.01912	0.75	0.69472	0.21302	0.5	0.41197	0.45536	YES	Cytoplasm	Organelles
Abhd17b	0.68385	0.17685	0.16667	4	0.36857	0.32939	0.5	4	0.87248	0.0353	0.75	0.71796	0.2351	0.75	0.45729	0.08457	No			0.80515	0.07643	0.5	4	0.32862	0.35047	0.33333	4	0.92203	0.01147	1	0.70315	0.20513	0.75	0.38053	0.34486	No
Abhd17c	0.74026	0.13078	0.33333	4	0.23435	0.4538	0.16667	4	0.89308	0.02192	0.75	0.64649	0.20549	0.25	0.62915	0.28748	No			0.81709	0.08488	0.5	4	0.3646	0.40913	0.33333	4	0.92705	0.01272	1	0.72286	0.19588	0.75	0.29098	0.29566	No
Abhd18	0.7085	0.14953	0.33333	4	0.35329	0.38148	0.33333	4	0.88342	0.02235	1	0.70973	0.24175	0.75	0.40924	0.1683	No			0.91256	0.01895	0.83333	4	0.26568	0.32708	0.16667	4	0.96665	0.00301	1	0.66762	0.22942	0.5	0.37769	0.39984	No
Abhd4	0.60245	0.25182	0.16667	4	0.84305	0.05583	0.66667	4	0.83376	0.05586	0.75	0.93927	0.01006	1	0.60764	0.28736	YES	Cytoplasm	Organelles	0.77407	0.12243	0.5	4	0.75806	0.09579	0.33333	4	0.907	0.03639	0.75	0.90271	0.0184	1	0.15194	0.13184	No
Abhd5	0.64305	0.20351	0.16667	4	0.73571	0.15039	0.5	4	0.85022	0.03915	0.75	0.89416	0.03642	0.75	0.53847	0.35984	YES	Cytoplasm	Organelles	0.73666	0.16133	0.5	4	0.60798	0.25412	0.33333	4	0.89205	0.04723	0.75	0.83836	0.0572	0.5	0.23828	0.17467	No
Abi1	0.09229	0.05022	0.66667	4	0.91019	0.01798	0.83333	4	0.55955	0.03973	0.75	0.96558	0.0025	1	0.28011	0.18236	No			0.744	0.12697	0.5	4	0.43204	0.39314	0.33333	4	0.89326	0.03335	0.75	0.73232	0.11991	0.25	0.29786	0.30487	No
Abi2	0.23857	0.34123	0.16667	4	0.94336	0.00717	1	4	0.64912	0.2568	0.75	0.97848	0.00121	1	0.40686	0.21721	No			0.63665	0.25033	0.5	4	0.31331	0.39348	0.16667	4	0.85002	0.0691	0.75	0.67802	0.16949	0	0.37459	0.37818	YES	Cytoplasm	Nucleus
Abi3				0				1				1	0	1			No						1				1	1	0	1	1	0	1			No
Abl1	0.03883	0.64947	0	4	0.09707	0.61906	0.16667	4	0.51249	0.3311	0.25	0.56149	0.29205	0	0.63099	0.23712	YES	Organelles	Cytoplasm	0.75487	0.13282	0.5	4	0.35019	0.28207	0.16667	4	0.89858	0.0397	0.75	0.71593	0.17052	0.25	0.84516	0.25401	YES	Nucleus	Cytoplasm
Abl2	0.39965	0.3352	0.16667	4	0.4797	0.3992	0.16667	4	0.74018	0.13097	0.5	0.77913	0.07107	0.5	0.64489	0.28322	No			0.78422	0.08786	0.5	4	0.33782	0.417	0.16667	4	0.91351	0.02019	0.75	0.70665	0.16796	0.75	0.6094	0.35052	No
Ablim1				1				0	1	0	1						YES	Cytoplasm	Organelles				0				0									No
Abr	0.92365	0.01652	1	4	1	0	1	4	0.9697	0.00436	1	1	0	1	0.14909	0.23188	No			0.86505	0.04972	0.5	4	0.93562	0.0119	1	4	0.94558	0.01401	0.75	0.97501	0.00278	1	0.05051	0.08748	No
Abracl	0.92372	0.01332	0.83333	4	0.96065	0.00264	1	4	0.97038	0.0026	1	0.98513	0.00038	1	0.17396	0.07947	No			0.8557	0.05026	0.5	4	0.92154	0.01575	1	4	0.94301	0.01219	1	0.96951	0.00349	1	0.1173	0.00999	No
Abraxas1	0.31646	0.58685	0.16667	4	0.81569	0.06344	0.33333	4	0.67154	0.14962	0	0.9263	0.00991	1	0.39546	0.21465	No			0.59234	0.26937	0.16667	4	0.46553	0.38559	0.16667	4	0.83284	0.05194	0.75	0.77163	0.08254	0.25	0.26196	0.10325	No
Abraxas2	0.50067	0.33718	0.16667	4	0.64402	0.21065	0.5	4	0.77866	0.08715	0.5	0.85586	0.04375	0.75	0.23578	0.07611	No			0.39595	0.47598	0	4	0.76343	0.09136	0.5	4	0.72933	0.12309	0.25	0.90075	0.02129	0.75	0.23048	0.07116	No
Abt1	0.97043	0.00149	1	4	0.90293	0.02125	0.83333	4	0.9888	0.00021	1	0.9629	0.00349	1	0.22291	0.10054	No			0.41067	0.29836	0.16667	4	0.08314	0.47623	0	4	0.74294	0.14999	0.5	0.5526	0.29905	0.25	0.47593	0.40277	YES	Nucleus	Cytoplasm
Abtb1	0.51069	0.48366	0.5	4	0.26262	0.39091	0.16667	4	0.78587	0.18214	0.75	0.6646	0.22814	0.5	0.46958	0.55106	YES	Organelles	Cytoplasm	0.58153	0.37844	0.5	4	0.57286	0.39139	0.5	4	0.8258	0.1155	0.75	0.82174	0.12082	0.75	0.26951	0.42001	No
Acaa1a	0.28079	0.2968	0.33333	4	0.97626	0.00122	1	4	0.66069	0.17639	0.75	0.99105	0.00018	1	0.4377	0.34899	No			0.98239	0.00091	1	4	0.97991	0.00105	1	4	0.99324	0.0002	1	0.99243	0.00018	1	0.15116	0.06004	No
Acaa2	0.49731	0.37927	0.16667	4	0.42091	0.33511	0	4	0.78733	0.06727	0.5	0.75028	0.1148	0.5	0.34171	0.195	No			0.66444	0.18961	0.33333	4	0.20269	0.47979	0.16667	4	0.86401	0.03471	0.75	0.63189	0.24648	0.5	0.24723	0.27651	No
Acaca	0.79828	0.09148	0.5	4	0.8135	0.06605	0.66667	4	0.9199	0.02146	0.75	0.92526	0.01419	1	0.39563	0.17098	No			0.66833	0.19052	0.33333	4	0.74978	0.10675	0.33333	4	0.86482	0.04281	0.5	0.89998	0.01901	1	0.12844	0.05582	No
Acacb	0.41423	0.38997	0.5	4	1	0	1	2	0.7483	0.17667	0.75	1	0	1	0.11119	0.11119	No			0.22142	0.43239	0	3	-0.2	0.704	0	2	0.68428	0.20946	0.33333	0.63246	0.17781	0	0.61492	0.00147	No
Acad10	0.41646	0.47937	0.16667	4	0.42188	0.28732	0.16667	4	0.74377	0.10497	0.25	0.75147	0.13792	0.5	0.42023	0.23408	No			0.71461	0.16369	0.5	4	0.20044	0.29452	0.16667	4	0.88574	0.02987	0.75	0.62969	0.22646	0.5	0.25862	0.24738	No
Acad11	0.7103	0.13313	0.16667	4	0.58626	0.3638	0.5	4	0.88048	0.02147	1	0.8301	0.09721	0.75	0.38922	0.14511	YES	Organelles	Nucleus	0.4274	0.38512	0	4	-0.10232	0.44684	0.16667	4	0.75438	0.11741	0.5	0.4126	0.32313	0	0.35243	0.24256	No
Acad12	0.65573	0.19046	0.33333	4	0.62929	0.23036	0.33333	4	0.86088	0.03271	0.75	0.84966	0.0494	0.5	0.33635	0.14162	No			0.68373	0.15867	0.33333	4	0.12374	0.29526	0	4	0.87136	0.03083	0.75	0.57699	0.29687	0.25	0.36862	0.34342	No
Acad8	0.71403	0.15683	0.33333	4	0.39344	0.34184	0.16667	4	0.88364	0.0215	1	0.7299	0.16998	0.5	0.39165	0.21537	No			0.90224	0.02249	0.83333	4	0.28681	0.39606	0.33333	4	0.96194	0.00311	1	0.67801	0.21566	0.75	0.32366	0.33744	No
Acad9	0.74734	0.12619	0.33333	4	0.41802	0.35605	0.33333	4	0.89854	0.01934	0.75	0.75056	0.13813	0.5	0.30551	0.17974	No			0.90439	0.02341	0.83333	4	0.27623	0.31692	0.33333	4	0.96348	0.0041	1	0.67457	0.23374	0.5	0.29598	0.37252	No
Acadl	0.73045	0.14148	0.33333	4	0.43673	0.32493	0.16667	4	0.88862	0.02091	1	0.7553	0.13497	0.5	0.38283	0.28035	No			0.9123	0.02138	0.83333	4	0.30519	0.37905	0.33333	4	0.96552	0.00282	1	0.68997	0.21911	0.75	0.29752	0.38669	No
Acadm	0.59481	0.28643	0.33333	4	0.43229	0.30471	0	4	0.83381	0.04083	0.75	0.75628	0.11602	0.5	0.33934	0.17343	No			0.68008	0.20721	0.5	4	0.2637	0.44015	0.16667	4	0.87165	0.04234	0.75	0.66818	0.23976	0.5	0.23668	0.24248	No
Acads	0.74787	0.12523	0.33333	4	0.445	0.28136	0	4	0.89673	0.01838	1	0.76013	0.11886	0.5	0.39617	0.2287	No			0.88471	0.0339	0.66667	4	0.27652	0.37215	0.33333	4	0.95465	0.00468	1	0.67354	0.23116	0.5	0.28857	0.34356	No
Acadsb	0.61671	0.26095	0.33333	4	0.37623	0.30829	0	4	0.84333	0.03644	0.75	0.72196	0.14479	0.5	0.3354	0.16512	No			0.47214	0.44933	0.5	4	0.14394	0.53832	0.16667	4	0.7768	0.1364	0.75	0.58982	0.30728	0.5	0.27706	0.2803	No
Acadvl	0.65436	0.21608	0.33333	4	0.43511	0.32283	0.16667	4	0.86001	0.02923	0.75	0.75388	0.14622	0.5	0.34303	0.11809	No			0.73721	0.13409	0.5	4	0.15002	0.31753	0.16667	4	0.896	0.02743	0.75	0.59542	0.28604	0.5	0.29963	0.29766	No
Acap1	0.51173	0.37866	0.16667	4	0.81984	0.05489	0.5	4	0.79332	0.08116	0.25	0.92974	0.00873	1	0.29895	0.11403	No			0.6708	0.1653	0.33333	4	0.53832	0.33808	0.33333	4	0.86373	0.03972	0.75	0.77506	0.08601	0.25	0.23034	0.22286	No
Acap2	0.34824	0.46193	0	4	0.17409	0.14664	0.5	4	0.70538	0.14932	0.25	0.49891	0.32228	0	0.50459	0.24117	YES	Cytoplasm	Organelles	0.61741	0.22774	0.16667	4	0.40359	0.43195	0.16667	4	0.8374	0.06075	0.5	0.73979	0.10676	0.5	0.33038	0.12595	No
Acat1	0.73583	0.13609	0.33333	4	0.48919	0.32729	0.16667	4	0.89011	0.02064	1	0.78499	0.09119	0.5	0.42663	0.12507	No			0.86444	0.04349	0.5	4	0.29127	0.3645	0.16667	4	0.94733	0.00671	1	0.68227	0.2259	0.5	0.27554	0.32504	No
Acat2	0.90359	0.02191	0.83333	4	0.87147	0.03314	0.5	4	0.96216	0.00471	1	0.94933	0.0072	1	0.27116	0.13064	No			0.8535	0.04742	0.66667	4	0.90524	0.02443	0.83333	4	0.93872	0.013	1	0.96198	0.00656	1	0.17418	0.08835	No
Acbd3	0.58015	0.29988	0.33333	4	0.58983	0.30236	0.5	4	0.82757	0.06413	0.5	0.82995	0.0612	0.75	0.3627	0.05758	No			0.75774	0.14167	0.5	4	0.5558	0.34009	0.5	4	0.90263	0.03735	0.75	0.81169	0.06749	0.75	0.24955	0.21356	No
Acbd4	0.82022	0.05989	0.5	4	0.38876	0.32564	0.16667	4	0.92896	0.0124	1	0.73432	0.18019	0.75	0.48042	0.19279	No			0.55261	0.29995	0.16667	4	-0.08529	0.51755	0.16667	4	0.8049	0.07696	0.5	0.42806	0.35485	0.25	0.67619	0.48019	YES	Organelles	Cytoplasm
Acbd5	0.76275	0.09973	0.33333	4	0.41942	0.40535	0.16667	4	0.90482	0.02151	0.75	0.75069	0.12353	0.5	0.3537	0.16766	No			0.68122	0.17692	0.33333	4	0.19213	0.29596	0.16667	4	0.87111	0.03511	0.75	0.59871	0.24139	0	0.61694	0.44131	No
Acbd6	0.91931	0.01246	1	4	0.61732	0.26577	0.33333	4	0.9685	0.0019	1	0.83584	0.04589	0.5	0.28816	0.13508	No			0.70112	0.14503	0.33333	4	0.78454	0.11927	0.5	4	0.86722	0.03444	0.75	0.90631	0.04373	0.75	0.36374	0.3185	No
Accs	0.99888	0	1	4	1	0	1	4	0.99958	0	1	1	0	1	0.02239	0.03878	No			0.94454	0.00889	1	4	1	0	1	4	0.97854	0.00204	1	1	0	1	0.11394	0.19734	No
Acd	0.69513	0.15473	0.16667	4	0.88697	0.02382	0.83333	4	0.87374	0.03533	0.75	0.95648	0.00343	1	0.27587	0.08926	No			-0.1401	0.54867	0	4	0.05547	0.54764	0	4	0.36961	0.47575	0.25	0.53742	0.30445	0	0.84968	0.30079	YES	Organelles	Cytoplasm
Acer3				1				0	1	0	1						YES	Nucleus	Organelles				0				0									No
Acin1	0.96264	0.00275	1	4	0.8269	0.04866	0.5	4	0.98558	0.00037	1	0.93168	0.00819	1	0.17824	0.07653	No			0.28572	0.44408	0.16667	4	0.06017	0.45968	0.16667	4	0.67379	0.25613	0.5	0.54071	0.31413	0	0.27509	0.32906	No
Acly	0.60943	0.2977	0.5	4	0.85816	0.03602	0.83333	4	0.83828	0.08512	0.75	0.94518	0.00619	1	0.1956	0.05886	No			0.83779	0.05741	0.5	4	0.84025	0.05792	0.66667	4	0.93364	0.01599	0.75	0.93601	0.0141	0.75	0.06276	0.01849	No
Aco2	0.72334	0.14796	0.33333	4	0.52036	0.27333	0.16667	4	0.8861	0.02123	1	0.80007	0.08978	0.5	0.40175	0.28958	No			0.88365	0.03727	0.5	4	0.28234	0.43911	0.33333	4	0.95451	0.00532	1	0.6765	0.21811	0.25	0.32171	0.34939	No
Acot11	0.51832	0.36438	0.33333	4	0.76994	0.12013	0.5	4	0.79741	0.06341	0.25	0.90892	0.02741	0.75	0.40185	0.12113	No			0.74261	0.14231	0.5	4	0.5297	0.29516	0	4	0.88852	0.04856	0.75	0.77953	0.08735	0.5	0.29165	0.21243	No
Acot13	0.69269	0.17527	0.33333	4	0.46265	0.31154	0.16667	4	0.87529	0.02396	1	0.77209	0.11289	0.5	0.35377	0.18901	No			0.841	0.06118	0.66667	4	0.25695	0.43019	0.16667	4	0.93847	0.01093	1	0.66104	0.24391	0.5	0.33772	0.29321	No
Acot2	0.65974	0.19734	0.16667	4	0.52631	0.29776	0.33333	4	0.86215	0.03199	0.75	0.80051	0.08317	0.5	0.40008	0.24504	No			0.91904	0.01655	1	4	0.23271	0.42063	0.33333	4	0.96864	0.00229	1	0.64298	0.27479	0.5	0.3104	0.26443	No
Acot7	0.65501	0.21762	0.33333	4	0.61051	0.22132	0	4	0.85892	0.05346	0.75	0.8409	0.04042	0.75	0.31491	0.11288	No			0.70856	0.13952	0.33333	4	0.79025	0.08641	0.5	4	0.88346	0.02793	0.75	0.9163	0.01917	0.75	0.1429	0.07337	No
Acot8	0.54961	0.29911	0	4	0.8373	0.0576	0.66667	4	0.80408	0.06138	0.5	0.93461	0.01247	1	0.35565	0.11166	No			0.69598	0.15001	0.33333	4	0.63356	0.21146	0.16667	4	0.87387	0.03225	0.75	0.84753	0.043	0.75	0.23663	0.17257	No
Acot9	0.55437	0.30075	0.16667	4	0.36998	0.38643	0.33333	4	0.80984	0.05639	0.5	0.69729	0.15269	0.5	0.32503	0.15949	No			0.66327	0.1801	0.16667	4	0.02919	0.5832	0	4	0.86384	0.03448	0.5	0.51528	0.36391	0.25	0.40006	0.21272	No
Acox1	0.20242	0.48528	0	4	0.97712	0.00094	1	4	0.62868	0.20445	0	0.9913	0.00014	1	0.52638	0.25225	No			0.57376	0.38787	0.5	4	0.72827	0.17718	0.5	4	0.81225	0.14876	0.75	0.88388	0.06132	0.75	0.08303	0.02936	No
Acox3	0.26503	0.35064	0.16667	4	0.99244	0.00012	1	4	0.66713	0.23033	0.5	0.99716	1e-05	1	0.6071	0.35385	No			0.60844	0.33959	0.5	4	0.98715	0.00046	1	4	0.83661	0.1065	0.75	0.99516	8e-05	1	0.29969	0.3512	No
Acp1	0.43279	0.31502	0	4	0.89828	0.02145	0.83333	4	0.75768	0.1125	0.5	0.96099	0.00352	1	0.23777	0.05916	No			0.78736	0.08478	0.66667	4	0.84629	0.04103	0.66667	4	0.91636	0.01676	1	0.93989	0.00572	1	0.16764	0.0633	No
Acp2	0.66237	0.1824	0.33333	4	0.24581	0.18399	0.5	4	0.8569	0.04796	0.75	0.64565	0.12937	0.75	0.34761	0.09063	No			0.76537	0.1072	0.5	4	0.24448	0.26885	0.33333	4	0.89657	0.01772	1	0.65215	0.21593	0.75	0.29469	0.251	YES	Cytoplasm	Organelles
Acp4	1	0	1	2	1	0	1	2	1	0	1	1	0	1	0		No			1	0	1	2				1	1	0	1	1	0	1	0		No
Acp6	0.38575	0.37966	0.33333	4	0.90698	0.02141	0.83333	4	0.73174	0.19959	0.75	0.96397	0.00407	1	0.52365	0.24514	No			0.96303	0.00391	1	4	0.37597	0.52015	0.16667	4	0.98589	0.00079	1	0.72873	0.16826	0.5	0.37806	0.28095	No
Acsf2	0.72968	0.14005	0.33333	4	0.49332	0.28233	0.33333	4	0.89046	0.01901	1	0.78635	0.11569	0.5	0.36079	0.21996	No			0.89594	0.02964	0.66667	4	0.31433	0.37314	0.33333	4	0.95884	0.00395	1	0.69415	0.23089	0.75	0.28802	0.35307	No
Acsf3	0.65165	0.22375	0.33333	4	0.42726	0.27624	0.16667	4	0.85874	0.02911	1	0.74678	0.14784	0.5	0.36144	0.15857	No			0.74532	0.14783	0.5	4	0.31782	0.39563	0.16667	4	0.89935	0.03156	0.75	0.69218	0.18476	0.5	0.33456	0.3072	No
Acsl1	0.27743	0.3762	0.16667	4	0.66377	0.19803	0.33333	4	0.67141	0.25128	0.75	0.86386	0.03932	0.5	0.48379	0.18896	No			0.88209	0.03555	0.5	4	0.7653	0.12851	0.5	4	0.95016	0.0118	1	0.90721	0.0232	0.75	0.25756	0.14532	No
Acsl3	0.57824	0.28564	0.33333	4	0.7449	0.12039	0.5	4	0.82592	0.04882	0.5	0.89641	0.01892	1	0.33393	0.1172	No			0.51637	0.39739	0.5	4	0.19742	0.44	0	4	0.79039	0.14733	0.75	0.60765	0.24225	0.25	0.28704	0.23504	No
Acsl4	-0.01732	0.10014	0.16667	4	0.97869	0.00096	1	4	0.47252	0.02634	0.75	0.99197	0.00013	1	0.4044	0.22469	No			0.8295	0.07474	0.5	4	0.95622	0.00349	1	4	0.92654	0.02649	0.75	0.98247	0.00077	1	0.10996	0.03737	No
Acsl5	0.67282	0.19491	0.33333	4	0.43459	0.41237	0.5	4	0.86709	0.03029	0.75	0.75876	0.1712	0.75	0.33793	0.18052	No			0.79231	0.07448	0.33333	4	0.27984	0.22974	0.5	4	0.91871	0.01241	1	0.66605	0.22727	0.5	0.34935	0.34287	No
Acsl6	0.27938	0.35847	0.16667	4	0.85077	0.05506	0.5	4	0.674	0.21236	0.5	0.93933	0.01509	0.75	0.70987	0.23933	YES	Cytoplasm	Organelles	0.94908	0.00739	1	4	0.8806	0.03386	0.83333	4	0.98052	0.00153	1	0.95416	0.00582	1	0.19841	0.11833	No
Acss2	0.88849	0.02727	0.83333	4	0.83788	0.063	0.5	4	0.95649	0.0055	1	0.93701	0.0128	1	0.27789	0.07378	No			0.80762	0.06993	0.66667	4	0.83133	0.07439	0.5	4	0.9223	0.01521	0.75	0.93212	0.02045	0.75	0.1728	0.12644	No
Acta1	0.18374	0.20951	0.33333	4	0.59983	0.25543	0.16667	4	0.62222	0.20207	0.75	0.83156	0.06083	0.5	0.34917	0.07333	No			-0.06359	0.56706	0	4	0.41582	0.34782	0.16667	4	0.4248	0.40853	0	0.74847	0.13934	0.5	0.8207	0.41088	No
Actb	0.00581	0.5644	0	4	0.00916	0.50304	0.16667	4	0.45624	0.40192	0.25	0.41607	0.32572	0.5	0.62534	0.11428	YES	Cytoplasm	Organelles	0.25921	0.57663	0	4	-0.01504	0.72682	0	4	0.66411	0.17855	0.25	0.48487	0.35805	0	0.56038	0.17722	No
Actbl2	0.72799	0.11924	0.16667	4	0.40314	0.44325	0	4	0.89014	0.02295	0.75	0.73964	0.09933	0.25	0.37422	0.08763	No			0.84579	0.04029	0.66667	4	0.28317	0.3796	0.16667	4	0.93961	0.00688	1	0.66113	0.26576	0.5	0.36079	0.09529	No
Actg2	-0.2	0.704	0	2	0.2	0.46933	0.33333	3	0.63246	0.17781	0	0.68313	0.20534	0.66667	1.41421	0	YES	Nucleus	Cytoplasm	-0.2	0.704	0	3	1	0	1	2	0.44721	0.3739	0	1	0	1	0.70711	0.70711	YES	Organelles	Cytoplasm
Actl6a	0.80933	0.07268	0.66667	4	0.84233	0.04474	0.66667	4	0.92493	0.01261	1	0.93831	0.00764	1	0.20164	0.04691	No			0.33456	0.5419	0.16667	4	0.11211	0.50776	0.16667	4	0.7077	0.14242	0.5	0.54484	0.2694	0	0.21855	0.29249	No
Actn1	0.8545	0.05392	0.5	4	0.95649	0.00465	1	4	0.94018	0.01611	0.75	0.98321	0.00099	1	0.17078	0.04334	No			0.9461	0.00785	1	4	0.93736	0.0084	1	4	0.97748	0.00245	1	0.9746	0.00225	1	0.12742	0.04904	No
Actn4	0.11574	0.12282	0.33333	4	0.96055	0.00306	1	4	0.57288	0.08335	0.75	0.98507	0.0004	1	0.24885	0.12987	No			0.90688	0.01913	0.83333	4	0.68918	0.17449	0.5	4	0.96148	0.00535	1	0.86895	0.03057	0.75	0.20303	0.11392	No
Actr10	0.7485	0.11875	0.33333	4	0.19255	0.28521	0.33333	4	0.89429	0.01945	1	0.6127	0.24949	0.25	0.3527	0.15693	No			0.62177	0.24522	0.33333	4	0.5383	0.33189	0.33333	4	0.84079	0.06966	0.75	0.80063	0.06912	0.75	0.18076	0.10874	No
Actr1a	-0.05843	0.11308	0.66667	4	0.90651	0.01705	0.83333	4	0.44033	0.10575	0.5	0.96414	0.00276	1	0.28053	0.13407	No			0.17774	0.37385	0.16667	4	0.59699	0.27076	0.33333	4	0.6138	0.26519	0.5	0.82197	0.06397	0.5	0.21062	0.06673	No
Actr1b	0.5621	0.35671	0.5	4	0.85229	0.03317	0.83333	4	0.81861	0.08122	0.75	0.94247	0.0049	1	0.2891	0.0889	No			0.65208	0.24525	0.5	4	0.51597	0.31843	0	4	0.8525	0.07939	0.75	0.7815	0.09285	0.5	0.24913	0.17668	No
Actr2	0.33855	0.31263	0.5	4	0.97541	0.00108	1	4	0.70077	0.22046	0.75	0.99067	0.00017	1	0.18087	0.09577	No			0.80859	0.08168	0.5	4	0.8551	0.0383	0.83333	4	0.91957	0.02555	0.75	0.9406	0.00757	1	0.11666	0.09469	No
Actr3	0.0528	0.1373	0.5	4	0.90868	0.01585	1	4	0.53568	0.08371	0.75	0.96508	0.00231	1	0.21865	0.11145	No			0.49612	0.42435	0.5	4	0.59156	0.24648	0.16667	4	0.77018	0.1694	0.75	0.81222	0.07018	0.75	0.1526	0.12989	No
Actr3b	0.5091	0.4002	0.5	4	0.83379	0.05259	0.66667	4	0.79405	0.12366	0.75	0.93501	0.00856	1	0.32011	0.16962	No			0.63256	0.26912	0.5	4	0.31438	0.39163	0.16667	4	0.84779	0.07756	0.75	0.68171	0.18216	0.25	0.29027	0.32825	No
Actr5	0.77103	0.09986	0.5	4	0.9022	0.01655	1	4	0.90951	0.01724	1	0.96218	0.00253	1	0.21276	0.11098	No			0.1416	0.40191	0	4	0.08326	0.38181	0.16667	4	0.58595	0.25519	0.25	0.55535	0.29971	0.25	0.4147	0.29859	No
Actr6	0.81908	0.05593	0.66667	4	0.85865	0.03346	0.66667	4	0.92922	0.00823	1	0.94441	0.00497	1	0.24457	0.05714	No			0.24595	0.45009	0.16667	4	-0.03917	0.4721	0	4	0.65171	0.20364	0.5	0.44494	0.42463	0	0.66247	0.40534	YES	Organelles	Cytoplasm
Actr8	0.92837	0.00947	1	4	0.88308	0.02348	1	4	0.97247	0.00144	1	0.95458	0.00441	1	0.21177	0.06178	No			0.1712	0.3321	0.16667	4	0.10616	0.32185	0.16667	4	0.60853	0.27519	0.5	0.5671	0.30889	0.25	0.55861	0.45222	YES	Nucleus	Cytoplasm
Acvr1b	0.61763	0.26549	0.33333	4	0.14907	0.52353	0	3	0.83754	0.04699	0.75	0.64875	0.23229	0.33333	0.47813	0.3397	No			0.70541	0.17833	0.33333	4	0.22372	0.44745	0.16667	4	0.87929	0.0313	0.75	0.63336	0.25049	0.5	0.40257	0.401	No
Acy1	0.51481	0.4099	0.5	4	0.91001	0.01879	0.83333	4	0.7961	0.13051	0.75	0.9652	0.00376	1	0.23393	0.11158	No			0.82871	0.07568	0.5	4	0.63051	0.21837	0.33333	4	0.93049	0.02152	0.75	0.84999	0.04609	0.75	0.22818	0.14811	No
Acy3	0.62329	0.31329	0.5	4	0.89909	0.02805	0.5	4	0.84023	0.10564	0.75	0.96052	0.00676	1	0.12556	0.16709	No			0.46418	0.47126	0.5	4	0.68515	0.23257	0.5	4	0.75761	0.19712	0.75	0.86721	0.07728	0.75	0.25045	0.19383	No
Acyp1	0.93778	0.00643	1	4	0.90702	0.0153	1	4	0.97533	0.00109	1	0.96446	0.00243	1	0.28205	0.12093	No			0.75901	0.09956	0.5	4	0.80769	0.06609	0.5	4	0.9041	0.01902	1	0.91864	0.01293	1	0.29673	0.20361	No
Ada	0.94499	0.00555	1	4	0.74696	0.14126	0.5	4	0.97893	0.00082	1	0.8995	0.03208	0.75	0.34695	0.10145	No			0.90325	0.02425	0.83333	4	0.86487	0.03932	0.83333	4	0.962	0.00574	1	0.9458	0.00643	1	0.12318	0.05296	No
Adal	0.97814	0.00141	1	4	0.69348	0.22427	0.5	4	0.99167	0.00029	1	0.87467	0.06495	0.75	0.13916	0.24103	No			0.72183	0.18909	0.5	4	0.89216	0.03238	0.5	4	0.87868	0.07013	0.75	0.95758	0.00808	1	0.11836	0.20501	No
Adam10	0.59961	0.279	0.33333	4	0.45561	0.40742	0.5	4	0.83515	0.04307	0.75	0.76906	0.14867	0.75	0.2785	0.11093	No			0.62068	0.22664	0.16667	4	0.02134	0.19084	0	4	0.84573	0.04672	0.5	0.49821	0.28292	0	0.24812	0.28523	No
Adam15	0.73118	0.13033	0.5	4	0.331	0.28031	0.5	4	0.89252	0.02478	0.75	0.70181	0.22238	0.75	0.32792	0.15522	No			0.83078	0.05644	0.66667	4	0.30565	0.30447	0.5	4	0.93423	0.00881	1	0.69069	0.22204	0.75	0.39818	0.30299	YES	Organelles	Cytoplasm
Adam17	0.74203	0.13138	0.33333	4	0.371	0.31843	0.5	4	0.89675	0.01829	1	0.72513	0.24413	0.75	0.34044	0.18793	No			0.80087	0.09983	0.5	4	0.34446	0.31876	0.5	4	0.92224	0.0186	0.75	0.70903	0.19536	0.75	0.36933	0.33325	No
Adam8	0.52266	0.35979	0.16667	4	0.47771	0.41808	0.5	4	0.79943	0.06856	0.5	0.77913	0.1378	0.75	0.32689	0.163	No			0.67403	0.17397	0.33333	4	0.04174	0.28797	0	4	0.86842	0.03606	0.75	0.52545	0.30493	0.5	0.32729	0.2799	No
Adam9	0.46577	0.41182	0.16667	4	0.41082	0.36231	0.5	4	0.77357	0.0755	0.5	0.74668	0.16874	0.75	0.44599	0.17761	No			0.36425	0.37771	0.5	4	0.14764	0.51044	0	4	0.71786	0.23748	0.75	0.58944	0.25175	0	0.34782	0.23793	No
Adap1	0.89057	0.026	0.66667	4	0.11185	0.6561	0.16667	4	0.95772	0.00448	1	0.57555	0.26793	0.25	0.71165	0.20629	No			0.54336	0.33328	0.33333	4	0.22489	0.50938	0.16667	4	0.79889	0.11171	0.75	0.6212	0.2682	0.5	0.393	0.31361	No
Adar	0.68086	0.16701	0.33333	4	0.52356	0.38276	0.5	4	0.86159	0.03839	0.5	0.79925	0.1126	0.75	0.22459	0.09842	YES	Nucleus	Organelles	0.33439	0.35158	0.16667	4	-0.10054	0.49279	0.16667	4	0.70695	0.19951	0.5	0.36782	0.47516	0	0.31762	0.2536	No
Adat1	0.85944	0.05371	0.5	4	0.64455	0.21549	0.33333	4	0.94256	0.01601	0.75	0.84294	0.05395	0.75	0.34496	0.27908	No			0.81195	0.07934	0.5	4	0.71472	0.19772	0.5	4	0.92146	0.02462	0.75	0.87722	0.07054	0.75	0.12451	0.14012	No
Adat2	0.85427	0.05085	0.66667	4	0.30303	0.50052	0.16667	4	0.94078	0.01337	0.75	0.67912	0.20207	0.5	0.465	0.41186	No			0.69973	0.20964	0.5	4	0.90163	0.02712	0.5	4	0.87287	0.07039	0.75	0.96007	0.0079	1	0.10776	0.10777	No
Adat3	0.99518	7e-05	1	4	0.56119	0.40867	0.5	4	0.99818	1e-05	1	0.81694	0.12477	0.75	0.2246	0.38901	No			1	0	1	4	0.95728	0.00532	1	4	1	0	1	0.98356	0.00119	1	0.10351	0.17928	No
Adck1	0.77577	0.1034	0.5	4	0.43842	0.35377	0.33333	4	0.91044	0.02006	0.75	0.75767	0.15781	0.75	0.31331	0.14437	No			0.85712	0.03484	0.66667	4	0.1992	0.26999	0.16667	4	0.9443	0.00541	1	0.62651	0.25966	0.5	0.42462	0.31713	No
Adck2	0.03348	0.37091	0.16667	4	-0.10434	0.71431	0	4	0.52059	0.35248	0.25	0.37409	0.53998	0.25	0.38213	0.19432	No			0.36235	0.38976	0	4	-0.01643	0.7138	0	4	0.71972	0.16513	0.5	0.41944	0.43279	0	0.37232	0.15688	No
Adck5	0.55784	0.29627	0.16667	4	0.54018	0.29255	0.16667	4	0.8146	0.06697	0.5	0.80557	0.07739	0.5	0.37793	0.20322	No			0.71355	0.14357	0.33333	4	0.06617	0.4464	0	4	0.88094	0.03576	0.75	0.51834	0.3079	0	0.54626	0.53881	No
Adcy2				1				1	1	0	1	1	0	1	0		No						1				1	1	0	1	1	0	1			No
Adcy7	0.66666	0.21356	0.5	4	0.4127	0.4063	0.5	4	0.86428	0.05444	0.75	0.74517	0.15897	0.75	0.52735	0.44789	No			0.91162	0.01554	1	4	0.4	0.352	0.5	4	0.96377	0.00263	1	0.74162	0.20322	0.75	0.42902	0.49049	No
Add1	0.61919	0.25536	0.33333	4	0.67424	0.15863	0	4	0.8414	0.04638	0.75	0.86907	0.02909	0.75	0.21365	0.07501	No			0.41132	0.46403	0.16667	4	0.14917	0.38784	0.16667	4	0.74535	0.10491	0.25	0.5669	0.26616	0.25	0.19431	0.21719	No
Add2	0.77671	0.09192	0.33333	4	0.35513	0.52095	0	4	0.8997	0.02226	0.75	0.71124	0.14786	0.25	0.89466	0.19038	No			0.25995	0.55486	0	4	0.17643	0.55719	0.16667	4	0.65253	0.18225	0.25	0.61065	0.22612	0.25	0.58832	0.2998	No
Add3	0.44231	0.44168	0.16667	4	0.73873	0.10542	0.33333	4	0.75713	0.09088	0.25	0.8961	0.0178	1	0.26403	0.09609	No			0.38845	0.4661	0.16667	4	0.0801	0.39014	0	4	0.7294	0.11604	0.5	0.51826	0.31326	0	0.23468	0.23283	No
Adgb	0.38643	0.32568	0.16667	4	0.0225	0.51099	0	4	0.72862	0.16941	0.5	0.51625	0.35614	0.25	0.58976	0.42697	No			-0.01015	0.56572	0.16667	4	0.31459	0.44375	0.16667	4	0.48705	0.3867	0.25	0.68903	0.19485	0.5	0.76489	0.17624	YES	Nucleus	Cytoplasm
Adgra3	0.3226	0.6245	0.33333	4	-0.26136	0.61759	0	3	0.69532	0.13523	0.25	0.3849	0.47314	0	1.14621	0.14531	YES	Organelles	Nucleus	0.88625	0.03587	0.5	4	0.2	0.46933	0.33333	3	0.95519	0.00902	1	0.68313	0.20534	0.66667	0.41007	0.57993	No
Adgrd1	1	0	1	2				1	1	0	1	1	0	1	0		No						1				1	1	0	1	1	0	1	0.14921		YES	Cytoplasm	Nucleus
Adgre1	0.7076	0.16235	0.33333	4	0.4463	0.4207	0.5	4	0.88263	0.02537	0.75	0.76466	0.15523	0.75	0.30849	0.11565	No			0.78895	0.10493	0.5	4	0.23544	0.30089	0.16667	4	0.91663	0.01742	0.75	0.65233	0.2617	0.5	0.27312	0.28412	No
Adgrg1	0.7487	0.1223	0.33333	4	0.3653	0.33191	0.5	4	0.89838	0.01969	0.75	0.72211	0.23925	0.75	0.30717	0.23883	No			0.76905	0.102	0.5	4	0.27884	0.25578	0.5	4	0.90866	0.0172	0.75	0.67661	0.25222	0.75	0.28798	0.27948	No
Adgrg3	0.22417	0.52805	0	4	0.29394	0.5156	0.16667	4	0.64558	0.207	0.25	0.68096	0.20338	0.5	0.66316	0.35953	YES	Organelles	Cytoplasm	0.22678	0.29123	0.16667	4	0.17414	0.44554	0.33333	3	0.62428	0.23365	0.5	0.66931	0.20026	0.66667	0.93278	0.29666	No
Adgrg4				0				1				1	0	1			No						0				0									No
Adgrg5	0.81982	0.0857	0.5	4				0	0.92794	0.02295	0.75						No						1				1	1	0	1	1	0	1			No
Adh5	0.31285	0.36509	0.16667	4	0.71208	0.14566	0.5	4	0.69508	0.17926	0.5	0.88473	0.03144	0.75	0.26166	0.06761	No			0.80125	0.08063	0.5	4	0.83334	0.06052	0.5	4	0.92065	0.0192	0.75	0.93452	0.01348	0.75	0.10353	0.05475	No
Adi1	0.89364	0.02552	0.83333	4	0.95652	0.00449	1	4	0.95781	0.00565	1	0.98354	0.00074	1	0.22066	0.09527	No			0.88822	0.03413	0.5	4	0.94793	0.00748	1	4	0.95502	0.00948	1	0.97971	0.00177	1	0.06753	0.0443	No
Adipor1	0.85879	0.04849	0.5	4				1	0.94489	0.01082	1	1	0	1	0.47536		No			0.74084	0.13298	0.33333	4	0.4	0.352	0.5	4	0.89258	0.02309	0.75	0.74162	0.20322	0.75	0.46588	0.51066	No
Adipor2	0.80253	0.10089	0.5	4	-0.20867	0.69154	0	2	0.91972	0.02919	0.75	0.6288	0.1815	0	0.59366	0.54088	No			0.98622	0.00055	1	4	0.19086	0.45848	0.33333	3	0.99478	0.0001	1	0.67843	0.20196	0.66667	0.44336	0.59992	No
Adk	0.79605	0.08928	0.5	4	0.81445	0.06195	0.5	4	0.91788	0.02241	0.75	0.92768	0.01116	1	0.27956	0.14717	No			0.74849	0.14794	0.5	4	0.70887	0.18414	0.5	4	0.89685	0.04315	0.75	0.88007	0.0527	0.75	0.16566	0.08572	No
Adnp	0.83103	0.04811	0.66667	4	0.86125	0.03456	0.66667	4	0.93145	0.0073	1	0.946	0.00664	1	0.18207	0.04851	No			0.39872	0.40896	0.16667	4	0.08802	0.36767	0.16667	4	0.73925	0.14317	0.5	0.55342	0.30981	0	0.30537	0.3174	No
Adnp2	0.92665	0.0095	1	4	0.11358	0.60445	0.16667	4	0.97123	0.00166	1	0.57812	0.31096	0.5	0.39863	0.20417	YES	Nucleus	Cytoplasm	0.17185	0.40851	0.16667	4	0.10327	0.52881	0	4	0.61494	0.26617	0.25	0.56155	0.25576	0	0.661	0.39361	No
Ado	0.66107	0.21061	0.33333	4	0.19451	0.31639	0.16667	4	0.86226	0.04047	0.75	0.61793	0.19935	0.5	0.35733	0.10259	No			0.95364	0.00419	1	4	0.402	0.5116	0.16667	4	0.98237	0.00051	1	0.73864	0.13465	0.5	0.20066	0.19184	YES	Cytoplasm	Organelles
Adpgk	0.7355	0.13876	0.33333	4	0.44222	0.39174	0.5	4	0.8934	0.02	1	0.75878	0.19133	0.75	0.37792	0.14743	No			0.81813	0.08379	0.5	4	0.37832	0.36159	0.5	4	0.92899	0.01439	0.75	0.73003	0.19185	0.75	0.33826	0.30457	No
Adprh	0.86355	0.03578	0.66667	4	0.86289	0.04351	0.66667	4	0.94611	0.00716	1	0.9471	0.00802	1	0.30153	0.10398	No			0.41386	0.43214	0.33333	4	0.84586	0.05871	0.5	4	0.74658	0.14966	0.5	0.93807	0.01578	0.75	0.33434	0.31211	No
Adprhl2	0.47894	0.41558	0.33333	4	0.41606	0.39264	0.16667	4	0.77427	0.13075	0.75	0.74766	0.15859	0.75	0.34192	0.09609	No			0.78474	0.08091	0.66667	4	0.70861	0.12911	0.16667	4	0.91298	0.01568	1	0.87211	0.03118	0.75	0.18094	0.12581	No
Adprm	1	0	1	3	1	0	1	3	1	0	1	1	0	1	0	0	No			0.41761	0.37753	0.5	4	0.37282	0.31335	0.5	4	0.74218	0.24265	0.75	0.72578	0.24836	0.75	0.10066	0.17434	No
Adrb3				1	-0.2	0.704	0	2	1	0	1	0.63246	0.17781	0	1.41421		YES	Nucleus	Organelles				0				0									No
Adrbk2				1	1	0	1	3	1	0	1	1	0	1	0		No			1	0	1	2				0	1	0	1						No
Adsl	0.84695	0.05382	0.66667	4	0.90011	0.0196	0.83333	4	0.93939	0.01203	1	0.96139	0.00328	1	0.1912	0.12431	No			0.87912	0.03984	0.5	4	0.88292	0.03188	0.66667	4	0.95162	0.01083	1	0.95286	0.00796	1	0.11067	0.06834	No
Adss	0.55012	0.32103	0.16667	4	0.81019	0.08393	0.5	4	0.8121	0.07519	0.75	0.92596	0.01726	0.75	0.21887	0.0224	No			0.72542	0.15529	0.5	4	0.79625	0.09342	0.5	4	0.89011	0.03661	0.75	0.92014	0.0197	0.75	0.09237	0.02641	No
Adssl1	0.7685	0.09424	0.5	4	0.79295	0.09963	0.5	4	0.90748	0.01969	0.75	0.91852	0.02248	0.75	0.13644	0.0312	No			0.4929	0.38288	0.16667	4	0.70598	0.17984	0.5	4	0.77459	0.12588	0.5	0.8799	0.04867	0.75	0.17351	0.06884	No
Aebp2	-0.14006	0.58857	0	4	0.08582	0.39524	0	4	0.34131	0.42632	0.25	0.55846	0.31385	0.25	0.34822	0.11392	No			0.14782	0.39124	0.16667	4	0.02483	0.73436	0	4	0.56893	0.26375	0.5	0.49128	0.34122	0	0.34822	0.15499	YES	Cytoplasm	Nucleus
Aen	0.9178	0.01333	0.83333	4	0.94555	0.00664	1	4	0.96848	0.00205	1	0.9792	0.00115	1	0.17533	0.0308	No			0.29127	0.42568	0.16667	4	0.00917	0.43002	0.16667	4	0.67428	0.26036	0.5	0.48973	0.3618	0	0.40603	0.39829	No
Aes	0.99908	0	1	4	1	0	1	3	0.99966	0	1	1	0	1	0.02716	0.03841	No			0.93231	0.01313	1	4	0.89584	0.03029	0.5	4	0.97346	0.00326	1	0.95907	0.00753	1	0.02436	0.04219	No
Afdn				0				0									No						0				1				1	0	1			YES	Cytoplasm	Organelles
Aff1	0.80469	0.05748	0.16667	4	0.84163	0.04493	0.66667	4	0.92217	0.00929	1	0.93657	0.009	1	0.27665	0.10271	YES	Cytoplasm	Nucleus	0.4618	0.33708	0.16667	4	0.06688	0.2784	0	4	0.76828	0.09522	0.5	0.54495	0.27191	0.25	0.40704	0.30482	No
Aff2	0.18485	0.53113	0	4	0.34907	0.53745	0	3	0.61498	0.19901	0	0.73834	0.15296	0.66667	0.66296	0.48102	No			0.16597	0.47645	0.16667	4	-0.27769	0.59417	0	2	0.594	0.31094	0.5	0.58738	0.24542	0	0.71632	0.27834	YES	Organelles	Nucleus
Aff3	0.758	0.09901	0.33333	4	0.70559	0.13324	0.33333	4	0.90033	0.01509	1	0.88045	0.02584	0.75	0.25238	0.0966	No			0.39837	0.38972	0	4	0.41124	0.40916	0	4	0.7375	0.11432	0.25	0.74538	0.09737	0.25	0.33775	0.13832	No
Aff4	0.83668	0.05033	0.5	4	0.81549	0.05825	0.33333	4	0.93553	0.00736	1	0.92788	0.00836	1	0.32445	0.12642	No			0.41562	0.41331	0	4	0.14559	0.411	0	4	0.74507	0.10736	0.25	0.56524	0.2574	0	0.55681	0.40742	No
Afg1l	0.84582	0.05688	0.66667	4	0.40969	0.40653	0.5	4	0.9378	0.01393	0.75	0.74364	0.21009	0.75	0.27822	0.26412	No			0.95298	0.00571	1	4	0.35728	0.32391	0.5	4	0.98178	0.00074	1	0.71906	0.23119	0.75	0.26136	0.44026	No
Afg3l1	-0.02422	0.37823	0.16667	4	-0.05541	0.2831	0.16667	4	0.47311	0.17307	0.25	0.43241	0.46587	0	0.44456	0.15131	No			0.20255	0.13564	0.5	4	-0.13254	0.45916	0.16667	4	0.63321	0.14765	0.75	0.37859	0.4282	0	0.63828	0.16705	No
Afg3l2	0.76222	0.13361	0.5	4	0.4466	0.38191	0.16667	4	0.90441	0.03535	0.75	0.76191	0.11005	0.5	0.29706	0.1937	No			0.4414	0.47228	0.33333	4	0.31372	0.36623	0	4	0.75199	0.16179	0.75	0.65734	0.23805	0.25	0.48514	0.38862	No
Afm	0.1667	0.44155	0.33333	3	1	0	1	4	0.66516	0.20046	0.66667	1	0	1	0.57438	0.6071	No						1	0.26718	0.56777	0.33333	3	1	0	1	0.70954	0.21266	0.66667	0		No
Afmid	0.2	0.46933	0.33333	3	0.90406	0.01972	1	3	0.68313	0.20534	0.66667	0.96651	0.00339	1	0.45662	0.45662	No			0.36888	0.30783	0.5	4	0.80458	0.07753	0.33333	3	0.72328	0.24809	0.75	0.92899	0.01625	1	0.21134	0.29888	YES	Organelles	Cytoplasm
Afp	1	0	1	2				0	1	0	1						YES	Cytoplasm	Organelles				1				0	1	0	1						No
Aftph	0.69391	0.18665	0.5	4	0.64443	0.21409	0.16667	4	0.87739	0.04192	0.75	0.85476	0.05123	0.5	0.36864	0.11538	YES	Cytoplasm	Organelles	0.86957	0.03038	0.66667	4	0.38015	0.48993	0.16667	4	0.94476	0.00603	1	0.72874	0.13422	0.25	0.40429	0.20464	No
Aga	0.56929	0.28126	0.16667	4	0.39554	0.3953	0	4	0.81345	0.05783	0.75	0.73556	0.11758	0.5	0.3413	0.16133	YES	Organelles	Cytoplasm	0.37015	0.51145	0.16667	4	0.00581	0.59983	0	4	0.71093	0.13635	0.5	0.49095	0.42117	0.5	0.43771	0.22127	No
Agap1	0.99532	3e-05	1	2	0.7067	0.11689	0	3	0.99883	0	1	0.89252	0.01831	1	0.82271	0.06152	No						1	-0.31186	0.54737	0	2	1	0	1	0.56157	0.2923	0	0.63318		No
Agap2	0.69029	0.16086	0.33333	4	-0.06572	0.51158	0.16667	4	0.87534	0.03353	0.5	0.44459	0.46654	0.5	0.52107	0.1644	YES	Cytoplasm	Organelles	0.04795	0.60896	0.16667	4	0.71975	0.1648	0.5	4	0.51154	0.32975	0.5	0.87423	0.06381	0.75	0.35609	0.37894	YES	Organelles	Cytoplasm
Agap3	0.59633	0.2585	0.16667	4	0.20111	0.56288	0.16667	4	0.83452	0.04993	0.75	0.6242	0.25309	0.5	0.52768	0.21123	YES	Organelles	Cytoplasm	0.66943	0.18529	0.33333	4	0.72674	0.16731	0.5	4	0.86198	0.04532	0.75	0.89011	0.04244	0.75	0.58759	0.19613	YES	Nucleus	Cytoplasm
Agfg1	0.02806	0.25701	0	4	0.83341	0.06109	0.5	4	0.5083	0.12908	0.5	0.93442	0.01356	0.75	0.37163	0.12859	No			0.72904	0.16223	0.5	4	0.82171	0.06148	0.66667	4	0.88217	0.0557	0.75	0.9238	0.01704	0.75	0.19288	0.11381	No
Agfg2	0.42103	0.47851	0.16667	4	0.9536	0.00489	1	4	0.71731	0.19407	0.5	0.98243	0.00075	1	0.6051	0.24886	No			0.39584	0.35935	0.33333	4	0.51463	0.40178	0.33333	4	0.73562	0.15666	0.5	0.79057	0.08525	0.75	0.45941	0.21757	No
Aggf1	0.8507	0.04983	0.5	4	1	0	1	3	0.94077	0.0119	1	1	0	1	0.20529	0.29032	No			0.98696	0.00037	1	4	1	0	1	4	0.99506	7e-05	1	1	0	1	0.14843	0.10873	No
Agk	0.78331	0.1149	0.5	4	0.50961	0.45965	0.5	4	0.9131	0.03036	0.75	0.7951	0.12765	0.75	0.19267	0.26062	No			0.93953	0.00666	1	4	0.31681	0.27235	0.5	4	0.97701	0.00101	1	0.69463	0.21963	0.75	0.40327	0.44881	No
Agl	0.93274	0.01015	1	4	0.12187	0.56544	0	4	0.97387	0.00213	1	0.58191	0.25343	0	0.53915	0.2752	No			0.56833	0.2857	0.16667	4	0.76039	0.10142	0.33333	4	0.82218	0.06432	0.5	0.8972	0.02449	0.75	0.45977	0.27893	No
Ago1	0.07318	0.31881	0.33333	3	0.45511	0.40376	0.16667	4	0.61376	0.24739	0.33333	0.76668	0.10189	0.5	0.72363	0.28666	No			0.68022	0.16147	0.16667	4	0.43423	0.33995	0.16667	4	0.86758	0.03326	0.75	0.74958	0.11697	0.5	0.58353	0.3766	No
Ago2	0.11289	0.40072	0.16667	4	0.39841	0.29926	0.16667	4	0.5017	0.37524	0.25	0.73873	0.14781	0.5	0.20434	0.10084	No			0.19365	0.47456	0	4	0.29267	0.37025	0	4	0.628	0.2343	0.25	0.66209	0.21528	0.25	0.22311	0.15571	No
Agpat1	0.68401	0.1843	0.33333	4	0.47932	0.42185	0.5	4	0.87203	0.04217	0.75	0.77825	0.11279	0.75	0.31314	0.24084	No			0.65571	0.18927	0.33333	4	0.09365	0.20863	0.16667	4	0.85982	0.04032	0.75	0.56113	0.24941	0	0.43762	0.29053	No
Agpat2	0.76821	0.11213	0.66667	4	0.51747	0.3836	0.5	4	0.90734	0.02338	0.75	0.79693	0.10095	0.75	0.32534	0.24655	No			0.72114	0.12899	0.33333	4	0.27012	0.26217	0.5	4	0.88912	0.02444	0.75	0.65003	0.20895	0.25	0.44915	0.42715	No
Agpat3	-0.04548	0.44632	0	4	0.02663	0.40003	0	4	0.42704	0.32992	0.25	0.45173	0.3746	0	0.39408	0.0813	YES	Cytoplasm	Organelles	0.22578	0.47846	0	4	-0.10883	0.45716	0.16667	4	0.62238	0.20693	0.25	0.37393	0.46793	0	0.5474	0.37015	YES	Cytoplasm	Organelles
Agpat5	0.68988	0.1876	0.5	4	0.75164	0.11247	0.33333	4	0.87404	0.04828	0.75	0.90027	0.02021	1	0.30045	0.17192	No			0.83078	0.05636	0.66667	4	0.22189	0.22275	0.33333	4	0.93249	0.0086	1	0.63027	0.24927	0.25	0.4568	0.41548	No
Agps	0.56513	0.30994	0.33333	4	0.81442	0.06978	0.5	4	0.82077	0.06467	0.5	0.92731	0.01151	1	0.35612	0.12205	No			0.61782	0.30612	0.5	4	0.50034	0.28718	0.16667	4	0.83859	0.09992	0.75	0.78174	0.10872	0.5	0.20244	0.14976	No
Agtpbp1	0.29499	0.39083	0	3	-0.2	0.704	0	2	0.72525	0.16095	0.33333	0.63246	0.17781	0	1.06722	0.21887	No			0.17473	0.48802	0.16667	4	-0.29719	0.56734	0	2	0.61295	0.2753	0.5	0.57293	0.27136	0	0.72072	0.69349	No
Agtrap	0.78081	0.12307	0.5	4	1	0	1	2	0.91168	0.0339	0.75	1	0	1	0	0	No			0.94152	0.00986	1	4	0.2	0.46933	0.33333	3	0.97735	0.00228	1	0.68313	0.20534	0.66667	0.4714	0.66667	No
Ahctf1	0.97622	0.00129	1	4	0.92119	0.01216	1	4	0.99104	0.00015	1	0.96931	0.00156	1	0.19003	0.05718	No			0.35483	0.38757	0	4	0.24931	0.23993	0.33333	4	0.71651	0.16132	0.25	0.65969	0.22827	0.75	0.40244	0.3385	No
Ahcy	0.60612	0.32757	0.5	4	0.88867	0.02796	0.5	4	0.83656	0.09794	0.75	0.95702	0.0057	1	0.18294	0.08644	No			0.76885	0.11224	0.5	4	0.83958	0.05856	0.66667	4	0.90681	0.0285	0.75	0.93675	0.01301	1	0.14032	0.05648	No
Ahcyl1	0.42198	0.49954	0.33333	4	0.62271	0.22326	0.16667	4	0.72969	0.12991	0.5	0.84537	0.04738	0.75	0.29926	0.08528	No			0.74298	0.14763	0.5	4	0.73496	0.10573	0.33333	4	0.89314	0.04467	0.75	0.89002	0.02006	1	0.33912	0.18342	No
Ahcyl2	0.61513	0.22408	0.16667	4	0.23292	0.29555	0.16667	4	0.83998	0.04239	0.75	0.62084	0.22021	0	0.68361	0.24793	YES	Cytoplasm	Nucleus	0.83872	0.0658	0.5	4	0.45926	0.43689	0.16667	4	0.93743	0.01141	1	0.7659	0.09183	0.5	0.28131	0.18387	No
Ahdc1	0.85012	0.04945	0.66667	4	0.30907	0.53949	0.16667	4	0.94208	0.00753	1	0.69192	0.1692	0.5	0.30788	0.26388	YES	Nucleus	Cytoplasm	0.03422	0.41975	0	4	-0.0411	0.43088	0	4	0.51622	0.36569	0.25	0.46087	0.41737	0.25	0.67221	0.31093	YES	Organelles	Nucleus
Ahi1	0.65317	0.21926	0.33333	4	0.34058	0.54424	0	3	0.86006	0.04055	0.75	0.74246	0.12082	0.33333	0.81357	0.16558	No			0.60943	0.28471	0.33333	4	0.2	0.46933	0.33333	4	0.84078	0.06046	0.75	0.63246	0.17781	0	0.70705	0.1543	No
Ahnak	-0.14066	0.45638	0	4	0.53272	0.28542	0	4	0.37733	0.4968	0	0.80339	0.0585	0.5	0.40741	0.11977	YES	Nucleus	Organelles	0.34519	0.48419	0.16667	4	0.01252	0.43786	0.16667	4	0.71078	0.1361	0.25	0.46784	0.42431	0.25	0.42896	0.19516	No
Ahsa1	0.36776	0.35572	0.16667	4	0.63249	0.25284	0.5	4	0.72448	0.16005	0.5	0.85102	0.0541	0.75	0.23402	0.02869	No			0.51239	0.35417	0.16667	4	0.63754	0.21656	0.16667	4	0.79559	0.09082	0.5	0.85211	0.03558	0.75	0.17176	0.05552	No
Ahsa2	0.19641	0.26292	0.16667	4	0.39202	0.41193	0.5	4	0.63026	0.25033	0.5	0.73245	0.21868	0.75	0.37511	0.05948	No			0.65213	0.23498	0.5	4	0.42625	0.43864	0	4	0.85306	0.07408	0.75	0.74632	0.09824	0.25	0.2812	0.12204	YES	Cytoplasm	Organelles
Ahsg	0.13793	0.64221	0	4	0.90637	0.01707	0.83333	4	0.58506	0.28763	0.5	0.96418	0.00269	1	0.50263	0.22845	No			0.5754	0.36589	0.5	4	0.85655	0.05304	0.5	4	0.82245	0.11242	0.75	0.94154	0.01537	0.75	0.17501	0.06809	YES	Organelles	Cytoplasm
Aida	0.99576	4e-05	1	3	1	0	1	2	0.99858	1e-05	1	1	0	1	0	0	YES	Organelles	Cytoplasm	1	0	1	4	0.98994	0.00023	1	3	1	0	1	0.99662	3e-05	1	0.06957	0.09838	No
Aifm1	0.80837	0.08254	0.66667	4	0.40496	0.41985	0.33333	4	0.92253	0.01976	0.75	0.7437	0.13811	0.5	0.35975	0.12871	No			0.9239	0.01023	1	4	0.27029	0.22271	0.5	4	0.97091	0.00161	1	0.66782	0.24795	0.75	0.31802	0.43802	No
Aifm2	0.58853	0.27503	0.16667	4	0.48781	0.33283	0.33333	4	0.83099	0.06221	0.5	0.78351	0.10384	0.5	0.37395	0.14895	YES	Organelles	Cytoplasm	0.45791	0.47135	0.5	4	0.5816	0.26401	0.16667	4	0.76531	0.11569	0.75	0.8256	0.06147	0.5	0.40527	0.08965	No
Aim2	0.30947	0.41977	0	4	0.78936	0.08458	0.66667	4	0.69157	0.22063	0.5	0.91361	0.01591	1	0.31436	0.08044	YES	Nucleus	Cytoplasm	0.67094	0.18141	0.33333	4	0.29346	0.37685	0	4	0.85904	0.05288	0.75	0.67083	0.17876	0.25	0.29485	0.2251	No
Aimp1	0.38958	0.41097	0.33333	4	0.84001	0.04851	0.5	4	0.73547	0.17053	0.5	0.93795	0.00801	1	0.21509	0.10302	No			0.52254	0.35453	0.16667	4	0.68948	0.18461	0.5	4	0.79816	0.09724	0.5	0.87368	0.04526	0.75	0.18963	0.08557	No
Aimp2	0.89071	0.03054	0.5	4	0.77184	0.10648	0.5	4	0.95763	0.00671	1	0.90966	0.01877	1	0.27002	0.1491	No			0.78093	0.11935	0.5	4	0.83714	0.06198	0.66667	4	0.90898	0.03744	0.75	0.93213	0.01812	0.75	0.14114	0.07842	No
Aip	0.3244	0.38982	0.16667	4	0.87613	0.03343	0.66667	4	0.70229	0.21718	0.5	0.95197	0.00507	1	0.25255	0.1123	No			0.67242	0.19653	0.33333	4	0.77902	0.08011	0.33333	4	0.86777	0.04249	0.75	0.91166	0.01176	1	0.20219	0.08152	No
Ak1	0.97331	0.0018	1	4	0.6999	0.15904	0.33333	4	0.98993	0.00027	1	0.87864	0.03302	0.75	0.39988	0.06789	No			0.93014	0.01223	1	4	0.77348	0.10292	0.5	4	0.97322	0.00228	1	0.90577	0.02936	0.75	0.21849	0.08496	No
Ak2	0.49482	0.34681	0.33333	4	0.93469	0.01136	1	4	0.7878	0.11827	0.75	0.97445	0.00245	1	0.54019	0.31535	No			0.98946	0.00032	1	4	0.7499	0.14681	0.5	4	0.99601	6e-05	1	0.90123	0.03196	0.75	0.25936	0.20728	No
Ak3	0.71184	0.15985	0.33333	4	0.50288	0.27243	0.33333	4	0.88242	0.02195	1	0.79191	0.10312	0.5	0.35378	0.22083	No			0.88368	0.03681	0.5	4	0.28972	0.3553	0.33333	4	0.95462	0.00532	1	0.68115	0.23533	0.75	0.31876	0.34965	No
Ak4	0.7039	0.16802	0.33333	4	0.44951	0.28764	0.16667	4	0.87921	0.02381	0.75	0.75703	0.14761	0.5	0.35523	0.22922	No			0.89219	0.03158	0.5	4	0.29547	0.34906	0.33333	4	0.95764	0.00433	1	0.68348	0.23696	0.75	0.32385	0.33459	No
Ak6	0.91972	0.01502	1	4	0.12475	0.62158	0	4	0.96921	0.00278	1	0.58217	0.24466	0	0.66871	0.14554	No			0.48457	0.32645	0	4	0.69149	0.19902	0.5	4	0.78217	0.08401	0.5	0.87013	0.06342	0.75	0.47302	0.30099	No
Akap1	0.75272	0.12421	0.5	4	0.40907	0.37681	0.5	4	0.90249	0.02431	0.75	0.74526	0.18312	0.75	0.2844	0.19342	No			0.87619	0.0253	0.83333	4	0.35288	0.35836	0.16667	4	0.95083	0.00447	1	0.69535	0.15522	0.25	0.37953	0.38351	No
Akap10	0.82102	0.05441	0.5	4	0.41729	0.43555	0.16667	4	0.92848	0.01159	1	0.74855	0.09921	0.5	0.53103	0.27613	No			0.76476	0.10393	0.33333	4	0.63315	0.20106	0.16667	4	0.8967	0.0214	0.75	0.8366	0.05915	0.75	0.35784	0.09431	No
Akap11	0.64791	0.21628	0.33333	4	0.36526	0.35131	0.16667	4	0.8483	0.04304	0.75	0.72298	0.15154	0.5	0.53561	0.16751	No			0.68873	0.2007	0.5	4	0.30312	0.55708	0.16667	4	0.87466	0.04821	0.75	0.68149	0.19411	0.5	0.43627	0.25842	YES	Cytoplasm	Organelles
Akap13	0.76589	0.10494	0.5	4	0.3292	0.37835	0.33333	4	0.90703	0.01584	1	0.70307	0.22897	0.75	0.40111	0.15281	No			0.44589	0.29482	0.16667	4	0.54693	0.26817	0	4	0.74669	0.17322	0.5	0.78924	0.06677	0.5	0.32743	0.21688	No
Akap8	0.56402	0.27377	0.16667	4	0.79141	0.068	0.5	4	0.81682	0.04959	0.5	0.91807	0.01177	1	0.18211	0.03742	YES	Nucleus	Cytoplasm	0.39639	0.50552	0.16667	4	0.62209	0.2263	0.33333	4	0.72009	0.12001	0.25	0.82796	0.06278	0.75	0.12224	0.0988	No
Akap8l	0.63892	0.24861	0.5	4	0.77779	0.08119	0.33333	4	0.84805	0.07033	0.75	0.91284	0.01267	1	0.35769	0.11688	No			0.1135	0.38982	0.33333	4	0.1913	0.51594	0	4	0.57798	0.23415	0	0.59694	0.25774	0.25	0.45602	0.14665	YES	Cytoplasm	Organelles
Akap9	0.84235	0.05395	0.66667	4	0.94944	0.00596	1	4	0.93856	0.01075	1	0.98085	0.0009	1	0.19426	0.10962	No			-0.1133	0.5109	0	4	0.01851	0.5486	0.16667	4	0.39733	0.46146	0	0.50957	0.31648	0	0.44314	0.23322	YES	Cytoplasm	Nucleus
Akirin2	0.07452	0.50923	0	4	0.81971	0.0733	0.5	4	0.54071	0.32662	0.25	0.92885	0.01707	0.75	0.77588	0.39879	No			0.57535	0.37436	0.5	4	0.66058	0.21522	0.33333	3	0.81107	0.14673	0.75	0.86863	0.05799	0.66667	0.17706	0.2504	No
Akna	0.50449	0.33048	0.33333	4	-0.2	0.704	0	2	0.79241	0.10934	0.5	0.63246	0.17781	0	0	0	No			1	0	1	3	0.2	0.46933	0.33333	3	1	0	1	0.68313	0.20534	0.66667	0.4714	0.66667	No
Akr1a1	0.91079	0.01572	1	4	0.87182	0.03288	0.66667	4	0.96445	0.00273	1	0.95031	0.00605	1	0.24044	0.14864	No			0.84255	0.05901	0.5	4	0.8366	0.06138	0.5	4	0.93676	0.01514	0.75	0.93283	0.01742	0.75	0.17661	0.12408	No
Akr1b1	0.68331	0.2133	0.5	4	0.8825	0.03009	0.5	4	0.87093	0.0577	0.75	0.95491	0.00536	1	0.20331	0.0687	No			0.74056	0.13552	0.5	4	0.81702	0.08495	0.5	4	0.89594	0.03198	0.75	0.92732	0.02149	0.75	0.1404	0.0595	No
Akr1b10	0.46437	0.40237	0.16667	4	0.4759	0.29691	0.33333	4	0.77322	0.0746	0.25	0.7749	0.11142	0.5	0.52092	0.22018	No			0.89565	0.0271	0.66667	4	0.34014	0.39747	0.33333	4	0.95979	0.00544	1	0.71027	0.18846	0.5	0.24125	0.25392	No
Akr1b8				1	1	0	1	2	1	0	1	1	0	1	0		No			0.63467	0.23713	0.16667	4	0.58313	0.37645	0.5	4	0.83828	0.06932	0.75	0.82393	0.12448	0.75	0.23871	0.26307	No
Akr1c12	0.97887	0.00084	1	4	0.78584	0.08658	0.5	4	0.99198	0.00012	1	0.91483	0.01523	1	0.35954	0.1894	No			0.74634	0.15975	0.5	4	0.74452	0.15963	0.5	4	0.89282	0.0536	0.75	0.89205	0.05323	0.75	0.12681	0.06276	No
Akr1c13	0.45334	0.30544	0.16667	4	0.76404	0.08787	0.33333	4	0.76727	0.11648	0.5	0.90496	0.01361	1	0.35544	0.03236	No			0.87526	0.03584	0.66667	4	0.80997	0.07736	0.66667	4	0.95076	0.00792	1	0.92559	0.01459	1	0.14704	0.07334	No
Akr1c6	0.99997	0	1	2				1	0.99999	0	1	1	0	1	0.47371		YES	Nucleus	Cytoplasm				1	-0.25545	0.62516	0	2	1	0	1	0.60266	0.21929	0			No
Akr7a2	0.84327	0.05366	0.66667	4	0.50365	0.38723	0.5	4	0.9391	0.00842	1	0.79165	0.12795	0.75	0.29576	0.06341	YES	Cytoplasm	Organelles	0.96706	0.00248	1	4	0.51963	0.45779	0.5	4	0.98757	0.00038	1	0.79897	0.11097	0.75	0.21918	0.21572	No
Akt1	0.67855	0.16343	0.16667	4	0.67931	0.17204	0.5	4	0.85934	0.04224	0.75	0.86902	0.03262	0.75	0.44572	0.19562	No			0.67284	0.18359	0.33333	4	0.59628	0.25605	0.16667	4	0.86638	0.03649	0.75	0.81199	0.0772	0.5	0.30557	0.16461	No
Akt1s1	0.95535	0.00359	1	4	0.38522	0.49009	0.16667	4	0.98255	0.00062	1	0.72515	0.2053	0.5	0.48161	0.19543	No			0.8102	0.05913	0.33333	4	0.75192	0.10361	0.5	4	0.9232	0.0127	1	0.89648	0.02137	0.75	0.25971	0.12643	No
Akt2	0.64138	0.20282	0.16667	4	0.09226	0.40518	0	4	0.83768	0.05841	0.5	0.56134	0.3173	0.5	0.53334	0.17545	No			0.68041	0.17653	0.16667	4	0.17292	0.62818	0.16667	4	0.8709	0.0398	0.5	0.56377	0.26021	0	0.50563	0.16359	No
Akt3	0.96635	0.00332	1	4	0.30629	0.54385	0.16667	4	0.9871	0.00072	1	0.68903	0.19827	0.5	0.39207	0.43664	No			0.63836	0.22368	0.16667	4	0.3517	0.28408	0.5	4	0.84195	0.05985	0.75	0.71217	0.22265	0.75	0.31526	0.3164	No
Alad	0.66881	0.22241	0.5	4	0.86669	0.03483	0.66667	4	0.86348	0.0625	0.75	0.94861	0.00608	1	0.22228	0.09772	No			0.73453	0.1332	0.5	4	0.78584	0.10148	0.5	4	0.8939	0.03	0.75	0.91469	0.02371	0.75	0.15862	0.08386	No
Alas1	0.70634	0.16679	0.5	4	0.06821	0.35608	0	4	0.88139	0.03318	0.75	0.54576	0.32689	0	0.57716	0.19855	YES	Organelles	Cytoplasm	0.86127	0.03467	0.66667	4	0.32665	0.32165	0.5	4	0.94629	0.00534	1	0.70319	0.24326	0.75	0.37583	0.28701	No
Alb	0.16075	0.53979	0.16667	4	0.70465	0.16206	0.5	4	0.59315	0.25817	0.25	0.88221	0.02999	0.75	0.38425	0.15002	YES	Cytoplasm	Organelles	0.1461	0.65263	0.16667	4	0.48155	0.45271	0.33333	4	0.59625	0.24395	0.25	0.7788	0.13768	0.75	0.25614	0.21873	No
Aldh16a1	0.71167	0.1911	0.5	4	0.81493	0.06324	0.66667	4	0.87971	0.06012	0.75	0.92734	0.01194	1	0.27501	0.13856	No			0.57978	0.27583	0.16667	4	0.87184	0.04124	0.5	4	0.81953	0.07872	0.5	0.9478	0.01172	1	0.23028	0.20348	No
Aldh18a1	0.70079	0.15927	0.33333	4	0.41843	0.30989	0	4	0.87761	0.02536	0.75	0.74305	0.13615	0.5	0.33515	0.11613	No			0.66599	0.20994	0.5	4	0.17494	0.32352	0.16667	4	0.86524	0.04909	0.75	0.61093	0.27025	0.5	0.31691	0.29539	No
Aldh2	0.7653	0.11002	0.33333	4	0.47649	0.30393	0.33333	4	0.90423	0.01644	1	0.77864	0.1206	0.5	0.3619	0.24296	No			0.92532	0.01561	1	4	0.31055	0.35906	0.33333	4	0.97095	0.0021	1	0.69333	0.22038	0.75	0.30447	0.39326	No
Aldh3a1	0.88254	0.03815	0.5	4	0.61508	0.26028	0.33333	4	0.95368	0.00963	1	0.84203	0.06459	0.75	0.26042	0.21996	No			0.88629	0.03585	0.5	4	0.68776	0.2316	0.5	4	0.95412	0.01017	1	0.86699	0.07993	0.75	0.07714	0.13361	YES	Organelles	Cytoplasm
Aldh3a2	0.54311	0.33852	0.16667	4	0.74294	0.15525	0.5	4	0.80033	0.06355	0.25	0.89408	0.02469	0.75	0.29988	0.15228	No			0.6423	0.19288	0.16667	4	0.1069	0.15507	0.16667	4	0.85392	0.03903	0.75	0.55903	0.26496	0.25	0.27359	0.28995	No
Aldh4a1	0.74402	0.12855	0.33333	4	0.42767	0.3077	0.16667	4	0.89429	0.01905	1	0.75242	0.15911	0.5	0.37716	0.22815	No			0.87691	0.03998	0.5	4	0.32754	0.3964	0.33333	4	0.95086	0.00531	1	0.70211	0.21329	0.75	0.27734	0.35294	No
Aldh6a1	0.52318	0.33675	0.16667	4	0.28608	0.41958	0.16667	4	0.80027	0.06353	0.5	0.66183	0.23384	0.25	0.43229	0.13449	No			0.75481	0.11116	0.5	4	0.26365	0.43478	0.33333	4	0.90203	0.0189	1	0.66646	0.23021	0.25	0.41175	0.25494	No
Aldh7a1	0.96954	0.00273	1	4	0.40577	0.49707	0.16667	4	0.9882	0.00064	1	0.73196	0.1602	0.5	0.36491	0.3532	YES	Cytoplasm	Organelles	0.77755	0.12643	0.5	4	0.8514	0.04879	0.66667	4	0.90518	0.04371	0.75	0.93832	0.01143	1	0.13926	0.1765	No
Aldh9a1	0.68356	0.18685	0.33333	4	0.65297	0.22688	0.33333	4	0.87305	0.03301	0.75	0.85944	0.04396	0.75	0.33375	0.1837	No			0.97318	0.00137	1	4	0.44541	0.44793	0.5	4	0.98984	0.00022	1	0.76329	0.1384	0.75	0.21863	0.27018	No
Aldoa	0.714	0.19469	0.5	4	0.98455	0.00055	1	4	0.87983	0.06362	0.75	0.99417	8e-05	1	0.20086	0.15555	No			0.91171	0.01946	1	4	0.92663	0.01453	1	4	0.96449	0.00528	1	0.9705	0.0038	1	0.10764	0.0421	No
Aldoart2	0.47013	0.45606	0.5	4	0.89016	0.02938	0.66667	4	0.76565	0.21179	0.75	0.95704	0.00609	1	0.46469	0.24065	No			0.78836	0.08111	0.5	4	0.31809	0.46294	0.16667	4	0.91468	0.01774	1	0.69815	0.13465	0.25	0.50197	0.53853	No
Aldoc	0.2972	0.307	0.16667	4	0.69685	0.16336	0.33333	4	0.66931	0.25129	0.75	0.8785	0.03538	0.75	0.68526	0.28832	No			0.82786	0.05396	0.5	4	0.55569	0.34577	0.16667	4	0.93102	0.00855	1	0.81375	0.06825	0.75	0.32042	0.21711	No
Alg1	0.71065	0.1561	0.33333	4	0.41461	0.44106	0.33333	4	0.88369	0.02777	0.75	0.74762	0.15703	0.75	0.32627	0.14988	No			0.64449	0.1905	0	4	0.1628	0.36541	0	4	0.85609	0.0357	0.75	0.60349	0.26306	0.5	0.41228	0.31602	No
Alg10b	0.71833	0.14847	0.33333	4	0.33879	0.51528	0.16667	4	0.88761	0.0301	0.75	0.707	0.1704	0.5	0.66784	0.22548	No			0.54157	0.34509	0.16667	4	-0.00799	0.58485	0	4	0.80316	0.06951	0.5	0.46895	0.36625	0	0.50897	0.4664	YES	Cytoplasm	Organelles
Alg11	0.27185	0.27826	0.33333	4	0.65594	0.199	0.33333	4	0.67308	0.26049	0.75	0.86079	0.04094	0.75	0.49621	0.26503	No			0.83549	0.0628	0.5	4	0.78086	0.09626	0.5	4	0.93472	0.01553	0.75	0.91334	0.0184	1	0.28676	0.16017	No
Alg12	0.59344	0.25959	0.16667	4	0.17496	0.55102	0.16667	4	0.83369	0.05267	0.75	0.61517	0.24569	0.25	0.66965	0.15832	No			0.54166	0.34844	0.33333	4	0.10387	0.47387	0.16667	4	0.79986	0.10597	0.75	0.55723	0.28762	0	0.74457	0.35405	No
Alg13	0.34284	0.38803	0	3	0.33025	0.38984	0.33333	4	0.74866	0.13032	0.33333	0.70028	0.18166	0.5	0.64463	0.0216	No			0.77087	0.09062	0.33333	4	-0.08128	0.61991	0	3	0.90363	0.023	0.75	0.51961	0.30149	0	0.63557	0.29001	No
Alg14	0.3133	0.37523	0	3	-0.2	0.704	0	2	0.73499	0.13037	0.33333	0.63246	0.17781	0	0.86732		No			0.7026	0.16332	0.33333	3	-0.31614	0.54158	0	2	0.89033	0.03416	0.66667	0.55818	0.29861	0	0.94471	0.25095	No
Alg2	0.55254	0.33881	0.33333	4	0.46371	0.4167	0.33333	4	0.81466	0.05848	0.5	0.76813	0.09991	0.25	0.41504	0.17263	No			0.59379	0.26014	0.33333	4	0.19802	0.25896	0.33333	4	0.83367	0.05695	0.5	0.62036	0.26107	0.5	0.34203	0.27737	No
Alg3	0.93613	0.00768	1	4	0.7809	0.08159	0.5	4	0.97567	0.00121	1	0.91267	0.01523	1	0.24573	0.10377	No			0.44778	0.32434	0.16667	4	0.00435	0.46203	0	4	0.76378	0.11153	0.5	0.48098	0.35132	0	0.49488	0.45556	No
Alg5	0.31124	0.48657	0.16667	4	0.4729	0.40018	0.5	4	0.69272	0.1711	0.25	0.77504	0.11686	0.75	0.47515	0.25934	YES	Cytoplasm	Organelles	0.86563	0.03866	0.5	4	0.29359	0.26498	0.5	4	0.9482	0.00642	1	0.67972	0.22181	0.75	0.35081	0.37183	No
Alg6	0.62275	0.21698	0.16667	4	0.34739	0.45411	0.16667	4	0.84296	0.05183	0.75	0.71335	0.16841	0.75	0.5975	0.17586	No			0.61935	0.25621	0.33333	4	-0.01678	0.45017	0	4	0.83294	0.05	0.5	0.46225	0.39555	0	0.69788	0.37418	No
Alg8	0.77006	0.09879	0.5	4	0.82421	0.06227	0.83333	4	0.90824	0.02277	0.75	0.93002	0.01079	1	0.27091	0.21926	No			0.40902	0.46792	0.16667	4	-0.00188	0.43004	0	4	0.73762	0.11597	0.25	0.48439	0.3642	0	0.5962	0.40184	No
Alg9	0.70738	0.16306	0.5	4	0.59846	0.30762	0.5	4	0.88197	0.03981	0.75	0.83473	0.064	0.75	0.27352	0.20995	No			0.64389	0.21011	0.33333	4	0.08326	0.40514	0	4	0.84433	0.05123	0.75	0.53111	0.29555	0	0.55471	0.43235	No
Alkbh1	0.47822	0.37179	0.16667	4	-0.22603	0.66969	0	3	0.77814	0.0891	0.5	0.41029	0.45207	0	0.76676	0.33641	YES	Cytoplasm	Organelles	0.61691	0.24044	0.33333	4	0.22013	0.58614	0.16667	4	0.84184	0.05449	0.75	0.63664	0.21378	0.25	0.50905	0.29992	YES	Organelles	Cytoplasm
Alkbh3	0.94434	0.00726	1	4	0.77616	0.08493	0.66667	4	0.97888	0.00111	1	0.91159	0.01431	1	0.4484	0.14571	No			0.92912	0.0103	1	4	0.8238	0.05052	0.66667	4	0.97095	0.00245	1	0.92761	0.01069	1	0.19105	0.09983	No
Alkbh4				1				0	1	0	1						YES	Cytoplasm	Organelles				1	1	0	1	2	1	0	1	1	0	1			No
Alkbh5	0.31862	0.28067	0.5	4	0.83211	0.05555	0.66667	4	0.69901	0.25315	0.75	0.93458	0.0086	1	0.2562	0.14232	No			0.72003	0.14632	0.5	4	0.26479	0.34711	0.33333	4	0.88655	0.02928	0.75	0.6574	0.20828	0.25	0.26259	0.21667	No
Alkbh6	0.97906	0.00082	1	4	0.29557	0.57431	0.33333	4	0.99211	0.00013	1	0.67822	0.15396	0.25	0.7311	0.06875	No			0.49361	0.38567	0.16667	4	0.40081	0.49737	0.16667	4	0.77742	0.09865	0.5	0.7338	0.14388	0.5	0.36306	0.27777	No
Alkbh7	0.79114	0.08854	0.33333	4	0.03584	0.5591	0.16667	4	0.91411	0.015	1	0.52368	0.34828	0.25	0.47858	0.46875	YES	Organelles	Nucleus	0.84892	0.06075	0.5	4	0.23273	0.56415	0	4	0.94124	0.00986	1	0.64836	0.216	0.25	0.46363	0.29282	No
Alkbh8	0.97958	0.00113	1	4	0.97677	0.00159	1	4	0.99226	0.00022	1	0.99114	0.00033	1	0.03345	0.04205	No			0.8238	0.0822	0.5	4	0.83404	0.07349	0.5	4	0.92747	0.02515	0.75	0.93382	0.01945	0.75	0.05751	0.09961	No
Alms1	0.57251	0.27109	0.33333	3	0.87855	0.02617	0.83333	4	0.84459	0.04609	0.66667	0.95217	0.00531	1	0.46193	0.28163	No			0.28394	0.19705	0.5	4	0.23422	0.25529	0.16667	4	0.68041	0.21271	0.75	0.64563	0.196	0.75	0.32407	0.16256	No
Alox12b	1	0	1	2	-0.23727	0.65077	0	2	1	0	1	0.55758	0.3459	0.5	1.09986	0.31436	YES	Nucleus	Organelles				1	0.23457	0.53135	0.33333	3	1	0	1	0.69746	0.16204	0.33333	0		No
Alox5	0.4	0.352	0.5	4	1	0	1	2	0.74162	0.20322	0.75	1	0	1	0	0	YES	Organelles	Cytoplasm	-0.06265	0.90615	0	2	0.37752	0.31996	0.5	4	0.65519	0.20175	0.5	0.72692	0.24968	0.75	0.10997	0.10997	YES	Organelles	Cytoplasm
Alox5ap	0.65204	0.18013	0.16667	4	0.63933	0.23353	0.16667	4	0.85798	0.03086	1	0.85398	0.05098	0.5	0.18851	0.13052	No			0.62299	0.23888	0.33333	4	0.18831	0.1761	0.33333	4	0.84615	0.04543	0.75	0.60499	0.27714	0.25	0.32701	0.39975	No
Aloxe3				1	-0.11746	0.82463	0	2	1	0	1	0.61272	0.27256	0.5	0.72209		YES	Nucleus	Organelles				1	0.22558	0.5083	0.33333	3	1	0	1	0.69537	0.18442	0.66667	0.10668		YES	Cytoplasm	Nucleus
Alpl	0.83161	0.07129	0.5	4	0.81662	0.05806	0.66667	4	0.93356	0.01095	1	0.92674	0.00899	1	0.63309	0.12906	No			0.79532	0.07366	0.33333	4	0.73254	0.10125	0	3	0.9131	0.01612	1	0.90021	0.01506	1	0.46247	0.28509	No
Als2	0.39537	0.46492	0.16667	4	1	0	1	3	0.7357	0.15021	0.5	1	0	1	0.28049	0.39668	No			0.50859	0.48712	0.5	4	1	0	1	4	0.78684	0.17782	0.75	1	0	1	0.25827	0.44734	No
Als2cl	0.21603	0.49324	0.33333	3				1	0.69085	0.19185	0.66667	1	0	1	1.38137		No			-0.2	0.704	0	2	-0.2	0.704	0	2	0.63246	0.17781	0	0.63246	0.17781	0	0		YES	Organelles	Cytoplasm
Alyref	0.82908	0.05183	0.66667	4	0.79498	0.09106	0.83333	4	0.9315	0.0084	1	0.91926	0.01795	1	0.19864	0.07799	No			0.17561	0.25956	0.16667	4	0.10845	0.39936	0	4	0.61501	0.19972	0.75	0.5674	0.2785	0.25	0.2764	0.22333	No
Alyref2	0.41666	0.45462	0.16667	4	0.59872	0.26877	0.33333	4	0.73567	0.12863	0.5	0.83484	0.06547	0.75	0.41291	0.22533	No			0.20002	0.55876	0.33333	4	-0.00377	0.49753	0	4	0.6284	0.19301	0	0.48988	0.35315	0	0.69787	0.37119	No
Amacr	0.13075	0.60412	0	4	0.9687	0.00225	1	4	0.58837	0.26876	0.25	0.98819	0.00034	1	0.76432	0.42419	No			0.52609	0.45078	0.5	4	0.96573	0.00299	1	4	0.80143	0.13643	0.75	0.98703	0.00051	1	0.38111	0.31066	No
Ambra1	0.97956	0.0011	1	4	0.41611	0.42159	0.5	4	0.99213	0.00022	1	0.7494	0.17621	0.75	0.4782	0.40455	No			0.73882	0.12273	0.5	4	0.90719	0.02424	1	4	0.89362	0.02834	0.75	0.96365	0.00593	1	0.28785	0.30359	YES	Cytoplasm	Organelles
Amdhd2	0.95666	0.00543	1	4	0.75058	0.12499	0.5	4	0.98303	0.00135	1	0.89482	0.03438	0.75	0.26926	0.30777	No			0.81695	0.08826	0.5	4	0.90059	0.02588	0.83333	4	0.92253	0.02979	0.75	0.9597	0.00739	1	0.08338	0.08408	No
Amer2	-0.07985	0.88049	0	2	-0.2	0.704	0	2	0.6756	0.14512	0	0.63246	0.17781	0	0.79398	0.62023	No						1	-0.2	0.704	0	2	1	0	1	0.63246	0.17781	0	1.09175		No
Amfr	0.74954	0.1286	0.5	4	0.46351	0.38479	0.5	4	0.89989	0.03043	0.75	0.77252	0.16022	0.75	0.34358	0.23826	No			0.97782	0.00103	1	4	0.34054	0.28042	0.5	4	0.9916	0.00014	1	0.70858	0.21712	0.75	0.38645	0.47121	No
Ammecr1	0.71603	0.1733	0.5	4	0.23821	0.53586	0.16667	4	0.88689	0.03876	0.75	0.65301	0.22006	0.5	0.69277	0.39008	No			0.54243	0.31563	0.16667	4	0.16135	0.62123	0	4	0.80439	0.08036	0.5	0.60001	0.24944	0.25	0.28714	0.0784	No
Ammecr1l	0.30748	0.31357	0.5	4	0.59234	0.27303	0.33333	4	0.67314	0.18751	0.75	0.83321	0.05723	0.75	0.58715	0.155	YES	Nucleus	Cytoplasm	0.79512	0.08738	0.5	4	0.32	0.36297	0.16667	4	0.9181	0.02101	0.75	0.69938	0.21636	0.5	0.45083	0.30734	YES	Nucleus	Cytoplasm
Amotl1	-0.2	0.704	0	3				1	0.44721	0.3739	0	1	0	1	0.52411		No			-0.2	0.704	0	2				1	0.63246	0.17781	0	1	0	1			YES	Cytoplasm	Organelles
Ampd2	0.75872	0.10578	0.5	4	0.74386	0.11741	0.33333	4	0.90174	0.02447	0.75	0.89872	0.0216	0.75	0.27488	0.17194	No			0.86414	0.04677	0.5	4	0.81104	0.0731	0.5	4	0.94569	0.01242	1	0.92527	0.01665	0.75	0.10093	0.06087	No
Ampd3	0.83789	0.05558	0.66667	4	0.86402	0.04375	0.5	4	0.93491	0.01122	1	0.94497	0.01211	1	0.38982	0.18408	No			0.96811	0.00267	1	4	0.98836	0.00031	1	4	0.98763	0.00062	1	0.99554	6e-05	1	0.12509	0.06916	No
Amz2	1	0	1	2				0	1	0	1						YES	Cytoplasm	Organelles				0				1				1	0	1			No
Anapc1	0.60256	0.26993	0.33333	4	0.75795	0.10419	0.33333	4	0.83443	0.05402	0.5	0.89981	0.02305	0.75	0.30392	0.11738	No			0.84976	0.05023	0.5	4	0.7355	0.12398	0.5	4	0.94161	0.00947	1	0.88433	0.02036	1	0.27983	0.21753	No
Anapc10	0.29794	0.286	0.5	4	0.79262	0.07379	0.33333	4	0.68637	0.24984	0.75	0.91866	0.01213	1	0.554	0.23633	YES	Cytoplasm	Nucleus	0.68122	0.19176	0.5	4	0.30023	0.32699	0	4	0.86868	0.04209	0.75	0.6786	0.18525	0.25	0.49665	0.37495	No
Anapc11	0.76913	0.10692	0.5	4	0.98527	0.00048	1	3	0.90554	0.0176	1	0.99508	5e-05	1	0.34726	0.24039	No			0.88032	0.03388	0.66667	4	0.28372	0.3757	0	3	0.95395	0.00537	1	0.71759	0.16698	0.33333	0.71853	0.24117	No
Anapc15	0.27733	0.54591	0.33333	4				1	0.67581	0.14684	0	1	0	1	1.41421		No			1	0	1	3	-0.2	0.704	0	2	1	0	1	0.63246	0.17781	0	0		No
Anapc16	0.16923	0.27784	0.16667	4	0.60347	0.23969	0.16667	4	0.60992	0.20251	0.75	0.83526	0.0463	0.75	0.37032	0.16896	YES	Cytoplasm	Nucleus	0.79867	0.06783	0.66667	4	0.26671	0.24813	0.5	4	0.91854	0.01162	1	0.66751	0.22876	0.75	0.40293	0.31159	No
Anapc2	0.59885	0.28336	0.33333	4	0.739	0.11558	0.16667	4	0.83321	0.05058	0.5	0.8949	0.02484	0.75	0.36999	0.09638	No			0.86774	0.0291	0.83333	4	0.75692	0.11364	0.33333	4	0.94487	0.00672	1	0.88649	0.03167	0.75	0.31119	0.23779	No
Anapc4	0.65813	0.22883	0.5	4	0.60112	0.23027	0	4	0.86228	0.0507	0.75	0.83394	0.04942	0.5	0.34582	0.08578	No			0.83788	0.04398	0.66667	4	0.4773	0.32078	0.33333	4	0.93634	0.0064	1	0.7517	0.10889	0.5	0.30793	0.22104	No
Anapc5	0.48874	0.37643	0	4	0.62305	0.21197	0	4	0.78307	0.09074	0.5	0.84458	0.03856	0.5	0.35541	0.12854	No			0.68975	0.14886	0.33333	4	0.42666	0.45422	0.16667	4	0.86969	0.03584	0.75	0.73842	0.15881	0.75	0.27512	0.10474	No
Anapc7	0.33736	0.28515	0.5	4	0.84606	0.03878	0.66667	4	0.70804	0.24553	0.75	0.9391	0.00636	1	0.32672	0.19703	No			0.85889	0.03404	0.83333	4	0.14264	0.41113	0	4	0.94189	0.00723	1	0.5829	0.26728	0	0.42072	0.25197	YES	Nucleus	Organelles
Angel2	0.49895	0.35332	0.16667	4	0.19898	0.36338	0	4	0.78558	0.07313	0.5	0.60258	0.23816	0.25	0.43722	0.16095	YES	Cytoplasm	Organelles	0.32109	0.57442	0	4	0.2032	0.54578	0.16667	4	0.69974	0.14734	0.25	0.61698	0.28346	0.5	0.31954	0.2066	YES	Cytoplasm	Organelles
Angpt1	0.36313	0.36561	0	4	0.55253	0.32784	0.33333	4	0.71232	0.16758	0.5	0.81492	0.076	0.75	0.25721	0.0592	No			0.24937	0.58632	0.16667	4	0.26149	0.43596	0	4	0.6575	0.1766	0.25	0.65537	0.25287	0.5	0.26588	0.1414	No
Angptl2	0.50402	0.29011	0.16667	4	0.77903	0.09909	0.5	4	0.79138	0.09928	0.5	0.91333	0.01918	0.75	0.34553	0.14925	YES	Organelles	Cytoplasm	0.67321	0.23445	0.5	4	0.78104	0.09034	0.66667	4	0.86012	0.08083	0.75	0.91093	0.01916	0.75	0.23344	0.07476	No
Ank1	-0.31607	0.54168	0	2	-0.2	0.704	0	2	0.55824	0.2985	0	0.63246	0.17781	0	0.72539		No			-0.23588	0.65297	0	3				0	0.41396	0.42374	0						YES	Organelles	Cytoplasm
Ank2	0.68288	0.1349	0	2	1	0	1	2	0.91299	0.01306	1	1	0	1	0.66838		No						0	-0.2	0.704	0	2				0.63246	0.17781	0			YES	Cytoplasm	Nucleus
Ankfy1	0.93675	0.00821	1	4	0.61239	0.28233	0.5	4	0.97592	0.00122	1	0.8413	0.07227	0.75	0.31639	0.09951	No			0.8566	0.04464	0.66667	4	0.81926	0.06813	0.5	4	0.94265	0.01054	1	0.92384	0.02038	0.75	0.16088	0.09936	No
Ankhd1	0.72348	0.11898	0.33333	4	0.52548	0.36555	0.33333	4	0.88883	0.02149	1	0.79662	0.11938	0.75	0.35282	0.10677	No			0.36386	0.48271	0.33333	4	0.17869	0.49616	0	4	0.71109	0.22202	0.75	0.56569	0.28849	0	0.34578	0.17629	No
Ankib1	0.80804	0.05865	0.5	4	0.05552	0.38546	0.16667	4	0.92408	0.00964	1	0.53364	0.28261	0	0.83904	0.24098	No			0.78617	0.0873	0.66667	4	0.12486	0.44929	0.16667	4	0.91173	0.01374	1	0.51024	0.31409	0	0.54886	0.39371	No
Ankle2	0.44767	0.43285	0.16667	4	0.43295	0.38518	0.16667	4	0.7619	0.08885	0.5	0.75506	0.12801	0.75	0.33066	0.12158	No			0.58088	0.25682	0	4	-0.00018	0.43327	0	4	0.82658	0.05442	0.25	0.49148	0.35461	0	0.30253	0.17248	No
Ankmy2	0.58219	0.26394	0.16667	4	0.12736	0.57133	0.16667	4	0.81065	0.07115	0.5	0.5873	0.26376	0.25	0.57869	0.06218	No			0.5734	0.30751	0.33333	4	0.38564	0.47265	0	4	0.82179	0.06422	0.5	0.72336	0.10651	0	0.32358	0.21518	No
Ankrd10	0.72565	0.17797	0.5	4	0.95587	0.00486	1	4	0.88343	0.06046	0.75	0.98323	0.0009	1	0.18031	0.19696	No			0.90943	0.02278	1	4	0.93172	0.01335	1	4	0.96191	0.0075	1	0.97226	0.00391	1	0.05007	0.05067	No
Ankrd11	0.72507	0.13582	0.33333	4	0.46617	0.38002	0.16667	4	0.89013	0.0176	1	0.77113	0.10041	0.5	0.31769	0.06113	No			0.40069	0.46423	0.16667	4	-0.19037	0.57413	0	4	0.71754	0.11752	0.25	0.28893	0.57626	0	0.68961	0.40687	YES	Nucleus	Cytoplasm
Ankrd13a	0.65934	0.213	0.5	4	0.23749	0.37853	0.16667	4	0.85783	0.03822	0.75	0.64003	0.22985	0.5	0.36857	0.12892	No			0.85911	0.05107	0.5	4	0.65613	0.21228	0.33333	4	0.9454	0.01081	1	0.85842	0.03994	0.5	0.19015	0.13373	No
Ankrd17	0.14096	0.41072	0.16667	4	0.22387	0.45968	0	4	0.57097	0.31326	0.25	0.63031	0.26878	0.5	0.34481	0.1538	No			0.09021	0.42418	0.16667	4	0.14031	0.39777	0	4	0.55416	0.30419	0.25	0.56809	0.17539	0.5	0.25926	0.12795	No
Ankrd27	0.60597	0.22659	0	4	0.27328	0.59098	0	4	0.83836	0.04376	0.75	0.64099	0.18574	0	0.39728	0.07936	YES	Cytoplasm	Organelles	0.57872	0.29668	0.33333	4	0.49097	0.39527	0.33333	4	0.82692	0.063	0.75	0.78046	0.07406	0.5	0.35238	0.19135	No
Ankrd28	0.96379	0.00329	1	4	0.14101	0.34298	0.16667	4	0.98604	0.00066	1	0.58935	0.30007	0.5	0.70515	0.30459	YES	Cytoplasm	Organelles	0.72295	0.12671	0.16667	4	0.37927	0.43342	0	4	0.88278	0.02763	0.75	0.72736	0.13037	0.5	0.45517	0.34259	No
Ankrd39	0.94171	0.0098	1	4	1	0	1	4	0.97687	0.00259	1	1	0	1	0.13064	0.22628	No			0.68863	0.23048	0.5	4	0.96564	0.00346	1	4	0.86562	0.08297	0.75	0.98682	0.00075	1	0.14299	0.24767	No
Ankrd40	0.07056	0.61198	0	4	0.06059	0.457	0	3	0.53073	0.29391	0	0.60421	0.22894	0	0.50147	0.36035	YES	Organelles	Cytoplasm	0.96526	0.00267	1	3	0.44146	0.33334	0.5	4	0.98816	0.0004	1	0.76229	0.15247	0.75	0.35685	0.50466	No
Ankrd44	0.96037	0.00319	1	4	0.81257	0.07405	0.5	4	0.98481	0.00059	1	0.92696	0.01355	1	0.44269	0.14367	No			0.87579	0.0366	0.66667	4	0.75005	0.09812	0.33333	4	0.94934	0.0102	1	0.89865	0.01805	1	0.23204	0.14931	No
Ankrd46	0.81753	0.08127	0.5	4	0.38726	0.34717	0.5	4	0.92592	0.02172	0.75	0.73265	0.23504	0.75	0.22815	0.19479	No			0.97362	0.00144	1	4	0.37215	0.32143	0.5	4	0.98989	0.0002	1	0.72558	0.19807	0.75	0.40978	0.51473	No
Ankrd49	0.99769	2e-05	1	4				1	0.99913	0	1	1	0	1	0		No			0.81804	0.08728	0.5	4	1	0	1	3	0.9272	0.0234	0.75	1	0	1	0	0	No
Ankrd52	0.89201	0.03013	0.66667	4	1	0	1	4	0.9569	0.00788	1	1	0	1	0.23555	0.25628	No			0.80782	0.05866	0.5	4	0.73886	0.16896	0.5	4	0.92356	0.01023	1	0.88452	0.06503	0.75	0.36038	0.22225	No
Ankrd54	0.99337	0.00012	1	4	0.61667	0.30903	0.5	4	0.99749	2e-05	1	0.83493	0.05402	0.75	0.70873	0.31971	No			0.95609	0.0048	1	4	0.94923	0.00693	1	4	0.98213	0.00136	1	0.98029	0.00097	1	0.22741	0.14404	No
Ankrd6	0.36661	0.50914	0	3				1	0.74966	0.12453	0.66667	1	0	1			YES	Organelles	Nucleus	0.90991	0.02216	0.83333	4	-0.01972	0.56417	0.16667	4	0.96492	0.00509	1	0.48383	0.38086	0	0.70253	0.60018	No
Ankzf1	0.57541	0.26817	0.16667	4	0.48976	0.37146	0	4	0.8245	0.05201	0.25	0.78137	0.11226	0.75	0.34271	0.08446	No			0.42561	0.40284	0.5	4	0.65525	0.19923	0.5	4	0.73412	0.24294	0.75	0.84359	0.0356	1	0.25624	0.14698	No
Anln	0.29972	0.2511	0.5	4	0.85232	0.0385	0.66667	4	0.68607	0.20982	0.75	0.94221	0.00515	1	0.40853	0.2136	No			0.61241	0.26408	0.33333	4	0.34367	0.37465	0.5	4	0.84069	0.06398	0.75	0.71177	0.19511	0.75	0.24019	0.12372	No
Ano3				0				1				1	0	1			No						1	-0.2	0.704	0	2	1	0	1	0.63246	0.17781	0			YES	Organelles	Cytoplasm
Ano6	0.72827	0.13433	0.5	4	0.32177	0.25458	0.5	4	0.89019	0.02842	0.75	0.69991	0.22931	0.75	0.31911	0.2315	No			0.86984	0.03718	0.5	4	0.31546	0.27814	0.5	4	0.94817	0.00524	1	0.69711	0.25186	0.75	0.34123	0.25352	No
Ano8				1	1	0	1	2	1	0	1	1	0	1	0		No						0				1				1	0	1			No
Anp32a	0.47414	0.42395	0.5	4	0.83939	0.05266	0.83333	4	0.77331	0.17918	0.75	0.93768	0.00977	1	0.24115	0.12457	No			0.83826	0.05246	0.66667	4	0.85962	0.03974	0.83333	4	0.93502	0.01212	1	0.94488	0.00636	1	0.14019	0.06124	No
Anp32b	0.13567	0.3764	0.16667	4	0.68626	0.18082	0.33333	4	0.5907	0.27379	0.5	0.87365	0.03607	0.5	0.30584	0.14462	No			0.84573	0.05647	0.5	4	0.71866	0.15557	0.33333	4	0.93635	0.01666	0.75	0.88789	0.02753	0.75	0.21404	0.16391	No
Anp32e	0.02503	0.46249	0.16667	4	0.59325	0.26651	0.16667	4	0.5175	0.32393	0.5	0.83342	0.05647	0.5	0.34307	0.18134	No			0.8407	0.05167	0.5	4	0.58749	0.28548	0.33333	4	0.93644	0.01238	1	0.83019	0.05813	0.75	0.27486	0.20707	No
Antxr2	0.80221	0.07876	0.33333	4	0.31719	0.24536	0.5	4	0.92018	0.0105	1	0.68984	0.18374	0.75	0.36661	0.20768	No			0.87656	0.0415	0.5	4	0.36131	0.35284	0.5	4	0.95016	0.00533	1	0.72134	0.20553	0.75	0.35458	0.36038	No
Anxa1	0.37163	0.38338	0.16667	4	0.80192	0.07844	0.5	4	0.72323	0.14186	0.5	0.92269	0.01406	1	0.22983	0.06714	No			0.43894	0.43231	0.16667	4	0.61587	0.24654	0.33333	4	0.76019	0.13653	0.5	0.84066	0.03843	0.75	0.2125	0.08259	No
Anxa11	0.45197	0.34937	0.16667	4	0.82991	0.05488	0.66667	4	0.76477	0.10508	0.5	0.93363	0.0092	1	0.27573	0.09432	No			0.84874	0.04341	0.66667	4	0.87597	0.0335	0.83333	4	0.9414	0.00748	1	0.94903	0.00544	1	0.18293	0.12431	No
Anxa2	0.24792	0.4827	0	4	0.91271	0.01384	1	4	0.65552	0.17772	0.25	0.96552	0.00224	1	0.35052	0.13802	No			0.71564	0.13356	0.33333	4	0.74967	0.1086	0.5	4	0.88684	0.02584	0.75	0.89248	0.02921	0.75	0.16499	0.09579	No
Anxa3	0.34076	0.4385	0.16667	4	0.42007	0.34664	0.16667	4	0.7089	0.13589	0.5	0.74579	0.12048	0.5	0.318	0.08159	No			0.62676	0.25743	0.5	4	0.76561	0.09594	0.66667	4	0.848	0.0618	0.75	0.90742	0.01549	1	0.21074	0.07145	No
Anxa4	0.4917	0.35318	0.33333	4	0.76731	0.09806	0.5	4	0.78638	0.09394	0.5	0.90838	0.01703	0.75	0.29352	0.1042	No			0.90646	0.01964	0.83333	4	0.80148	0.07375	0.5	4	0.96419	0.00353	1	0.92172	0.0114	1	0.13143	0.07932	No
Anxa5	0.49946	0.34308	0.33333	4	0.83397	0.05399	0.5	4	0.78843	0.10671	0.75	0.93566	0.00926	1	0.25883	0.05747	No			0.75326	0.12281	0.5	4	0.83124	0.05447	0.5	4	0.90194	0.02761	0.75	0.93424	0.01018	1	0.11307	0.04442	No
Anxa6	0.72081	0.14161	0.33333	4	0.85884	0.03518	0.83333	4	0.88806	0.02855	0.75	0.94519	0.0059	1	0.26968	0.11476	No			0.92275	0.01512	1	4	0.90187	0.01819	0.83333	4	0.97019	0.00326	1	0.9622	0.00267	1	0.13693	0.05836	No
Anxa7	0.40901	0.36121	0.16667	4	0.87005	0.03251	0.5	4	0.74468	0.11693	0.5	0.94971	0.00498	1	0.2814	0.06623	No			0.59167	0.27002	0.16667	4	0.73984	0.11764	0.33333	4	0.8319	0.0631	0.5	0.89583	0.01796	1	0.24514	0.10664	No
Anxa8				0				0									No						0				1				1	0	1			YES	Cytoplasm	Organelles
Aoah	-0.2	0.704	0	2	0.43488	0.46878	0.5	4	0.63246	0.17781	0	0.75798	0.15504	0.75	0.13452	0.13452	No			0.4	0.352	0.5	4	0.08688	0.52832	0.16667	4	0.74162	0.20322	0.75	0.55145	0.31601	0.25	0.395	0.44886	YES	Organelles	Cytoplasm
Ap1ar	0.81923	0.08155	0.5	4				1	0.92658	0.02227	0.75	1	0	1	1.41421		YES	Organelles	Cytoplasm	0.99276	0.00016	1	4	0.19605	0.46415	0.33333	3	0.99726	3e-05	1	0.68115	0.20353	0.66667	0.51925	0.63554	No
Ap1b1	0.23121	0.65125	0.16667	4	0.11671	0.55696	0	4	0.63482	0.17939	0	0.57528	0.25716	0.25	0.25969	0.07126	No			0.56232	0.31898	0.33333	4	0.57812	0.25751	0.16667	4	0.81275	0.09888	0.75	0.80413	0.0698	0.5	0.16678	0.15908	No
Ap1g1	0.40512	0.48269	0.16667	4	0.09476	0.40619	0	4	0.7358	0.10144	0.25	0.54632	0.32145	0.25	0.28572	0.09895	No			0.55107	0.36871	0.5	4	0.41022	0.38409	0	4	0.80307	0.13319	0.75	0.71541	0.1624	0.75	0.16244	0.14068	YES	Cytoplasm	Organelles
Ap1g2	0.2841	0.54575	0.16667	4	0.24113	0.53557	0.16667	4	0.6587	0.18334	0.25	0.656	0.21999	0.25	0.40485	0.14505	No			0.77662	0.08565	0.5	4	0.42734	0.43369	0.16667	4	0.9105	0.01523	1	0.71954	0.12136	0.25	0.32019	0.27964	No
Ap1m1	0.29612	0.62998	0.16667	4	0.39394	0.38163	0.16667	4	0.68293	0.15336	0.25	0.73421	0.1327	0.5	0.23221	0.05539	No			0.5385	0.37593	0.5	4	0.50303	0.37228	0.33333	4	0.79974	0.14056	0.75	0.77772	0.09379	0.75	0.13425	0.06906	No
Ap1s1	0.2731	0.63656	0.16667	4	0.70173	0.14917	0.5	4	0.6653	0.15902	0.25	0.87586	0.02848	0.75	0.24759	0.09249	No			0.33034	0.41462	0.16667	4	0.60294	0.21351	0	4	0.68865	0.25151	0.75	0.82979	0.04868	0.5	0.19557	0.10343	No
Ap1s2	0.0739	0.3024	0.16667	4	0.60711	0.24119	0.16667	4	0.54881	0.18637	0.25	0.8346	0.05222	0.5	0.38298	0.18653	YES	Organelles	Cytoplasm	0.36238	0.31033	0.5	4	0.23762	0.55842	0.16667	4	0.70803	0.2517	0.75	0.62377	0.25589	0.5	0.44904	0.21182	YES	Cytoplasm	Organelles
Ap1s3	0.47298	0.39524	0.16667	4	0.0853	0.65458	0	4	0.77707	0.08622	0.5	0.50944	0.32265	0	0.41008	0.09758	YES	Organelles	Cytoplasm	0.59823	0.3268	0.5	4	0.46044	0.41065	0.16667	4	0.83487	0.08821	0.75	0.75928	0.12717	0.5	0.20687	0.08338	YES	Cytoplasm	Organelles
Ap2a1	0.09227	0.72343	0.16667	4	0.1365	0.31106	0	4	0.55039	0.27611	0	0.59107	0.23158	0.5	0.23084	0.03532	YES	Organelles	Cytoplasm	0.24454	0.30243	0.16667	4	0.04532	0.35844	0	4	0.63646	0.16979	0.75	0.49172	0.11719	0.25	0.19699	0.12307	No
Ap2a2	0.52638	0.32123	0.16667	4	0.25892	0.37021	0.16667	4	0.79894	0.06251	0.5	0.66496	0.23602	0.5	0.20995	0.02755	No			0.41119	0.36584	0.33333	4	0.00612	0.35316	0.33333	4	0.73298	0.20502	0.75	0.45673	0.15954	0.25	0.20615	0.11572	No
Ap2b1	0.24069	0.59212	0.16667	4	-0.13704	0.59951	0.16667	4	0.61544	0.22789	0.25	0.36363	0.49141	0	0.26103	0.08344	YES	Cytoplasm	Organelles	0.19932	0.54268	0.16667	4	0.10545	0.54315	0	4	0.62643	0.26696	0.25	0.42905	0.27131	0.25	0.18639	0.17812	No
Ap2m1	0.28295	0.58214	0.16667	4	0.08727	0.42514	0.16667	4	0.66633	0.15	0	0.55647	0.34451	0.5	0.23732	0.03816	YES	Organelles	Cytoplasm	0.07986	0.37733	0.16667	4	0.51886	0.34669	0.33333	4	0.53858	0.18641	0.5	0.73373	0.15161	0.5	0.16889	0.12777	No
Ap2s1	0.66581	0.18843	0.33333	4	0.43467	0.37737	0	4	0.85697	0.05104	0.75	0.75049	0.11561	0.5	0.34581	0.18672	No			0.57855	0.33289	0.5	4	0.4439	0.37024	0.16667	4	0.82097	0.10697	0.75	0.75896	0.12633	0.75	0.26556	0.16471	No
Ap3b1	0.8167	0.05804	0.66667	4	0.23938	0.25849	0.33333	4	0.91899	0.01327	1	0.65517	0.25953	0.75	0.40181	0.16137	No			0.56733	0.30512	0.33333	4	0.4873	0.35559	0	4	0.81843	0.08387	0.75	0.73738	0.14033	0.5	0.19947	0.21492	No
Ap3d1	0.81669	0.05688	0.5	4	0.10938	0.38834	0.16667	4	0.92553	0.01144	1	0.56233	0.29484	0.25	0.33814	0.14246	No			0.80703	0.07412	0.5	4	0.80831	0.06863	0.5	4	0.91806	0.02226	0.75	0.91256	0.01826	0.75	0.22713	0.18412	No
Ap3m1	0.42958	0.44515	0.16667	4	0.59455	0.28118	0.33333	4	0.7556	0.12695	0.5	0.83219	0.07345	0.75	0.25603	0.03694	No			0.68843	0.20767	0.5	4	0.54514	0.28466	0	4	0.85608	0.08496	0.75	0.78083	0.09358	0.75	0.21834	0.10633	No
Ap3m2				0				0									No						0				1				1	0	1			No
Ap3s1	0.29561	0.41	0.16667	4	0.37443	0.51217	0.16667	4	0.68296	0.20001	0.5	0.72042	0.15318	0.5	0.29962	0.09531	No			0.18912	0.52824	0	4	0.36737	0.56928	0.16667	4	0.6062	0.26547	0.25	0.7205	0.10767	0	0.21088	0.14689	No
Ap4b1	0.84822	0.04115	0.66667	4	0.69199	0.15606	0.16667	4	0.93903	0.00802	1	0.86584	0.03896	0.75	0.47409	0.18214	No			0.57865	0.25052	0.16667	4	0.48964	0.41644	0.16667	4	0.82515	0.05028	0.5	0.76999	0.15137	0.75	0.48402	0.17498	No
Ap4e1	0.83359	0.06574	0.5	4	0.42736	0.44179	0.16667	4	0.935	0.0139	0.75	0.75193	0.13494	0.5	0.50299	0.25043	No			0.66767	0.19725	0.5	4	0.6442	0.21452	0.33333	4	0.86606	0.04049	0.75	0.84466	0.04763	0.5	0.55925	0.24238	YES	Organelles	Cytoplasm
Ap4m1	0.91322	0.01411	1	4	0.70919	0.14308	0.33333	4	0.96682	0.00226	1	0.8831	0.03031	0.75	0.43508	0.22783	No			0.82286	0.0541	0.5	4	0.83761	0.05603	0.5	4	0.92748	0.01255	1	0.93652	0.01128	1	0.30746	0.13683	No
Ap4s1	0.19557	0.51353	0.16667	4	0.38554	0.42892	0.33333	4	0.60147	0.26967	0.25	0.72679	0.16301	0.5	0.63423	0.19577	YES	Cytoplasm	Organelles	0.69588	0.17819	0.5	4	0.15601	0.41184	0.33333	4	0.87664	0.03081	0.75	0.56277	0.31769	0.5	0.63496	0.40166	No
Ap5b1	0.51584	0.37593	0.16667	4	0.69718	0.1543	0.33333	4	0.78973	0.10946	0.75	0.87818	0.03369	0.75	0.52278	0.16155	No			0.67979	0.21031	0.5	4	0.48214	0.37269	0	4	0.86407	0.06794	0.75	0.75277	0.10651	0.75	0.4127	0.25859	No
Ap5m1	0.54821	0.33166	0.16667	4	0.35278	0.50777	0.16667	4	0.79273	0.11619	0.75	0.68899	0.22349	0.5	0.80997	0.42687	No			0.58636	0.31264	0.5	4	0.16031	0.55821	0.16667	4	0.82873	0.08598	0.75	0.58177	0.2993	0.5	0.65014	0.18209	YES	Cytoplasm	Organelles
Ap5s1	1	0	1	3	-0.2	0.704	0	2	1	0	1	0.63246	0.17781	0	1.41421		No			1	0	1	2				1	1	0	1	1	0	1	0		No
Ap5z1	0.20097	0.47405	0.16667	4	0.14731	0.4746	0.16667	4	0.6249	0.2775	0.5	0.59856	0.30749	0.5	0.6019	0.10783	No			0.16708	0.30814	0.16667	4	0.19744	0.44221	0	4	0.59406	0.17085	0.5	0.59253	0.29524	0.5	0.42488	0.26827	YES	Cytoplasm	Organelles
Apaf1	0.96835	0.00235	1	4	0.87257	0.03242	0.83333	4	0.98789	0.00046	1	0.95097	0.00564	1	0.37075	0.09616	No			0.89531	0.03	0.66667	4	0.33365	0.28766	0.5	4	0.95765	0.00849	1	0.70198	0.20707	0.75	0.34745	0.33113	No
Apbb1				0				0									No						1				0	1	0	1						No
Apbb1ip	0.42636	0.35829	0.16667	4	0.63403	0.1993	0.16667	4	0.7546	0.15092	0.5	0.84979	0.04021	0.75	0.28567	0.0939	No			0.59779	0.2583	0.16667	4	0.2144	0.59546	0	4	0.83298	0.04837	0.75	0.63395	0.19688	0.25	0.37662	0.17175	No
Apc	1	0	1	2				0	1	0	1						YES	Cytoplasm	Organelles				0				0									No
Apc2	0.12357	0.63949	0.16667	4	-0.10835	0.52959	0	4	0.58336	0.2703	0.25	0.39526	0.41447	0.25	0.84265	0.50387	No			0.04229	0.53512	0	4	0.30839	0.44529	0	4	0.52826	0.34268	0.25	0.68119	0.19087	0.25	0.70928	0.25947	No
Apeh	0.62506	0.25842	0.33333	4	0.80475	0.05857	0.66667	4	0.84473	0.06902	0.75	0.92335	0.00991	1	0.27521	0.105	No			0.23337	0.2579	0.16667	4	0.86215	0.03023	0.83333	4	0.60483	0.23191	0	0.94674	0.00471	1	0.33619	0.37317	No
Apex1	0.25627	0.16752	0.5	4	0.97857	0.00098	1	4	0.65848	0.14077	0.75	0.99187	0.00015	1	0.2735	0.26829	No			0.87986	0.03706	0.5	4	0.38938	0.40543	0.5	4	0.95116	0.0105	1	0.73392	0.17049	0.5	0.27953	0.35607	No
Apex2	0.55111	0.35158	0.16667	4	0.71481	0.17227	0.5	4	0.81255	0.09286	0.75	0.88343	0.03312	0.5	0.49061	0.22731	YES	Nucleus	Cytoplasm	0.64805	0.26805	0.5	4	0.4858	0.31462	0.33333	4	0.84992	0.09153	0.75	0.78137	0.10198	0.5	0.51041	0.26884	YES	Cytoplasm	Nucleus
Aph1a	0.82764	0.06596	0.66667	4	0.99488	6e-05	1	3	0.93083	0.01304	1	0.99829	1e-05	1	0.26761	0.01772	No			0.90464	0.02258	0.66667	4	0.36494	0.31498	0.5	4	0.9623	0.00299	1	0.72261	0.24091	0.75	0.3515	0.36923	No
Api5	0.37719	0.33603	0.5	4	0.88916	0.02625	0.83333	4	0.72967	0.22115	0.75	0.95739	0.00428	1	0.28393	0.18913	No			0.81597	0.06047	0.66667	4	0.32722	0.36752	0.16667	4	0.92761	0.01154	1	0.69106	0.16984	0.5	0.26172	0.30671	No
Apip	0.49029	0.46892	0.5	4	0.87613	0.03268	0.66667	4	0.77897	0.18365	0.75	0.95135	0.00648	1	0.30137	0.06541	No			0.71054	0.193	0.5	4	0.75108	0.14502	0.5	4	0.87683	0.06506	0.75	0.89594	0.04554	0.75	0.19868	0.06539	No
Aplf	0.49673	0.35525	0	4	0.72065	0.12508	0.16667	4	0.78336	0.07808	0.25	0.88742	0.02627	0.75	0.24798	0.16941	No			0.26187	0.65116	0	4	0.37392	0.51907	0.16667	4	0.64578	0.17749	0	0.70615	0.13295	0.25	0.38754	0.23016	No
Aplp2	0.58696	0.28129	0.33333	4	1	0	1	2	0.82904	0.06691	0.5	1	0	1	0.21882	0.21882	YES	Cytoplasm	Organelles	0.91526	0.01314	1	4	0.12442	0.36355	0.33333	3	0.96675	0.00203	1	0.63383	0.333	0.66667	0.49755	0.39608	No
Apmap	0.74336	0.13181	0.5	4	0.44675	0.39811	0.5	4	0.89698	0.01957	1	0.76335	0.17421	0.75	0.38981	0.14185	No			0.86193	0.05091	0.5	4	0.3499	0.31907	0.5	4	0.94681	0.00929	1	0.71267	0.19659	0.75	0.3705	0.34786	No
Apoa1	0.54028	0.32666	0.16667	4	0.83901	0.04947	0.66667	4	0.79946	0.08246	0.5	0.93713	0.00802	1	0.57671	0.20256	No			0.61643	0.277	0.33333	4	0.84612	0.04852	0.66667	4	0.83876	0.08384	0.75	0.9385	0.00788	1	0.20646	0.06477	No
Apob	0.75643	0.10873	0.66667	4	0.77558	0.08748	0.33333	4	0.90399	0.01851	1	0.911	0.0149	1	0.27891	0.11346	YES	Nucleus	Cytoplasm	0.28833	0.22514	0.5	4	0.32752	0.37515	0.16667	4	0.67298	0.1657	0.75	0.70327	0.2051	0.5	0.53265	0.22125	YES	Organelles	Cytoplasm
Apobec3	0.80446	0.06871	0.5	4	0.06899	0.59622	0.16667	4	0.92153	0.01196	1	0.53203	0.39527	0.5	0.66824	0.20705	YES	Cytoplasm	Organelles	0.46039	0.42202	0.16667	4	0.43846	0.4369	0.16667	4	0.77099	0.09976	0.75	0.73424	0.17732	0.75	0.48808	0.15279	No
Apobr	0.2961	0.43639	0	4	0.95954	0.00321	1	4	0.6844	0.17357	0.25	0.98442	0.00057	1	0.54342	0.19512	YES	Cytoplasm	Organelles	0.94195	0.00941	1	4	0.89846	0.02454	0.83333	4	0.97709	0.00241	1	0.96109	0.00452	1	0.17594	0.12118	No
Apoh	0.24846	0.57336	0	4	0.67721	0.18264	0.33333	4	0.60978	0.21442	0	0.87006	0.03746	0.75	0.63213	0.32555	YES	Cytoplasm	Organelles	0.29287	0.59886	0.16667	4	0.5733	0.27237	0.33333	4	0.68112	0.14212	0	0.8241	0.05251	0.5	0.63032	0.12666	YES	Cytoplasm	Organelles
Apoo	0.7949	0.10286	0.5	4	0.48388	0.40747	0.5	4	0.9173	0.02807	0.75	0.78262	0.1305	0.75	0.2407	0.19072	No			0.91066	0.01438	1	4	0.27125	0.24975	0.5	4	0.965	0.00227	1	0.66497	0.2292	0.75	0.40845	0.50257	No
Apool	0.77137	0.09044	0.5	4	0.78295	0.09798	0.5	4	0.90972	0.01598	1	0.91408	0.01481	1	0.19604	0.103	No			0.61963	0.24154	0.16667	4	0.13167	0.18378	0.16667	4	0.84313	0.0495	0.5	0.57515	0.28623	0.25	0.3298	0.44978	No
Apopt1	0.65705	0.19967	0.16667	4	0.05752	0.50391	0	4	0.85414	0.03479	1	0.53937	0.31079	0.25	0.79943	0.27002	YES	Organelles	Cytoplasm	0.41637	0.46301	0.16667	4	0.11897	0.42907	0	4	0.73568	0.1052	0.25	0.56999	0.27701	0.25	0.84647	0.2997	No
Appbp2	0.67604	0.24685	0.5	4	0	0.58667	0.16667	4	0.86718	0.07209	0.75	0.5	0.38	0	0.93251	0.57763	YES	Cytoplasm	Organelles	1	0	1	4	1	0	1	4	1	0	1	1	0	1	0	0	No
Appl1	0.74558	0.12129	0.5	4	0.76433	0.10139	0.5	4	0.89639	0.02405	0.75	0.90668	0.01846	0.75	0.36808	0.13758	No			0.82979	0.06114	0.5	4	0.84583	0.04213	0.5	4	0.93124	0.01618	0.75	0.93939	0.00699	1	0.14694	0.09586	No
Appl2	0.30555	0.56176	0	4	0.65867	0.22646	0.33333	4	0.67698	0.16735	0.25	0.86089	0.05373	0.75	0.48258	0.20716	No			0.68249	0.17072	0.33333	4	0.66097	0.21196	0.33333	4	0.86701	0.0456	0.75	0.85849	0.05956	0.75	0.3198	0.1535	No
Aprt	0.653	0.19122	0.16667	4	0.70765	0.13273	0.33333	4	0.85558	0.04121	0.75	0.88261	0.02081	1	0.36407	0.10766	No			0.64039	0.23887	0.5	4	0.74452	0.12657	0.5	4	0.85426	0.05585	0.75	0.88716	0.02755	0.75	0.24255	0.16662	No
Aptx	0.47227	0.38806	0	4	0.53562	0.30854	0.16667	4	0.77371	0.0861	0.25	0.80672	0.06955	0.5	0.48997	0.24131	No			0.5312	0.32925	0.16667	4	0.05494	0.4648	0	4	0.80316	0.07357	0.5	0.53044	0.31533	0.25	0.4838	0.30767	No
Aqp9	0.86481	0.03786	0.66667	4	0.29246	0.6058	0.33333	3	0.94609	0.00498	1	0.7251	0.1376	0.66667	0.61573	0.51705	No			0.83062	0.06459	0.66667	4	0.36238	0.31042	0.5	4	0.93335	0.01133	1	0.71944	0.247	0.75	0.44997	0.32764	No
Aqr	0.82666	0.06429	0.66667	4	0.74254	0.11532	0.5	4	0.92965	0.00961	1	0.89707	0.01838	1	0.19764	0.06263	No			0.31064	0.47767	0.16667	4	0.06604	0.4656	0.16667	4	0.69392	0.18669	0.5	0.52217	0.3064	0	0.20438	0.25798	No
Araf	0.83252	0.05254	0.66667	4	0.71157	0.12114	0.16667	4	0.93419	0.01023	1	0.88464	0.02042	1	0.57396	0.199	No			0.70388	0.13827	0.33333	4	0.47809	0.39893	0.16667	4	0.8794	0.02932	0.75	0.77476	0.08335	0.5	0.4126	0.2096	No
Arap1	0.80536	0.09117	0.5	4	0.79914	0.06688	0.5	4	0.91952	0.02786	0.75	0.92096	0.01042	1	0.43488	0.10982	No			0.68119	0.22711	0.5	4	0.50995	0.36208	0.16667	4	0.86378	0.07826	0.75	0.79273	0.08435	0.75	0.3145	0.21577	No
Arap3	0.92373	0.01055	1	4	0.56807	0.28457	0.16667	4	0.97071	0.00154	1	0.81737	0.05699	0.5	0.47439	0.12302	No			0.85222	0.04634	0.83333	4	0.62322	0.22159	0.16667	4	0.93984	0.01138	1	0.84302	0.04816	0.5	0.30974	0.14078	No
Arcn1	0.11352	0.17051	0.33333	4	0.83571	0.04805	0.5	4	0.56638	0.09396	0.75	0.9359	0.00665	1	0.33692	0.18982	No			0.86182	0.0412	0.66667	4	0.60089	0.28629	0.33333	4	0.94669	0.00673	1	0.83448	0.05411	0.5	0.15605	0.14796	No
Arel1	0.65822	0.20935	0.33333	4	0.45311	0.37798	0	4	0.8608	0.05166	0.75	0.76729	0.10466	0.25	0.41439	0.22333	No			0.47558	0.38131	0	4	-0.03634	0.49818	0.16667	4	0.77512	0.08798	0.25	0.43251	0.40089	0	0.73059	0.40318	No
Arf1	0.19478	0.46228	0.33333	3	-0.2	0.704	0	2	0.68048	0.20293	0.66667	0.63246	0.17781	0	0.03659	0.03659	No			-0.01578	0.53676	0	3	0.74889	0.10664	0.66667	3	0.55936	0.2647	0	0.90815	0.0157	1	0.32732	0.32732	No
Arf2	-0.08481	0.40805	0.16667	4	0.4072	0.38187	0.16667	4	0.42662	0.24864	0.25	0.74445	0.12103	0.5	0.63105	0.15664	No			0.48907	0.40037	0.16667	4	-0.12154	0.62167	0	3	0.78459	0.09348	0.75	0.48722	0.32747	0	0.51916	0.08373	No
Arf4	0.29611	0.53236	0	4	0.24393	0.3619	0.16667	4	0.67531	0.16459	0.25	0.65655	0.23625	0.25	0.43162	0.15336	YES	Cytoplasm	Organelles	0.87898	0.03791	0.5	4	0.45853	0.45375	0.33333	4	0.95257	0.00902	1	0.73379	0.10331	0.25	0.33574	0.32303	No
Arf5	0.37875	0.3474	0	4	0.48321	0.39495	0.16667	4	0.7263	0.12695	0.5	0.78055	0.08384	0.5	0.42896	0.07937	No			0.45038	0.38414	0.16667	4	0.46516	0.3994	0.16667	4	0.76573	0.11476	0.5	0.7625	0.07977	0	0.25696	0.08949	No
Arf6	0.11329	0.48234	0	4	0.80744	0.07095	0.5	4	0.57481	0.29155	0.5	0.92455	0.01321	1	0.32552	0.09094	No			0.6732	0.18697	0.33333	4	0.80177	0.06704	0.66667	4	0.86248	0.05219	0.75	0.91985	0.01382	1	0.10875	0.03535	No
Arfgap1	0.46976	0.40865	0.33333	4	0.91359	0.01768	0.83333	4	0.75774	0.09889	0.25	0.96699	0.00296	1	0.49499	0.30546	YES	Cytoplasm	Organelles	0.86334	0.03511	0.83333	4	0.5896	0.33632	0.5	4	0.94552	0.00754	1	0.83084	0.07333	0.75	0.32657	0.27263	No
Arfgap2	0.16995	0.2573	0.16667	4	0.66886	0.22505	0.5	4	0.61361	0.25142	0.25	0.86588	0.04308	0.75	0.42714	0.17383	No			0.73011	0.12756	0.33333	4	0.48364	0.33562	0.16667	4	0.89243	0.02616	0.75	0.77794	0.09447	0.5	0.26189	0.20015	No
Arfgap3	0.05121	0.56329	0	4	0.80259	0.09221	0.5	4	0.50914	0.31039	0	0.92277	0.01924	0.75	0.36286	0.22776	No			0.44368	0.40182	0.16667	4	0.18961	0.53747	0.16667	4	0.76144	0.09692	0.25	0.60781	0.24771	0.5	0.28023	0.21801	No
Arfgef1	0.90576	0.01445	1	4	0.42072	0.45838	0.33333	4	0.96364	0.00234	1	0.74948	0.15656	0.75	0.44858	0.12176	No			0.76654	0.10824	0.33333	4	0.88642	0.02674	0.83333	4	0.90021	0.02326	0.75	0.95455	0.00592	1	0.18763	0.07222	No
Arfgef2	0.66528	0.19252	0.33333	4	0.80774	0.07012	0.66667	4	0.86328	0.04636	0.75	0.92471	0.01259	1	0.33553	0.08691	No			0.71924	0.15011	0.33333	4	0.61585	0.22622	0.16667	4	0.88368	0.03609	0.75	0.83064	0.06091	0.75	0.35426	0.13222	No
Arfip1	0.15662	0.36705	0	4	0.92496	0.00954	1	4	0.60089	0.29109	0.5	0.97121	0.00129	1	0.34496	0.09325	No			0.77646	0.10529	0.5	4	0.83334	0.06407	0.5	4	0.91004	0.02655	0.75	0.92994	0.01961	0.75	0.12665	0.04544	No
Arfip2	0.31438	0.40431	0.33333	4	0.88662	0.03148	0.66667	4	0.69474	0.19108	0.75	0.95623	0.00646	1	0.4725	0.24675	No			0.81712	0.08563	0.5	4	0.67918	0.17829	0.16667	4	0.92493	0.02566	0.75	0.86935	0.03596	0.75	0.25744	0.21836	YES	Cytoplasm	Organelles
Arfrp1	0.82152	0.06642	0.5	4	0.39774	0.31469	0.16667	4	0.92855	0.00934	1	0.73401	0.18061	0.75	0.40068	0.1538	No			0.85352	0.05441	0.5	4	0.37334	0.38346	0.5	4	0.94276	0.00858	1	0.72549	0.1733	0.75	0.32739	0.33837	No
Arg1	0.9823	0.0007	1	3	0.62844	0.18243	0	3	0.99395	0.00011	1	0.86133	0.02977	0.66667	0.46394	0.07271	No			0.99986	0	1	3	0.42104	0.39776	0.5	4	0.99995	0	1	0.75018	0.16233	0.75	0.18402	0.16717	YES	Cytoplasm	Nucleus
Arglu1	0.53052	0.35034	0.16667	4	0.72791	0.15357	0.5	4	0.80273	0.08322	0.5	0.89211	0.03041	0.75	0.36597	0.14461	No			0.67205	0.18229	0.33333	4	0.2718	0.41038	0.16667	4	0.86425	0.03206	0.75	0.65075	0.17622	0.25	0.28605	0.35996	No
Arhgap1	0.44001	0.35119	0	4	0.88827	0.02385	0.83333	4	0.76139	0.10409	0.5	0.95675	0.00335	1	0.30728	0.13244	No			0.59948	0.26724	0.33333	4	0.76747	0.09274	0.33333	4	0.83593	0.06097	0.5	0.90749	0.01254	1	0.15754	0.04519	No
Arhgap10	0.4781	0.48475	0.5	4	0.79903	0.07109	0.5	4	0.78004	0.13642	0.75	0.91899	0.01276	1	0.34847	0.1468	No			0.72889	0.12346	0.33333	4	0.33995	0.41126	0.16667	4	0.8909	0.02381	1	0.69514	0.14933	0.25	0.35516	0.29345	No
Arhgap11a	0.76889	0.08835	0.33333	4	0.39384	0.42833	0.5	4	0.90216	0.01562	1	0.7373	0.16262	0.75	0.43931	0.2425	YES	Nucleus	Organelles	0.09366	0.41068	0.16667	4	0.03312	0.67037	0	4	0.56186	0.3165	0.25	0.50345	0.32168	0	0.43317	0.27797	No
Arhgap15	0.50896	0.35033	0.16667	4	0.75165	0.09164	0.33333	4	0.79313	0.08441	0.5	0.89596	0.01812	1	0.40079	0.09983	No			0.86689	0.04262	0.66667	4	0.53472	0.33137	0.33333	4	0.94443	0.01229	1	0.79036	0.08043	0.5	0.30007	0.25206	No
Arhgap17	0.36491	0.33541	0.33333	4	0.83665	0.05314	0.66667	4	0.72328	0.18424	0.5	0.93671	0.00753	1	0.35907	0.11273	No			0.57758	0.25869	0.16667	4	0.3412	0.47868	0.16667	4	0.81983	0.06543	0.75	0.66452	0.16442	0	0.23751	0.19102	No
Arhgap18	0.66747	0.21765	0.5	4	0.52247	0.35886	0.33333	4	0.86631	0.04736	0.75	0.79731	0.11297	0.75	0.46831	0.09047	No			0.5446	0.31916	0.33333	4	0.33295	0.44287	0.16667	4	0.79998	0.09397	0.75	0.70081	0.20013	0.5	0.41842	0.25636	No
Arhgap19	0.52019	0.35511	0.16667	4	-0.13739	0.42824	0.16667	4	0.79527	0.07273	0.5	0.37348	0.41604	0.5	0.7814	0.20738	No			0.15645	0.56243	0	4	-0.03217	0.52815	0.16667	4	0.58306	0.24054	0	0.42577	0.40701	0	0.61501	0.25057	No
Arhgap21	0.99677	3e-05	1	4	-0.31195	0.54725	0	2	0.99879	0	1	0.5615	0.29243	0	0.54788	0.54788	No			0.16823	0.6254	0.16667	4	0.08668	0.40726	0.16667	4	0.58418	0.2874	0.5	0.54891	0.30118	0	1.21872	0.33861	No
Arhgap25	0.83365	0.0594	0.66667	4	0.29856	0.33809	0.16667	4	0.93395	0.01293	1	0.67777	0.17412	0.25	0.55111	0.36169	YES	Cytoplasm	Organelles	0.88175	0.02958	0.66667	4	0.83464	0.05787	0.66667	4	0.95136	0.00788	1	0.93418	0.01288	1	0.17444	0.02136	No
Arhgap26	0.34143	0.31273	0.5	4	0.73696	0.13217	0.5	4	0.71102	0.20998	0.75	0.89566	0.02177	0.75	0.24198	0.11537	No			0.63323	0.20891	0.16667	4	0.15093	0.42755	0	4	0.84199	0.04845	0.75	0.59048	0.25973	0.25	0.35782	0.25246	No
Arhgap27	0.56475	0.35928	0.5	4	0.25773	0.52174	0.16667	4	0.82038	0.09323	0.75	0.66275	0.21455	0.25	0.40126	0.24626	No			0.05859	0.44661	0	4	0.02346	0.76699	0	3	0.52924	0.30953	0	0.57601	0.23198	0	0.76755	0.37798	No
Arhgap28	0.793	0.06937	0.66667	4	0.38524	0.50628	0.16667	4	0.91776	0.01195	1	0.73053	0.13586	0.5	0.62377	0.09147	No			0.53431	0.31378	0.16667	4	0.28752	0.58819	0.16667	4	0.80183	0.06196	0.75	0.6419	0.18458	0	0.38629	0.28317	No
Arhgap29	0.37508	0.36752	0.16667	4	0.48908	0.29888	0.16667	4	0.69894	0.18714	0.5	0.77169	0.12317	0.5	0.4761	0.1967	YES	Cytoplasm	Nucleus	0.13671	0.44283	0.16667	4	0.424	0.43987	0	4	0.58132	0.26236	0	0.74302	0.09755	0.25	0.49641	0.19704	No
Arhgap30	0.51655	0.36025	0.16667	4	0.33782	0.4201	0.16667	4	0.7971	0.07123	0.75	0.7082	0.16214	0.5	0.20176	0.02452	No			0.80357	0.07237	0.5	4	0.58236	0.25615	0.16667	4	0.92039	0.01799	0.75	0.8239	0.05012	0.5	0.24524	0.09579	No
Arhgap31	0.36782	0.34922	0.5	4	0.87552	0.03983	0.66667	4	0.72259	0.23232	0.75	0.9503	0.01023	1	0.44095	0.36089	No			0.86758	0.03349	0.83333	4	0.38475	0.39137	0.5	4	0.94747	0.00706	1	0.72686	0.15655	0.75	0.3845	0.32108	No
Arhgap35	0.74814	0.12464	0.33333	3				1	0.90736	0.01326	1	1	0	1	0.7013		No			0.8915	0.02828	0.66667	4	-0.2	0.704	0	2	0.95708	0.00561	1	0.63246	0.17781	0	0.52893	0.52893	No
Arhgap4	0.74996	0.10496	0.33333	4	0.32471	0.55514	0	4	0.89718	0.02557	0.75	0.6985	0.14237	0.25	0.41663	0.24784	No			0.51969	0.33883	0.16667	4	0.58512	0.2457	0	4	0.7845	0.08337	0.5	0.81921	0.04821	0.5	0.34485	0.21948	YES	Nucleus	Cytoplasm
Arhgap45	0.55822	0.31396	0.16667	4	0.61757	0.24001	0.16667	4	0.81505	0.07614	0.75	0.84392	0.0524	0.5	0.24803	0.04558	No			0.40024	0.49479	0.16667	4	0.46137	0.42245	0.16667	4	0.73548	0.12797	0.5	0.76786	0.08061	0.25	0.20495	0.11535	No
Arhgap5	0.57414	0.28812	0.33333	4	0.61586	0.28684	0.5	4	0.82017	0.05764	0.25	0.84235	0.05935	0.75	0.50253	0.23265	No			0.57563	0.29445	0.33333	4	0.43829	0.4662	0.16667	4	0.81204	0.09767	0.75	0.75159	0.10495	0.5	0.2863	0.24701	No
Arhgap6	0.52207	0.32291	0.16667	4	0.64675	0.26665	0.5	4	0.80001	0.071	0.5	0.85063	0.08692	0.75	0.27739	0.06014	No			0.46246	0.37404	0.16667	4	0.73943	0.14004	0.5	4	0.76349	0.10079	0.25	0.89348	0.02188	0.75	0.19932	0.07711	No
Arhgap9	0.8855	0.02434	0.83333	4	0.68451	0.15644	0.33333	4	0.95571	0.00407	1	0.87172	0.02892	0.75	0.50315	0.1405	No			0.49494	0.40355	0.16667	4	0.41969	0.42303	0	4	0.76359	0.16249	0.75	0.72552	0.11559	0.25	0.34228	0.20212	No
Arhgdia	0.16185	0.4769	0	4	0.85102	0.05438	0.5	4	0.6045	0.23835	0	0.94238	0.01064	1	0.3884	0.1469	No			0.7668	0.12908	0.5	4	0.60158	0.25567	0.16667	4	0.90558	0.03553	0.75	0.83619	0.04773	0.75	0.1765	0.17716	No
Arhgdib	0.46955	0.38339	0.33333	4	0.88733	0.03151	0.66667	4	0.77553	0.13121	0.5	0.95659	0.00625	1	0.23114	0.09714	No			0.73343	0.15542	0.5	4	0.71659	0.14116	0.16667	4	0.89151	0.04277	0.75	0.88517	0.0297	0.75	0.15745	0.05455	No
Arhgef1	0.06117	0.04248	0.66667	4	0.62778	0.2207	0.16667	4	0.53773	0.02608	0.75	0.84663	0.05352	0.75	0.27946	0.06255	No			0.84514	0.03856	0.83333	4	0.68188	0.2059	0.5	4	0.93668	0.00722	1	0.84655	0.0361	1	0.18544	0.15788	No
Arhgef11	0.99218	0.00018	1	4	1	0	1	3	0.99705	4e-05	1	1	0	1	0.07063	0.09989	No			0.2	0.46933	0.33333	3	1	0	1	2	0.68313	0.20534	0.66667	1	0	1	0	0	No
Arhgef12	0.33004	0.32905	0.5	4	0.64899	0.21944	0.33333	4	0.70349	0.23897	0.75	0.85792	0.0381	0.5	0.43585	0.09852	No			0.64675	0.20722	0.16667	4	0.36231	0.4331	0.16667	4	0.85578	0.04686	0.5	0.70707	0.17671	0.5	0.45417	0.35631	No
Arhgef18	0.19268	0.3931	0.16667	4	0.46609	0.37068	0.16667	4	0.61182	0.25006	0.25	0.76536	0.13441	0.75	0.66402	0.23165	No			0.89265	0.02958	0.66667	4	0.319	0.35044	0.33333	4	0.95859	0.00587	1	0.69777	0.22764	0.75	0.58374	0.30535	No
Arhgef2	0.34966	0.30476	0.5	4	0.64307	0.2125	0.33333	4	0.71008	0.22989	0.75	0.85397	0.04205	0.75	0.27297	0.05175	No			0.71148	0.15516	0.5	4	0.43303	0.44397	0.16667	4	0.87405	0.05246	0.75	0.74364	0.10167	0.25	0.21932	0.13723	No
Arhgef33				0				0									No						1				0	1	0	1						YES	Organelles	Cytoplasm
Arhgef39	0.33355	0.5323	0.16667	4				1	0.70279	0.13626	0	1	0	1	0.91026		YES	Nucleus	Cytoplasm	0.82715	0.06142	0.33333	3	-0.38323	0.4533	0	2	0.93658	0.01352	1	0.50249	0.40417	0.5	0.84409	0.57012	YES	Organelles	Cytoplasm
Arhgef40	0.35181	0.52613	0	4	0.34524	0.41622	0.33333	4	0.71563	0.13503	0.25	0.70907	0.22076	0.5	0.4316	0.08179	No			0.11515	0.40652	0.16667	4	0.16799	0.66417	0	4	0.55982	0.20283	0.5	0.57772	0.26163	0.25	0.38256	0.20674	No
Arhgef6	0.54457	0.31878	0.33333	4	0.86519	0.03218	0.66667	4	0.80979	0.09476	0.5	0.94744	0.00523	1	0.30934	0.04134	No			0.52519	0.3879	0.5	4	0.23851	0.54991	0	4	0.76283	0.19333	0.75	0.6013	0.25766	0	0.33664	0.17788	No
Arhgef7	0.60635	0.26259	0.16667	4	-0.02514	0.38507	0.16667	4	0.83819	0.05111	0.75	0.47518	0.24432	0.5	0.36834	0.15293	No			0.64821	0.20582	0.16667	4	0.66568	0.17257	0.16667	4	0.84275	0.06488	0.75	0.84298	0.04399	0.75	0.27269	0.20659	No
Arid1a	0.80197	0.07821	0.66667	4	0.89546	0.01941	1	4	0.92134	0.0115	1	0.95947	0.00279	1	0.20633	0.06663	No			0.49346	0.37994	0.16667	4	0.02991	0.44501	0.16667	4	0.78532	0.08598	0.5	0.5153	0.34649	0	0.27543	0.30062	No
Arid1b	0.78041	0.07453	0.33333	4	0.83251	0.04328	0.5	4	0.90928	0.01527	1	0.93428	0.00694	1	0.26202	0.06663	No			0.28327	0.56954	0	4	0.00485	0.461	0.16667	4	0.6624	0.17438	0.25	0.48703	0.35417	0	0.53975	0.34469	YES	Organelles	Nucleus
Arid2	0.85257	0.04864	0.5	4	0.72198	0.14833	0.5	4	0.94294	0.00892	1	0.8893	0.03009	0.75	0.15497	0.01441	No			0.33383	0.47795	0.16667	4	0.00136	0.47386	0.16667	4	0.70554	0.19393	0.5	0.49866	0.3496	0	0.36193	0.28166	No
Arid3a	0.27736	0.34542	0.16667	4	0.75002	0.12846	0.5	4	0.67632	0.23015	0.5	0.89847	0.02296	1	0.29035	0.09101	No			0.64645	0.22243	0.5	4	0.53712	0.31557	0.16667	4	0.844	0.07572	0.75	0.7979	0.06653	0.5	0.29278	0.10636	No
Arid3b	0.4	0.352	0.5	4	1	0	1	2	0.74162	0.20322	0.75	1	0	1	0	0	No			0.96024	0.00349	1	3				1	0.98641	0.00053	1	1	0	1			No
Arid4a	0.89712	0.01956	0.83333	4	0.85117	0.03697	0.66667	4	0.96048	0.00298	1	0.94146	0.00569	1	0.21231	0.05638	No			0.18881	0.38583	0.16667	4	0.03362	0.54112	0	4	0.62402	0.26263	0.25	0.51703	0.29845	0	0.56831	0.36121	No
Arid4b	0.69666	0.13675	0.16667	4	0.7519	0.09719	0.16667	4	0.87599	0.02662	0.75	0.9008	0.01579	1	0.25606	0.08169	No			0.19959	0.44573	0.16667	4	0.06461	0.58965	0	4	0.62896	0.20592	0.25	0.51209	0.30367	0	0.45277	0.26606	No
Arid5a	0.61885	0.21396	0	4	0.41	0.44624	0.33333	4	0.83243	0.048	0.75	0.74609	0.15193	0.75	0.50132	0.09639	No			0.47042	0.37018	0	4	0.6032	0.28397	0.33333	3	0.77305	0.08961	0.5	0.85291	0.06252	0.66667	0.46481	0.11173	No
Arid5b				1				0	1	0	1						YES	Nucleus	Organelles				1				0	1	0	1						YES	Organelles	Cytoplasm
Arih1	0.94319	0.00644	1	4	0.90656	0.01785	0.83333	4	0.97835	0.00098	1	0.96414	0.00301	1	0.30906	0.1113	No			0.95135	0.00515	1	4	0.91376	0.01278	1	4	0.98123	0.00097	1	0.96483	0.00188	1	0.22884	0.16672	No
Arih2	0.29791	0.46063	0	4	0.03558	0.33185	0.16667	4	0.68578	0.15345	0.25	0.52563	0.28895	0	0.363	0.15669	No			0.52735	0.32036	0.16667	4	0.31069	0.49739	0	4	0.79473	0.07571	0.5	0.68866	0.15857	0.25	0.37133	0.22205	No
Arl1	0.2541	0.34547	0	4	0.85213	0.04013	0.66667	4	0.66071	0.21235	0.25	0.94265	0.00725	1	0.40791	0.18446	No			0.78874	0.0863	0.5	4	0.87055	0.02825	1	4	0.91538	0.01819	1	0.94935	0.00455	1	0.19338	0.07863	YES	Organelles	Cytoplasm
Arl10	0.77765	0.08697	0.33333	4				1	0.90227	0.02063	1	1	0	1	1.16558		No			1	0	1	4	0.30302	0.35169	0.16667	4	1	0	1	0.68831	0.21635	0.5	0.50325	0.57998	No
Arl11				1	0.1931	0.46947	0.33333	3	1	0	1	0.67877	0.22646	0.66667			YES	Organelles	Cytoplasm	0.76632	0.07553	0	2	0.37809	0.54851	0.33333	3	0.93955	0.00545	1	0.76372	0.11421	0.66667	1.0796		YES	Organelles	Cytoplasm
Arl14ep	0.1828	0.48978	0	4	0.67177	0.17087	0.33333	4	0.61649	0.27429	0.25	0.86636	0.02874	0.75	0.28368	0.12076	YES	Nucleus	Cytoplasm	0.40879	0.39313	0.16667	4	0.20375	0.35303	0	4	0.74017	0.12209	0.5	0.61272	0.23878	0.25	0.33192	0.16074	No
Arl15	0.8119	0.07237	0.5	4	0.31614	0.26296	0.5	4	0.92395	0.01139	1	0.69222	0.20558	0.75	0.33936	0.28699	YES	Cytoplasm	Organelles	0.89878	0.02341	0.66667	4	0.35644	0.32162	0.5	4	0.95963	0.00319	1	0.71896	0.22534	0.75	0.32681	0.39951	No
Arl2	0.31639	0.56851	0.33333	4	0.48727	0.34688	0.16667	4	0.69369	0.13481	0.25	0.78348	0.09087	0.5	0.55233	0.19417	YES	Cytoplasm	Organelles	0.95465	0.00506	1	4	0.42072	0.42868	0.5	4	0.98263	0.00102	1	0.75095	0.15794	0.75	0.24304	0.27051	No
Arl2bp	-0.04815	0.62763	0	4	0.19033	0.49719	0.16667	4	0.44047	0.39374	0	0.6184	0.23306	0	0.83657	0.42211	No			0.58069	0.36205	0.5	4	0.29477	0.59559	0.16667	4	0.82228	0.11984	0.75	0.66725	0.19217	0.5	0.53017	0.24111	YES	Cytoplasm	Organelles
Arl3	0.8661	0.03057	0.66667	4	0.8084	0.06744	0.5	4	0.94713	0.00497	1	0.92473	0.01326	1	0.23194	0.08597	No			0.7801	0.08777	0.5	4	0.83397	0.06682	0.5	4	0.91258	0.01853	0.75	0.93081	0.01972	0.75	0.19133	0.11211	No
Arl5a	0.72001	0.15053	0.33333	4	0.40902	0.31794	0	4	0.88828	0.0207	1	0.7444	0.12122	0.5	0.43065	0.14754	YES	Cytoplasm	Organelles	0.75159	0.13888	0.5	4	0.29722	0.60471	0.16667	4	0.89869	0.02217	0.75	0.68703	0.17164	0.25	0.33326	0.26155	YES	Organelles	Cytoplasm
Arl6	0.44764	0.44912	0.16667	4	0.73701	0.13403	0.5	4	0.75249	0.10996	0.5	0.89518	0.02494	0.75	0.6658	0.29155	No			0.8781	0.03814	0.5	4	0.48757	0.35899	0.16667	4	0.95149	0.00996	1	0.78265	0.10402	0.5	0.3103	0.21026	YES	Organelles	Cytoplasm
Arl6ip1	0.23422	0.48179	0	4	0.46187	0.47625	0.33333	3	0.64422	0.18384	0	0.79655	0.11047	0.66667	1.07401	0.16981	No			0.56837	0.23925	0	2	-0.2	0.704	0	2	0.87968	0.0246	1	0.63246	0.17781	0	1.24692	0.06617	YES	Organelles	Cytoplasm
Arl6ip4	0.61604	0.21654	0	4	0.62155	0.20023	0	4	0.81331	0.06176	0.5	0.84385	0.0408	0.5	0.27949	0.07828	No			0.07193	0.31509	0.16667	4	-0.11492	0.41463	0	4	0.54648	0.1886	0.5	0.37945	0.43114	0	0.44704	0.25612	No
Arl6ip5	0.50209	0.36428	0.16667	4	0.39452	0.50532	0.16667	4	0.78667	0.07154	0.5	0.73855	0.11761	0.5	0.31023	0.0695	No			0.61594	0.25913	0.33333	4	0.10244	0.29914	0	4	0.84236	0.066	0.75	0.52668	0.30262	0	0.40116	0.34472	No
Arl6ip6	0.98255	0.00076	1	4	0.94654	0.00721	1	4	0.99337	0.00014	1	0.97974	0.00107	1	0.16937	0.03076	No			0.46685	0.32376	0.33333	4	0.27788	0.26743	0.33333	4	0.77444	0.14187	0.5	0.67632	0.24839	0.75	0.39386	0.42993	No
Arl8a	0.54051	0.27842	0.33333	4	0.8853	0.03234	0.66667	4	0.80795	0.10264	0.5	0.95581	0.00499	1	0.43392	0.23515	No			0.72425	0.18497	0.5	4	0.88564	0.0306	0.66667	4	0.88779	0.05266	0.75	0.95608	0.00515	1	0.24783	0.11707	No
Arl8b	0.608	0.27154	0.33333	4	0.74665	0.14297	0.5	4	0.83942	0.05814	0.5	0.89998	0.02759	0.75	0.40796	0.18617	No			0.67378	0.24299	0.5	4	0.65355	0.22292	0.33333	4	0.86826	0.06262	0.75	0.85956	0.0447	0.75	0.23552	0.15094	No
Armc1	0.41526	0.4327	0	4	0.21777	0.23697	0.33333	4	0.74041	0.11819	0.25	0.63476	0.1666	0.75	0.28672	0.08585	No			0.72214	0.1344	0.16667	4	0.18448	0.39033	0	4	0.88864	0.02058	1	0.61259	0.23484	0	0.25005	0.14733	YES	Cytoplasm	Organelles
Armc10	0.79384	0.10197	0.5	4	0.4027	0.36938	0.5	4	0.91736	0.02587	0.75	0.74121	0.21905	0.75	0.21633	0.21341	No			0.97357	0.00128	1	4	0.30216	0.23797	0.5	4	0.99004	0.00019	1	0.68969	0.25475	0.75	0.32904	0.44475	No
Armc5	0.2	0.46933	0.33333	3				0	0.68313	0.20534	0.66667						YES	Cytoplasm	Organelles	0.36824	0.61436	0.33333	3	-0.31487	0.5433	0	2	0.75796	0.14556	0.66667	0.55919	0.29673	0	0.65345		No
Armc6	0.80724	0.07737	0.66667	4	0.89484	0.01769	1	4	0.91961	0.02048	0.75	0.95951	0.00278	1	0.31937	0.09653	No			0.85472	0.05614	0.5	4	0.88526	0.02744	0.83333	4	0.94135	0.01572	0.75	0.95249	0.00564	1	0.20093	0.09789	No
Armc7	0.13699	0.5228	0	3	-0.2	0.704	0	2	0.63847	0.1902	0.33333	0.63246	0.17781	0	0.86493	0.21063	No			0.9234	0.01186	1	3	0.93808	0.00836	1	3	0.97342	0.00173	1	0.97864	0.00135	1	0.68549	0.12605	No
Armc8	0.61361	0.25332	0.33333	4	0.42889	0.35786	0.16667	4	0.83812	0.07101	0.75	0.74623	0.1621	0.5	0.43888	0.07483	No			0.53722	0.32337	0.16667	4	0.41315	0.42962	0	4	0.80131	0.08446	0.5	0.73242	0.1803	0.75	0.38688	0.19739	No
Armc9	0.05932	0.5009	0	4	0.55912	0.41173	0.5	4	0.52468	0.29125	0	0.81602	0.12578	0.75	0.81818	0.50524	No			0.34673	0.33674	0.16667	4	0.36662	0.53654	0.16667	4	0.71319	0.1507	0.25	0.70834	0.17139	0.5	0.46304	0.27471	No
Armh1	0.56207	0.24568	0	2	0.34309	0.38459	0	3	0.87765	0.02551	1	0.74948	0.12231	0.33333	0.80255	0.61166	No			0.83754	0.05319	0.66667	3	0.82096	0.04522	1	2	0.94418	0.00717	1	0.95419	0.0031	1	0.02092	0.00876	No
Armh3	0.53608	0.34194	0.33333	4	0.43014	0.33914	0.16667	4	0.788	0.09171	0.5	0.7561	0.12482	0.5	0.50829	0.1922	YES	Cytoplasm	Organelles	0.40593	0.43049	0.16667	4	0.31979	0.55403	0	4	0.74127	0.12977	0.5	0.69323	0.1442	0	0.26733	0.06254	No
Armt1	0.83276	0.05541	0.66667	4	0.58487	0.32	0.16667	4	0.93087	0.01365	0.75	0.8266	0.08492	0.75	0.23993	0.30933	No			0.90294	0.02164	0.83333	4	0.79934	0.07747	0.5	4	0.96022	0.00586	1	0.91632	0.02124	0.75	0.13463	0.07972	No
Arnt	0.99259	0.00012	1	4	0.71549	0.12685	0.5	4	0.99721	2e-05	1	0.88284	0.0242	1	0.41165	0.12921	No			0.92303	0.01513	1	4	0.92955	0.01358	1	4	0.96897	0.00192	1	0.97192	0.00358	1	0.30853	0.17053	YES	Nucleus	Cytoplasm
Arntl	0.9986	1e-05	1	4				0	0.99947	0	1						YES	Cytoplasm	Organelles	1	0	1	3	0.2	0.46933	0.33333	3	1	0	1	0.68313	0.20534	0.66667	0.70711	0.70711	No
Arpc1a	0.40087	0.40581	0.5	4	0.92774	0.01096	1	4	0.73204	0.22099	0.75	0.97171	0.00137	1	0.29643	0.20671	No			0.66946	0.20779	0.5	4	0.43852	0.41875	0	4	0.85653	0.07139	0.75	0.74679	0.09492	0.25	0.39915	0.21451	No
Arpc1b	0.04093	0.15132	0.33333	4	0.84312	0.04004	0.66667	4	0.5274	0.08652	0.75	0.93837	0.00655	1	0.25586	0.07732	No			0.38333	0.42315	0.33333	4	0.50333	0.35704	0.16667	4	0.71356	0.24102	0.75	0.75826	0.12845	0.5	0.15716	0.1309	No
Arpc2	0.13362	0.19092	0.33333	4	0.88289	0.02146	1	4	0.58847	0.14033	0.75	0.95459	0.0033	1	0.20213	0.08507	No			0.38503	0.39745	0.5	4	0.46742	0.42869	0.16667	4	0.71127	0.24772	0.75	0.74778	0.17179	0.75	0.14662	0.13041	No
Arpc3	0.2824	0.37409	0.16667	4	0.89114	0.02477	0.83333	4	0.67878	0.17252	0.25	0.95824	0.00338	1	0.20999	0.0596	No			0.60236	0.26414	0.33333	4	0.58076	0.24684	0.16667	4	0.82248	0.09096	0.75	0.80816	0.07545	0.75	0.1763	0.16519	No
Arpc4	0.1002	0.17077	0.16667	4	0.74007	0.10804	0.16667	4	0.56982	0.15055	0.75	0.89613	0.01906	1	0.27524	0.11537	No			0.26493	0.30834	0.33333	4	0.17419	0.51611	0.16667	4	0.65867	0.20584	0.75	0.54318	0.25059	0.5	0.23531	0.18748	YES	Cytoplasm	Nucleus
Arpc5	-0.00926	0.16365	0.33333	4	0.77634	0.09686	0.5	4	0.48675	0.05434	0.5	0.9101	0.01559	1	0.19017	0.08355	No			0.32534	0.35473	0.5	4	0.3474	0.46983	0	4	0.68392	0.21398	0.75	0.68145	0.19195	0.75	0.2117	0.16989	No
Arpc5l	0.53471	0.33833	0.33333	4	0.42785	0.38739	0.16667	4	0.79314	0.07315	0.5	0.74116	0.15966	0.75	0.27298	0.17222	No			0.30642	0.38905	0.16667	4	0.46594	0.389	0	4	0.67598	0.24523	0.75	0.72536	0.15188	0.5	0.27673	0.30464	No
Arpp19	0.95076	0.00629	1	4	0.92251	0.01291	1	4	0.98131	0.00107	1	0.97045	0.00221	1	0.22311	0.09474	No			0.57749	0.32598	0.5	4	0.65579	0.19045	0.16667	4	0.81646	0.11296	0.75	0.85351	0.04292	0.75	0.36993	0.20375	No
Arrb1	-0.00658	0.14102	0.16667	4	0.57044	0.27351	0.16667	4	0.49077	0.05909	0.75	0.82113	0.06488	0.5	0.21994	0.06564	No			0.74937	0.1064	0.33333	4	0.74682	0.11652	0.33333	4	0.89513	0.02875	0.75	0.88463	0.02928	0.75	0.18313	0.11782	No
Arrb2	0.22162	0.21264	0.33333	4	0.76442	0.0926	0.33333	4	0.64464	0.21332	0.75	0.90698	0.01316	1	0.25539	0.12086	No			0.64444	0.22085	0.33333	4	0.33484	0.34333	0	4	0.84832	0.05703	0.75	0.6948	0.17531	0.5	0.25872	0.17485	No
Arrdc1	0.40998	0.31353	0.16667	4	0.56151	0.27222	0	4	0.733	0.17312	0.5	0.81447	0.06638	0.75	0.45183	0.25335	No			0.37359	0.38659	0.16667	4	0.26581	0.40865	0	4	0.72735	0.16317	0.5	0.66917	0.1973	0.5	0.3884	0.19466	No
Arsa	0.6106	0.23091	0.16667	4	0.44468	0.36986	0.5	4	0.84082	0.04731	0.5	0.76384	0.13611	0.75	0.48934	0.16775	YES	Cytoplasm	Organelles	0.64091	0.27944	0.5	4	0.32076	0.43143	0	4	0.85422	0.05834	0.75	0.69877	0.15129	0.5	0.33329	0.2274	YES	Organelles	Cytoplasm
Arsb	0.25657	0.4737	0	4	0.53411	0.26354	0.16667	4	0.66074	0.20489	0.25	0.80277	0.10414	0.5	0.38076	0.17567	No			0.53272	0.45083	0.5	4	0.40726	0.34223	0.16667	4	0.80574	0.126	0.75	0.73982	0.15128	0.5	0.31159	0.18497	No
Arsg				0				1				1	0	1			YES	Cytoplasm	Organelles				0				1				1	0	1			YES	Cytoplasm	Organelles
Arsk	-0.04788	0.52415	0.16667	4	0.36224	0.36641	0.5	4	0.45302	0.39084	0	0.72205	0.19767	0.75	0.59789	0.29505	YES	Cytoplasm	Organelles	0.28404	0.33957	0.33333	4	0.08672	0.53916	0.16667	4	0.6756	0.2148	0.5	0.5559	0.30775	0.25	0.15683	0.19761	YES	Organelles	Cytoplasm
Arv1	0.78866	0.0702	0.33333	4	0.68279	0.16638	0.16667	4	0.91616	0.01242	1	0.86929	0.03977	0.75	0.60099	0.17031	No			0.72311	0.15511	0.5	4	-0.2985	0.56555	0	2	0.88357	0.04414	0.75	0.57194	0.27318	0	0.66677	0.64641	No
Asah1	0.29056	0.46811	0	4	0.65155	0.26124	0.5	4	0.6792	0.18106	0.25	0.85921	0.06411	0.75	0.42558	0.26022	No			0.48217	0.47619	0.5	4	0.44215	0.38637	0.5	4	0.77779	0.1812	0.75	0.76233	0.1483	0.5	0.16408	0.12309	No
Asah2	0.42533	0.45304	0.33333	4	0.49797	0.26366	0.16667	4	0.7436	0.1074	0.25	0.78488	0.10089	0.5	0.41662	0.17679	YES	Cytoplasm	Organelles	0.42858	0.41798	0.5	4	0.39449	0.39965	0.16667	4	0.75017	0.14191	0.75	0.73081	0.12317	0.5	0.27842	0.13782	No
Asap1	0.87412	0.03123	0.83333	4	0.74258	0.10205	0.33333	4	0.95137	0.00496	1	0.89639	0.01727	1	0.46557	0.14701	No			0.44832	0.47472	0.5	4	0.48858	0.36065	0	4	0.75073	0.2008	0.75	0.76639	0.09454	0.5	0.23793	0.12429	No
Asb3	0.70231	0.17491	0.33333	4	0.31979	0.47578	0.16667	4	0.88099	0.0388	0.75	0.69771	0.18237	0.5	0.33086	0.15849	No			0.24993	0.36886	0.16667	4	0.19694	0.41234	0.16667	4	0.6594	0.2644	0.5	0.63063	0.26233	0.25	0.45171	0.25693	No
Asb6	0.45884	0.31141	0.16667	4	0.86405	0.03781	0.66667	4	0.76733	0.11326	0.5	0.94716	0.00563	1	0.51137	0.15482	YES	Cytoplasm	Organelles	0.78652	0.10621	0.5	4	0.416	0.46665	0.16667	4	0.91338	0.02719	0.75	0.7415	0.13267	0.5	0.30518	0.20578	No
Ascc1	0.81035	0.0647	0.66667	4	0.7981	0.07803	0.5	4	0.92516	0.01217	1	0.92078	0.01318	1	0.3322	0.12551	No			0.70691	0.17225	0.5	4	0.79782	0.08239	0.66667	4	0.86982	0.06334	0.75	0.91408	0.01388	1	0.20239	0.18242	No
Ascc2	0.72058	0.13266	0.33333	4	0.80869	0.06414	0.5	4	0.88905	0.02431	0.75	0.92523	0.00978	1	0.33842	0.08872	No			0.69084	0.16613	0.5	4	0.52441	0.30857	0	4	0.85961	0.05743	0.75	0.78538	0.07597	0.25	0.3497	0.15604	No
Ascc3	0.4642	0.45048	0.5	4	0.35766	0.33152	0.16667	4	0.77059	0.14946	0.75	0.71867	0.16355	0.5	0.33143	0.07063	No			0.66404	0.22832	0.5	4	0.56447	0.30322	0.16667	4	0.85409	0.07793	0.75	0.80343	0.06444	0.5	0.22575	0.15441	No
Asf1a	0.22447	0.69038	0	4	0.81724	0.05527	0.66667	4	0.6246	0.24559	0.5	0.92831	0.00881	1	0.29214	0.07399	No			0.21712	0.389	0	4	0.5118	0.35342	0.16667	4	0.60795	0.20782	0.75	0.70795	0.12778	0.25	0.36721	0.24982	No
Asf1b	0.27529	0.44465	0.16667	4	0.73171	0.16035	0.5	4	0.66232	0.19727	0.25	0.88945	0.02525	0.75	0.44302	0.23154	No			0.76791	0.09966	0.5	4	0.80797	0.05788	0.5	4	0.9075	0.01794	0.75	0.92174	0.01034	1	0.19205	0.09606	No
Ash1l	1	0	1	4				1	1	0	1	1	0	1	1.41421		No						1				1	1	0	1	1	0	1			No
Ash2l	0.44272	0.39529	0.16667	4	0.80012	0.07827	0.33333	4	0.76077	0.10198	0.5	0.92152	0.00986	1	0.2701	0.10156	No			0.62443	0.21341	0.16667	4	0.16031	0.38735	0.16667	4	0.84344	0.04462	0.75	0.58619	0.25767	0.25	0.25724	0.25002	No
Asl	0.77403	0.10439	0.5	4	0.88063	0.03539	0.5	4	0.90856	0.02371	0.75	0.95352	0.00783	1	0.16068	0.08498	No			0.85521	0.05522	0.5	4	0.89591	0.02814	0.5	4	0.94161	0.01537	0.75	0.9594	0.00657	1	0.0763	0.02751	No
Asna1	0.47769	0.3887	0.16667	4	0.91446	0.01335	1	4	0.77604	0.08771	0.25	0.96727	0.00203	1	0.49819	0.21982	No			0.90514	0.02436	0.83333	4	0.81199	0.0814	0.5	4	0.961	0.00737	1	0.92649	0.01658	0.75	0.21769	0.1963	YES	Organelles	Cytoplasm
Asns	0.74598	0.12641	0.33333	4	0.84609	0.04488	0.66667	4	0.89664	0.02896	0.75	0.94011	0.00802	1	0.27004	0.10089	No			0.88028	0.0381	0.5	4	0.85239	0.05118	0.5	4	0.95248	0.00988	1	0.94174	0.01221	1	0.11809	0.05384	No
Asnsd1	0.14084	0.12359	0.33333	4	0.74593	0.11157	0.33333	4	0.58476	0.08033	0.75	0.89839	0.02209	0.75	0.39932	0.2772	YES	Nucleus	Organelles	0.36776	0.42004	0.33333	4	0.42518	0.49226	0.16667	4	0.72142	0.21738	0.75	0.74664	0.17312	0.75	0.36043	0.37979	No
Asph	0.41469	0.40871	0.33333	4	0.69563	0.18834	0.5	4	0.7479	0.12928	0.5	0.87375	0.03053	0.75	0.31829	0.14818	No			0.63491	0.1951	0.16667	4	0.02174	0.19353	0.16667	4	0.85029	0.0349	1	0.49164	0.29888	0	0.28519	0.33298	No
Aspm	0.85658	0.0558	0.5	4	1	0	1	3	0.94017	0.01796	0.75	1	0	1	0.23137	0.32721	No			0.53661	0.44519	0.5	4	0.98033	0.00114	1	4	0.79282	0.17848	0.75	0.99251	0.00024	1	0.19033	0.32966	YES	Nucleus	Cytoplasm
Aspn				1				0	1	0	1						YES	Nucleus	Organelles				1				1	1	0	1	1	0	1	1.41421		YES	Organelles	Nucleus
Aspscr1	0.69749	0.19566	0.5	4	0.81082	0.0752	0.66667	4	0.87528	0.05699	0.75	0.92536	0.01466	0.75	0.29651	0.05594	No			0.70607	0.17877	0.5	4	0.67985	0.17543	0.33333	4	0.87613	0.05456	0.75	0.86399	0.036	0.75	0.27331	0.1259	No
Asrgl1	0.87186	0.02731	0.83333	4	0.79808	0.08243	0.5	4	0.9493	0.00469	1	0.92055	0.01774	0.75	0.25648	0.05286	No			0.83356	0.06951	0.5	4	0.77271	0.1123	0.5	4	0.9332	0.01869	0.75	0.90516	0.03272	0.75	0.17461	0.14597	No
Ass1	0.66552	0.21685	0.5	4	0.22189	0.68612	0.16667	4	0.8616	0.06153	0.75	0.64184	0.22784	0.5	0.45665	0.19196	No			0.90179	0.02704	0.5	4	0.92139	0.01757	1	4	0.96028	0.00776	1	0.96934	0.00421	1	0.07011	0.12143	No
Asxl1	0.39236	0.39694	0.16667	4	0.82938	0.05644	0.5	4	0.73635	0.1379	0.5	0.93268	0.00848	1	0.396	0.18583	No			0.34571	0.46372	0	4	0.24987	0.29982	0.33333	4	0.71318	0.16097	0.25	0.66076	0.26009	0.5	0.41649	0.20867	YES	Organelles	Cytoplasm
Asxl2	0.59432	0.24704	0.16667	4	0.39205	0.47449	0	4	0.83402	0.06973	0.5	0.72498	0.12401	0.25	0.63163	0.14329	No			0.50178	0.37519	0.16667	4	0.18128	0.32021	0.16667	4	0.77898	0.07273	0.5	0.59787	0.24245	0	0.64537	0.37808	No
Atad1	0.7576	0.12904	0.5	4	0.68094	0.19216	0.33333	4	0.90244	0.03295	0.75	0.87122	0.03549	0.5	0.2573	0.16921	No			0.86307	0.0392	0.83333	4	0.19286	0.22153	0.16667	4	0.94686	0.00697	1	0.61254	0.26164	0.25	0.39426	0.43188	No
Atad2	0.92905	0.01378	1	4	0.82192	0.05026	0.5	4	0.97287	0.00205	1	0.92993	0.00852	1	0.30713	0.1688	No			0.43043	0.3316	0.33333	4	0.03956	0.54119	0.16667	4	0.75518	0.14019	0.5	0.52326	0.35798	0.25	0.45922	0.40466	YES	Nucleus	Organelles
Atad2b	0.76749	0.12425	0.5	4	0.90326	0.01937	0.83333	4	0.90669	0.03241	0.75	0.96279	0.00253	1	0.21995	0.1467	No			0.22083	0.30299	0.33333	4	0.0701	0.38734	0.16667	4	0.64192	0.26497	0.5	0.54744	0.28087	0.25	0.6384	0.51866	No
Atad3	0.72197	0.15273	0.5	4	0.55109	0.27547	0.16667	4	0.88768	0.03816	0.75	0.81285	0.08074	0.5	0.29054	0.13725	No			0.84945	0.04264	0.83333	4	0.03276	0.43937	0.16667	4	0.94161	0.00679	1	0.50111	0.34601	0	0.53562	0.36055	No
Atad5	0.97444	0.00161	1	4	0.7959	0.09133	0.5	4	0.99034	0.00024	1	0.91751	0.02442	0.75	0.20788	0.10581	YES	Nucleus	Cytoplasm	0.23474	0.38033	0.16667	4	0.08098	0.45997	0	4	0.64806	0.22819	0.25	0.54904	0.26061	0	0.70827	0.45764	No
Ate1	0.56727	0.30761	0.33333	4	0.28995	0.50831	0	4	0.82127	0.05076	0.75	0.67993	0.15971	0	0.37075	0.09725	No			0.86025	0.04328	0.5	4	0.90526	0.01557	1	4	0.94459	0.01043	1	0.96334	0.00216	1	0.21948	0.09892	No
Atf1	0.36978	0.50325	0.16667	4	0.73133	0.12037	0.33333	4	0.72316	0.11102	0.25	0.89233	0.02502	0.75	0.3683	0.16758	No			0.41575	0.51588	0.33333	4	0.11259	0.2301	0.16667	4	0.74489	0.09398	0.25	0.5685	0.2942	0.5	0.35162	0.26837	YES	Cytoplasm	Nucleus
Atf2	0.78678	0.08515	0.5	4	0.65487	0.17126	0	4	0.91655	0.01522	1	0.85977	0.03485	0.75	0.26657	0.07586	No			0.25803	0.37885	0.16667	4	-0.09722	0.47018	0.16667	4	0.66054	0.18558	0.25	0.39853	0.44174	0	0.29544	0.2452	No
Atf6	0.7819	0.07916	0.16667	4				0	0.91051	0.01672	1						No			0.9302	0.00714	1	2	-0.2	0.704	0	2	0.98194	0.00053	1	0.63246	0.17781	0	1.41421		No
Atf6b	0.67407	0.16311	0.16667	4	0.11087	0.43745	0.33333	3	0.86663	0.02932	0.75	0.636	0.23667	0.33333	0.80554	0.18852	No			0.66378	0.20929	0.5	4	0.32416	0.32183	0.33333	4	0.86428	0.04225	0.75	0.69846	0.20398	0.75	0.66667	0.32101	No
Atf7	0.70292	0.17392	0.5	4	0.76064	0.08958	0.5	4	0.877	0.02768	0.75	0.90496	0.01761	0.75	0.30427	0.09384	YES	Organelles	Nucleus	0.54892	0.328	0.33333	4	0.10087	0.49147	0.16667	4	0.80872	0.0688	0.5	0.55705	0.28346	0	0.47183	0.3353	YES	Organelles	Nucleus
Atf7ip	-0.07371	0.27491	0	4	0.60737	0.26352	0.16667	4	0.43553	0.42455	0	0.83992	0.04895	0.75	0.36201	0.17636	YES	Cytoplasm	Nucleus	0.34627	0.41515	0	4	0.23079	0.40912	0	4	0.70678	0.18185	0.5	0.63799	0.22928	0.5	0.2436	0.10822	No
Atg10	0.98871	0.00038	1	4	1	0	1	4	0.99573	7e-05	1	1	0	1	0.06167	0.10682	No			0.89012	0.03357	0.5	4	1	0	1	4	0.95556	0.00961	1	1	0	1	0.15528	0.26896	No
Atg101	-0.03579	0.27765	0.16667	4	0.55728	0.31586	0.16667	4	0.47094	0.15549	0.5	0.814	0.08696	0.5	0.51058	0.1951	No			0.87387	0.02852	0.66667	4	0.63907	0.21061	0.33333	4	0.9509	0.00507	1	0.84248	0.04411	0.75	0.32137	0.28607	No
Atg12	0.95325	0.0056	1	4	0.231	0.59062	0	4	0.98204	0.00114	1	0.63113	0.19694	0	0.53368	0.31315	No			0.74991	0.11379	0.33333	4	0.69171	0.19916	0.5	4	0.88798	0.03172	0.75	0.86906	0.06527	0.75	0.22645	0.18997	No
Atg13	0.94916	0.00636	1	4	0.63985	0.24679	0.5	4	0.98035	0.00126	1	0.85201	0.06616	0.75	0.41682	0.12943	No			0.82596	0.06488	0.5	4	0.92407	0.01642	1	4	0.92746	0.0192	0.75	0.9696	0.00452	1	0.28627	0.14064	No
Atg16l1	0.96081	0.0035	1	4	0.4421	0.45077	0.16667	4	0.98507	0.00064	1	0.75994	0.09113	0.5	0.49054	0.28841	No			0.39676	0.47859	0.16667	4	0.39397	0.39773	0.5	4	0.71986	0.17855	0.75	0.73092	0.23112	0.75	0.44953	0.21322	No
Atg16l2	-0.02886	0.5803	0.16667	4	0.99976	0	1	4	0.47005	0.36958	0	0.99991	0	1	0.83076	0.59585	YES	Organelles	Cytoplasm	0.00647	0.46605	0.16667	4	-0.00513	0.57939	0.16667	4	0.50062	0.33826	0	0.49607	0.38557	0	1.10603	0.36247	YES	Cytoplasm	Organelles
Atg2a	0.90742	0.01451	1	4	0.11728	0.55608	0	4	0.96454	0.0023	1	0.57367	0.2531	0	0.67718	0.24182	YES	Organelles	Cytoplasm	0.52733	0.33424	0.33333	4	0.01066	0.60214	0.16667	4	0.78644	0.08086	0.5	0.50782	0.37452	0.5	0.62993	0.42499	YES	Nucleus	Organelles
Atg2b	0.70925	0.13961	0.16667	4	0.25465	0.40872	0.16667	4	0.88188	0.02917	0.75	0.6634	0.23154	0.5	0.52312	0.15363	YES	Cytoplasm	Organelles	0.74766	0.11387	0.5	4	0.6137	0.20563	0	4	0.89552	0.03099	0.75	0.83506	0.04785	0.75	0.29311	0.09955	No
Atg3	0.69234	0.18759	0.5	4	0.76328	0.13094	0.5	4	0.8742	0.04981	0.75	0.90672	0.02844	0.75	0.41648	0.15825	No			0.77819	0.08193	0.33333	4	0.7045	0.1563	0.33333	4	0.91183	0.01656	1	0.87998	0.03739	0.75	0.16056	0.06442	No
Atg4b	0.78523	0.07896	0.5	4	0.45138	0.41765	0.16667	4	0.90819	0.01404	1	0.76362	0.10142	0.25	0.74937	0.11487	No			0.86944	0.04476	0.5	4	0.60629	0.22951	0.16667	4	0.94755	0.01229	1	0.83832	0.0457	0.75	0.26458	0.17787	YES	Cytoplasm	Organelles
Atg5	0.67067	0.21498	0.5	4	0.78803	0.08249	0.5	4	0.86349	0.06187	0.75	0.91552	0.01329	1	0.52976	0.11809	No			0.77124	0.11035	0.5	4	0.56993	0.30378	0.33333	4	0.90894	0.02602	0.75	0.81367	0.09081	0.75	0.20263	0.09542	No
Atg7	0.58107	0.30878	0.5	4	0.71435	0.1498	0.5	4	0.82438	0.08631	0.75	0.88547	0.03263	0.75	0.24319	0.04107	No			0.81185	0.08737	0.5	4	0.78185	0.08601	0.5	4	0.92198	0.02683	0.75	0.91394	0.01315	1	0.17944	0.06686	No
Atg9a	0.73717	0.16078	0.5	4	0.42355	0.40658	0.5	4	0.89099	0.04906	0.75	0.75326	0.18157	0.75	0.26926	0.25132	YES	Organelles	Cytoplasm	0.97083	0.00213	1	4	0.3599	0.3035	0.5	4	0.98899	0.00032	1	0.72007	0.21255	0.75	0.36428	0.40534	No
Atic	0.5512	0.32251	0.33333	4	0.88773	0.02354	1	4	0.81406	0.08965	0.75	0.95697	0.00384	1	0.21916	0.06184	No			0.82059	0.07114	0.5	4	0.86421	0.03699	0.66667	4	0.92932	0.01609	0.75	0.94737	0.00689	1	0.09876	0.02196	No
Atl2	0.74594	0.13273	0.5	4	0.46816	0.40611	0.33333	4	0.89852	0.02183	1	0.77501	0.14007	0.75	0.42156	0.19295	No			0.79208	0.10667	0.5	4	0.40482	0.41596	0.5	4	0.91819	0.02417	0.75	0.74249	0.16178	0.75	0.35707	0.26251	No
Atl3	0.77719	0.10187	0.33333	4	0.4082	0.38017	0.33333	4	0.91131	0.01383	1	0.74322	0.15425	0.5	0.44429	0.08985	No			0.83735	0.06561	0.5	4	0.32657	0.30081	0.5	4	0.93687	0.01133	1	0.69991	0.20729	0.75	0.36893	0.3433	No
Atm	0.54337	0.32689	0.16667	4	0.3368	0.37229	0.33333	4	0.80866	0.06106	0.75	0.67887	0.17238	0.5	0.41871	0.24527	YES	Nucleus	Organelles	0.64382	0.20332	0.16667	4	0.12874	0.35273	0	4	0.85495	0.04047	0.5	0.57839	0.29021	0.25	0.32676	0.19696	No
Atn1	0.47979	0.3979	0.16667	4	0.37341	0.49657	0	4	0.77955	0.11309	0.75	0.72536	0.13003	0.5	0.42949	0.08335	No			0.61215	0.25247	0.16667	4	0.46381	0.30711	0.16667	4	0.83186	0.06776	0.75	0.75597	0.12718	0.5	0.32188	0.26615	No
Atox1	0.43258	0.3981	0.33333	4	0.94003	0.00769	1	4	0.7561	0.15977	0.75	0.97707	0.00137	1	0.33234	0.16296	No			0.88663	0.02996	0.66667	4	0.81216	0.06208	0.5	4	0.9554	0.00697	1	0.92617	0.01161	1	0.17103	0.07952	No
Atp11a	0.70134	0.14869	0.16667	4	0.3003	0.24427	0.5	4	0.86689	0.04386	0.75	0.68417	0.19694	0.75	0.347	0.24396	No			0.84883	0.03972	0.66667	4	0.37403	0.30291	0.16667	4	0.94091	0.00634	1	0.7279	0.17847	0.75	0.56256	0.30643	No
Atp11b	0.78218	0.10183	0.66667	4	0.19666	0.10649	0.5	4	0.91187	0.02353	0.75	0.61896	0.08175	0.75	0.25455	0.1623	No			0.944	0.00814	1	4	0.37204	0.3431	0.5	4	0.97838	0.00109	1	0.72631	0.19443	0.75	0.29749	0.33473	No
Atp11c	0.73115	0.13414	0.33333	4	0.24555	0.1682	0.5	4	0.89046	0.0198	1	0.64898	0.12833	0.75	0.34506	0.16644	No			0.86523	0.04912	0.5	4	0.27711	0.21142	0.5	4	0.94724	0.00725	1	0.67274	0.18233	0.75	0.38687	0.30171	No
Atp13a1	0.81948	0.07481	0.5	4	0.80706	0.07966	0.5	4	0.92869	0.01749	0.75	0.92363	0.01222	1	0.20073	0.16547	No			0.6315	0.20487	0.16667	4	0.10423	0.19446	0.16667	4	0.84856	0.03937	0.5	0.55088	0.3183	0	0.3334	0.42589	No
Atp13a2	0.22871	0.57138	0.16667	4	0.27385	0.37445	0.16667	4	0.61143	0.22985	0.25	0.67424	0.23955	0.5	0.61769	0.10999	YES	Organelles	Nucleus	0.02553	0.47048	0.16667	4	0.13958	0.46425	0	4	0.51841	0.34292	0	0.59292	0.24415	0.25	0.34933	0.19406	No
Atp13a3	0.65	0.19303	0.16667	4	0.20884	0.5395	0	4	0.85226	0.04168	0.75	0.61504	0.22457	0.25	0.55054	0.32768	No			0.72983	0.12305	0.33333	4	0.30615	0.26542	0.5	4	0.89038	0.02227	1	0.68708	0.20632	0.75	0.45731	0.28141	No
Atp1a1	0.7654	0.11063	0.33333	4	0.27115	0.18358	0.5	4	0.90431	0.01803	0.75	0.66342	0.14084	0.75	0.31752	0.16445	No			0.9074	0.02344	0.83333	4	0.36021	0.30593	0.5	4	0.96399	0.00327	1	0.72066	0.21545	0.75	0.36953	0.36623	No
Atp1a2	0.76724	0.1048	0.33333	4	-0.04877	0.52285	0.16667	4	0.90563	0.01421	1	0.45597	0.43474	0.5	0.64918	0.41809	No			0.87884	0.03743	0.66667	4	0.36655	0.31293	0.5	4	0.95278	0.00548	1	0.72448	0.22631	0.75	0.4017	0.36627	No
Atp1a3	0.74891	0.1228	0.33333	4	0.33451	0.27554	0.5	4	0.89982	0.01692	1	0.70696	0.24658	0.75	0.41061	0.21365	No			0.86293	0.04854	0.5	4	0.31536	0.2601	0.5	4	0.94718	0.00857	1	0.6975	0.25489	0.75	0.35777	0.30252	No
Atp1a4	0.82634	0.06087	0.33333	4	0.03417	0.63838	0.16667	4	0.92982	0.00851	1	0.52327	0.33157	0	0.73453	0.53129	No			0.92468	0.01389	1	4	0.36156	0.31986	0.5	4	0.97019	0.00178	1	0.72178	0.22335	0.75	0.37117	0.38369	No
Atp1b3	0.75721	0.11702	0.33333	4	0.27309	0.18844	0.5	4	0.90193	0.01781	0.75	0.66605	0.14863	0.75	0.30865	0.14014	No			0.88218	0.03717	0.5	4	0.34815	0.30046	0.5	4	0.95394	0.00532	1	0.71434	0.22018	0.75	0.35064	0.34633	No
Atp23	0.4214	0.36319	0.16667	4	0.45677	0.35939	0.33333	4	0.74758	0.12251	0.5	0.76732	0.12114	0.5	0.43005	0.12064	No			0.52835	0.33954	0.16667	4	0.23531	0.38265	0.16667	4	0.79611	0.10191	0.75	0.64601	0.25198	0.5	0.28272	0.18275	No
Atp2a2	0.81799	0.08611	0.5	4	0.41065	0.35837	0.16667	4	0.92768	0.02206	0.75	0.74441	0.16263	0.75	0.39923	0.29926	No			0.99437	6e-05	1	4	0.406	0.31102	0.5	4	0.99789	1e-05	1	0.7437	0.15888	0.75	0.46004	0.50818	No
Atp2a3	0.80085	0.1021	0.5	4	0.33394	0.2658	0.5	4	0.92082	0.02599	0.75	0.70032	0.2014	0.75	0.2857	0.26435	No			0.98325	0.00079	1	4	0.37903	0.32269	0.5	4	0.99366	0.00015	1	0.73084	0.21289	0.75	0.41695	0.51778	No
Atp2b1	0.73363	0.13516	0.33333	4	0.28576	0.28478	0.5	4	0.89319	0.01726	1	0.66728	0.18364	0.75	0.39736	0.12616	No			0.81208	0.08849	0.5	4	0.31891	0.27791	0.5	4	0.92638	0.01502	0.75	0.69923	0.24405	0.75	0.36785	0.30321	No
Atp2b2	0.70016	0.19204	0.5	4	-0.0301	0.59906	0.16667	4	0.87481	0.05609	0.75	0.46755	0.36804	0	0.71111	0.52467	YES	Cytoplasm	Organelles	0.75225	0.12786	0.66667	4	0.19668	0.46491	0.33333	3	0.9023	0.02195	0.75	0.68147	0.20378	0.66667	0.81837	0.40345	No
Atp2b4	0.78126	0.0962	0.5	4	0.33648	0.33503	0.16667	4	0.91251	0.01699	0.75	0.70723	0.20067	0.75	0.49892	0.17041	No			0.79144	0.09751	0.66667	4	0.2687	0.47972	0.33333	4	0.91707	0.01548	1	0.66495	0.17404	0	0.57234	0.2917	No
Atp2c1	0.81026	0.08816	0.5	4	0.35613	0.32899	0.5	4	0.92447	0.02165	0.75	0.71892	0.22823	0.75	0.30555	0.2987	No			0.97342	0.00172	1	4	0.39416	0.33218	0.33333	4	0.98996	0.00026	1	0.73539	0.15554	0.5	0.51999	0.43319	No
Atp4a	0.47945	0.39639	0.16667	4	0.40816	0.3987	0.5	4	0.77845	0.09241	0.5	0.74565	0.17558	0.75	0.55505	0.15859	No			0.49264	0.35918	0	4	0.18416	0.40232	0.16667	4	0.78625	0.06479	0.5	0.61673	0.23931	0	0.39646	0.28942	YES	Cytoplasm	Organelles
Atp5a1	0.16032	0.44623	0.16667	4	0.8693	0.02451	1	2	0.59577	0.3024	0.5	0.96476	0.00223	1	0.23583	0.04029	No			1	0	1	4	0.35725	0.32888	0.5	4	1	0	1	0.71836	0.20098	0.75	0.49223	0.54633	No
Atp5f1b	0.75391	0.1358	0.5	4	0.59507	0.34253	0.5	4	0.89978	0.03758	0.75	0.83414	0.07807	0.75	0.26522	0.1602	No			0.92409	0.0114	1	4	0.30181	0.25286	0.5	4	0.9709	0.00164	1	0.68147	0.21772	0.75	0.36037	0.47424	No
Atp5f1d	0.78136	0.10347	0.5	4	0.30686	0.58135	0.16667	4	0.91185	0.02679	0.75	0.68951	0.13429	0	0.43774	0.2963	No			0.89361	0.0209	0.83333	4	0.3137	0.25455	0.5	4	0.95772	0.00305	1	0.68858	0.21516	0.75	0.42027	0.5133	No
Atp5f1e	0.71736	0.17157	0.5	4	0.47057	0.38055	0.5	4	0.88441	0.04806	0.75	0.77575	0.13764	0.75	0.27344	0.20888	No			0.786	0.10389	0.5	4	0.31108	0.25929	0.5	4	0.91623	0.01996	0.75	0.68769	0.21503	0.75	0.36672	0.44505	No
Atp5md	0.72702	0.14253	0.5	4	0.62626	0.25285	0.5	4	0.88862	0.0376	0.75	0.84685	0.04719	0.75	0.23393	0.1345	No			0.72636	0.1243	0.33333	4	0.25164	0.22232	0.5	4	0.8899	0.02066	1	0.65238	0.24399	0.5	0.41089	0.43795	No
Atp5me	0.83171	0.06491	0.5	4	0.42673	0.47456	0.16667	4	0.93174	0.01719	0.75	0.75044	0.08858	0	0.43215	0.29446	No			0.87226	0.03783	0.66667	4	0.30198	0.2392	0.5	4	0.94871	0.00533	1	0.68453	0.23005	0.75	0.42077	0.48147	No
Atp5mg	0.74466	0.12193	0.5	4	0.62774	0.26178	0.5	4	0.89655	0.03045	0.75	0.84487	0.04762	0.75	0.32605	0.177	No			0.81097	0.07544	0.5	4	0.25945	0.22892	0.5	4	0.92605	0.01459	1	0.65424	0.2349	0.5	0.39483	0.44841	No
Atp5o	0.40977	0.50657	0.33333	3	0.77827	0.09313	0.33333	3	0.76846	0.07909	0.33333	0.91806	0.02019	0.66667	0.17785	0.03782	No			0.91321	0.01373	1	3	0.27708	0.37498	0	3	0.97043	0.00182	1	0.71174	0.14648	0.33333	0.13146	0.01715	No
Atp5pb	0.73859	0.16016	0.5	4	0.54259	0.35153	0.33333	4	0.89205	0.04853	0.75	0.80951	0.07593	0.75	0.31425	0.20444	No			0.87934	0.03544	0.5	4	0.22575	0.21918	0.5	4	0.95347	0.007	1	0.63567	0.25426	0.5	0.39425	0.4655	No
Atp5pd	0.63679	0.21064	0.16667	4	0.52665	0.3134	0.33333	4	0.84878	0.05285	0.75	0.8023	0.10808	0.5	0.29171	0.18657	No			0.83248	0.05632	0.66667	4	0.29735	0.28841	0.5	4	0.93445	0.01024	1	0.68514	0.22462	0.75	0.4921	0.39396	No
Atp5pf	0.49094	0.39722	0.16667	4	0.48381	0.47234	0.5	4	0.78618	0.0888	0.5	0.78238	0.13236	0.75	0.6347	0.27145	No			0.78062	0.09803	0.5	4	0.09365	0.46577	0.16667	4	0.91087	0.02341	0.75	0.54811	0.30346	0	0.71128	0.49236	No
Atp5po	-0.06219	0.58382	0	4	-0.15773	0.54523	0	3	0.43744	0.39627	0	0.46718	0.40715	0	0.31363	0.22177	YES	Nucleus	Organelles	-0.00267	0.58063	0.16667	4	0.30737	0.34944	0.16667	4	0.48383	0.35334	0	0.69079	0.21502	0.5	0.73429	0.48846	No
Atp6ap1	0.48074	0.40209	0.16667	4	0.32319	0.25016	0.5	4	0.77778	0.11147	0.5	0.69518	0.19439	0.75	0.39865	0.28126	No			0.97345	0.00138	1	4	0.35677	0.30106	0.5	4	0.98996	0.00019	1	0.71921	0.2226	0.75	0.36294	0.45037	No
Atp6ap2	0.83421	0.0635	0.66667	4	0.38912	0.34442	0.5	4	0.93399	0.01391	1	0.7338	0.23461	0.75	0.27147	0.17874	No			0.95968	0.00399	1	4	0.35226	0.30086	0.5	4	0.98476	0.00058	1	0.71576	0.21228	0.75	0.39556	0.40383	No
Atp6v0a1	0.72746	0.14419	0.5	4	0.26453	0.17497	0.5	4	0.89109	0.02757	0.75	0.66124	0.13972	0.75	0.34448	0.12933	No			0.93917	0.00745	1	4	0.32465	0.26285	0.5	4	0.97664	0.00099	1	0.70079	0.22823	0.75	0.28365	0.2806	No
Atp6v0a2	0.80225	0.09969	0.5	4	0.33956	0.27501	0.5	4	0.92141	0.02524	0.75	0.7058	0.21739	0.75	0.29027	0.27807	No			0.97818	0.00108	1	4	0.38937	0.3413	0.5	4	0.99178	0.00017	1	0.73594	0.20002	0.75	0.39456	0.4519	No
Atp6v0c	0.52479	0.43398	0.5	4	-0.01967	0.40933	0.16667	4	0.80169	0.12341	0.75	0.47394	0.39518	0	0.5817	0.36006	No			0.99123	0.00013	1	4	0.23338	0.52194	0.33333	4	0.9967	2e-05	1	0.64884	0.17016	0	0.67695	0.59627	No
Atp6v0d1	0.79612	0.09469	0.5	4	0.28907	0.20797	0.5	4	0.91891	0.02143	0.75	0.67464	0.16027	0.75	0.22998	0.18868	No			0.96421	0.00308	1	4	0.35153	0.30556	0.5	4	0.98638	0.00042	1	0.71621	0.21813	0.75	0.28848	0.39481	No
Atp6v1a	0.83315	0.05607	0.66667	4	0.21517	0.12452	0.5	4	0.93324	0.00954	1	0.63498	0.10941	0.75	0.21726	0.09925	YES	Cytoplasm	Organelles	0.9163	0.01421	0.83333	4	0.50021	0.42864	0.5	4	0.96798	0.00212	1	0.78933	0.11556	0.75	0.18353	0.18206	No
Atp6v1b2	0.82295	0.06452	0.66667	4	0.21562	0.12655	0.5	4	0.9281	0.01103	1	0.63406	0.10675	0.75	0.23381	0.11256	No			0.93005	0.00843	1	4	0.38808	0.35432	0.5	4	0.97326	0.00131	1	0.73073	0.17172	0.75	0.21108	0.22248	No
Atp6v1c1	0.77146	0.09385	0.33333	4	0.02999	0.21534	0.5	4	0.9068	0.01391	1	0.50526	0.06216	0.5	0.26708	0.0784	YES	Cytoplasm	Organelles	0.93595	0.00955	1	4	0.47036	0.46114	0.5	4	0.97568	0.00149	1	0.77531	0.13823	0.75	0.21365	0.19936	No
Atp6v1d	0.64091	0.20262	0.33333	4	0.26369	0.19279	0.5	4	0.8464	0.0403	0.75	0.66564	0.17068	0.75	0.22666	0.0589	No			0.84429	0.05046	0.66667	4	0.37008	0.42482	0.33333	4	0.93964	0.00779	1	0.72127	0.15727	0.5	0.22636	0.22167	YES	Cytoplasm	Organelles
Atp6v1e1	0.62814	0.24138	0.16667	4	0.34436	0.56747	0.33333	4	0.83729	0.06745	0.75	0.71009	0.11913	0.25	0.37428	0.25111	YES	Organelles	Cytoplasm	0.92115	0.01348	1	4	0.44049	0.44892	0.5	4	0.96997	0.00176	1	0.75519	0.12494	0.75	0.24659	0.22676	No
Atp6v1f	0.67834	0.17955	0.33333	4	0.11304	0.38165	0.16667	4	0.86818	0.04078	0.75	0.55528	0.26085	0.25	0.33901	0.07693	No			0.86255	0.03656	0.83333	4	0.5469	0.34937	0.16667	4	0.94683	0.00631	1	0.79003	0.07596	0.25	0.20838	0.18133	No
Atp6v1g1	0.85107	0.04505	0.66667	4	-0.15539	0.34785	0.5	4	0.93945	0.00724	1	0.35218	0.18597	0	0.46789	0.20789	No			0.92055	0.01321	1	4	0.42176	0.41036	0.5	4	0.96971	0.00201	1	0.74398	0.14021	0.75	0.27243	0.27239	No
Atp6v1h	0.81421	0.05861	0.5	4	0.2027	0.12631	0.5	4	0.92612	0.00905	1	0.62795	0.11097	0.75	0.37783	0.14621	YES	Cytoplasm	Organelles	0.62645	0.25301	0.5	4	0.47577	0.41098	0.5	4	0.84759	0.06247	0.75	0.77637	0.11192	0.75	0.22797	0.14425	No
Atp7a	0.75947	0.11883	0.33333	4	0.44032	0.35299	0.5	4	0.90085	0.02395	0.75	0.76172	0.15958	0.75	0.43021	0.49963	No			0.93506	0.01192	1	4	0.3873	0.34221	0.5	4	0.97453	0.00154	1	0.73497	0.20164	0.75	0.48462	0.46666	No
Atp7b	0.7916	0.11219	0.5	4	-0.2	0.704	0	2	0.91473	0.03339	0.75	0.63246	0.17781	0	0.70711	0.70711	No			0.99412	0.0001	1	4	0	0.58667	0.16667	4	0.99778	2e-05	1	0.5	0.38	0	0.68613	0.68677	No
Atp8a1	0.65439	0.19372	0.5	4	0.34584	0.27724	0.5	4	0.85971	0.03618	0.5	0.7097	0.2217	0.75	0.48806	0.19997	No			0.80917	0.09353	0.5	4	0.36557	0.31883	0.5	4	0.9254	0.02043	0.75	0.72389	0.22446	0.75	0.49427	0.39253	No
Atp8b2	-0.12803	0.80901	0	2				0	0.65956	0.15536	0						YES	Cytoplasm	Organelles	1	0	1	2				1	1	0	1	1	0	1			No
Atp8b4	0.7693	0.09456	0.33333	4	0.41448	0.33129	0.16667	4	0.90416	0.02402	0.75	0.7478	0.14644	0.75	0.56974	0.40992	No			0.57983	0.26808	0.16667	4	0.35644	0.30707	0.5	4	0.82624	0.05449	0.5	0.71672	0.24781	0.75	0.62104	0.16568	No
Atp9a	0.76328	0.14154	0.5	4	0.20601	0.44202	0	3	0.90312	0.04198	0.75	0.67653	0.19904	0.33333	0.45518	0.29936	No			0.18179	0.44326	0.33333	3	0.38903	0.34306	0.5	4	0.67305	0.23743	0.66667	0.73589	0.20168	0.75	0.96049	0.64166	YES	Cytoplasm	Nucleus
Atp9b	0.80324	0.08591	0.5	4	0.34319	0.30703	0.5	4	0.92048	0.02184	0.75	0.71202	0.22359	0.75	0.29024	0.24734	No			0.92614	0.01241	1	4	0.38422	0.33682	0.5	4	0.97177	0.00188	1	0.73259	0.19511	0.75	0.37053	0.33024	No
Atpaf1	0.53751	0.33033	0.16667	4	0.54076	0.26522	0.33333	4	0.80759	0.0548	0.75	0.80921	0.08815	0.5	0.57625	0.21889	No			0.91299	0.02011	0.83333	4	0.29544	0.34204	0.33333	4	0.96524	0.00253	1	0.68472	0.24069	0.75	0.26526	0.35695	No
Atpaf2	0.7346	0.13732	0.33333	4	0.46806	0.27999	0.16667	4	0.89087	0.01974	1	0.76944	0.14036	0.5	0.35281	0.25527	No			0.89202	0.03145	0.5	4	0.32121	0.38105	0.33333	4	0.95793	0.00452	1	0.69874	0.21312	0.75	0.29491	0.37683	No
Atpif1	0.47318	0.38619	0.16667	4	0.1308	0.66401	0.16667	4	0.77242	0.08636	0.5	0.577	0.23452	0	0.5649	0.16492	No			0.36364	0.47859	0	2	-0.04769	0.52282	0.16667	4	0.80318	0.07494	0.5	0.45495	0.3464	0.5	0.39451	0.39451	No
Atr	0.45354	0.44081	0.5	4	0.49384	0.32801	0	4	0.76506	0.12424	0.75	0.78437	0.07008	0.25	0.41327	0.11703	No			0.72418	0.13972	0.5	4	0.25659	0.32418	0.16667	4	0.88959	0.0291	0.75	0.6618	0.23908	0.5	0.27366	0.23874	YES	Cytoplasm	Nucleus
Atraid	0.79629	0.10759	0.5	4	0.97241	0.00113	1	2	0.91815	0.02932	0.75	0.99299	8e-05	1	0.13381	0.13381	No			1	0	1	4	0.34956	0.28115	0.5	4	1	0	1	0.71077	0.21967	0.75	0.30973	0.53646	No
Atrip	0.55688	0.382	0.5	4	0.85261	0.04368	0.66667	4	0.81511	0.08297	0.75	0.94267	0.00834	1	0.55756	0.09949	No			0.786	0.08818	0.5	4	0.24033	0.22935	0.33333	4	0.9149	0.01917	0.75	0.65526	0.23804	0.5	0.46702	0.39139	YES	Cytoplasm	Nucleus
Atrn	0.86505	0.04347	0.66667	4	0.43394	0.3621	0.5	4	0.94574	0.0098	1	0.75842	0.16266	0.75	0.39509	0.24194	YES	Cytoplasm	Organelles	0.89528	0.03036	0.66667	4	0.29054	0.37227	0.16667	4	0.95823	0.00393	1	0.68059	0.24714	0.5	0.41751	0.40099	No
Atrnl1	0.65292	0.20609	0.16667	4	0.08628	0.71541	0.16667	4	0.85698	0.04318	0.5	0.55483	0.28086	0	0.67497	0.24761	No			0.82289	0.08022	0.5	4	0	0.52722	0	4	0.93108	0.01666	0.75	0.49143	0.33496	0	0.59937	0.37253	YES	Organelles	Cytoplasm
Atrx	0.64304	0.21044	0.5	4	0.73368	0.11776	0.33333	4	0.84688	0.04457	0.75	0.88523	0.02328	1	0.167	0.05229	No			0.27183	0.54855	0.16667	4	0.11554	0.36232	0.16667	4	0.67218	0.17401	0.25	0.57904	0.30336	0.5	0.21326	0.17127	No
Atxn1	0.55623	0.27879	0	4	0.71032	0.15231	0.33333	4	0.81318	0.06045	0.25	0.88397	0.03135	0.75	0.52074	0.22552	No			0.52669	0.32426	0	4	0.27799	0.40017	0.16667	4	0.80071	0.07522	0.5	0.67502	0.21831	0.75	0.44313	0.09456	YES	Cytoplasm	Organelles
Atxn10	0.35339	0.38472	0.16667	4	0.72367	0.11592	0.33333	4	0.71699	0.15782	0.5	0.89034	0.01998	1	0.25251	0.04709	No			0.55624	0.28836	0.16667	4	0.55972	0.27925	0.16667	4	0.8161	0.0625	0.5	0.81388	0.0523	0.5	0.11282	0.06465	No
Atxn1l	0.80966	0.07376	0.33333	3	0.35513	0.31045	0.16667	4	0.93193	0.01422	1	0.70981	0.21581	0.75	1.29265	0.08607	YES	Cytoplasm	Organelles	1	0	1	2	0.63693	0.1738	0	2	1	0	1	0.90469	0.01319	1	0.88721		No
Atxn2	0.51598	0.39701	0.5	4	0.23353	0.42439	0	4	0.79739	0.10836	0.75	0.64822	0.22594	0.5	0.35721	0.15254	No			0.07635	0.60098	0.16667	4	0.43976	0.30824	0.16667	4	0.49345	0.29797	0.25	0.74335	0.13352	0.5	0.47892	0.3712	No
Atxn2l	0.10585	0.11344	0.33333	4	0.61669	0.25969	0.33333	4	0.57313	0.10608	0.75	0.84393	0.0546	0.75	0.26863	0.11356	No			0.63539	0.21883	0.33333	4	0.38596	0.28797	0.16667	4	0.84981	0.05403	0.75	0.71038	0.17934	0.5	0.20601	0.17939	No
Atxn3	0.89125	0.02191	1	4	0.64939	0.20613	0.16667	4	0.95821	0.00277	1	0.85792	0.04439	0.5	0.34259	0.15296	No			0.8684	0.04613	0.5	4	0.7305	0.13331	0.33333	4	0.94673	0.01315	0.75	0.89214	0.02393	1	0.31804	0.22669	No
Atxn7l1	0.36577	0.39155	0.33333	4	0.96682	0.00323	1	4	0.72135	0.21828	0.75	0.98728	0.0007	1	0.49339	0.34662	No			0.33921	0.58608	0.16667	4	0.17561	0.42981	0.16667	4	0.69457	0.17378	0.5	0.60611	0.29005	0.5	0.38256	0.51883	No
Atxn7l2	0.85723	0.03479	0.66667	4	0.63931	0.20859	0.16667	4	0.94445	0.00516	1	0.84088	0.05448	0.5	0.64456	0.29299	No			0.47966	0.39344	0.16667	4	0.18098	0.35708	0.16667	4	0.77225	0.1053	0.5	0.60117	0.25376	0.25	0.67705	0.38024	No
Atxn7l3	0.72973	0.1215	0.16667	4	0.27	0.33439	0.33333	4	0.89187	0.01906	1	0.6659	0.2328	0.75	0.40807	0.09927	YES	Nucleus	Cytoplasm	0.35044	0.55172	0.16667	4	0.10973	0.44417	0.16667	4	0.70079	0.13659	0.25	0.55928	0.30679	0.25	0.48651	0.50092	YES	Nucleus	Cytoplasm
Atxn7l3b	0.22331	0.43307	0	4	0.29513	0.2547	0.5	4	0.6382	0.20736	0.25	0.67917	0.22282	0.75	0.67897	0.13716	YES	Organelles	Cytoplasm	0.33888	0.36137	0.16667	4	0.37185	0.3672	0.16667	4	0.70414	0.19297	0.5	0.72235	0.15269	0.5	0.40532	0.18115	YES	Cytoplasm	Organelles
Auh	0.69293	0.15067	0.33333	4	0.58338	0.34736	0.5	4	0.87406	0.03279	0.75	0.82872	0.08045	0.75	0.40957	0.136	No			0.57598	0.28399	0.16667	4	0.03763	0.42929	0.16667	4	0.82265	0.05676	0.5	0.51475	0.3329	0	0.39952	0.3419	No
Aup1	0.79257	0.10802	0.5	4	0.4654	0.42126	0.5	4	0.9168	0.02877	0.75	0.77381	0.16062	0.75	0.24635	0.25749	No			0.97169	0.00143	1	4	0.33369	0.27665	0.5	4	0.9893	0.0002	1	0.70281	0.21127	0.75	0.35775	0.49512	No
Aurka	0.64748	0.19526	0.16667	4	0.53692	0.29865	0	4	0.85572	0.03472	0.75	0.80186	0.05628	0.5	0.35239	0.16768	No			0.37206	0.5216	0.16667	4	0.19989	0.52736	0.16667	4	0.71674	0.11162	0	0.62112	0.20838	0.25	0.56988	0.24488	YES	Nucleus	Cytoplasm
Aurkaip1	0.77556	0.11813	0.5	4	0.14571	0.50069	0.16667	4	0.91011	0.03027	0.75	0.59514	0.21481	0	0.55974	0.25519	No			0.94067	0.00913	1	4	0.33862	0.28701	0.5	4	0.97722	0.0019	1	0.70962	0.23367	0.75	0.45769	0.46851	No
Aurkb	0.85808	0.04661	0.5	4	0.95419	0.00447	1	4	0.94475	0.00718	1	0.98247	0.00062	1	0.18498	0.05841	No			0.31406	0.38918	0	4	0.08154	0.23485	0.16667	4	0.69676	0.18036	0.5	0.5555	0.16532	0.5	0.30918	0.24449	No
Aven	0.84293	0.05779	0.66667	4	0.96135	0.00256	1	3	0.93673	0.01432	0.75	0.987	0.0003	1	0.32836	0.05082	No			0.92218	0.01462	0.83333	4	0.92313	0.01057	1	4	0.96878	0.00358	1	0.97033	0.00138	1	0.21972	0.1406	No
Avl9	0.62316	0.29779	0.5	4	0.40103	0.49074	0.16667	4	0.84422	0.0859	0.75	0.74049	0.10013	0.25	0.71221	0.3283	No			0.55871	0.31141	0.16667	4	0.48865	0.38041	0.16667	4	0.80708	0.05521	0.75	0.77919	0.0913	0.5	0.50129	0.35951	No
Axin1	1	0	1	4	1	0	1	2	1	0	1	1	0	1	0	0	No			1	0	1	3	1	0	1	3	1	0	1	1	0	1	0	0	No
Axl	0.73367	0.12784	0.5	4	0.48327	0.33153	0	2	0.89071	0.03389	0.75	0.85963	0.02937	1	0.54698	0.21526	No			0.1598	0.51863	0.16667	4	0.27115	0.32553	0.33333	4	0.60538	0.27129	0.5	0.66657	0.21154	0.25	0.92306	0.35173	No
Azi2	0.35393	0.63476	0.33333	3	0.08403	0.44341	0	3	0.75451	0.12594	0.66667	0.61786	0.21994	0	0.32673	0.03498	No			0.76975	0.10042	0.5	4	0.97031	0.00194	1	3	0.9088	0.02149	0.75	0.99002	0.00022	1	0.22043	0.12437	No
B2m	0.73437	0.1398	0.33333	4	0.34067	0.30689	0.16667	4	0.89442	0.02086	1	0.6986	0.24423	0.75	0.3674	0.1489	No			0.79486	0.08442	0.66667	4	0.37387	0.5188	0.16667	4	0.91976	0.0143	1	0.72493	0.13458	0.5	0.35924	0.21163	No
B3GNT2	0.57353	0.28736	0.16667	4	0.18611	0.54306	0.16667	4	0.82204	0.06585	0.5	0.61357	0.25337	0.25	0.33303	0.13326	No			0.87138	0.03296	0.66667	4	-0.05862	0.55141	0.16667	4	0.95052	0.00497	1	0.40241	0.43278	0	0.67018	0.50817	No
B3galnt2	0.80686	0.08054	0.66667	4	0.37184	0.3311	0.5	4	0.9229	0.01568	0.75	0.72354	0.25002	0.75	0.29993	0.22822	No			0.92822	0.01407	1	4	0.33149	0.29222	0.5	4	0.97199	0.00187	1	0.70527	0.2241	0.75	0.43217	0.37716	No
B3galt6	0.79573	0.07567	0.5	4	0.32956	0.55445	0	4	0.91951	0.01313	1	0.70322	0.14142	0.25	0.33631	0.14366	YES	Organelles	Nucleus	0.52727	0.36538	0.33333	4	0.08934	0.46448	0	4	0.79982	0.07655	0.75	0.54324	0.28387	0	0.51601	0.39817	No
B3gat3	0.64134	0.19268	0.16667	4	0.40549	0.4698	0.16667	4	0.85218	0.03562	0.5	0.73939	0.11599	0.25	0.42222	0.13919	No			0.30935	0.42167	0	4	0.08821	0.43297	0	4	0.68548	0.1781	0.5	0.54268	0.29661	0	0.62724	0.36087	No
B3gnt7	0.4436	0.41632	0.16667	4	-0.2	0.704	0	2	0.7442	0.09379	0	0.63246	0.17781	0	1.09067	0.14279	No			0.392	0.38698	0.16667	4	-0.2	0.704	0	2	0.73618	0.12092	0.25	0.63246	0.17781	0	0.44952	0.44952	No
B4galnt1	0.70427	0.16159	0.5	4	0.43474	0.3412	0.33333	4	0.88161	0.03207	0.75	0.756	0.17578	0.75	0.31863	0.16018	No			0.77748	0.08743	0.66667	4	0.22326	0.21272	0.5	4	0.91148	0.01769	0.75	0.63617	0.25764	0.5	0.33046	0.31012	No
B4galnt4	0.27088	0.56054	0.33333	4	0.1932	0.45956	0.33333	3	0.67083	0.15023	0	0.67962	0.21728	0.66667	0.49954	0.18664	No			0.56399	0.40326	0.5	4	0.03691	0.43653	0	3	0.8147	0.13643	0.75	0.58484	0.24429	0	1.1833	0.15298	No
B4galt1	0.67902	0.17354	0.33333	4	0.24964	0.20274	0.5	4	0.87091	0.03139	0.75	0.65153	0.15253	0.75	0.35946	0.2094	No			0.72196	0.12342	0.16667	4	0.30057	0.2986	0.5	4	0.88731	0.02448	0.75	0.65367	0.18684	0	0.38072	0.29247	No
B4galt3	0.98693	0.00026	1	2				1	0.99673	2e-05	1	1	0	1			No			0.97954	0.00062	1	2				0	0.99482	4e-05	1						YES	Organelles	Cytoplasm
B4galt5	0.55499	0.29937	0.16667	4	0.19838	0.57693	0.16667	4	0.81521	0.05805	0.5	0.6223	0.19029	0	0.50467	0.27585	No			0.76205	0.08875	0.16667	4	0.22863	0.29124	0.16667	4	0.90558	0.01414	1	0.6478	0.26408	0.75	0.39541	0.27011	No
B4galt7	0.69131	0.16731	0.5	4	0.66348	0.20362	0.5	4	0.87041	0.02676	0.75	0.86363	0.04852	0.75	0.38427	0.1465	YES	Nucleus	Organelles	0.31563	0.40913	0.33333	4	-0.01181	0.48781	0	4	0.69367	0.20329	0.75	0.44416	0.38847	0	0.65869	0.38013	No
B4gat1	0.70446	0.15014	0.5	4	0.46823	0.29941	0	4	0.88106	0.02862	0.75	0.77382	0.1076	0.5	0.322	0.20543	No			0.85556	0.03697	0.66667	4	0.26784	0.27451	0.5	4	0.94391	0.00612	1	0.66853	0.23658	0.75	0.44012	0.32642	No
BC017158	0.74167	0.1487	0.5	4	0.38821	0.33913	0.5	4	0.89652	0.03721	0.75	0.73365	0.23517	0.75	0.31737	0.31034	No			0.98934	0.00024	1	4	0.36628	0.31107	0.5	4	0.99598	4e-05	1	0.72404	0.21516	0.75	0.41412	0.49543	No
BC037034	0.72245	0.15538	0.5	4	0.51583	0.2849	0.33333	4	0.88908	0.03163	0.75	0.79801	0.09227	0.5	0.69143	0.38379	No			0.73737	0.14168	0.5	4	0.15221	0.40166	0.33333	3	0.89554	0.02838	0.75	0.65356	0.28839	0.66667	0.55689	0.15723	No
BC048403	1	0	1	3	1	0	1	3	1	0	1	1	0	1	0	0	No			0.87395	0.04105	0.66667	4	-0.2	0.704	0	2	0.95017	0.00966	1	0.63246	0.17781	0	0.97186	0.33308	YES	Organelles	Cytoplasm
BC052040	1	0	1	2	1	0	1	3	1	0	1	1	0	1	0	0	No			1	0	1	4				1	1	0	1	1	0	1	0		No
BC100530	0.31652	0.41966	0	4	0.34882	0.51759	0	4	0.68962	0.16915	0.5	0.70239	0.12737	0	0.44498	0.05423	YES	Organelles	Cytoplasm	0.63249	0.25079	0.5	4	0.78886	0.078	0.66667	4	0.85069	0.05995	0.75	0.91658	0.01353	1	0.19646	0.0748	No
Babam1	-0.01407	0.03813	0.66667	4	0.84126	0.04825	0.66667	4	0.488	0.0253	0.75	0.93806	0.00857	1	0.18936	0.11318	YES	Nucleus	Cytoplasm	0.67451	0.15764	0	4	0.36481	0.40855	0	4	0.86364	0.03691	0.75	0.70251	0.13013	0	0.18587	0.12505	No
Babam2	0.03399	0.36622	0.16667	4	0.53779	0.31763	0.16667	4	0.52345	0.25735	0.25	0.80128	0.07166	0.5	0.25328	0.04755	No			0.82695	0.05701	0.5	4	0.53564	0.3192	0	4	0.93204	0.00954	1	0.77634	0.0724	0.25	0.21668	0.16817	No
Bace1	0.66827	0.2111	0.33333	4	0.47507	0.33851	0.16667	4	0.86176	0.04625	0.75	0.77865	0.09827	0.5	0.72135	0.22203	No			0.66698	0.24597	0.5	4	0.35322	0.42742	0.16667	4	0.86198	0.04436	0.75	0.71172	0.18513	0.5	0.28686	0.30037	No
Bach1	0.2	0.46933	0.33333	4	0.36081	0.37718	0	4	0.63246	0.17781	0	0.71466	0.1605	0.5	0.92414	0.32581	No			0.21841	0.49694	0.33333	3	0.03757	0.94368	0	2	0.69199	0.18995	0.66667	0.71584	0.11597	0	0.07796		YES	Organelles	Nucleus
Bad	0.53742	0.3162	0.16667	4	0.47565	0.37451	0.16667	4	0.80776	0.06637	0.5	0.77712	0.12951	0.75	0.55304	0.04779	No			0.74439	0.15812	0.5	4	0.48172	0.4353	0.33333	4	0.89704	0.04228	0.75	0.78149	0.12181	0.75	0.30723	0.25927	No
Bag1	0.96641	0.00189	1	4	0.14054	0.13735	0.33333	4	0.98661	0.00038	1	0.59525	0.13791	0.75	0.44374	0.13883	YES	Cytoplasm	Organelles	0.54712	0.32196	0.16667	4	0.60584	0.22838	0	4	0.80705	0.06982	0.5	0.83258	0.05121	0.5	0.34934	0.19978	No
Bag2	0.6209	0.23498	0.33333	4	0.9104	0.01459	1	4	0.84497	0.05093	0.75	0.96533	0.0018	1	0.25829	0.09013	No			0.36967	0.42364	0.16667	4	0.10255	0.18238	0.16667	4	0.7242	0.13075	0.5	0.55997	0.2745	0.5	0.23745	0.22105	No
Bag4	0.05966	0.67662	0	4	0.69544	0.16222	0.5	4	0.52389	0.34881	0.25	0.87829	0.03239	0.75	0.39081	0.03138	No			0.29055	0.21647	0.5	4	0.28554	0.39965	0.33333	4	0.67395	0.16099	0.75	0.65697	0.22353	0.75	0.20823	0.07391	No
Bag5	-0.0842	0.32356	0.16667	4	0.06426	0.40519	0.16667	4	0.32387	0.54644	0.25	0.53283	0.23327	0.25	0.32583	0.1433	No			0.54867	0.28798	0	4	0.02982	0.66938	0	4	0.80221	0.07555	0.75	0.41506	0.4532	0	0.32039	0.21014	YES	Organelles	Cytoplasm
Bag6	0.71604	0.12825	0.33333	4	0.66562	0.17465	0.33333	4	0.8844	0.02578	0.75	0.86508	0.03598	0.75	0.31103	0.16445	No			0.80706	0.07398	0.5	4	0.88077	0.02281	1	4	0.92298	0.01734	0.75	0.95335	0.00363	1	0.12145	0.06121	No
Bahcc1	-0.2	0.704	0	2				0	0.63246	0.17781	0						YES	Nucleus	Organelles	-0.2	0.704	0	3				0	0.44721	0.3739	0						YES	Nucleus	Cytoplasm
Bahd1	0.65823	0.22471	0.5	4	0.34851	0.37843	0	4	0.86215	0.04542	0.75	0.71477	0.14209	0.5	0.43477	0.14304	No			0.41789	0.38869	0.16667	4	0.5081	0.41052	0.33333	3	0.73857	0.12662	0.5	0.8152	0.09385	0.66667	0.42918	0.32113	No
Baiap2	0.24439	0.19563	0.5	4	0.95193	0.00419	1	4	0.65194	0.15662	0.75	0.98171	0.0007	1	0.33464	0.15845	No			0.8852	0.02839	0.66667	4	0.1814	0.39966	0.16667	4	0.95407	0.00482	1	0.60426	0.28239	0.5	0.38763	0.27568	YES	Cytoplasm	Nucleus
Bak1	0.71542	0.17334	0.5	4	0.5168	0.32951	0.5	4	0.88482	0.04549	0.75	0.79816	0.11613	0.75	0.26691	0.20773	No			0.93749	0.0082	1	4	0.28188	0.22631	0.5	4	0.976	0.00132	1	0.6716	0.23689	0.75	0.36208	0.46697	No
Banf1	0.45287	0.40064	0.16667	4	0.81348	0.05942	0.83333	4	0.76027	0.08634	0.25	0.9268	0.01005	1	0.29233	0.13709	YES	Nucleus	Cytoplasm	0.32328	0.4897	0	4	0.1575	0.53906	0	4	0.69541	0.13461	0.25	0.58413	0.26008	0.25	0.20029	0.09959	YES	Nucleus	Cytoplasm
Bank1	0.91691	0.01419	1	4	0.4467	0.49115	0.33333	4	0.96663	0.00208	1	0.75931	0.09481	0.5	0.27696	0.28794	No			0.82442	0.08166	0.5	4	0.94451	0.00889	1	4	0.9279	0.02476	0.75	0.97821	0.00224	1	0.05413	0.09376	No
Banp	0.55232	0.29395	0.16667	4	0.30871	0.51229	0.33333	4	0.81393	0.05871	0.5	0.69268	0.13825	0.25	0.27794	0.0786	YES	Nucleus	Organelles	0.18784	0.54383	0	4	-0.21215	0.34942	0.16667	4	0.62064	0.20821	0	0.25843	0.30489	0.5	0.38914	0.18195	No
Bap1	0.40865	0.3958	0.5	4	0.86306	0.03773	0.66667	4	0.74595	0.16572	0.75	0.94601	0.00558	1	0.33651	0.20643	No			0.77828	0.09468	0.5	4	0.29371	0.33937	0.16667	4	0.91162	0.01654	1	0.68463	0.21472	0.5	0.35335	0.25308	No
Bap18	0.71446	0.15225	0.33333	3	-0.39728	0.43543	0	2	0.89699	0.02854	0.66667	0.49043	0.42708	0.5	0.95198	0.33388	YES	Nucleus	Cytoplasm	0.2	0.46933	0.33333	3				1	0.68313	0.20534	0.66667	1	0	1	0		No
Bard1	0.64415	0.22318	0.33333	4	0.45357	0.41555	0.16667	4	0.85188	0.0405	0.75	0.76631	0.10167	0.5	0.57685	0.09773	YES	Nucleus	Cytoplasm	0.51013	0.32974	0	4	-0.06066	0.54248	0	4	0.78161	0.07969	0.5	0.38843	0.45946	0	0.64397	0.35126	No
Bax	0.38231	0.41832	0.33333	4	0.4191	0.36349	0.16667	4	0.73154	0.16341	0.5	0.74934	0.11767	0.5	0.33842	0.07278	No			0.86033	0.04042	0.66667	4	0.5574	0.3772	0.5	4	0.94594	0.00753	1	0.80927	0.07106	0.75	0.21897	0.19203	No
Baz1a	0.96185	0.00335	1	4	0.4587	0.46355	0.5	4	0.98558	0.00056	1	0.76994	0.1416	0.75	0.28718	0.27029	YES	Nucleus	Organelles	0.40883	0.32472	0.16667	4	0.00392	0.38918	0.16667	4	0.74159	0.1759	0.5	0.49952	0.22501	0.25	0.41867	0.34565	No
Baz1b	0.93829	0.00993	1	4	0.94361	0.00739	1	4	0.97652	0.00151	1	0.97859	0.00107	1	0.17628	0.14803	No			0.40942	0.28984	0.16667	4	-0.05064	0.42032	0	4	0.74605	0.14069	0.5	0.4522	0.32079	0.25	0.42228	0.33812	YES	Nucleus	Organelles
Baz2a	0.94805	0.00614	1	4	0.65133	0.19689	0.33333	4	0.98029	0.00095	1	0.85837	0.04194	0.75	0.3205	0.18153	No			0.49268	0.25741	0.16667	4	0.09347	0.46514	0	4	0.78574	0.10572	0.5	0.55451	0.25366	0	0.51674	0.51899	No
Baz2b	0.90057	0.01557	1	4	0.93512	0.00709	1	4	0.96162	0.00231	1	0.97535	0.00106	1	0.18567	0.06066	No			0.30307	0.4585	0.16667	4	0.02811	0.39601	0	4	0.67794	0.16123	0.25	0.50868	0.35772	0	0.54892	0.3215	YES	Nucleus	Cytoplasm
Bbc3	0.36944	0.36678	0.5	4	0.31969	0.55475	0.16667	4	0.70443	0.15151	0.25	0.69458	0.13101	0	0.62513	0.25161	No			0.68345	0.1755	0.33333	4	0.24838	0.16453	0.5	4	0.87274	0.03687	0.75	0.66051	0.18764	0.75	0.35077	0.3358	No
Bbx	0.41133	0.42382	0.5	4	0.66888	0.20681	0.5	4	0.74373	0.14163	0.5	0.86683	0.04294	0.75	0.2956	0.14897	No			0.13014	0.48705	0	4	0.2321	0.52562	0	4	0.58054	0.275	0.25	0.62721	0.2131	0.25	0.49373	0.33399	No
Bcap29	0.61837	0.23262	0.16667	4	0.53786	0.37627	0.5	4	0.84392	0.04962	0.5	0.80445	0.07816	0.75	0.26683	0.18213	No			0.37358	0.53949	0.16667	4	0.08502	0.53279	0.16667	4	0.72699	0.14071	0.5	0.53667	0.28972	0	0.4237	0.28632	No
Bcap31	0.79267	0.09762	0.5	4	0.36508	0.49699	0.16667	4	0.91628	0.02435	0.75	0.72227	0.12605	0.25	0.34826	0.1781	No			0.92611	0.01034	1	4	0.30485	0.24099	0.5	4	0.97182	0.00166	1	0.68348	0.22238	0.75	0.3678	0.41769	No
Bcar1	0.99687	3e-05	1	4	1	0	1	3	0.99882	1e-05	1	1	0	1	0.04756	0.06725	No			0.89204	0.03245	0.5	4	1	0	1	2	0.95753	0.0081	1	1	0	1	0	0	No
Bcas2	0.58796	0.26636	0.16667	4	0.79758	0.07817	0.5	4	0.82548	0.05517	0.5	0.92063	0.01503	1	0.21899	0.09277	No			0.41805	0.45381	0.16667	4	0.07204	0.51308	0.16667	4	0.75052	0.0919	0.25	0.53381	0.29304	0	0.2135	0.20319	No
Bcas3	0.28531	0.56568	0	4	0.74691	0.12394	0.66667	4	0.67269	0.1725	0.25	0.89993	0.02137	0.75	0.68782	0.18207	YES	Cytoplasm	Organelles	0.82366	0.0765	0.5	4	0.70481	0.19275	0.5	4	0.93059	0.018	0.75	0.87821	0.05726	0.75	0.14632	0.05704	YES	Cytoplasm	Organelles
Bcat2	0.70377	0.16729	0.33333	4	0.48378	0.28164	0.16667	4	0.87714	0.02496	1	0.78026	0.10761	0.5	0.37947	0.2943	No			0.88616	0.03467	0.66667	4	0.30878	0.41261	0.16667	4	0.95534	0.00485	1	0.69159	0.2162	0.75	0.28896	0.36122	No
Bccip	0.26674	0.59016	0	4	0.19917	0.23553	0.33333	4	0.65066	0.21006	0.25	0.62684	0.18232	0.75	0.31096	0.12845	No			0.71056	0.15556	0.33333	4	0.58716	0.24415	0	4	0.87324	0.04298	0.75	0.80781	0.06874	0.75	0.21358	0.13877	No
Bcdin3d				1	0.4	0.352	0.5	4	1	0	1	0.74162	0.20322	0.75	0.35766		No			0.09931	0.43748	0	3	0.93942	0.00801	1	3	0.62671	0.21472	0	0.97857	0.0015	1	0.95048	0.46374	No
Bckdha	0.76498	0.11074	0.5	4	0.43542	0.43146	0.5	4	0.90662	0.01632	1	0.75855	0.17275	0.75	0.3524	0.15222	No			0.95485	0.00491	1	4	0.27975	0.22912	0.5	4	0.98283	0.00085	1	0.67808	0.23696	0.75	0.32631	0.40869	No
Bckdhb	0.81131	0.08483	0.5	4	0.43793	0.43227	0.33333	4	0.92499	0.01981	0.75	0.7596	0.13505	0.75	0.32141	0.15627	No			0.92524	0.01239	1	4	0.25445	0.26479	0.33333	4	0.97142	0.00227	1	0.65414	0.22874	0.5	0.3756	0.41785	No
Bckdk	0.73627	0.14215	0.5	4	0.47987	0.39794	0	4	0.89438	0.03405	0.75	0.78093	0.10321	0.75	0.33144	0.10949	No			0.88685	0.02742	0.66667	4	0.17698	0.25854	0	4	0.95528	0.0052	1	0.61126	0.27148	0.25	0.3771	0.43595	No
Bcl10	0.16587	0.50441	0	4	0.68837	0.17862	0.33333	4	0.61101	0.22963	0.25	0.87491	0.03708	0.75	0.32107	0.0743	No			0.1234	0.56947	0.16667	4	0.86512	0.03833	0.66667	4	0.5738	0.30119	0.5	0.94772	0.00739	1	0.44499	0.22679	No
Bcl2	0.781	0.10458	0.66667	4	0.42376	0.39705	0.5	4	0.91298	0.02241	0.75	0.75296	0.19537	0.75	0.28812	0.21867	No			0.94003	0.0081	1	4	0.23152	0.2652	0.16667	4	0.97722	0.00121	1	0.63664	0.24567	0.5	0.409	0.39954	No
Bcl2l1	0.56043	0.2606	0.16667	4	0.84015	0.05218	0.66667	4	0.81853	0.07899	0.5	0.93568	0.00881	1	0.58317	0.12899	No			0.73092	0.17737	0.5	4	0.79691	0.08401	0.5	4	0.88919	0.05371	0.75	0.92021	0.01537	1	0.2102	0.1356	No
Bcl2l11	0.7656	0.10802	0.5	4	0.54641	0.41454	0.5	4	0.90681	0.02322	0.75	0.80671	0.08667	0.75	0.28049	0.26147	No			0.94051	0.00619	1	4	0.2487	0.23059	0.5	4	0.97721	0.00086	1	0.64132	0.23044	0.5	0.46383	0.41259	No
Bcl2l13	0.84719	0.05529	0.66667	4	0.32452	0.25517	0.5	4	0.93963	0.01144	1	0.69483	0.19316	0.75	0.26121	0.22284	No			0.96384	0.00354	1	4	0.33235	0.28782	0.5	4	0.98623	0.00049	1	0.70567	0.22737	0.75	0.34968	0.41826	No
Bcl7a	0.75532	0.10959	0.5	4	0.69694	0.15837	0.33333	4	0.89983	0.02003	0.75	0.87885	0.02696	0.75	0.38333	0.15819	No			0.4093	0.49583	0.16667	4	0.01286	0.49705	0	4	0.74308	0.11913	0.25	0.4771	0.34342	0	0.56027	0.44351	No
Bcl7b	0.85761	0.03526	0.83333	4	0.75815	0.10508	0.5	4	0.94436	0.00595	1	0.90328	0.02081	0.75	0.31601	0.09615	No			0.53803	0.33857	0.16667	4	0.21089	0.38403	0.16667	4	0.80759	0.07501	0.5	0.62188	0.21909	0.25	0.3058	0.34257	No
Bcl7c	0.70208	0.16095	0.5	4	0.57006	0.31854	0.33333	4	0.87939	0.02968	0.75	0.82288	0.07237	0.75	0.37507	0.12926	No			0.51709	0.34092	0.16667	4	0.18795	0.44651	0.16667	4	0.79793	0.07471	0.5	0.59295	0.23186	0	0.30012	0.38829	No
Bcl9	0.59932	0.35298	0.5	4	1	0	1	3	0.83381	0.10639	0.75	1	0	1	0.33706	0.47667	No			1	0	1	4	1	0	1	2	1	0	1	1	0	1	0	0	No
Bclaf1	0.83387	0.06939	0.5	4	0.78276	0.08306	0.66667	4	0.93414	0.01027	1	0.91456	0.01556	1	0.29971	0.18725	No			0.2501	0.49387	0.16667	4	0.10336	0.27282	0.16667	4	0.65766	0.24763	0.5	0.57162	0.19156	0.5	0.20723	0.19943	No
Bclaf3	0.95274	0.00405	1	4	0.22429	0.54444	0.16667	4	0.98189	0.0005	1	0.64411	0.20907	0.25	0.37141	0.24023	YES	Nucleus	Organelles	0.05521	0.34799	0.16667	4	0.15188	0.3263	0.16667	4	0.53754	0.20359	0.5	0.60214	0.29285	0.5	0.47532	0.35623	No
Bcorl1	0.78902	0.08873	0.5	4	0.90009	0.02472	0.83333	4	0.91688	0.01811	0.75	0.96119	0.00538	1	0.20845	0.13843	YES	Nucleus	Cytoplasm	-0.07011	0.34871	0.33333	4	0.02377	0.55086	0	4	0.44372	0.16856	0.25	0.51646	0.32291	0	0.5626	0.2952	No
Bcr	1	0	1	4	1	0	1	3	1	0	1	1	0	1	0	0	No			1	0	1	4	1	0	1	2	1	0	1	1	0	1	0	0	No
Bcs1l	0.78553	0.117	0.5	4	0.33503	0.2639	0.5	4	0.91417	0.03083	0.75	0.70248	0.20673	0.75	0.24732	0.35035	No			0.99154	0.00015	1	4	0.3857	0.33179	0.5	4	0.99681	2e-05	1	0.73415	0.22123	0.75	0.38409	0.49507	No
Bdp1	0.87178	0.03221	0.66667	4	0.4973	0.37647	0.33333	4	0.95031	0.0045	1	0.78588	0.06813	0.25	0.3443	0.185	No			0.39936	0.35283	0.16667	4	0.05395	0.46182	0	3	0.73452	0.14221	0.5	0.60032	0.23169	0	0.24286	0.30476	No
Becn1	0.14038	0.58199	0	4	0.33503	0.50859	0.16667	4	0.59096	0.26665	0.25	0.70145	0.21756	0.5	0.49293	0.13158	YES	Organelles	Cytoplasm	0.6898	0.16523	0.16667	4	0.24631	0.47809	0	4	0.85239	0.05897	0.75	0.62906	0.1944	0	0.40927	0.33685	YES	Cytoplasm	Nucleus
Bend3	0.39754	0.47654	0	4	0.24113	0.52701	0	4	0.71095	0.1677	0.5	0.64493	0.20728	0.25	0.38552	0.17536	No			0.14678	0.50696	0	4	-0.0797	0.5244	0.16667	4	0.58936	0.29918	0.25	0.39855	0.33504	0	0.74555	0.16796	YES	Cytoplasm	Organelles
Bet1	0.74111	0.12889	0.5	4	0.61783	0.23447	0.33333	4	0.89345	0.03494	0.75	0.83845	0.04039	0.75	0.46812	0.18115	No			0.79206	0.0714	0.33333	4	0.14725	0.38235	0.16667	4	0.91628	0.0121	1	0.5884	0.26039	0	0.42562	0.41196	No
Bfar	0.61975	0.2377	0.16667	4	0.50463	0.34648	0.5	4	0.84451	0.05501	0.5	0.78298	0.09922	0.5	0.4644	0.34473	No			0.95815	0.00315	1	4	0.36447	0.31565	0.5	4	0.98418	0.00043	1	0.72299	0.21217	0.75	0.44714	0.47007	No
Bhlhe40	0.74762	0.1515	0.5	4	0.78119	0.08885	0.5	4	0.90038	0.03094	0.75	0.91421	0.01365	1	0.23486	0.1315	No			0.32902	0.58721	0.16667	4	0.09326	0.49385	0	4	0.70447	0.14368	0.5	0.53213	0.30231	0	0.55643	0.38754	No
Bhmt				0	1	0	1	3				1	0	1			No						1				0	1	0	1						No
Bicd1	0.39981	0.46921	0	4	0.24053	0.5168	0.16667	4	0.73757	0.11475	0.5	0.65191	0.23103	0.5	0.58296	0.20846	YES	Cytoplasm	Organelles	0.74128	0.13841	0.5	4	0.71752	0.16131	0.5	4	0.89744	0.02802	0.75	0.87849	0.02751	1	0.46081	0.26219	No
Bicd2	0.132	0.53389	0	4	-0.04692	0.56252	0.16667	4	0.58879	0.29785	0.5	0.4423	0.34777	0	0.54782	0.17134	No			0.22326	0.67737	0.16667	4	0.42299	0.46385	0.16667	4	0.62897	0.26453	0.5	0.74463	0.12148	0.75	0.28468	0.16516	No
Bicra	0.61481	0.20451	0	4	0.60089	0.25202	0.16667	4	0.84059	0.04039	0.5	0.8315	0.06257	0.75	0.43578	0.08998	No			0.18475	0.55764	0.16667	4	0.03693	0.62186	0	4	0.61864	0.27227	0.5	0.51201	0.30211	0	0.32517	0.31274	YES	Nucleus	Organelles
Bicral	0.93121	0.00898	1	4	0.40354	0.52057	0.33333	3	0.97362	0.0014	1	0.7448	0.097	0.33333	0.49683	0.35503	No			0.27452	0.46324	0.16667	4	0.32579	0.54176	0.33333	3	0.65995	0.16818	0	0.74163	0.11887	0.33333	0.56888	0.26488	No
Bid	0.91113	0.02045	0.83333	4	0.94532	0.00653	1	4	0.96478	0.00514	1	0.97899	0.00114	1	0.19666	0.13763	No			0.91412	0.018	0.83333	4	0.94907	0.00635	1	4	0.9663	0.00423	1	0.98027	0.00137	1	0.11601	0.03054	No
Bin1	1	0	1	3	1	0	1	3	1	0	1	1	0	1	0	0	No			0.76966	0.13473	0.5	4	0.84432	0.05029	0.33333	3	0.907	0.03739	0.75	0.94476	0.00936	1	0.05899	0.08342	No
Bin2	0.72106	0.14174	0.33333	4	0.82296	0.05405	0.66667	4	0.88223	0.03659	0.75	0.92974	0.00931	1	0.36854	0.19465	No			0.87906	0.03437	0.5	4	0.85659	0.03619	0.66667	4	0.9532	0.00717	1	0.94423	0.00658	1	0.19631	0.03987	No
Bin3	0.5355	0.32562	0.16667	4	0.52317	0.36161	0.33333	4	0.78305	0.099	0.5	0.79308	0.11789	0.75	0.58729	0.23989	No			0.84529	0.04648	0.5	4	0.56343	0.302	0.16667	4	0.93636	0.01254	1	0.81048	0.05463	0.25	0.33331	0.23534	No
Birc2	0.99205	0.00018	1	4	0.62157	0.23419	0.16667	4	0.99699	4e-05	1	0.84404	0.05758	0.5	0.31069	0.3076	No			0.9571	0.00536	1	4	0.97969	0.00122	1	4	0.98286	0.00147	1	0.99227	0.00025	1	0.06865	0.1189	YES	Organelles	Cytoplasm
Birc5	0.84003	0.06109	0.66667	4	0.93009	0.01076	1	4	0.93789	0.01159	1	0.97336	0.00129	1	0.33679	0.17461	No			0.47186	0.28417	0.33333	4	0.20759	0.22689	0.33333	4	0.77602	0.12702	0.5	0.6351	0.20658	0.75	0.3158	0.38119	No
Birc6	0.91888	0.01258	1	4	0.605	0.28635	0.5	4	0.96879	0.00196	1	0.83531	0.08269	0.75	0.39794	0.18829	No			0.46558	0.41216	0.16667	4	0.71233	0.16105	0.5	4	0.76755	0.11808	0.5	0.87202	0.04643	0.75	0.24459	0.16646	No
Bles03	0.95054	0.00486	1	4	0.81861	0.07122	0.5	4	0.98111	0.00085	1	0.9286	0.01594	0.75	0.38608	0.13175	No			0.89322	0.03078	0.5	4	0.87629	0.03049	0.66667	4	0.95688	0.00869	1	0.95116	0.0067	1	0.10639	0.02539	No
Blm	0.78443	0.08942	0.66667	4	0.16484	0.49054	0	4	0.91555	0.01489	1	0.60959	0.21178	0	0.69192	0.27357	No			0.118	0.69453	0.16667	4	-0.0071	0.49176	0	4	0.55509	0.29918	0.25	0.47535	0.36031	0	0.67286	0.34877	No
Blmh	0.75848	0.09498	0.16667	4	0.7091	0.14942	0.5	4	0.90096	0.02147	1	0.88291	0.02636	1	0.32812	0.14558	No			0.57115	0.32289	0.5	4	0.73496	0.11418	0.16667	4	0.82326	0.07974	0.75	0.89159	0.02091	1	0.18248	0.08463	No
Bloc1s1	0.26097	0.43572	0	4	0.62411	0.21747	0.16667	4	0.66478	0.19985	0.25	0.84592	0.03698	1	0.34384	0.03882	YES	Organelles	Cytoplasm	0.8309	0.07409	0.5	4	0.80888	0.062	0.66667	4	0.92959	0.02335	0.75	0.92332	0.01304	1	0.14958	0.08335	YES	Organelles	Cytoplasm
Bloc1s2	0.29148	0.4036	0.16667	4	0.46871	0.37623	0	4	0.68439	0.16357	0.25	0.75286	0.10733	0.5	0.57367	0.17449	YES	Organelles	Cytoplasm	0.44947	0.36518	0.16667	4	0.61014	0.24859	0.33333	4	0.76567	0.12799	0.5	0.83401	0.06798	0.75	0.47083	0.24708	No
Bloc1s3	0.81794	0.0588	0.5	4	0.5994	0.29971	0.5	4	0.92612	0.01308	1	0.83639	0.06975	0.75	0.52834	0.27851	No			0.79958	0.08007	0.5	4	0.61688	0.20037	0	4	0.91749	0.02219	0.75	0.83795	0.04053	0.5	0.32532	0.15704	No
Bloc1s4	0.62246	0.21341	0.16667	4	0.7089	0.11768	0	4	0.84172	0.05239	0.5	0.88321	0.02047	1	0.52376	0.18265	No			0.61592	0.26468	0.33333	4	0.47954	0.38438	0.16667	4	0.83262	0.08437	0.75	0.75213	0.10443	0.5	0.29231	0.15152	No
Bloc1s5	0.89513	0.02653	0.83333	4	0.27049	0.46418	0.16667	4	0.95894	0.00616	1	0.67123	0.20671	0.5	0.49372	0.17787	No			0.915	0.01725	0.83333	4	0.81574	0.06009	0.66667	4	0.96532	0.00442	1	0.9268	0.01119	1	0.21244	0.09288	No
Bloc1s6	0.97521	0.0015	1	4	0.67832	0.18718	0.33333	4	0.99064	0.00025	1	0.86639	0.03229	0.75	0.38321	0.30538	No			0.96615	0.00271	1	4	0.96998	0.00265	1	4	0.98645	0.00069	1	0.98797	0.00074	1	0.19486	0.07744	No
Blvra	0.91526	0.01887	0.83333	4	0.85627	0.04928	0.5	4	0.96686	0.0044	1	0.9439	0.01088	1	0.22943	0.09732	No			0.8706	0.04468	0.5	4	0.83498	0.06666	0.5	4	0.94785	0.0125	1	0.93315	0.01818	0.75	0.14565	0.07001	No
Blvrb	0.45673	0.32438	0.16667	4	0.87299	0.03132	0.83333	4	0.76954	0.11829	0.5	0.95108	0.00555	1	0.20494	0.04864	No			0.8934	0.03022	0.5	4	0.93271	0.0101	1	4	0.95793	0.0076	1	0.97416	0.00193	1	0.09743	0.02348	No
Blzf1	0.73489	0.11505	0.16667	4	0.14932	0.59002	0	4	0.89251	0.02521	0.75	0.5658	0.29854	0.25	0.44214	0.34128	No			0.92441	0.01288	1	4	0.37598	0.42802	0.16667	4	0.96965	0.00274	1	0.72301	0.13472	0.25	0.53709	0.38221	YES	Organelles	Cytoplasm
Bmi1	0.94906	0.00469	1	4	0.80763	0.06557	0.5	4	0.98057	0.0007	1	0.92379	0.01183	1	0.30019	0.16668	No			0.26271	0.29663	0.33333	4	0.06195	0.58945	0	4	0.66149	0.23022	0.75	0.54346	0.29795	0	0.64025	0.42789	YES	Organelles	Nucleus
Bmp1	0.06351	0.45501	0	3				0	0.60591	0.22776	0						No			0.98708	0.00037	1	3	1	0	1	2	0.99562	5e-05	1	1	0	1	0		No
Bmp2k	0.69192	0.1919	0.5	4	0.05934	0.41816	0	4	0.87348	0.05384	0.75	0.50202	0.32738	0	0.41267	0.12852	YES	Cytoplasm	Organelles	0.3053	0.3078	0.5	4	0.52007	0.34127	0.16667	4	0.66731	0.17572	0.75	0.78601	0.10355	0.5	0.24648	0.16197	No
Bmpr2	0.41141	0.48166	0.16667	4	0.4101	0.38684	0.33333	4	0.74424	0.10818	0.5	0.74201	0.18458	0.75	0.64604	0.11398	No			0.7866	0.11187	0.5	4	0.3107	0.31729	0.5	4	0.9128	0.01704	1	0.68931	0.20377	0.75	0.41702	0.47809	No
Bms1	0.9673	0.00247	1	4	0.59394	0.31619	0.5	4	0.98765	0.0003	1	0.83362	0.07142	0.75	0.34272	0.235	No			0.34197	0.32735	0.16667	4	0.24503	0.22198	0.33333	4	0.698	0.20324	0.5	0.65727	0.2126	0.75	0.45616	0.36214	No
Bmt2	0.94444	0.00892	1	4	1	0	1	3	0.97828	0.00219	1	1	0	1	0.16073	0.2273	No			0.43649	0.51317	0.33333	3	0.75055	0.15563	0.5	4	0.77673	0.14907	0.66667	0.89895	0.0437	0.75	0.10015	0.14164	No
Bnip1	0.81776	0.07248	0.66667	4	0.52068	0.35593	0.16667	4	0.9269	0.0157	0.75	0.79769	0.07424	0.5	0.32671	0.17002	No			0.87128	0.02832	0.83333	4	0.27182	0.2243	0.5	4	0.95021	0.0047	1	0.66026	0.22928	0.75	0.32536	0.40164	No
Bnip2	0.905	0.02093	0.83333	4	0.79339	0.08656	0.5	4	0.96253	0.00468	1	0.91886	0.01433	1	0.54127	0.24298	No			0.82602	0.05304	0.66667	4	0.7961	0.09929	0.5	4	0.93153	0.00914	1	0.91198	0.034	0.75	0.44885	0.30843	No
Bnip3	0.77948	0.0993	0.5	4	0.52282	0.31156	0.33333	4	0.9105	0.02478	0.75	0.80056	0.09433	0.5	0.2125	0.17447	No			0.8782	0.02836	0.83333	4	0.24912	0.20694	0.5	4	0.953	0.00457	1	0.64792	0.24439	0.75	0.36897	0.39945	No
Bnip3l	0.73519	0.16199	0.5	4	0.40709	0.34119	0.33333	4	0.89298	0.04346	0.75	0.74041	0.18605	0.75	0.26218	0.20752	No			0.95118	0.00416	1	4	0.26743	0.22609	0.5	4	0.9815	0.00064	1	0.66286	0.2391	0.75	0.3602	0.44454	No
Bod1	0.87849	0.02125	1	2	-0.2	0.704	0	2	0.96863	0.00155	1	0.63246	0.17781	0	1.3239		YES	Cytoplasm	Nucleus	0.2	0.46933	0.33333	3	-0.2	0.704	0	2	0.68313	0.20534	0.66667	0.63246	0.17781	0	0		YES	Cytoplasm	Organelles
Bod1l	0.22561	0.39183	0	4	0.87993	0.02455	1	4	0.64541	0.22694	0.25	0.95322	0.00333	1	0.31995	0.15647	No			0.42972	0.34222	0.33333	4	0.27713	0.38348	0	4	0.75577	0.13037	0.5	0.64645	0.21279	0.25	0.37731	0.24747	No
Bola1	0.65417	0.21663	0.33333	4	0.47382	0.40509	0.16667	4	0.85208	0.04153	0.75	0.77658	0.08732	0.5	0.3768	0.16666	No			0.93636	0.00917	1	4	0.30789	0.36791	0.33333	4	0.97584	0.00131	1	0.68242	0.18293	0.5	0.2538	0.27831	No
Bola2	0.11936	0.5126	0.16667	4	0.9444	0.00714	1	4	0.57758	0.35297	0.5	0.97879	0.00136	1	0.34692	0.2223	No			0.89014	0.03164	0.5	4	0.8358	0.04944	0.5	4	0.95578	0.00875	1	0.93425	0.00816	1	0.17488	0.16163	No
Bola3	0.73584	0.13407	0.33333	4	0.30693	0.33402	0.33333	4	0.89104	0.02184	0.75	0.68956	0.21283	0.5	0.46531	0.29844	No			0.9097	0.01811	0.83333	4	0.3555	0.40782	0.33333	4	0.96429	0.00237	1	0.71582	0.21381	0.75	0.27685	0.36831	No
Bop1	0.97946	0.00103	1	4	0.98892	0.00026	1	4	0.9921	0.00022	1	0.99583	4e-05	1	0.16198	0.03422	No			0.18966	0.11167	0.5	4	0.26101	0.45634	0.16667	4	0.61884	0.09583	0.75	0.65716	0.20357	0.5	0.22954	0.1841	YES	Cytoplasm	Nucleus
Bora	0.44352	0.50184	0.16667	4	1	0	1	2	0.76002	0.14172	0.75	1	0	1	0.89379	0.25682	YES	Organelles	Cytoplasm	0.71476	0.19767	0.5	4	0.87568	0.04252	0.5	4	0.88023	0.06484	0.75	0.94923	0.01266	0.75	0.05713	0.09896	YES	Organelles	Cytoplasm
Borcs5	0.65775	0.21071	0.33333	4	0.50051	0.42996	0.5	4	0.8611	0.04402	0.5	0.78962	0.1212	0.75	0.41014	0.16494	No			0.7581	0.14004	0.5	4	0.81279	0.08035	0.5	4	0.90459	0.03074	0.75	0.92653	0.01314	1	0.22101	0.1195	No
Borcs6	0.6969	0.14776	0.16667	4	0.30251	0.44446	0.16667	4	0.87642	0.02717	1	0.68415	0.20065	0.25	0.43814	0.15784	No			0.76686	0.11481	0.5	4	0.44168	0.46811	0.33333	4	0.90614	0.02855	0.75	0.762	0.13575	0.75	0.31665	0.17822	YES	Organelles	Cytoplasm
Borcs7	0.88979	0.02412	0.66667	3	0.84198	0.04993	0.66667	3	0.96232	0.00303	1	0.94468	0.00694	1	0.6829	0.15483	No			0.95633	0.00325	1	4	0.80422	0.07012	0.66667	4	0.98336	0.00043	1	0.92177	0.01118	1	0.33282	0.14069	No
Borcs8	0.04612	0.40036	0	3	0.52204	0.35548	0.16667	4	0.586	0.24321	0	0.79927	0.07828	0.5	0.83406	0.28708	YES	Cytoplasm	Organelles	0.51686	0.45801	0.5	4	0.91691	0.01588	1	4	0.79658	0.14255	0.75	0.96791	0.00333	1	0.46185	0.16781	YES	Cytoplasm	Organelles
Bpgm	0.95409	0.00613	1	4	1	0	1	4	0.9823	0.00138	1	1	0	1	0.1063	0.18412	No			0.5362	0.44579	0.5	4	1	0	1	4	0.80101	0.15642	0.75	1	0	1	0.25492	0.44154	YES	Organelles	Cytoplasm
Bphl	0.67882	0.19389	0.33333	4	0.50773	0.26201	0.16667	4	0.86933	0.02638	1	0.79287	0.10073	0.5	0.36235	0.24981	No			0.79791	0.09989	0.5	4	0.3018	0.45285	0.16667	4	0.9206	0.01689	0.75	0.68684	0.22294	0.5	0.25851	0.31057	No
Bpnt1	0.34069	0.58926	0.33333	4	0.86511	0.03261	0.66667	4	0.71017	0.11787	0	0.94752	0.00455	1	0.43749	0.25934	No			0.3915	0.47384	0.33333	4	0.8586	0.04065	0.5	4	0.73539	0.15701	0.5	0.94499	0.00621	1	0.31734	0.25881	No
Bptf	0.48353	0.46063	0.5	4	0.94738	0.00558	1	4	0.78147	0.14434	0.75	0.97989	0.00087	1	0.28409	0.16881	YES	Cytoplasm	Nucleus	0.18188	0.29512	0.16667	4	0.03894	0.39127	0.16667	4	0.61198	0.25972	0.25	0.45861	0.3672	0	0.6584	0.48066	YES	Cytoplasm	Nucleus
Braf	0.97474	0.00185	1	4	0.6488	0.21923	0.5	4	0.99028	0.00041	1	0.85824	0.04338	0.5	0.59643	0.20751	No			0.76498	0.13974	0.5	4	0.69396	0.22365	0.5	4	0.90122	0.0461	0.75	0.87363	0.06822	0.75	0.05442	0.09425	No
Brap	0.72938	0.13351	0.5	4	0.88893	0.02708	0.83333	4	0.89264	0.02299	0.75	0.95703	0.00403	1	0.3673	0.11971	No			0.35486	0.52732	0.16667	4	0.43185	0.35939	0.33333	4	0.70741	0.17755	0.5	0.7552	0.12691	0.5	0.33904	0.23263	No
Brat1	0.94585	0.00591	1	4	0.88108	0.03527	0.66667	4	0.97926	0.00109	1	0.95262	0.0083	1	0.19654	0.10682	No			0.83732	0.0452	0.66667	4	0.84519	0.04432	0.83333	4	0.93483	0.00898	1	0.93843	0.00937	1	0.23751	0.19822	No
Brca1	0.53819	0.32903	0.16667	4	0.40316	0.49753	0.16667	4	0.78656	0.07218	0.25	0.74298	0.10247	0.25	0.37252	0.0396	No			0.36201	0.36234	0	4	0.00177	0.36204	0	4	0.72093	0.14805	0.5	0.49188	0.3581	0	0.41657	0.23931	YES	Nucleus	Cytoplasm
Brca2	0.80465	0.06673	0.5	4				1	0.9217	0.0149	0.75	1	0	1	1.25361		YES	Nucleus	Cytoplasm	0.35754	0.38637	0.16667	4	0.0022	0.9967	0	2	0.7077	0.15313	0.25	0.67177	0.1939	0.5	0.12539	0.12539	No
Brcc3	0.45377	0.40086	0	4	0.71352	0.13809	0.33333	4	0.74183	0.13232	0.5	0.88539	0.02901	0.75	0.36601	0.1397	No			0.63431	0.20783	0.33333	4	0.19533	0.46679	0	4	0.83279	0.05482	0.5	0.47068	0.39978	0	0.2572	0.18138	No
Brd1	0.30246	0.31264	0.33333	4	0.93082	0.00952	1	4	0.68533	0.2096	0.75	0.97305	0.00178	1	0.34465	0.23602	YES	Cytoplasm	Nucleus	0.03441	0.26535	0	4	0.11212	0.60318	0	4	0.51204	0.21195	0.5	0.54617	0.27099	0	0.64673	0.38016	No
Brd2	0.69794	0.16697	0.16667	4	0.80334	0.06374	0.5	4	0.87565	0.02691	0.75	0.92101	0.0135	1	0.35195	0.1563	No			0.45262	0.39581	0	4	0.18355	0.41427	0.16667	4	0.75961	0.09118	0.25	0.59725	0.22764	0	0.46785	0.36973	No
Brd3	0.43952	0.394	0.16667	4	0.87374	0.0352	0.66667	4	0.76127	0.11328	0.75	0.95074	0.00738	1	0.50776	0.24005	No			0.79298	0.07391	0.5	4	0.30836	0.29578	0.5	4	0.91638	0.01328	1	0.68524	0.20483	0.5	0.40625	0.47317	No
Brd4	0.43262	0.42787	0.5	4	0.96154	0.00305	1	4	0.75758	0.16107	0.75	0.98518	0.00039	1	0.35731	0.28751	No			0.71679	0.13504	0.16667	4	0.30538	0.27574	0.5	4	0.88538	0.02922	0.75	0.69195	0.24936	0.75	0.40467	0.29627	YES	Nucleus	Cytoplasm
Brd7	0.81369	0.08028	0.5	4	0.92048	0.01059	1	4	0.92732	0.01506	0.75	0.96957	0.00152	1	0.25432	0.16107	No			0.40284	0.49104	0.16667	4	0.00524	0.36994	0.16667	4	0.74298	0.12615	0.5	0.5004	0.29486	0	0.28688	0.22722	No
Brd8	0.65739	0.21572	0.16667	4	0.88961	0.02066	1	4	0.85638	0.03658	0.75	0.95723	0.00279	1	0.27321	0.17401	No			0.598	0.24109	0.16667	4	0.08499	0.24945	0.33333	4	0.83051	0.04474	0.5	0.5513	0.29624	0.25	0.45202	0.27614	No
Brd9	0.86924	0.0306	0.66667	4	0.83511	0.04954	0.83333	4	0.94794	0.00442	1	0.93502	0.00882	1	0.20166	0.07801	No			0.1222	0.33205	0.16667	4	-0.08357	0.48945	0	4	0.57756	0.26746	0.25	0.42288	0.43493	0	0.53266	0.34588	No
Brf1	0.50752	0.36416	0.16667	4	0.76858	0.08567	0.16667	4	0.78042	0.0696	0.25	0.90848	0.01475	1	0.34837	0.2999	No			0.2837	0.60789	0	4	0.23154	0.57056	0.16667	4	0.67292	0.1823	0.25	0.64955	0.1916	0	0.5772	0.13492	No
Bri3	1	0	1	4	1	0	1	2	1	0	1	1	0	1	0	0	No			1	0	1	3	1	0	1	2	1	0	1	1	0	1	0	0	No
Bri3bp	0.62118	0.24261	0.5	4	0.79884	0.0658	0.5	4	0.84343	0.05217	0.75	0.91932	0.0098	1	0.39987	0.04591	No			0.62865	0.26629	0.5	4	0.1903	0.39573	0	4	0.84627	0.07592	0.75	0.60012	0.24178	0.25	0.30202	0.24954	No
Brip1	0.46433	0.38527	0.16667	4	-0.17746	0.63419	0	4	0.77299	0.08581	0.5	0.34118	0.523	0	0.65619	0.1794	No			0.40176	0.4639	0	4	0.054	0.5939	0	4	0.73537	0.11863	0.25	0.51733	0.30083	0	0.51383	0.32829	YES	Cytoplasm	Nucleus
Brix1	0.93367	0.01026	1	4	0.97396	0.00143	1	4	0.9748	0.00133	1	0.99014	0.00021	1	0.17477	0.04841	No			0.46715	0.25664	0.16667	4	0.19678	0.19146	0.33333	4	0.77183	0.12626	0.5	0.62971	0.19386	0.75	0.34958	0.3989	No
Brk1	0.08825	0.10719	0.5	4	0.59612	0.27581	0.16667	4	0.55479	0.06381	0.75	0.83375	0.0574	0.75	0.29607	0.09978	No			0.92504	0.01298	1	4	0.56232	0.30357	0.33333	4	0.96945	0.00321	1	0.80477	0.05598	0.5	0.30032	0.20509	No
Brms1	0.74003	0.1179	0.33333	4	0.16591	0.53761	0	4	0.87124	0.04003	0.5	0.60901	0.25247	0.25	0.40679	0.1684	No			0.38408	0.4857	0	4	0.63356	0.21712	0.16667	4	0.72736	0.11948	0.25	0.84282	0.04456	0.5	0.34618	0.2814	No
Brms1l	0.87955	0.02625	0.83333	4	0.8493	0.03527	0.66667	4	0.95321	0.00363	1	0.94099	0.0059	1	0.25291	0.04771	No			0.24955	0.40014	0.16667	4	0.12357	0.37518	0.16667	4	0.65776	0.18923	0.25	0.55049	0.27562	0	0.53914	0.45423	No
Brox	0.133	0.52693	0.16667	4	0.24175	0.51397	0.16667	4	0.57899	0.31224	0.5	0.65168	0.20452	0.5	0.65798	0.16154	YES	Cytoplasm	Nucleus	0.74781	0.12215	0.33333	4	0.12781	0.4777	0	4	0.8955	0.02499	0.75	0.57132	0.31261	0.5	0.48292	0.29488	No
Brpf1	0.98534	0.00044	1	4	0.93612	0.0091	1	4	0.99448	7e-05	1	0.97541	0.00136	1	0.12571	0.0626	No			0.48151	0.26136	0.16667	4	0.09023	0.4646	0.16667	4	0.77996	0.12164	0.5	0.56228	0.30919	0.25	0.40358	0.39898	No
Brpf3	0.8732	0.03732	0.83333	4	0.94289	0.00718	1	4	0.95101	0.00606	1	0.9783	0.00108	1	0.13495	0.0472	No			0.25506	0.36709	0.33333	4	0.28623	0.41104	0	3	0.66118	0.23616	0.5	0.72326	0.13531	0.33333	0.48058	0.36386	No
Brsk2	-0.04596	0.9311	0	2	1	0	1	2	0.69057	0.12896	0	1	0	1	0.19124		No			-0.2	0.704	0	2	-0.2	0.704	0	3	0.63246	0.17781	0	0.44721	0.3739	0	0		YES	Cytoplasm	Organelles
Brwd1	0.5851	0.25086	0.16667	4	-0.1086	0.34678	0.16667	4	0.82521	0.05038	0.75	0.35538	0.38415	0.5	0.47056	0.24231	YES	Cytoplasm	Organelles	-0.04813	0.37081	0	4	-0.10455	0.50375	0	4	0.45219	0.41528	0	0.39148	0.4963	0.25	0.40406	0.18081	YES	Nucleus	Cytoplasm
Brwd3	0.97759	0.00135	1	4	-0.3041	0.55791	0	2	0.99156	0.0002	1	0.56762	0.28109	0	0.74335	0.48172	No			0.7829	0.07875	0.33333	3	-0.29067	0.57627	0	2	0.92413	0.00939	1	0.57786	0.26242	0	0.0406		No
Bsdc1	0.25358	0.34071	0	4	0.81935	0.06714	0.66667	4	0.6515	0.23043	0.75	0.92835	0.01397	1	0.46259	0.2497	No			0.84343	0.06558	0.5	4	0.94488	0.00567	1	4	0.93497	0.02076	0.75	0.97851	0.0009	1	0.14597	0.07374	No
Bsg	0.78343	0.09918	0.66667	4	0.22472	0.45387	0.16667	4	0.91201	0.01999	0.75	0.62289	0.2543	0.5	0.47608	0.21038	No			0.90556	0.02323	0.83333	4	0.36405	0.32505	0.5	4	0.96359	0.00344	1	0.72162	0.19906	0.75	0.36121	0.38716	No
Bst2	0.79206	0.10413	0.5	4	0.39308	0.38004	0.5	4	0.91609	0.02725	0.75	0.73764	0.19554	0.75	0.34908	0.25785	No			0.95017	0.006	1	4	0.37214	0.32034	0.5	4	0.98105	0.00092	1	0.72564	0.19871	0.75	0.38974	0.43131	No
Btaf1	0.79602	0.09357	0.5	4	0.85392	0.03399	0.66667	4	0.91578	0.01399	1	0.94305	0.00541	1	0.23403	0.09633	YES	Nucleus	Cytoplasm	0.51925	0.31551	0	4	0.35393	0.51025	0	4	0.79207	0.06303	0.25	0.69024	0.15563	0.25	0.30194	0.21619	No
Btbd9	0.78957	0.08758	0.5	4	0.46569	0.42347	0.16667	4	0.91746	0.01269	1	0.75163	0.12445	0.5	0.45068	0.21192	No			0.5431	0.3199	0.16667	4	0.78003	0.12387	0.5	4	0.80169	0.09748	0.5	0.90785	0.04041	0.75	0.49068	0.17988	YES	Organelles	Cytoplasm
Btd	0.29763	0.40489	0.16667	4	0.98228	0.00068	1	4	0.68558	0.20456	0.5	0.99323	0.00012	1	0.574	0.38051	No			0.9838	0.00077	1	4	0.76392	0.13763	0.5	4	0.99385	0.00015	1	0.90431	0.03868	0.75	0.231	0.29513	No
Btf3	0.89837	0.02492	0.83333	4	0.81426	0.06944	0.5	4	0.95989	0.00612	1	0.92614	0.01575	0.75	0.26031	0.05106	No			0.76074	0.11742	0.5	4	0.8689	0.03619	0.83333	4	0.89153	0.04459	0.75	0.94159	0.01039	1	0.16505	0.08436	No
Btf3l4	0.13006	0.30369	0.16667	4	0.67856	0.16727	0.33333	4	0.58062	0.19862	0.5	0.86613	0.02898	0.75	0.30957	0.09285	No			0.64916	0.25132	0.5	4	0.69826	0.14133	0.16667	4	0.84708	0.09	0.75	0.87475	0.0287	0.75	0.16709	0.08046	No
Btk	0.08078	0.1042	0.16667	4	0.79641	0.07393	0.5	4	0.54771	0.05463	0.75	0.9197	0.01254	1	0.32336	0.10015	No			0.87043	0.03055	0.66667	4	0.58601	0.27472	0.33333	4	0.94506	0.00833	1	0.81252	0.06082	0.5	0.22075	0.17241	No
Btrc	-0.09839	0.4511	0.16667	4	0.53598	0.37206	0.33333	3	0.40093	0.39456	0.5	0.82634	0.08422	0.66667	1.09384	0.25076	No			0.18869	0.72033	0.16667	4	1	0	1	2	0.61866	0.26656	0.5	1	0	1	0.60026	0.36724	No
Bub1	0.08122	0.10635	0.33333	4	0.30866	0.55171	0	2	0.55384	0.08182	0.75	0.80119	0.06325	0.5	0.85842	0.25104	YES	Cytoplasm	Nucleus	0.71393	0.15011	0.5	4	0.53749	0.31841	0	4	0.8777	0.0469	0.75	0.80392	0.06893	0.5	0.45337	0.13129	No
Bub1b	0.77651	0.09363	0.5	4	0.7967	0.10719	0.5	4	0.91175	0.01882	0.75	0.91625	0.03283	0.75	0.46761	0.16084	No			0.89402	0.02334	0.83333	4	0.64039	0.21491	0.16667	4	0.95479	0.00614	1	0.85127	0.03963	0.75	0.28147	0.0995	No
Bub3	0.35011	0.28901	0.5	4	0.88283	0.02657	0.66667	4	0.71397	0.24124	0.75	0.95441	0.00406	1	0.35699	0.25515	No			0.89333	0.02417	0.66667	4	0.39162	0.35354	0.33333	4	0.95854	0.00438	1	0.72696	0.14581	0.5	0.28019	0.3789	No
Bud13	0.89141	0.02483	0.83333	4	0.70234	0.17159	0.5	4	0.95828	0.0037	1	0.8809	0.03794	0.75	0.26527	0.20225	No			0.37587	0.34966	0.16667	4	0.14679	0.44139	0.16667	4	0.72841	0.16337	0.5	0.59942	0.2679	0.25	0.29239	0.24051	No
Bud23	0.29727	0.41775	0.16667	4	0.85545	0.03556	0.83333	4	0.67881	0.25723	0.5	0.94215	0.0069	1	0.35617	0.14509	No			0.64458	0.24024	0.33333	4	0.29444	0.40528	0	4	0.84785	0.07293	0.75	0.65624	0.19031	0.25	0.31095	0.24092	No
Bud31	0.62978	0.27685	0.5	4	0.87421	0.02898	0.66667	4	0.84611	0.05061	0.75	0.95157	0.00456	1	0.21127	0.09399	No			0.64172	0.20377	0.16667	4	0.22303	0.34224	0.33333	4	0.85466	0.04009	0.5	0.64184	0.2496	0.5	0.21351	0.25229	No
Bysl	0.94139	0.0088	1	4	0.92315	0.01305	0.83333	4	0.97765	0.00166	1	0.9703	0.00219	1	0.25014	0.09396	No			0.41496	0.27608	0.16667	4	0.15243	0.18832	0.16667	4	0.74519	0.15183	0.5	0.59989	0.17595	0.75	0.32882	0.31946	No
Bzw1	0.2562	0.28287	0.33333	4	0.83535	0.04509	0.66667	4	0.65977	0.21665	0.75	0.93596	0.00764	1	0.37404	0.19989	No			0.81838	0.06451	0.5	4	0.56096	0.319	0.16667	4	0.92899	0.01273	1	0.7907	0.07631	0.25	0.23518	0.20373	No
Bzw2	0.12587	0.13414	0.33333	4	0.87925	0.02529	0.83333	4	0.57433	0.07737	0.75	0.95363	0.00408	1	0.26171	0.12499	No			0.87892	0.02739	0.83333	4	0.57248	0.33695	0.5	4	0.95302	0.00427	1	0.81208	0.06555	0.25	0.17767	0.20395	No
C030006K11Rik	0.75019	0.12258	0.33333	4	0.50248	0.29036	0.33333	4	0.8986	0.01964	0.75	0.79163	0.10179	0.5	0.49443	0.23505	No			0.88071	0.03721	0.66667	4	0.33642	0.34498	0.5	4	0.95237	0.00529	1	0.70766	0.21985	0.75	0.30766	0.41452	No
C130026I21Rik	-0.00658	0.99013	0	2	0.68732	0.20177	0.5	4	0.70135	0.12561	0	0.87294	0.05232	0.75	0.20309	0.06931	No			0.05091	0.57457	0.16667	4	0.18937	0.45704	0.33333	3	0.53492	0.31202	0.25	0.67763	0.20164	0.66667	0.74685	0.54266	No
C1d	0.62912	0.19841	0	4	0.31341	0.44828	0	4	0.84422	0.03628	1	0.69541	0.18047	0.5	0.49178	0.08686	No			0.25317	0.45211	0	4	0.07089	0.58846	0.16667	4	0.65844	0.19247	0.5	0.47811	0.35993	0	0.47302	0.35034	YES	Cytoplasm	Nucleus
C1galt1	0.8176	0.0768	0.5	4	0.53789	0.38902	0.5	4	0.92776	0.01836	0.75	0.80826	0.1001	0.75	0.2287	0.15233	No			0.74862	0.10935	0.5	4	0.11825	0.25913	0.16667	4	0.9	0.01974	0.75	0.5495	0.29601	0	0.42199	0.40332	No
C1galt1c1	0.74268	0.1408	0.5	4	0.47497	0.44247	0.5	4	0.89691	0.03505	0.75	0.77811	0.13209	0.75	0.26886	0.18263	No			0.6593	0.17815	0.16667	4	-0.08899	0.55538	0	4	0.852	0.03715	0.5	0.39424	0.45368	0	0.66717	0.24864	No
C1orf109	0.62227	0.23095	0.16667	4	0.87854	0.02358	1	4	0.84241	0.04054	0.75	0.95313	0.00368	1	0.27601	0.14026	YES	Nucleus	Cytoplasm	0.73098	0.1418	0.5	4	0.70119	0.13857	0.33333	3	0.8857	0.04208	0.75	0.89363	0.01956	1	0.34588	0.15023	No
C1qbp	0.79262	0.08583	0.33333	4	0.21533	0.68812	0.16667	4	0.91566	0.01362	1	0.63262	0.17852	0	0.54391	0.22558	No			0.92797	0.01197	1	4	0.23436	0.30782	0.16667	4	0.9722	0.00165	1	0.64291	0.24407	0.5	0.37068	0.4018	No
C1qtnf6	0.74524	0.12743	0.33333	3	1	0	1	2	0.90771	0.02587	0.66667	1	0	1	0.35895	0.35895	No			1	0	1	4	1	0	1	2	1	0	1	1	0	1	0	0	No
C1ra	-0.2	0.704	0	2				1	0.63246	0.17781	0	1	0	1			No			1	0	1	3				1	1	0	1	1	0	1	0		No
C1rl	0.42688	0.31642	0.16667	4	0.96621	0.00334	1	4	0.75481	0.13914	0.75	0.98705	0.00072	1	0.60833	0.51368	No			0.90819	0.02339	0.83333	4	0.9597	0.00397	1	4	0.96426	0.00547	1	0.98472	0.0007	1	0.22736	0.13343	No
C2cd2	0.68609	0.17113	0.5	4	0.20926	0.54429	0.16667	4	0.87028	0.0453	0.75	0.63623	0.18209	0	0.68555	0.37908	No			0.80271	0.08048	0.5	4	0.38093	0.3397	0.5	4	0.92179	0.01552	1	0.73157	0.20169	0.75	0.61673	0.37585	No
C2cd2l	0.5407	0.32236	0.16667	4	0.3984	0.47203	0.16667	4	0.80332	0.06237	0.25	0.69839	0.14004	0.25	0.39474	0.27257	No			0.76597	0.11822	0.5	4	-0.01846	0.51865	0.16667	4	0.90555	0.02905	0.75	0.45852	0.38622	0	0.51736	0.39981	No
C2cd3	0.99878	0	1	2	1	0	1	2	0.99969	0	1	1	0	1	0.28208	0.02202	No			0.4	0.352	0.5	4	-0.2366	0.65196	0	3	0.74162	0.20322	0.75	0.41319	0.42502	0	0.5658	0.61096	YES	Cytoplasm	Nucleus
C2cd5	0.25555	0.52901	0.16667	4	0.02043	0.09141	0.5	4	0.65888	0.18353	0.25	0.51402	0.09465	0.5	0.39295	0.04494	No			0.66049	0.17709	0.33333	4	0.25965	0.61054	0	4	0.8592	0.04109	0.75	0.63696	0.20412	0.25	0.31372	0.12865	YES	Organelles	Cytoplasm
C3	0.7536	0.10169	0.33333	4	0.75072	0.12152	0.33333	4	0.89843	0.02511	0.75	0.90163	0.02412	0.75	0.33908	0.12809	YES	Nucleus	Cytoplasm	0.16792	0.50562	0	4	0.14806	0.36142	0.16667	4	0.59985	0.30134	0.25	0.55719	0.19188	0.5	0.274	0.10279	No
C330007P06Rik	0.69505	0.14513	0.16667	4	0.77242	0.08968	0.5	4	0.87707	0.02225	1	0.90882	0.01612	1	0.26467	0.09723	No			0.46864	0.39976	0.16667	4	0.22494	0.31788	0.16667	4	0.7737	0.07669	0.25	0.62173	0.22413	0.25	0.29719	0.29212	No
C4b	0.57179	0.26222	0	4	0.34918	0.41397	0.16667	4	0.8112	0.05924	0.5	0.70851	0.16329	0.5	0.53392	0.2602	YES	Organelles	Cytoplasm	0.19307	0.48216	0.16667	4	0.28556	0.41748	0.16667	4	0.62765	0.2509	0.25	0.67088	0.26255	0.75	0.36024	0.0707	No
C7	1	0	1	2	0.15419	0.44374	0	4	1	0	1	0.60055	0.26486	0.25	0.78562	0.02764	YES	Organelles	Cytoplasm	0.99712	2e-05	1	3	1	0	1	4	0.99904	0	1	1	0	1	0.04028	0.05696	No
C8b				1	0.55162	0.24375	0.16667	4	1	0	1	0.81462	0.09028	0.5	0.75186		YES	Nucleus	Cytoplasm	1	0	1	2	0.2	0.46933	0.33333	3	1	0	1	0.68313	0.20534	0.66667	0		No
C9orf72	1	0	1	2				1	1	0	1	1	0	1	0		No						0				0									No
Ca13	0.98344	0.00054	1	4	0.79381	0.08959	0.66667	4	0.99366	8e-05	1	0.91925	0.01559	1	0.41566	0.14865	No			0.85313	0.05838	0.5	4	0.35872	0.29372	0.5	4	0.94051	0.01676	0.75	0.71674	0.23269	0.75	0.1634	0.28302	No
Caap1	0.94444	0.00676	1	4	0.8136	0.05699	0.5	4	0.97801	0.00124	1	0.92551	0.00866	1	0.22515	0.07534	No			0.25426	0.6122	0.16667	4	0.14241	0.48961	0	4	0.66143	0.21442	0.5	0.58615	0.24196	0	0.37274	0.29441	No
Cab39	0.33907	0.5175	0.16667	4	0.71316	0.13259	0.16667	4	0.70713	0.14387	0.25	0.88498	0.02514	0.75	0.23593	0.04476	No			0.82852	0.04971	0.5	4	0.79262	0.06919	0.5	4	0.93221	0.00967	1	0.91612	0.01232	1	0.15596	0.07771	No
Cab39l	0.62723	0.22656	0.33333	4	0.47737	0.41461	0.33333	4	0.84702	0.05185	0.5	0.77873	0.11031	0.75	0.32875	0.05629	No			0.75736	0.10358	0.5	4	0.63371	0.20021	0.16667	4	0.90212	0.02428	0.75	0.8438	0.0441	0.5	0.26101	0.1496	No
Cabin1	0.6686	0.20228	0.16667	4	0.83262	0.04845	0.66667	4	0.8666	0.03641	0.75	0.93389	0.00884	1	0.3567	0.13162	No			0.13624	0.39213	0.16667	4	-0.07851	0.41628	0	4	0.58498	0.28257	0	0.42821	0.42961	0	0.59315	0.36905	YES	Nucleus	Cytoplasm
Cacfd1	0.66753	0.20736	0.33333	3	1	0	1	3	0.87796	0.0442	0.66667	1	0	1	0	0	No			1	0	1	4	0.2	0.46933	0.33333	3	1	0	1	0.68313	0.20534	0.66667	0.4714	0.66667	No
Cachd1	0.98038	0.00073	1	3	-0.34756	0.49965	0	2	0.99342	9e-05	1	0.494	0.44506	0.5	1.0109	0.40331	YES	Cytoplasm	Nucleus	0.98204	0.00048	1	2				1	0.99546	3e-05	1	1	0	1	1.31641		YES	Cytoplasm	Nucleus
Cacna1e	0.06654	0.37482	0	4	0.79717	0.08063	0.5	4	0.50493	0.34325	0.25	0.91894	0.01884	0.75	0.48294	0.31597	No			0.14882	0.3293	0.16667	4	-0.11644	0.4723	0.16667	4	0.59212	0.27582	0.25	0.39548	0.49758	0.25	0.66411	0.18362	No
Cacna2d1	1	0	1	2				1	1	0	1	1	0	1			No			0.2	0.46933	0.33333	3				1	0.68313	0.20534	0.66667	1	0	1	0		YES	Organelles	Nucleus
Cacnb2	0.48088	0.4213	0.16667	4	0.92121	0.0154	1	4	0.78026	0.10463	0.75	0.96857	0.00358	1	0.62355	0.37964	YES	Nucleus	Cytoplasm	0.89634	0.02628	0.83333	4	0.99283	0.00012	1	3	0.95975	0.00578	1	0.9976	1e-05	1	0.14505	0.1069	No
Cactin	0.89472	0.01879	1	4	0.76308	0.09121	0.16667	4	0.95655	0.00309	1	0.90575	0.01724	1	0.24411	0.03048	No			0.30205	0.48148	0.16667	4	-0.05133	0.5674	0	4	0.68276	0.16645	0.25	0.4472	0.40727	0	0.42613	0.25826	No
Cacul1	0.2419	0.48826	0	4	0.59949	0.26917	0.33333	4	0.65245	0.17993	0.25	0.83311	0.04601	0.75	0.54029	0.32182	No			0.11115	0.59035	0.16667	4	0.10999	0.67828	0	4	0.55872	0.36973	0.5	0.57357	0.24355	0	0.63686	0.28633	No
Cacybp	0.23166	0.28499	0.33333	4	0.85422	0.03571	0.66667	4	0.64865	0.24426	0.75	0.94227	0.00715	1	0.28258	0.12083	No			0.67547	0.1666	0.16667	4	0.64892	0.18288	0.16667	4	0.86742	0.03469	0.5	0.83259	0.05236	0.5	0.19062	0.17541	No
Cad	0.86846	0.0417	0.66667	4	0.74712	0.12755	0.5	4	0.94762	0.01026	1	0.90017	0.02491	0.75	0.34234	0.15673	No			0.77149	0.10293	0.5	4	0.77662	0.11364	0.5	4	0.90749	0.02577	0.75	0.90935	0.03098	0.75	0.1265	0.05288	No
Cadm3				0				1				1	0	1			No						1				1	1	0	1	1	0	1	0		No
Calcoco1	0.97144	0.00139	1	4	0.7145	0.12925	0.33333	4	0.98918	0.00021	1	0.88406	0.02206	1	0.57021	0.11893	No			0.85473	0.03615	0.66667	4	0.86281	0.04021	0.5	4	0.94153	0.00777	1	0.9457	0.00566	1	0.30525	0.08297	No
Cald1	1	0	1	2				1	1	0	1	1	0	1	0.39162		No			1	0	1	2	1	0	1	3	1	0	1	1	0	1	0		No
Calhm2	0.81781	0.0768	0.66667	4	0.38582	0.33642	0.5	4	0.92673	0.01769	0.75	0.73394	0.20012	0.75	0.4428	0.43629	No			0.70382	0.21121	0.5	4	0.4	0.352	0.5	4	0.8791	0.06085	0.75	0.74162	0.20322	0.75	0.56948	0.60182	No
Calr	0.27518	0.28603	0.33333	4	0.99377	9e-05	1	4	0.65298	0.17056	0.75	0.99764	1e-05	1	0.49766	0.23631	No			0.98254	0.0009	1	4	0.96706	0.00299	1	4	0.99331	0.0002	1	0.98754	0.00055	1	0.19112	0.07969	No
Calr4	-0.06251	0.42396	0	3	1	0	1	3	0.53466	0.3379	0.33333	1	0	1	0.63575	0.63575	No			0.66195	0.21366	0.33333	3	-0.03048	0.55587	0.16667	4	0.86566	0.06297	0.66667	0.47437	0.3848	0	0.63839	0.58547	No
Calu	0.32889	0.29892	0.16667	4	0.98196	0.00085	1	4	0.68879	0.25378	0.75	0.99309	0.00016	1	0.52336	0.22765	No			0.98159	0.001	1	4	0.97002	0.00246	1	4	0.99292	0.00022	1	0.98869	0.00042	1	0.18795	0.06191	No
Camk2d				0				1				1	0	1			YES	Organelles	Nucleus				0				0									No
Camk2g	0.21	0.73226	0.16667	4	0.43633	0.38017	0.16667	4	0.63649	0.18001	0	0.75831	0.12228	0.5	0.25914	0.06501	No			0.33352	0.48141	0	4	0.1366	0.43172	0	4	0.69663	0.16982	0.25	0.56457	0.29401	0.25	0.47484	0.258	No
Camkk1	1	0	1	2				0	1	0	1						YES	Cytoplasm	Organelles				0				1				1	0	1			No
Camkk2	0.9745	0.00192	1	4	0.59196	0.36362	0.5	4	0.99026	0.00041	1	0.83057	0.10989	0.75	0.17037	0.29509	No			0.78263	0.12121	0.5	4	0.88931	0.03404	0.5	4	0.90978	0.0382	0.75	0.95643	0.00853	1	0.12674	0.21952	No
Camkmt	0.2	0.46933	0.33333	3	1	0	1	3	0.68313	0.20534	0.66667	1	0	1	0.4714	0.66667	No			0.41532	0.54431	0.33333	3	0.37394	0.46523	0	2	0.76403	0.16894	0.66667	0.82115	0.05223	0.5	0.21005	0.21005	YES	Organelles	Cytoplasm
Camlg	0.40432	0.35352	0	4	0.37784	0.46304	0.33333	4	0.73537	0.14299	0.5	0.7195	0.1363	0.5	0.32636	0.22404	No			0.52087	0.36116	0.16667	4	0.29638	0.32042	0.33333	4	0.79613	0.0968	0.75	0.68104	0.22951	0.5	0.44717	0.16599	No
Camsap1	0.96586	0.00312	1	4	0.69454	0.18153	0.33333	4	0.98705	0.00051	1	0.87583	0.03275	0.75	0.53557	0.3047	No			0.80043	0.07818	0.5	4	0.36891	0.33881	0.16667	4	0.92172	0.01476	1	0.7228	0.13735	0.25	0.54617	0.1329	No
Camsap2	-0.14558	0.4506	0	4				1	0.3684	0.52328	0	1	0	1	1.35403		No			0.16346	0.43623	0.33333	3	-0.21916	0.68106	0	3	0.66474	0.22945	0.66667	0.4258	0.42345	0	0.81803	0.50339	YES	Organelles	Nucleus
Camsap3				1				1	1	0	1	1	0	1			YES	Nucleus	Cytoplasm				1				0	1	0	1						YES	Organelles	Cytoplasm
Cand1	0.29172	0.36867	0.16667	4	0.85689	0.03499	0.66667	4	0.67844	0.25597	0.75	0.94434	0.00563	1	0.2729	0.0468	No			0.8805	0.02283	1	4	0.7279	0.12685	0.33333	4	0.95226	0.00379	1	0.88377	0.02153	1	0.19618	0.15588	No
Cant1	0.76639	0.1247	0.5	4	0.39038	0.35014	0.5	4	0.90641	0.03052	0.75	0.73624	0.21788	0.75	0.31212	0.24729	No			0.85449	0.03786	0.66667	4	0.3062	0.27041	0.5	4	0.94358	0.00685	1	0.69002	0.22757	0.75	0.38472	0.38587	No
Canx	0.81675	0.08552	0.5	4	0.37393	0.33196	0.16667	4	0.9272	0.0213	0.75	0.72263	0.19004	0.75	0.42616	0.24998	No			0.99131	0.00018	1	4	0.36205	0.30245	0.5	4	0.99673	3e-05	1	0.72132	0.21411	0.75	0.36328	0.50072	No
Cap1	0.57518	0.35517	0.5	4	0.91139	0.01591	1	4	0.82384	0.10156	0.75	0.96599	0.00255	1	0.2247	0.09099	No			0.72441	0.14063	0.33333	4	0.81955	0.05461	0.16667	4	0.88932	0.03203	0.75	0.92939	0.00902	1	0.18256	0.0987	No
Capg	0.43328	0.40874	0.5	4	0.90467	0.02355	0.83333	4	0.75815	0.15742	0.75	0.96343	0.0046	1	0.2523	0.13727	No			0.76843	0.1178	0.5	4	0.8329	0.05037	0.66667	4	0.90657	0.03064	0.75	0.93422	0.0085	1	0.14122	0.04783	No
Capn1	0.37619	0.40442	0	4	0.83791	0.06236	0.5	4	0.72645	0.12491	0.5	0.93723	0.01166	1	0.3302	0.23075	No			0.67085	0.18773	0.16667	4	0.85437	0.04497	0.5	4	0.86682	0.04027	0.5	0.94307	0.00952	1	0.1312	0.06776	No
Capn15	1	0	1	4	1	0	1	3	1	0	1	1	0	1	0	0	No			0.94381	0.00912	1	4	1	0	1	3	0.97825	0.0021	1	1	0	1	0.15264	0.21587	YES	Organelles	Cytoplasm
Capn2	0.81386	0.07129	0.5	4	0.82888	0.05227	0.66667	4	0.92651	0.0152	0.75	0.93233	0.00998	1	0.28618	0.14875	No			0.7912	0.08699	0.5	4	0.83573	0.0577	0.66667	4	0.91669	0.01959	0.75	0.9346	0.01176	1	0.12484	0.0329	No
Capn7	0.60703	0.31678	0.5	4	0.35412	0.30464	0.5	4	0.83059	0.11015	0.75	0.71315	0.23305	0.75	0.19248	0.29142	No			0.0892	0.54969	0	4	0.6465	0.23147	0.33333	3	0.56286	0.29402	0.25	0.86981	0.0499	0.66667	0.83763	0.60614	No
Capn8				0				0									No						1				0	1	0	1						No
Capns1	0.17218	0.38212	0	4	0.77033	0.10162	0.5	4	0.60633	0.27626	0	0.90955	0.01977	0.75	0.29263	0.18033	No			0.83522	0.0526	0.66667	4	0.86837	0.0319	0.66667	4	0.93555	0.00984	1	0.9482	0.00668	1	0.11419	0.05829	No
Caprin1	0.29712	0.33722	0.5	4	0.71781	0.12812	0.33333	4	0.67935	0.21296	0.5	0.88474	0.02273	1	0.27645	0.12215	No			0.46928	0.32055	0.16667	4	0.19534	0.34152	0	4	0.77257	0.11359	0.5	0.55907	0.29941	0.25	0.18775	0.17216	YES	Cytoplasm	Nucleus
Capza1	0.11906	0.39767	0.16667	4	0.90629	0.0168	0.83333	4	0.58214	0.31936	0.5	0.96389	0.00264	1	0.23058	0.10074	No			0.82381	0.05847	0.5	4	0.70013	0.16939	0.5	4	0.92856	0.01357	1	0.87013	0.02697	0.75	0.17754	0.14545	No
Capza2	0.22901	0.44428	0.16667	4	0.92495	0.01119	1	4	0.64906	0.26159	0.5	0.97101	0.00205	1	0.21643	0.06838	No			0.7986	0.07319	0.33333	4	0.86089	0.03381	0.66667	4	0.91873	0.01641	0.75	0.94482	0.00559	1	0.12429	0.06984	No
Capzb	-0.04464	0.56181	0	4	0.822	0.06094	0.66667	4	0.46296	0.40958	0	0.93071	0.01026	1	0.32418	0.09785	No			0.755	0.1057	0.33333	4	0.64285	0.20735	0.33333	4	0.89951	0.0265	0.75	0.84653	0.04025	0.5	0.17103	0.09938	No
Card11	1	0	1	4				1	1	0	1	1	0	1	1.41421		YES	Cytoplasm	Organelles	1	0	1	4	1	0	1	2	1	0	1	1	0	1	0	0	No
Card19	0.93445	0.00929	1	4	0.57274	0.35219	0.5	4	0.97506	0.00138	1	0.82423	0.08401	0.75	0.27851	0.16825	No			0.52945	0.32809	0.16667	4	0.24447	0.24472	0.33333	4	0.80359	0.06297	0.5	0.65263	0.26065	0.5	0.52116	0.37085	No
Card9	0.97937	0.00077	1	4	0.75264	0.13098	0.5	4	0.99219	0.00011	1	0.90035	0.03386	0.75	0.3894	0.08093	No			0.93173	0.01112	1	4	0.83319	0.05697	0.5	4	0.97175	0.003	1	0.92882	0.01743	0.75	0.21533	0.12148	No
Carhsp1	0.92695	0.01477	1	4	0.93052	0.00812	1	4	0.97093	0.00389	1	0.97324	0.0013	1	0.24336	0.13075	No			0.84172	0.06607	0.5	4	0.90891	0.02011	0.83333	4	0.93476	0.02026	0.75	0.96363	0.00469	1	0.13742	0.02401	No
Carm1	0.71334	0.15032	0.5	4	0.75532	0.10477	0.33333	4	0.88444	0.03134	0.75	0.90326	0.01914	1	0.32339	0.08901	No			0.49209	0.38026	0.33333	4	0.56193	0.30202	0.33333	4	0.7858	0.09936	0.5	0.81769	0.07076	0.75	0.33889	0.25289	No
Carmil1	0.06138	0.59139	0	4	0.27558	0.38072	0.16667	4	0.51847	0.3263	0	0.67508	0.22118	0.5	0.7576	0.3562	YES	Organelles	Cytoplasm	0.45277	0.48404	0.33333	3	0.31599	0.28705	0.5	4	0.79408	0.10728	0.66667	0.69703	0.23697	0.75	0.31652	0.18459	No
Carnmt1	0.73083	0.11557	0.33333	4	0.75724	0.11483	0.33333	4	0.88781	0.02164	1	0.90211	0.02521	0.75	0.29411	0.14404	No			0.85732	0.04157	0.5	4	0.74862	0.10681	0.5	4	0.94278	0.0103	1	0.89301	0.02183	0.75	0.19868	0.19213	No
Cars	0.67688	0.18094	0.33333	4	0.85599	0.03582	0.66667	4	0.86792	0.04181	0.75	0.9438	0.00644	1	0.23125	0.09758	No			0.24906	0.48851	0	4	0.82034	0.05357	0.66667	4	0.65242	0.19679	0.25	0.92744	0.01013	1	0.31859	0.20655	No
Cars2	0.49229	0.38149	0.16667	4	0.43109	0.30134	0	4	0.78629	0.07196	0.5	0.7488	0.12878	0.5	0.45392	0.20472	No			0.58256	0.35759	0.5	4	0.29832	0.45839	0.16667	4	0.82859	0.09257	0.75	0.68792	0.21063	0.5	0.37753	0.31319	YES	Cytoplasm	Organelles
Casc3	0.84679	0.04335	0.66667	4	0.68733	0.21487	0.5	4	0.93959	0.00893	1	0.86597	0.07408	0.75	0.5681	0.16085	No			0.55975	0.35076	0.5	4	0.49863	0.35762	0.16667	4	0.80472	0.1372	0.75	0.77824	0.08382	0.5	0.39809	0.09887	No
Casd1	0.63333	0.2162	0.16667	4	0.70197	0.16754	0.33333	3	0.84667	0.05538	0.5	0.88636	0.04254	0.66667	0.47283	0.30336	No			0.62204	0.25971	0.5	4	0.27605	0.31908	0.33333	4	0.84497	0.06318	0.75	0.66775	0.20833	0.25	0.66316	0.35391	No
Cask	0.0173	0.62324	0	4	0.07179	0.69493	0.16667	4	0.50219	0.41138	0.5	0.53393	0.36441	0.5	0.8405	0.17712	No			-0.04723	0.52099	0.16667	4	0.2503	0.30075	0.33333	4	0.44209	0.34666	0	0.65878	0.23813	0.75	0.71274	0.3322	YES	Cytoplasm	Organelles
Casp1	0.95336	0.00632	1	4	0.67565	0.2125	0.5	4	0.9817	0.00159	1	0.86091	0.07076	0.75	0.24939	0.15683	No			0.80525	0.08605	0.5	4	0.5447	0.42537	0.5	4	0.92016	0.02425	0.75	0.80116	0.15847	0.75	0.30088	0.06629	No
Casp2	0.88313	0.02724	0.83333	4	0.42921	0.46894	0.5	4	0.95485	0.00519	1	0.75305	0.1774	0.75	0.4015	0.14178	No			0.5534	0.3163	0.16667	4	0.62038	0.31597	0.5	4	0.80568	0.09696	0.75	0.83556	0.11466	0.75	0.26871	0.23399	No
Casp3	0.80337	0.06744	0.5	4	0.78149	0.08429	0.5	4	0.92105	0.01384	1	0.91345	0.01339	1	0.26081	0.13664	No			0.51109	0.35589	0.16667	4	0.75565	0.12461	0.5	4	0.79449	0.08982	0.5	0.90319	0.0265	0.75	0.1829	0.09466	No
Casp6	0.98509	0.0005	1	4	0.80168	0.06992	0.5	4	0.99437	9e-05	1	0.92206	0.01336	1	0.35476	0.15669	No			0.89561	0.02872	0.66667	4	0.82414	0.07903	0.5	4	0.95754	0.00812	1	0.9272	0.02444	0.75	0.12941	0.08486	No
Casp7	0.38554	0.35693	0.16667	4	0.43812	0.44438	0.5	4	0.73325	0.12827	0.25	0.75083	0.2154	0.75	0.34374	0.13892	No			0.43935	0.42167	0.5	4	0.33152	0.57992	0.16667	4	0.75583	0.18222	0.75	0.69883	0.12908	0	0.32518	0.32048	No
Casp8	0.00641	0.53453	0.16667	4	0.82573	0.06523	0.5	4	0.50422	0.39428	0.25	0.9317	0.01029	1	0.36504	0.16302	YES	Nucleus	Cytoplasm	0.68602	0.17586	0.33333	4	0.81189	0.0688	0.5	4	0.87093	0.04538	0.75	0.92606	0.01456	0.75	0.1345	0.0494	No
Casp8ap2	0.39757	0.47732	0.16667	4	0.01742	0.773	0	4	0.7391	0.15445	0.75	0.50977	0.31191	0	0.59126	0.18194	No			0.24874	0.44122	0.16667	4	-0.20786	0.61769	0	4	0.65794	0.19244	0.25	0.27764	0.604	0	0.67581	0.41491	YES	Cytoplasm	Organelles
Casp9	0.94832	0.00532	1	4	0.87814	0.035	0.66667	4	0.98035	0.00078	1	0.95211	0.00488	1	0.44414	0.15258	No			0.34587	0.39493	0.16667	4	0.79659	0.1039	0.5	4	0.70499	0.18755	0.5	0.91195	0.03731	0.75	0.32778	0.28759	No
Cast	-0.11891	0.51571	0.16667	4	0.70122	0.1559	0.5	4	0.39246	0.40274	0.25	0.88042	0.03171	0.75	0.36232	0.16296	No			0.51508	0.34307	0.16667	4	0.65437	0.23097	0.5	4	0.78969	0.07419	0.25	0.84107	0.08917	0.75	0.20388	0.13121	No
Castor2	0.2	0.46933	0.33333	3	0.99717	2e-05	1	4	0.68313	0.20534	0.66667	0.99893	0	1	0.42593	0.60235	No			0.4	0.352	0.5	4	1	0	1	4	0.74162	0.20322	0.75	1	0	1	0.35355	0.61237	No
Cat	0.20915	0.23811	0.16667	4	0.99484	7e-05	1	4	0.62788	0.16725	0.75	0.99805	1e-05	1	0.51333	0.32036	No			0.98985	0.00031	1	4	0.98375	0.00072	1	4	0.99614	6e-05	1	0.99386	0.00014	1	0.14175	0.08226	No
Cav2	1	0	1	3	1	0	1	3	1	0	1	1	0	1	0	0	No			1	0	1	3				1	1	0	1	1	0	1	0		No
Cbfa2t2	0.09604	0.60473	0.16667	4	0.04093	0.56616	0.16667	4	0.56554	0.28419	0.25	0.52827	0.32574	0.25	0.73423	0.34749	No			0.81766	0.06837	0.5	4	-0.36827	0.47257	0	2	0.9277	0.0149	0.75	0.51522	0.37994	0.5	0.71956	0.22428	YES	Cytoplasm	Nucleus
Cbfa2t3	0.92588	0.01103	1	4	0.60447	0.2517	0.33333	4	0.97148	0.00158	1	0.83647	0.03967	0.75	0.1912	0.03743	YES	Nucleus	Cytoplasm	0.22939	0.44381	0.16667	4	0.10688	0.41992	0.16667	4	0.64323	0.19068	0.25	0.57174	0.27681	0	0.27942	0.16542	No
Cbfb	0.46543	0.4156	0.16667	4	0.82019	0.05184	0.66667	4	0.77292	0.09738	0.5	0.92977	0.0083	1	0.22308	0.05641	No			0.60099	0.25694	0.16667	4	0.29674	0.43509	0	4	0.8325	0.05228	0.5	0.6377	0.20115	0.25	0.19961	0.20414	YES	Cytoplasm	Nucleus
Cbl	0.75407	0.09296	0.33333	4	0.90227	0.02637	0.5	4	0.89925	0.02052	0.75	0.96155	0.0066	1	0.29449	0.15382	No			0.82509	0.07255	0.5	4	0.60424	0.2617	0.16667	4	0.9221	0.02724	0.75	0.82824	0.07138	0.75	0.33717	0.18888	No
Cblb	0.20421	0.4671	0	4	0.23855	0.18379	0.5	4	0.62126	0.25272	0.25	0.64378	0.135	0.75	0.41119	0.1207	YES	Nucleus	Cytoplasm	0.11362	0.73036	0.16667	4	0.38194	0.44354	0.16667	4	0.56398	0.32661	0.5	0.69504	0.24154	0.75	0.3725	0.13923	No
Cbll1	0.84915	0.04161	0.66667	4	0.57837	0.27428	0.16667	4	0.94109	0.00688	1	0.8219	0.06651	0.75	0.25307	0.10533	No			0.0686	0.49882	0.16667	4	0.08636	0.363	0.16667	4	0.54028	0.32149	0.25	0.55932	0.28883	0	0.2664	0.18374	No
Cbln4	0.1355	0.4916	0	4	-0.08762	0.6566	0	4	0.55746	0.2604	0.25	0.37084	0.50053	0	0.53351	0.07815	No			0.09536	0.48424	0	4	-0.09963	0.65459	0	4	0.52792	0.2628	0.25	0.34546	0.3171	0	0.40681	0.27661	No
Cbr4	0.34795	0.50806	0.33333	4	0.38524	0.43121	0.33333	4	0.70656	0.13346	0.25	0.72621	0.12686	0.25	0.54745	0.13828	No			0.38118	0.35314	0	4	0.1143	0.5045	0	4	0.73085	0.14522	0.5	0.57401	0.31827	0.5	0.323	0.21772	No
Cbwd1	0.79618	0.09486	0.5	4	0.64159	0.17993	0.16667	4	0.91279	0.03152	0.75	0.85221	0.03775	0.5	0.40356	0.1394	No			0.40057	0.44881	0	4	0.15851	0.62068	0	4	0.72372	0.13277	0.25	0.58581	0.23805	0	0.36301	0.17045	No
Cbx1	0.39403	0.45459	0	4	0.69008	0.18743	0.5	4	0.7362	0.1251	0.5	0.87509	0.04226	0.75	0.34868	0.14859	No			0.37393	0.40339	0.33333	4	0.20346	0.4923	0	4	0.72738	0.19478	0.75	0.63026	0.22166	0.5	0.26844	0.1465	No
Cbx2	0.91968	0.0156	1	4	0.8872	0.02987	0.66667	4	0.96929	0.00242	1	0.95579	0.00692	1	0.23409	0.12659	No			0.35254	0.49118	0.16667	4	0.17809	0.52723	0	4	0.69983	0.13497	0.25	0.60931	0.22024	0.25	0.77521	0.542	No
Cbx3	0.63247	0.21316	0.33333	4	0.65726	0.20313	0.16667	4	0.84443	0.05629	0.75	0.85216	0.05275	0.75	0.34493	0.22052	No			0.36351	0.32196	0.33333	4	0.35034	0.39226	0.16667	4	0.71454	0.21506	0.5	0.68864	0.15493	0.25	0.16988	0.0909	YES	Organelles	Nucleus
Cbx4	0.89638	0.01897	1	4	0.9402	0.00609	1	4	0.96021	0.00267	1	0.9772	0.00096	1	0.18091	0.06428	No			0.33501	0.51519	0.16667	4	0.01548	0.38232	0.16667	4	0.70079	0.15141	0.25	0.50161	0.3666	0	0.54656	0.41282	No
Cbx5	0.8215	0.07435	0.5	4	0.69423	0.17971	0.33333	4	0.92684	0.011	1	0.87602	0.03828	0.5	0.36296	0.30183	No			0.10335	0.44932	0.16667	4	0.15842	0.42527	0.16667	4	0.56801	0.2694	0.25	0.60008	0.25875	0	0.21242	0.11743	No
Cbx6	0.92271	0.00955	1	4	0.6314	0.27553	0.5	4	0.97049	0.0013	1	0.85048	0.05995	0.75	0.29677	0.18317	No			0.19728	0.50955	0.16667	4	0.06574	0.51464	0	4	0.6182	0.20639	0	0.53741	0.28366	0	0.80611	0.4237	YES	Organelles	Nucleus
Cbx8	0.9365	0.0103	1	4	0.72567	0.16018	0.5	4	0.97578	0.00145	1	0.89088	0.03531	0.75	0.31999	0.17581	No			0.48375	0.26611	0.16667	4	0.13086	0.36861	0.16667	4	0.78182	0.11544	0.5	0.58706	0.29432	0.25	0.3932	0.40045	No
Cc2d1a	-0.00492	0.66315	0	4	0.62838	0.23785	0.5	4	0.48766	0.36543	0	0.84899	0.0489	0.75	0.66089	0.13784	No			0.18178	0.34429	0.16667	4	0.12557	0.68663	0.16667	4	0.60443	0.26137	0.5	0.57968	0.27384	0.25	0.44713	0.34755	No
Cc2d1b	0.34096	0.37951	0.16667	4	0.32074	0.32159	0.16667	4	0.70766	0.2047	0.75	0.69936	0.18961	0.5	0.29465	0.07002	No			0.7042	0.16434	0.5	4	0.81281	0.05304	0.83333	4	0.87332	0.05317	0.75	0.9231	0.01085	1	0.10264	0.04436	No
Ccar1	0.72603	0.12558	0.16667	4	0.76628	0.09311	0.33333	4	0.88792	0.02249	1	0.90638	0.01383	1	0.27589	0.10676	No			0.43213	0.44747	0.16667	4	0.21226	0.40546	0.16667	4	0.75604	0.09739	0.25	0.6075	0.22357	0.25	0.2643	0.29795	No
Ccar2	0.45911	0.38409	0.16667	4	0.70369	0.15045	0.33333	4	0.75912	0.08317	0.25	0.87628	0.03324	0.75	0.20541	0.07745	No			0.40706	0.45887	0	4	0.86295	0.02972	0.83333	4	0.72818	0.13254	0.25	0.9436	0.00631	1	0.18273	0.14163	No
Ccdc102a	0.30518	0.34797	0.33333	4	0.65252	0.20966	0.16667	4	0.66625	0.18789	0.75	0.8592	0.03606	0.75	0.38709	0.15064	No			0.10865	0.03665	0.5	4	0.09304	0.54795	0.16667	4	0.55965	0.02201	0.75	0.55164	0.35745	0.5	0.51018	0.54129	No
Ccdc115	0.5613	0.36083	0.5	4	0.31527	0.31671	0.5	4	0.81906	0.09205	0.75	0.69219	0.23505	0.75	0.28313	0.13825	No			0.72937	0.15165	0.5	4	0.4447	0.42098	0.5	4	0.89261	0.03031	0.75	0.75979	0.12218	0.75	0.26222	0.18468	No
Ccdc117	0.9636	0.00388	1	4	0.98171	0.00099	1	4	0.98574	0.00097	1	0.99304	0.0002	1	0.05956	0.10317	No			0.86266	0.03617	0.66667	4	0.9514	0.00686	1	4	0.94411	0.00752	1	0.98081	0.00178	1	0.17115	0.17848	No
Ccdc12	0.65001	0.20637	0.33333	4	0.65271	0.18873	0	4	0.85366	0.0448	0.75	0.85873	0.03811	0.75	0.3089	0.1767	No			0.26284	0.40893	0.16667	4	0.34467	0.38903	0.16667	4	0.63287	0.21555	0.25	0.64009	0.19186	0.25	0.20237	0.19843	No
Ccdc124	0.20926	0.31806	0.16667	4	0.84222	0.04101	0.5	4	0.63729	0.26202	0.5	0.93741	0.0061	1	0.30046	0.05025	No			0.66941	0.19872	0.33333	4	0.61592	0.22503	0.16667	4	0.8496	0.06772	0.75	0.82997	0.05601	0.5	0.17586	0.11711	No
Ccdc126	0.71167	0.1716	0.5	4	0.98975	0.00024	1	3	0.88276	0.04523	0.75	0.99654	3e-05	1	0.35915	0.13598	YES	Organelles	Nucleus	0.68355	0.1576	0.33333	4	0.12375	0.43303	0.33333	3	0.87166	0.03325	0.75	0.64079	0.20765	0.33333	0.57781	0.42471	No
Ccdc127	0.82856	0.05503	0.66667	4	0.59934	0.28123	0.33333	4	0.93312	0.00752	1	0.83595	0.05898	0.75	0.32554	0.13617	No			0.67097	0.22164	0.5	4	0.26352	0.27107	0.33333	4	0.86732	0.04415	0.75	0.64737	0.2106	0	0.43221	0.47027	No
Ccdc130	0.68142	0.18039	0.16667	4	0.88132	0.02627	0.83333	4	0.87186	0.03995	0.75	0.95436	0.00354	1	0.32088	0.1027	No			0.14557	0.64937	0.16667	4	-0.02663	0.55855	0.16667	4	0.59497	0.24973	0.25	0.47778	0.38318	0	1.08977	0.15498	No
Ccdc134	0.45445	0.37969	0.16667	4	-0.03585	0.55414	0	4	0.70964	0.18502	0.75	0.44808	0.35552	0	0.31462	0.0698	No			-0.05291	0.31539	0.16667	4	-0.29525	0.59213	0	4	0.43144	0.40883	0	0.07662	0.55143	0.25	0.3411	0.21193	No
Ccdc136				1				1	1	0	1	1	0	1			YES	Nucleus	Cytoplasm	0.2	0.46933	0.33333	3				1	0.68313	0.20534	0.66667	1	0	1	0.78684		No
Ccdc137	0.87282	0.03245	0.83333	4	0.80682	0.08876	0.5	4	0.95091	0.00489	1	0.92383	0.02038	0.75	0.18347	0.05947	No			0.43957	0.26649	0.16667	4	0.18161	0.44805	0.16667	4	0.75162	0.14563	0.5	0.60472	0.2271	0	0.31924	0.39981	No
Ccdc154				1	-0.2	0.704	0	2	1	0	1	0.63246	0.17781	0	0		YES	Nucleus	Cytoplasm	1	0	1	2				1	1	0	1	1	0	1			YES	Cytoplasm	Organelles
Ccdc167	0.85994	0.0346	0.66667	4	0.66738	0.18908	0.16667	4	0.94506	0.00636	1	0.85483	0.03517	0.75	0.41601	0.14488	No			0.6794	0.19234	0.5	4	0.19708	0.19562	0.33333	4	0.86187	0.03124	0.75	0.615	0.27351	0.5	0.4134	0.4829	No
Ccdc174	0.80314	0.07509	0.66667	4	0.6389	0.19249	0.16667	4	0.92	0.01582	0.75	0.85348	0.03547	0.75	0.51619	0.14046	YES	Cytoplasm	Nucleus	0.55987	0.27942	0.16667	4	0.05261	0.49506	0	4	0.81246	0.05089	0.5	0.50839	0.36115	0.25	0.36148	0.23401	No
Ccdc180	0.63761	0.25357	0.5	4	-0.08691	0.48984	0.16667	4	0.84497	0.07518	0.75	0.40527	0.26187	0	0.78202	0.42344	No			0.54854	0.42742	0.5	4	0.40888	0.384	0.5	4	0.81083	0.13333	0.75	0.74485	0.17305	0.75	0.69928	0.60931	No
Ccdc186	0.91442	0.0171	0.83333	4	0.91595	0.01233	1	4	0.96652	0.00262	1	0.96761	0.00168	1	0.48193	0.1795	No			0.535	0.30367	0.16667	4	0.37132	0.33713	0.16667	4	0.80475	0.07806	0.5	0.72686	0.14608	0.25	0.52627	0.1319	No
Ccdc22	0.36224	0.44812	0.33333	4	0.6927	0.17717	0.33333	4	0.72078	0.18668	0.5	0.87517	0.04046	0.75	0.3091	0.15359	No			0.73889	0.1316	0.5	4	0.48972	0.3639	0.16667	4	0.89658	0.02386	0.75	0.78347	0.07868	0.5	0.14706	0.13751	No
Ccdc25	0.56163	0.29996	0.16667	4	0.9441	0.00574	1	4	0.8173	0.07201	0.5	0.97874	0.00082	1	0.27349	0.07476	No			0.80562	0.06806	0.5	4	0.71243	0.12611	0.33333	4	0.92036	0.01051	1	0.87633	0.02494	1	0.17639	0.18605	No
Ccdc28a	0.56302	0.27227	0.16667	4	0.51844	0.33579	0.16667	4	0.81893	0.05225	0.5	0.79003	0.09422	0.5	0.5918	0.20472	YES	Organelles	Cytoplasm	0.45451	0.32227	0.16667	4	0.37938	0.37381	0.16667	4	0.76534	0.109	0.5	0.72495	0.14916	0.5	0.55714	0.14895	YES	Organelles	Cytoplasm
Ccdc43	0.14532	0.38638	0	4	0.66791	0.19021	0.33333	4	0.59876	0.29678	0.5	0.86642	0.03676	0.75	0.33665	0.06992	No			0.61669	0.24751	0.33333	4	0.49806	0.3517	0.16667	4	0.83442	0.07772	0.75	0.78158	0.07473	0.25	0.30664	0.25425	No
Ccdc47	0.77688	0.11069	0.5	4	0.75879	0.12202	0.5	4	0.9105	0.02836	0.75	0.90388	0.02035	0.75	0.26426	0.16115	No			0.78699	0.08537	0.5	4	0.14595	0.1907	0.16667	4	0.91618	0.0159	1	0.57826	0.29621	0	0.32825	0.44348	No
Ccdc50	-0.14449	0.43389	0.16667	4	0.75837	0.09339	0.5	4	0.36914	0.23632	0.25	0.90301	0.01741	1	0.30322	0.08734	No			0.36236	0.30948	0.33333	4	0.37514	0.49214	0.16667	4	0.70176	0.23572	0.75	0.69801	0.21877	0.75	0.27119	0.15896	No
Ccdc51	0.82358	0.0808	0.5	4	0.49902	0.39602	0.5	4	0.92976	0.02101	0.75	0.79009	0.12965	0.75	0.24125	0.23116	No			0.86051	0.03585	0.83333	4	0.31497	0.28277	0.5	4	0.94532	0.00584	1	0.6923	0.21169	0.75	0.4613	0.42585	No
Ccdc58	0.36636	0.39196	0.33333	4	0.96569	0.00243	1	4	0.71605	0.22396	0.75	0.98675	0.0003	1	0.54108	0.28285	No			0.93466	0.01195	1	4	0.86866	0.03753	0.83333	4	0.97448	0.00285	1	0.94928	0.00643	1	0.15287	0.09377	No
Ccdc59	0.77079	0.09984	0.33333	4	0.78031	0.09868	0.5	4	0.90674	0.01401	1	0.91277	0.01721	1	0.33379	0.08438	YES	Nucleus	Cytoplasm	0.30081	0.41581	0.16667	4	0.24321	0.51617	0.33333	3	0.68757	0.22282	0.5	0.70295	0.16408	0.33333	0.45326	0.11532	No
Ccdc6	0.9331	0.00732	1	4	0.49691	0.37573	0.16667	4	0.97448	0.00116	1	0.78835	0.08672	0.5	0.50564	0.17051	No			0.25941	0.2851	0.33333	4	0.22107	0.33955	0.16667	4	0.63078	0.21083	0	0.62884	0.24397	0.5	0.67137	0.4596	YES	Cytoplasm	Nucleus
Ccdc61	1	0	1	4	1	0	1	3	1	0	1	1	0	1	0	0	No			0.96604	0.00171	1	2	1	0	1	2	0.99134	0.00012	1	1	0	1	0		No
Ccdc69	0.14433	0.459	0.16667	4	0.95567	0.00307	1	3	0.59202	0.23846	0	0.98511	0.00035	1	0.74379	0.18445	YES	Cytoplasm	Organelles	0.45931	0.44238	0.33333	4	-0.1894	0.39236	0	3	0.76956	0.10227	0.75	0.44269	0.33026	0.33333	0.46583	0.25531	No
Ccdc71	0.87535	0.03141	0.66667	4	0.07995	0.61667	0	4	0.94929	0.00795	1	0.55391	0.29702	0.25	0.60272	0.24629	YES	Cytoplasm	Organelles	0.34012	0.38106	0.16667	4	0.28194	0.38501	0	4	0.69407	0.16376	0.5	0.65615	0.17727	0.25	0.50345	0.3988	No
Ccdc71l	0.8478	0.04543	0.66667	4	0.88223	0.03127	0.83333	4	0.94079	0.00775	1	0.9548	0.00495	1	0.21457	0.0525	No			0.56305	0.28021	0	3	0.52107	0.35227	0.33333	3	0.82908	0.0666	0.66667	0.82314	0.0587	0.33333	0.19737	0.0507	No
Ccdc77	0.99628	4e-05	1	4	0.98345	0.00041	1	2	0.9986	1e-05	1	0.99582	3e-05	1	0.03148	0.03148	No						1				1	1	0	1	1	0	1	0		YES	Cytoplasm	Nucleus
Ccdc82	0.89102	0.02526	1	3	0.55755	0.34302	0.33333	3	0.96181	0.00444	1	0.83491	0.07701	0.66667	0.26229	0.26229	YES	Nucleus	Cytoplasm	0.5508	0.32597	0.33333	3	0.66173	0.15229	0	2	0.83399	0.06642	0.66667	0.90687	0.01495	1	0.50569	0.04019	No
Ccdc84	0.41893	0.39965	0.33333	4	0.6336	0.21447	0.33333	3	0.74822	0.16837	0.75	0.86929	0.03264	0.66667	0.6078	0.09833	No			0.08588	0.65226	0.16667	4	0.16816	0.48982	0	4	0.55467	0.32866	0.25	0.60338	0.27578	0.25	0.58969	0.39059	No
Ccdc85c	0.99865	0	1	4	0.40878	0.36636	0.5	4	0.99949	0	1	0.74603	0.19465	0.75	0.41319	0.50036	No			0.97837	0.00128	1	4	0.96844	0.00272	1	4	0.99157	0.00029	1	0.98792	0.00057	1	0.11824	0.08058	No
Ccdc86	0.75796	0.13023	0.5	4	0.88654	0.03365	0.66667	4	0.90391	0.0233	0.75	0.9559	0.00722	1	0.34631	0.31795	No			0.44168	0.27504	0.16667	4	0.10846	0.42453	0.16667	4	0.76012	0.14976	0.5	0.5723	0.30704	0.25	0.40224	0.38804	No
Ccdc88a	0.61684	0.27534	0.5	4	0.92358	0.01245	1	4	0.84189	0.07531	0.75	0.97088	0.00164	1	0.71069	0.24221	No			0.10337	0.6048	0.16667	4	0.5232	0.34479	0.16667	4	0.54025	0.31651	0.25	0.79815	0.0616	0.25	0.50311	0.24165	No
Ccdc88b	0.49303	0.38809	0.5	4	0.52998	0.33982	0.16667	4	0.78533	0.14571	0.75	0.80403	0.07394	0.5	0.27533	0.10155	No			0.75315	0.12048	0.5	4	0.77737	0.08017	0.16667	4	0.90032	0.03036	0.75	0.91122	0.01617	1	0.1784	0.0875	No
Ccdc9	0.23275	0.53555	0	4	0.55029	0.30406	0.16667	4	0.6345	0.21718	0.25	0.8117	0.0611	0.5	0.30497	0.14042	No			0.21156	0.45681	0.16667	4	0.45257	0.40241	0	4	0.57921	0.30779	0.5	0.73942	0.10026	0.25	0.3554	0.16446	No
Ccdc91	0.40298	0.39436	0.5	4	0.85181	0.05171	0.5	4	0.73897	0.22047	0.75	0.94165	0.01229	1	0.44931	0.1168	No			0.70038	0.18311	0.5	4	0.69944	0.16498	0.33333	4	0.87349	0.0576	0.75	0.87379	0.04793	0.75	0.31944	0.19897	No
Ccdc92	0.97623	0.00156	1	4	0.38209	0.37101	0.5	4	0.99091	0.00023	1	0.7312	0.18345	0.75	0.4958	0.3913	No			0.45138	0.44332	0.16667	4	0.48458	0.32575	0.33333	4	0.76536	0.08694	0.25	0.78202	0.10459	0.5	0.27373	0.23832	No
Ccdc92b	0.99988	0	1	2	-0.23718	0.668	0	3	0.99997	0	1	0.39549	0.51403	0.33333	0.90096	0.51325	YES	Cytoplasm	Organelles	0.58671	0.27937	0.33333	3	0.90484	0.0194	1	3	0.84111	0.04961	0.66667	0.96458	0.00456	1	0.80735	0.47289	No
Ccdc93	-0.0505	0.24086	0.16667	4	0.61441	0.23186	0	4	0.4545	0.08835	0.25	0.83855	0.04904	0.75	0.33457	0.14775	YES	Nucleus	Cytoplasm	0.73137	0.12864	0.5	4	0.49084	0.38925	0.16667	4	0.8934	0.02152	1	0.78485	0.07577	0.5	0.14756	0.1297	No
Ccdc97	0.66678	0.20984	0.5	4	0.57878	0.28553	0.33333	4	0.86271	0.05804	0.75	0.82658	0.06081	0.5	0.42075	0.08524	No			0.83556	0.0559	0.66667	4	0.60114	0.24331	0.16667	4	0.9316	0.01312	1	0.83109	0.04542	0.5	0.2455	0.1302	No
Cchcr1	1	0	1	3				1	1	0	1	1	0	1			No						0				0									No
Ccl6				1				1	1	0	1	1	0	1	0.59594		No						1				0	1	0	1						YES	Organelles	Cytoplasm
Ccl9	0.16524	0.46898	0	4	0.34898	0.3862	0.5	4	0.51606	0.33965	0	0.70682	0.24295	0.75	0.62981	0.46689	No			0.27676	0.38606	0.16667	4	0.01479	0.97782	0	2	0.66264	0.17228	0	0.67655	0.18895	0.5	0.49091	0.06063	YES	Organelles	Nucleus
Ccm2	0.52964	0.35172	0.33333	4	0.74062	0.13287	0.5	4	0.80187	0.07664	0.5	0.89491	0.03447	0.75	0.31269	0.1467	No			0.58309	0.31225	0.5	4	0.43432	0.44345	0.16667	4	0.81477	0.11313	0.75	0.75312	0.10159	0.5	0.35163	0.16346	YES	Cytoplasm	Organelles
Ccna2	0.29087	0.30802	0.33333	4	0.6328	0.25626	0.5	4	0.68358	0.25017	0.75	0.84781	0.07274	0.75	0.38163	0.10947	YES	Nucleus	Cytoplasm	0.87013	0.036	0.66667	4	0.34221	0.32273	0.33333	4	0.94809	0.00721	1	0.68643	0.16892	0.25	0.33852	0.28353	No
Ccnb1	0.24545	0.18159	0.5	4	-0.02343	0.55058	0	4	0.65636	0.16857	0.75	0.48051	0.40829	0.25	0.363	0.1698	YES	Nucleus	Organelles	0.79024	0.08183	0.66667	4	0.38664	0.41859	0.16667	4	0.91262	0.01925	0.75	0.73339	0.12884	0.5	0.34887	0.18635	No
Ccnb2	0.31396	0.39905	0.16667	4	0.42948	0.38112	0.16667	4	0.69357	0.19597	0.75	0.75089	0.1174	0.25	0.22805	0.08961	YES	Nucleus	Cytoplasm	0.56928	0.26896	0.16667	4	0.08933	0.56817	0	4	0.8174	0.06134	0.5	0.535	0.27667	0	0.26719	0.16778	No
Ccnc	0.49179	0.44906	0.5	4	0.79104	0.07689	0.5	4	0.78655	0.11525	0.75	0.91768	0.01452	1	0.52331	0.25998	YES	Nucleus	Cytoplasm	0.81394	0.07006	0.66667	4	0.25049	0.29438	0.16667	4	0.92039	0.02045	0.75	0.64642	0.22035	0.5	0.55401	0.42865	No
Ccnd2	0.99984	0	1	4	0.4	0.352	0.5	4	0.99994	0	1	0.74162	0.20322	0.75	0.34478	0.59718	No			0.99568	6e-05	1	4	0.95664	0.00414	1	3	0.99837	1e-05	1	0.98516	0.00064	1	0.06984	0.09878	No
Ccnd3	0.77765	0.10189	0.5	4	0.87561	0.03265	1	3	0.91225	0.02096	0.75	0.95622	0.00586	1	0.30148	0.07909	No			0.52678	0.44852	0.5	4	0.4	0.352	0.5	4	0.79428	0.16417	0.75	0.74162	0.20322	0.75	0.44707	0.15475	No
Ccndbp1				1	-0.02395	0.54648	0	4	1	0	1	0.47106	0.42991	0.25	1.27879		No			-0.2	0.704	0	3	-0.16303	0.67452	0	4	0.44721	0.3739	0	0.35115	0.5024	0	1.07084	0.4856	YES	Organelles	Cytoplasm
Ccne1	0.98722	0.00044	1	4				0	0.99515	6e-05	1						YES	Cytoplasm	Organelles	0.30841	0.46852	0.33333	3	1	0	1	2	0.73355	0.13572	0.33333	1	0	1	0.70711	0.70711	No
Ccne2	0.46719	0.37931	0	4	1	0	1	2	0.77342	0.08338	0.5	1	0	1	1.10144	0.12949	YES	Nucleus	Cytoplasm	0.48544	0.42831	0.33333	4	0.89257	0.02457	1	3	0.78212	0.10958	0.75	0.96237	0.0043	1	0.31007	0.22066	YES	Nucleus	Organelles
Ccnh	0.7216	0.15074	0.5	4	0.6502	0.19334	0.33333	4	0.88662	0.02639	0.75	0.85756	0.03104	0.75	0.25323	0.02933	No			0.32283	0.46234	0.16667	4	-0.04482	0.55064	0	4	0.66436	0.1714	0.25	0.42393	0.40763	0	0.38867	0.17692	YES	Cytoplasm	Nucleus
Ccnk	0.70186	0.13821	0.16667	4	0.72397	0.11263	0.33333	4	0.87561	0.02274	1	0.88942	0.01907	1	0.24264	0.08549	No			0.47573	0.25894	0.16667	4	0.06002	0.38139	0	4	0.77874	0.12319	0.5	0.52568	0.32486	0	0.37733	0.32171	No
Ccnl1	0.43995	0.4304	0	4	0.36656	0.50498	0.16667	4	0.76084	0.10266	0.5	0.71942	0.11521	0.25	0.32341	0.29282	No			0.44415	0.29121	0.16667	4	0.18712	0.39806	0	4	0.76259	0.11596	0.5	0.60366	0.27342	0	0.37903	0.31473	No
Ccnl2	0.28712	0.42346	0	4	0.58789	0.25487	0.16667	4	0.67953	0.17361	0.25	0.82464	0.05023	0.25	0.49791	0.10951	No			0.43401	0.41788	0	4	0.2112	0.48763	0	4	0.75728	0.09202	0.25	0.62573	0.21918	0	0.36643	0.35388	No
Ccnq	0.78164	0.10875	0.5	4	0.34352	0.38541	0.16667	4	0.90963	0.01857	1	0.70571	0.15113	0.5	0.53252	0.16564	No			0.05155	0.52738	0.16667	4	-0.076	0.48022	0	4	0.53536	0.31583	0.25	0.43799	0.39783	0	0.86703	0.27518	No
Ccnt1	0.51202	0.32004	0	4	0.64798	0.20433	0.33333	4	0.7832	0.08727	0.5	0.8515	0.03704	0.75	0.32167	0.12821	No			0.44652	0.33867	0	4	0.10534	0.62918	0	4	0.75886	0.10429	0.5	0.53363	0.31872	0	0.36577	0.27389	No
Ccnt2	0.48652	0.35885	0	4	0.48514	0.3617	0	4	0.78103	0.07676	0.5	0.77899	0.08257	0.5	0.438	0.06414	YES	Nucleus	Cytoplasm	0.18416	0.48416	0	4	0.18705	0.49871	0	4	0.61114	0.27879	0.25	0.59598	0.29115	0.25	0.40288	0.34523	YES	Organelles	Cytoplasm
Ccny	0.56215	0.32699	0.33333	4	0.36468	0.35617	0.5	4	0.80713	0.06338	0.5	0.72332	0.20759	0.75	0.30984	0.06031	YES	Cytoplasm	Organelles	0.7523	0.10797	0.33333	4	0.28205	0.4344	0.16667	4	0.89789	0.01858	1	0.67708	0.22037	0.5	0.2587	0.19916	No
Ccnyl1	0.70785	0.14807	0.33333	4	0.21444	0.59557	0.16667	4	0.88112	0.02246	1	0.62075	0.19613	0	0.69757	0.44305	No			0.59514	0.29263	0.33333	4	0.41368	0.39361	0.16667	4	0.8245	0.05239	0.5	0.74556	0.16344	0.5	0.37281	0.25326	YES	Cytoplasm	Organelles
Ccp110	0.59558	0.33936	0.5	4	-0.2	0.704	0	2	0.83144	0.06882	0.75	0.63246	0.17781	0	0.27329	0.27329	YES	Nucleus	Cytoplasm	-0.2	0.704	0	2	-0.01314	0.98029	0	2	0.63246	0.17781	0	0.69917	0.12708	0	1.1913		No
Ccpg1	0.66322	0.16758	0.16667	4	0.46112	0.32512	0.16667	4	0.86068	0.03443	0.75	0.7691	0.1053	0.5	0.37173	0.18129	No			0.48279	0.39604	0.16667	4	0.19046	0.17828	0.33333	4	0.78057	0.11181	0.5	0.62296	0.24185	0.75	0.65516	0.41529	YES	Cytoplasm	Organelles
Ccs	0.72816	0.12659	0.16667	4	0.69861	0.1809	0.5	4	0.8881	0.02449	0.75	0.8797	0.03696	0.75	0.34025	0.1712	No			0.91087	0.01659	1	4	0.83623	0.04749	0.5	4	0.96558	0.00338	1	0.93533	0.00742	1	0.16426	0.08753	No
Ccsap	1	0	1	4	1	0	1	4	1	0	1	1	0	1	0	0	No						1	1	0	1	2	1	0	1	1	0	1			YES	Cytoplasm	Nucleus
Ccsmst1	0.92045	0.0159	1	4	0.43309	0.41063	0.5	4	0.96917	0.00355	1	0.75759	0.18879	0.75	0.36401	0.30204	No			0.74867	0.1345	0.5	4	0.35613	0.30678	0.5	4	0.89953	0.03062	0.75	0.71481	0.19577	0.75	0.48088	0.43602	No
Cct2	0.20304	0.30012	0.16667	4	0.87954	0.02825	0.83333	4	0.63374	0.29272	0.5	0.95363	0.00492	1	0.22156	0.1158	No			0.80647	0.08515	0.5	4	0.82484	0.05595	0.33333	4	0.91926	0.0261	0.75	0.9305	0.00826	1	0.13904	0.07795	No
Cct3	0.15028	0.3307	0.16667	4	0.90415	0.01814	0.83333	4	0.60178	0.30257	0.5	0.96331	0.00292	1	0.26234	0.13942	No			0.75093	0.11591	0.5	4	0.76648	0.1002	0.33333	4	0.89751	0.02941	0.75	0.9071	0.01441	1	0.17738	0.0941	No
Cct4	0.61738	0.29297	0.5	4	0.81205	0.07133	0.5	4	0.84202	0.08324	0.75	0.92667	0.01395	1	0.19375	0.05119	No			0.74887	0.11829	0.33333	4	0.79748	0.08948	0.5	4	0.89622	0.03025	0.75	0.91909	0.02011	0.75	0.12598	0.0417	No
Cct5	0.49649	0.41371	0.5	4	0.91288	0.01547	0.83333	4	0.78483	0.16354	0.75	0.96662	0.00271	1	0.18254	0.08474	No			0.78424	0.09686	0.5	4	0.85859	0.04179	0.66667	4	0.91114	0.02653	0.75	0.94411	0.00739	1	0.13123	0.03753	No
Cct6a	0.43753	0.38211	0.5	4	0.85122	0.04138	0.66667	4	0.75914	0.16784	0.75	0.94245	0.00659	1	0.20097	0.05454	No			0.67819	0.17421	0.33333	4	0.78732	0.0848	0.5	4	0.86789	0.03695	0.5	0.91579	0.0138	1	0.14435	0.06828	No
Cct6b				1	0.2	0.46933	0.33333	4	1	0	1	0.63246	0.17781	0	0		No						0				0									No
Cct7	0.49643	0.39659	0.5	4	0.86587	0.03396	0.83333	4	0.78631	0.14154	0.75	0.94836	0.00567	1	0.21416	0.05468	No			0.73996	0.12422	0.33333	4	0.83684	0.05824	0.66667	4	0.89307	0.03168	0.75	0.93435	0.01347	0.75	0.10972	0.0559	No
Cct8	0.20579	0.34134	0.16667	4	0.72879	0.13386	0.5	4	0.63459	0.28819	0.5	0.89243	0.02623	0.75	0.20975	0.06244	No			0.61925	0.22647	0.16667	4	0.69054	0.17117	0.33333	4	0.84055	0.05555	0.5	0.8753	0.02794	0.75	0.15201	0.0622	No
Ccz1	0.62286	0.24491	0.33333	4	-0.00928	0.46599	0	4	0.84463	0.06313	0.75	0.48604	0.38499	0.25	0.44188	0.05009	No			0.43612	0.45178	0.5	4	0.46368	0.41574	0.33333	4	0.73501	0.23672	0.75	0.74473	0.19449	0.75	0.15772	0.04753	No
Cd151	0.82999	0.07661	0.5	4	0.2	0.46933	0.33333	3	0.93226	0.02009	0.75	0.68313	0.20534	0.66667	0.40826	0.57737	YES	Organelles	Cytoplasm	0.85908	0.04457	0.66667	4	0.38146	0.33988	0.5	4	0.94561	0.00672	1	0.73185	0.20168	0.75	0.80976	0.26488	YES	Organelles	Cytoplasm
Cd164	0.8286	0.07669	0.5	4	0.41055	0.36831	0.5	4	0.93101	0.02099	0.75	0.74685	0.19051	0.75	0.20954	0.29341	No			0.42708	0.40384	0.5	4	0.37975	0.33744	0.5	4	0.75461	0.19282	0.75	0.73084	0.20112	0.75	0.62862	0.59275	YES	Cytoplasm	Organelles
Cd180	0.76639	0.12268	0.5	4	0.9948	6e-05	1	3	0.90666	0.03062	0.75	0.99825	1e-05	1	0.18145	0.13955	YES	Organelles	Cytoplasm	0.9866	0.00041	1	4	0.4	0.352	0.5	4	0.99491	5e-05	1	0.74162	0.20322	0.75	0.37525	0.53741	No
Cd200r1	0.53874	0.44201	0.5	4	0.47199	0.3874	0.5	4	0.8069	0.13584	0.75	0.7751	0.12758	0.5	0.70626	0.46743	No			-0.09016	0.66021	0	3	0.30672	0.34977	0.16667	4	0.51555	0.30509	0	0.69042	0.21522	0.5	1.08047	0.47199	No
Cd22				1				0	1	0	1						YES	Nucleus	Organelles				0				0									No
Cd274	0.86178	0.05204	0.5	4	0.25334	0.55595	0.33333	3	0.94522	0.01343	0.75	0.7083	0.16515	0.66667	0.542	0.62278	No			0.91779	0.01917	1	4	0.4	0.352	0.5	4	0.9679	0.00462	1	0.74162	0.20322	0.75	0.48497	0.57783	No
Cd2ap	0.38145	0.3841	0.16667	4	0.80772	0.0654	0.5	4	0.73158	0.12086	0.25	0.92502	0.01033	1	0.35445	0.17558	No			0.54467	0.30022	0.16667	4	0.49137	0.45255	0.5	4	0.80234	0.07652	0.5	0.77253	0.0936	0.75	0.37491	0.26651	No
Cd2bp2	0.30469	0.27075	0.5	4	0.77679	0.09479	0.5	4	0.68997	0.23981	0.75	0.91235	0.01606	1	0.27324	0.12644	No			0.55994	0.32951	0.33333	4	0.22287	0.38473	0.16667	4	0.80557	0.08529	0.75	0.58249	0.26136	0.25	0.31344	0.2558	No
Cd300lf	0.44491	0.4135	0	4	0.09689	0.48327	0	4	0.76145	0.10386	0.5	0.55409	0.28801	0	0.44269	0.10755	No			0.30598	0.24903	0.5	4	0.09941	0.55109	0	4	0.68637	0.19447	0.75	0.53718	0.30874	0.25	0.35462	0.24792	No
Cd37	0.67336	0.18904	0.33333	4	0.41026	0.39112	0.5	4	0.86782	0.02664	1	0.745	0.20935	0.75	0.51392	0.13591	YES	Cytoplasm	Organelles	0.86583	0.04621	0.5	4	0.32418	0.27089	0.5	4	0.94818	0.0093	1	0.7004	0.23311	0.75	0.45506	0.25139	No
Cd3eap	0.70007	0.16475	0.5	4	0.88067	0.02679	0.66667	4	0.87713	0.02669	0.75	0.95408	0.00404	1	0.2022	0.05069	No			0.41726	0.4112	0.16667	4	0.03334	0.33741	0.16667	4	0.73525	0.10387	0.25	0.51208	0.3478	0	0.36003	0.30362	No
Cd44	0.75861	0.1109	0.33333	4	0.24481	0.15179	0.5	4	0.90156	0.01652	1	0.65003	0.12333	0.75	0.29464	0.17447	No			0.83843	0.06365	0.5	4	0.33534	0.28959	0.5	4	0.93714	0.01038	1	0.70414	0.20746	0.75	0.33908	0.31209	No
Cd47	0.78957	0.09092	0.66667	4	0.28271	0.199	0.5	4	0.91624	0.0152	1	0.67111	0.15463	0.75	0.2921	0.19581	No			0.90343	0.02527	0.83333	4	0.36355	0.32395	0.5	4	0.96269	0.00373	1	0.72245	0.20809	0.75	0.31427	0.35225	No
Cd48	0.74339	0.1142	0.33333	4	0.21894	0.39546	0.16667	4	0.89727	0.01859	1	0.6241	0.27882	0.5	0.40755	0.1778	No			0.87029	0.03929	0.66667	4	0.37455	0.34161	0.5	4	0.94981	0.00622	1	0.72574	0.1846	0.75	0.32041	0.32581	No
Cd63	0.65754	0.2169	0.33333	4	0.45521	0.43458	0.5	4	0.85673	0.03339	0.5	0.76868	0.16813	0.75	0.4081	0.10502	No			0.71154	0.19697	0.5	4	0.35358	0.4538	0.16667	4	0.88364	0.03539	0.75	0.71501	0.18644	0.5	0.25402	0.25381	No
Cd68	0.36416	0.49674	0.16667	4	0.34043	0.33772	0.5	4	0.71124	0.11976	0	0.71012	0.21277	0.75	0.3762	0.12515	YES	Cytoplasm	Organelles	0.44172	0.43231	0.16667	4	0.04363	0.22538	0	4	0.75807	0.09201	0.25	0.5284	0.2331	0.25	0.36369	0.20124	YES	Organelles	Cytoplasm
Cd69	0.38435	0.38235	0.16667	4	1	0	1	2	0.72449	0.17152	0.5	1	0	1	0.232	0.232	No			0.80438	0.0865	0.5	4	0.4	0.352	0.5	4	0.92284	0.0149	1	0.74162	0.20322	0.75	0.71082	0.33712	YES	Cytoplasm	Organelles
Cd72	0.88169	0.03868	0.5	4	-0.2	0.704	0	2	0.95267	0.01054	1	0.63246	0.17781	0	0.70711	0.70711	YES	Cytoplasm	Organelles	0.74512	0.14839	0.5	4	0.4	0.352	0.5	4	0.8955	0.02429	0.75	0.74162	0.20322	0.75	0.72542	0.44954	No
Cd74	0.74549	0.16136	0.5	4				1	0.89681	0.04544	0.75	1	0	1	1.41421		YES	Organelles	Cytoplasm	1	0	1	2				0	1	0	1						YES	Organelles	Cytoplasm
Cd82	0.7247	0.14597	0.33333	4	0.49239	0.41222	0.33333	4	0.8858	0.02267	1	0.78505	0.08282	0.75	0.62805	0.2455	YES	Cytoplasm	Organelles	0.64604	0.27588	0.5	4	0.39147	0.44307	0.16667	4	0.85505	0.05365	0.75	0.73555	0.15394	0.5	0.33331	0.2289	No
Cd84	0.76944	0.10679	0.5	4	0.27432	0.19248	0.5	4	0.90894	0.01515	1	0.67109	0.16819	0.75	0.33605	0.25362	No			0.8482	0.05409	0.66667	4	0.35694	0.31845	0.5	4	0.94047	0.00859	1	0.71845	0.23888	0.75	0.37694	0.25476	No
Cd99l2	0.54648	0.35386	0.33333	3	0.1465	0.45573	0.16667	4	0.82834	0.04676	0.66667	0.58382	0.25666	0.25	0.61408	0.22667	YES	Organelles	Cytoplasm	0.6875	0.22282	0.5	4	0.33197	0.33524	0.5	4	0.87478	0.04579	0.75	0.70362	0.20059	0.5	0.42666	0.29701	No
Cda	0.97474	0.00155	1	4	0.62415	0.30826	0.5	4	0.99026	0.00033	1	0.84594	0.08597	0.75	0.35677	0.13875	No			0.90077	0.02672	0.83333	4	0.94059	0.00862	1	4	0.95999	0.0075	1	0.97671	0.00199	1	0.10449	0.02959	No
Cdadc1	0.40405	0.39773	0.33333	4	0.72097	0.18547	0.5	4	0.73953	0.19852	0.75	0.88253	0.06107	0.75	0.58323	0.38669	No			0.63008	0.30929	0.5	4	0.29631	0.49524	0.33333	3	0.84316	0.10464	0.75	0.72802	0.14129	0.33333	0.45963	0.41884	No
Cdan1	0.9908	0.00025	1	4	0.59221	0.36012	0.5	4	0.99649	5e-05	1	0.83115	0.10648	0.75	0.29101	0.42045	No			0.81311	0.09173	0.5	4	0.97152	0.00239	1	4	0.92085	0.03104	0.75	0.98892	0.00058	1	0.08752	0.15159	No
Cdc123	0.89718	0.02296	0.83333	4	0.53632	0.33466	0.16667	4	0.95912	0.00528	1	0.80253	0.09036	0.75	0.4776	0.14076	No			0.87756	0.03829	0.5	4	0.66302	0.25839	0.5	4	0.95197	0.00908	1	0.85924	0.08213	0.75	0.36036	0.15794	No
Cdc16	0.37076	0.38791	0.5	4	0.38869	0.44819	0.16667	4	0.72645	0.19687	0.75	0.73176	0.13581	0.5	0.3014	0.07118	YES	Nucleus	Cytoplasm	0.75666	0.10026	0.5	4	0.47585	0.36209	0	4	0.89286	0.02496	0.75	0.76127	0.09534	0.5	0.30045	0.17224	YES	Nucleus	Cytoplasm
Cdc20	0.57727	0.2737	0.16667	4	0.55511	0.28134	0.16667	4	0.8243	0.05309	0.5	0.81611	0.0508	0.5	0.48756	0.18071	No			0.6489	0.19171	0.16667	4	0.41043	0.46437	0	4	0.85675	0.03354	0.75	0.72742	0.10698	0.25	0.3761	0.25624	YES	Nucleus	Cytoplasm
Cdc23	0.4003	0.42864	0.16667	4	0.75455	0.10924	0.5	4	0.73549	0.11138	0.25	0.89916	0.01934	1	0.38798	0.12981	No			0.83644	0.05765	0.5	4	0.40426	0.34008	0	4	0.93634	0.00983	1	0.68459	0.16367	0	0.35309	0.27265	No
Cdc25c	0.2	0.46933	0.33333	3				0	0.68313	0.20534	0.66667						YES	Cytoplasm	Organelles	1	0	1	3	-0.2	0.704	0	2	1	0	1	0.63246	0.17781	0	0		YES	Cytoplasm	Organelles
Cdc26	0.74908	0.12723	0.5	4	0.8866	0.02355	0.83333	4	0.90097	0.02175	1	0.95628	0.00371	1	0.11346	0.14725	No			0.83086	0.05872	0.5	4	0.82543	0.05975	0.66667	4	0.93194	0.0149	0.75	0.92753	0.01031	1	0.32676	0.24631	No
Cdc27	0.37772	0.36365	0.5	4	0.80079	0.08427	0.5	4	0.7281	0.22624	0.75	0.92151	0.01446	1	0.34501	0.18023	No			0.83945	0.05226	0.66667	4	0.25984	0.30929	0.33333	4	0.93504	0.01241	1	0.66172	0.23328	0.5	0.40565	0.37996	No
Cdc34	0.4541	0.41081	0.16667	4	0.52509	0.34994	0.5	4	0.76245	0.11078	0.25	0.80045	0.09481	0.5	0.51824	0.04566	No			0.54652	0.40651	0.5	4	0.17675	0.6217	0.16667	4	0.80039	0.15363	0.75	0.60893	0.30877	0.5	0.38259	0.39336	No
Cdc37	0.35556	0.45833	0.16667	4	0.82118	0.05707	0.66667	4	0.70873	0.13884	0.5	0.92924	0.00889	1	0.28521	0.14161	No			0.88092	0.02384	0.83333	4	0.70091	0.1472	0.33333	4	0.95416	0.00403	1	0.8751	0.02669	1	0.20928	0.12971	No
Cdc37l1	0.60334	0.34659	0.5	4	0.88869	0.03441	0.5	4	0.82933	0.12353	0.75	0.95552	0.00933	1	0.12469	0.17821	No			0.83285	0.07448	0.5	4	0.73145	0.17762	0.5	4	0.93028	0.02395	0.75	0.88601	0.06059	0.75	0.0411	0.07119	No
Cdc40	0.97423	0.00134	1	4	0.85739	0.03341	0.83333	4	0.99016	0.0002	1	0.94439	0.00484	1	0.18642	0.07404	No			0.3044	0.37196	0.16667	4	0.13887	0.30506	0.16667	4	0.69046	0.21003	0.5	0.59425	0.2215	0.5	0.23783	0.26941	No
Cdc42	0.65157	0.23259	0.5	4	0.70265	0.16726	0.5	4	0.85663	0.04299	0.75	0.88078	0.0326	0.75	0.29512	0.09771	YES	Organelles	Cytoplasm	0.93093	0.01004	1	4	0.62529	0.27579	0.5	4	0.97351	0.00193	1	0.84684	0.05552	0.75	0.17054	0.16347	YES	Organelles	Cytoplasm
Cdc42bpa				0				1				1	0	1			No						1				1	1	0	1	1	0	1	0		No
Cdc42se2	0.8434	0.06024	0.66667	4	-0.2	0.704	0	2	0.93734	0.01466	0.75	0.63246	0.17781	0	0.85497	0.48489	No			0.90005	0.02646	0.83333	4	0.2	0.46933	0.33333	3	0.9606	0.00379	1	0.68313	0.20534	0.66667	0.6385	0.48852	No
Cdc45	0.65739	0.20176	0.33333	4	-0.00881	0.57887	0.16667	4	0.8617	0.03795	0.5	0.49163	0.41941	0.5	0.48295	0.1384	YES	Cytoplasm	Nucleus	0.1281	0.70741	0	4	0.54984	0.29731	0.16667	4	0.56649	0.29066	0.25	0.80954	0.0616	0.5	0.4211	0.20272	No
Cdc5l	0.51746	0.34583	0.16667	4	0.81861	0.06537	0.5	4	0.79565	0.07552	0.75	0.92922	0.01224	1	0.24847	0.11958	No			0.46202	0.30965	0.16667	4	-0.00088	0.4693	0	4	0.77229	0.12107	0.5	0.46992	0.36272	0	0.3134	0.30632	No
Cdc6	0.68639	0.18389	0.33333	4				0	0.86094	0.03832	0.75						YES	Nucleus	Organelles	-0.05003	0.48423	0	3				0	0.52474	0.28539	0						YES	Nucleus	Cytoplasm
Cdc7	0.5885	0.26627	0.33333	4	0.18166	0.45058	0.33333	3	0.8301	0.06237	0.75	0.67346	0.20056	0.66667	0.84538	0.30357	No			0.74198	0.13346	0.5	4	0.4018	0.34497	0.5	4	0.8979	0.02553	0.75	0.73853	0.21181	0.75	0.47232	0.24554	YES	Nucleus	Cytoplasm
Cdc73	0.52486	0.33615	0.16667	4	0.81212	0.0662	0.5	4	0.80115	0.05924	0.75	0.92608	0.01337	1	0.25929	0.10268	No			0.34951	0.56304	0.16667	4	0.02244	0.42057	0.16667	4	0.7156	0.14116	0.5	0.49338	0.34686	0	0.23119	0.25218	No
Cdca2	0.97037	0.00179	1	4	0.50575	0.42749	0.5	4	0.98878	0.00024	1	0.79204	0.11098	0.75	0.36804	0.22215	No			0.25142	0.51493	0.16667	4	0.09974	0.3341	0.16667	4	0.65959	0.23951	0.5	0.56955	0.23469	0.5	0.27399	0.21577	No
Cdca3	0.08854	0.47496	0	4	0.32976	0.33981	0.16667	4	0.54514	0.30692	0	0.69536	0.20467	0.5	0.52802	0.32518	No			0.77919	0.11238	0.5	4	0.64239	0.23456	0.16667	4	0.90436	0.03999	0.75	0.84661	0.06983	0.75	0.16629	0.10307	No
Cdca5	0.92705	0.01007	1	4	0.91437	0.01429	1	4	0.97179	0.00143	1	0.96701	0.00199	1	0.19301	0.0323	No			0.36763	0.37678	0.16667	4	0.02978	0.59651	0	4	0.7171	0.19318	0.5	0.50071	0.31797	0	0.41704	0.39096	No
Cdca7	0.62709	0.31001	0.5	4	0.80227	0.08633	0.5	4	0.84807	0.0821	0.75	0.92117	0.02141	0.75	0.3315	0.24931	No			0.508	0.31397	0.5	4	0.33303	0.41009	0.33333	3	0.79426	0.115	0.5	0.74485	0.12582	0.33333	0.24536	0.20648	No
Cdca7l	0.90269	0.02207	0.83333	4	0.96448	0.00342	1	4	0.96258	0.00365	1	0.98659	0.00053	1	0.12986	0.06846	No			0.52683	0.23965	0.16667	4	-0.0018	0.43822	0	4	0.80125	0.10248	0.5	0.49651	0.3466	0.25	0.49573	0.48877	No
Cdca8	0.97877	0.00126	1	4	0.72216	0.17328	0.5	4	0.99201	0.0002	1	0.888	0.04463	0.75	0.22044	0.21241	YES	Nucleus	Cytoplasm	0.47965	0.2763	0.16667	4	0.23734	0.28204	0.16667	4	0.7806	0.13088	0.5	0.65184	0.2657	0.75	0.30234	0.39123	No
Cdcp2				0				0									No			1	0	1	4	-0.2	0.704	0	2	1	0	1	0.63246	0.17781	0	0.70711	0.70711	No
Cdh23				1	0.7343	0.09652	0	2	1	0	1	0.92776	0.00901	1	0.78842		YES	Nucleus	Cytoplasm				1	0.8633	0.03917	0.33333	3	1	0	1	0.95173	0.00714	1	0.56936		YES	Organelles	Cytoplasm
Cdipt	0.77661	0.12658	0.5	4	0.30739	0.22724	0.5	4	0.91041	0.03373	0.75	0.68433	0.17211	0.75	0.24466	0.27888	No			0.99641	4e-05	1	4	0.39168	0.34043	0.5	4	0.99865	1e-05	1	0.7374	0.20814	0.75	0.38664	0.56095	No
Cdk1	0.06532	0.07263	0.5	4	0.62808	0.21385	0.16667	4	0.54384	0.05318	0.75	0.84648	0.04466	0.5	0.26527	0.09387	No			0.8187	0.05658	0.66667	4	0.60605	0.30441	0.5	4	0.92758	0.00904	1	0.81568	0.05478	0.5	0.18315	0.18608	No
Cdk10	0.35722	0.45116	0.33333	4	0.56432	0.30519	0.33333	4	0.71766	0.12113	0.25	0.81929	0.07393	0.5	0.52885	0.25016	No			0.30219	0.52472	0.16667	4	-0.08644	0.3899	0	4	0.65486	0.18223	0	0.42929	0.32461	0.25	0.75378	0.35182	No
Cdk11b	0.31945	0.45982	0	4	0.81859	0.0588	0.5	4	0.68217	0.16735	0.25	0.92853	0.00898	1	0.23519	0.13781	YES	Cytoplasm	Nucleus	0.37402	0.45834	0.16667	4	0.01475	0.54791	0.16667	4	0.72623	0.12171	0.25	0.4781	0.34764	0	0.25922	0.26829	No
Cdk12	0.59604	0.26984	0.16667	4	0.79469	0.06707	0.33333	4	0.82946	0.04771	0.75	0.91762	0.01094	1	0.25278	0.10901	No			0.52477	0.33279	0.16667	4	0.08819	0.3686	0.16667	4	0.79529	0.06914	0.5	0.54464	0.30132	0	0.33769	0.29666	No
Cdk13	0.48379	0.29006	0.33333	4	0.15721	0.33134	0	4	0.76718	0.11183	0.5	0.60573	0.28388	0.25	0.39918	0.14846	YES	Nucleus	Organelles	0.05838	0.36201	0.16667	4	-0.12949	0.51008	0	4	0.54172	0.27777	0.25	0.37955	0.47102	0	0.43878	0.26722	No
Cdk14	1	0	1	3	0.51644	0.34752	0.16667	4	1	0	1	0.79564	0.08049	0.5	0.50944	0.36042	No			1	0	1	3	1	0	1	3	1	0	1	1	0	1	0	0	YES	Cytoplasm	Organelles
Cdk17	0.56628	0.28078	0.16667	4	0.71417	0.11848	0.16667	4	0.81879	0.05984	0.5	0.8778	0.02434	0.75	0.41029	0.09582	No			0.14993	0.5284	0.16667	4	0.09551	0.50156	0	4	0.59205	0.30473	0.25	0.49221	0.26651	0.25	0.3548	0.12572	No
Cdk18	0.99953	0	1	4	1	0	1	4	0.99982	0	1	1	0	1	0.01484	0.0257	No			0.33505	0.38618	0.16667	4	1	0	1	2	0.70471	0.20041	0.5	1	0	1	0	0	YES	Organelles	Cytoplasm
Cdk19	0.27434	0.36857	0.33333	4	0.92676	0.00937	1	4	0.67221	0.25803	0.75	0.97164	0.00131	1	0.46417	0.18552	YES	Cytoplasm	Nucleus	0.70276	0.16113	0.33333	4	0.32278	0.27976	0.5	4	0.88056	0.03244	0.75	0.69016	0.19943	0.5	0.50891	0.40502	No
Cdk2	0.12903	0.29974	0.16667	4	0.7989	0.08197	0.5	4	0.58486	0.199	0.5	0.92097	0.0151	1	0.31444	0.05915	YES	Nucleus	Cytoplasm	0.74968	0.10971	0.66667	4	0.50858	0.36305	0	4	0.89334	0.02765	0.75	0.75351	0.09457	0.25	0.24669	0.25465	No
Cdk2ap1	0.34368	0.49116	0	4	0.6177	0.2665	0.5	4	0.71034	0.13392	0.25	0.83805	0.08328	0.75	0.55191	0.06459	No			0.58412	0.2975	0.33333	4	0.21352	0.58901	0	3	0.8273	0.08066	0.75	0.6851	0.1594	0.33333	0.66267	0.18763	YES	Organelles	Cytoplasm
Cdk4	0.85434	0.05471	0.5	4	0.92697	0.01066	1	4	0.94168	0.01437	0.75	0.97127	0.00219	1	0.20417	0.04178	No			0.92418	0.01571	1	4	0.9259	0.01431	1	4	0.9694	0.00441	1	0.97026	0.00372	1	0.07825	0.01676	No
Cdk5	0.47462	0.33215	0	4	0.57527	0.27177	0.16667	4	0.77082	0.10042	0.5	0.82316	0.06537	0.75	0.3228	0.09974	No			0.72298	0.16695	0.5	4	0.79202	0.08664	0.5	4	0.88685	0.04631	0.75	0.91465	0.01798	0.75	0.16676	0.05813	No
Cdk5rap1	0.59163	0.25428	0.16667	4	0.36755	0.38907	0.16667	4	0.82914	0.04304	0.5	0.7193	0.1735	0.5	0.39469	0.13348	No			0.53552	0.31758	0.16667	4	0.11451	0.58756	0.16667	4	0.80532	0.07603	0.5	0.57431	0.33883	0.5	0.33685	0.32154	No
Cdk5rap2	0.88693	0.02252	0.83333	4	0.75742	0.12042	0.5	4	0.95636	0.00338	1	0.90437	0.02371	0.75	0.31243	0.16267	YES	Nucleus	Cytoplasm	0.21413	0.56432	0.16667	4	0.45336	0.38712	0.33333	4	0.63884	0.23385	0.5	0.76552	0.12514	0.5	0.62908	0.36595	No
Cdk5rap3	0.56107	0.29715	0.16667	4	0.66043	0.21266	0.33333	4	0.81586	0.0713	0.5	0.86309	0.04006	0.75	0.28201	0.08325	No			0.56052	0.2902	0.16667	4	-0.02122	0.15092	0.5	4	0.817	0.06252	0.5	0.47744	0.13246	0.5	0.29729	0.29353	No
Cdk6	0.57718	0.31997	0.33333	4	0.90625	0.01655	1	4	0.82478	0.08583	0.75	0.9642	0.0026	1	0.22823	0.08539	No			0.47088	0.38712	0.16667	4	0.72875	0.12764	0.33333	4	0.77433	0.10899	0.5	0.89134	0.02298	0.75	0.21729	0.11121	No
Cdk7	0.38893	0.43092	0	4	0.67272	0.18099	0.33333	4	0.72657	0.12167	0.25	0.8684	0.03508	0.75	0.23603	0.06364	YES	Cytoplasm	Nucleus	0.21434	0.48321	0.16667	4	0.05669	0.65155	0	4	0.62044	0.21763	0.25	0.48126	0.34529	0	0.3514	0.21577	No
Cdk8	-0.10856	0.60933	0	4	0.80151	0.07874	0.5	4	0.404	0.3837	0	0.92203	0.01345	1	0.66595	0.1513	YES	Organelles	Cytoplasm	0.4417	0.44928	0.16667	4	0.3838	0.37028	0.5	4	0.74956	0.13521	0.5	0.73287	0.1945	0.75	0.76077	0.44045	No
Cdk9	0.38104	0.48772	0	4	0.70595	0.132	0.33333	4	0.7277	0.11452	0.25	0.88191	0.02167	1	0.2445	0.13281	No			0.36566	0.50297	0.16667	4	0.26245	0.38674	0.16667	4	0.72122	0.12682	0.25	0.61465	0.22159	0.25	0.19392	0.21789	No
Cdkal1	0.70647	0.16014	0.33333	4	0.25081	0.56579	0	4	0.88038	0.0385	0.75	0.65821	0.17478	0.25	0.323	0.16425	No			0.67482	0.17468	0.16667	4	0.2928	0.39836	0	4	0.86896	0.03629	0.75	0.65998	0.18509	0.25	0.41801	0.35525	No
Cdkn1a	0.76409	0.10585	0.5	4	0.62402	0.25502	0.33333	3	0.90575	0.02274	0.75	0.86227	0.05247	0.66667	1.03483	0.23306	No			0.3145	0.48332	0	4	0.09779	0.40785	0.16667	4	0.66697	0.2535	0.5	0.54073	0.18146	0.5	0.32867	0.23426	No
Cdkn1b	0.00927	0.5268	0.16667	4	0.59895	0.23385	0	4	0.50465	0.34468	0	0.83472	0.04456	0.5	0.33464	0.06882	No			0.72137	0.14074	0.5	4	0.80555	0.06294	0.66667	4	0.88608	0.03615	0.75	0.91209	0.01897	0.75	0.22114	0.11884	No
Cdkn2aip	0.79983	0.07889	0.5	4	0.81642	0.06104	0.5	4	0.91868	0.01176	1	0.92697	0.00905	1	0.24793	0.11884	No			0.35301	0.55737	0.16667	4	0.19703	0.38408	0.16667	4	0.71597	0.14887	0.5	0.6082	0.22601	0.25	0.25585	0.21006	No
Cdkn2aipnl	0.39771	0.41169	0.33333	4	0.38678	0.35489	0	4	0.7379	0.15432	0.75	0.73258	0.13465	0.5	0.42372	0.16382	YES	Nucleus	Cytoplasm	0.28679	0.51778	0.16667	4	0.66362	0.1811	0.16667	4	0.66309	0.17522	0	0.84815	0.04986	0.75	0.28028	0.18951	No
Cdkn2c	0.52202	0.46266	0.5	4	0.84359	0.05289	0.5	4	0.79456	0.16276	0.75	0.93861	0.00823	1	0.42126	0.13431	No			0.71547	0.19534	0.5	4	0.84536	0.05228	0.66667	4	0.87749	0.06963	0.75	0.93542	0.00896	1	0.33994	0.1998	No
Cdkn2d	0.50674	0.41243	0.33333	3	1	0	1	2	0.80564	0.11792	0.66667	1	0	1	0.90737		No			0.91209	0.02182	1	4	0.98757	0.00035	1	3	0.96506	0.00579	1	0.99578	5e-05	1	0.09847	0.13926	No
Cdkn3	1	0	1	3				0	1	0	1						YES	Cytoplasm	Organelles				1				1	1	0	1	1	0	1			No
Cdnf				1	1	0	1	4	1	0	1	1	0	1	0		No			1	0	1	3	1	0	1	3	1	0	1	1	0	1	0	0	No
Cdpf1	0.26674	0.51535	0.33333	3	0.43419	0.42652	0.5	4	0.71145	0.14122	0.33333	0.75791	0.14258	0.75	0.81859	0.15624	No			-0.0809	0.58867	0	3	0.02305	0.48967	0	3	0.51254	0.31473	0	0.58222	0.24547	0	1.15999	0.25422	YES	Nucleus	Cytoplasm
Cdr2	0.15112	0.42432	0.33333	3				0	0.65772	0.24639	0.66667						No			1	0	1	2				0	1	0	1						YES	Organelles	Cytoplasm
Cds2	0.44066	0.47145	0.16667	4	0.45529	0.37065	0.33333	4	0.75314	0.10888	0.5	0.76756	0.12881	0.75	0.53674	0.31631	No			0.50959	0.29553	0.16667	4	0.28846	0.23358	0.5	4	0.79358	0.09575	0.5	0.67812	0.23973	0.75	0.43583	0.3997	No
Cdsn	0.37619	0.33263	0.5	4	0.16753	0.73141	0.16667	4	0.7287	0.20112	0.75	0.59534	0.30434	0.5	0.98687	0.33595	YES	Cytoplasm	Organelles	0.97375	0.00102	1	2	0.4371	0.41558	0.5	4	0.99335	7e-05	1	0.7599	0.16633	0.75	0.18157	0.05231	YES	Cytoplasm	Nucleus
Cdt1	0.96509	0.00276	1	4	1	0	1	2	0.98659	0.00057	1	1	0	1	1.41421	0	No			0.34475	0.47189	0.16667	4	0.2	0.46933	0.33333	3	0.70969	0.17863	0.5	0.68313	0.20534	0.66667	0.50441	0.27938	No
Cdv3	0.23787	0.31453	0.16667	4	0.7897	0.07011	0.5	4	0.64812	0.21988	0.75	0.9171	0.01191	1	0.30862	0.12255	No			0.71875	0.12572	0.33333	4	0.70848	0.14678	0.33333	4	0.88429	0.02917	0.75	0.87269	0.02772	0.75	0.23711	0.19827	No
Cdyl	0.62749	0.23117	0.16667	4	0.7324	0.10937	0.16667	4	0.84762	0.03917	0.75	0.89348	0.01736	1	0.29853	0.08799	No			0.60951	0.24211	0.16667	4	0.08133	0.40724	0	4	0.8316	0.04371	0.5	0.52479	0.29823	0	0.5794	0.43001	No
Ceacam1	0.74682	0.15985	0.5	4	0.29885	0.48973	0.33333	3	0.89563	0.04884	0.75	0.72918	0.14008	0.33333	0.33928	0.26361	No			0.81471	0.05735	0.5	4	0.39372	0.34428	0.5	4	0.92435	0.00922	1	0.73832	0.20143	0.75	0.55621	0.36028	YES	Cytoplasm	Organelles
Cebpb	0.96273	0.00359	1	4	0.73149	0.13573	0.5	4	0.98583	0.00047	1	0.89073	0.02615	0.75	0.31525	0.19104	YES	Nucleus	Cytoplasm	0.47386	0.33711	0.5	4	0.19314	0.28137	0.16667	4	0.77767	0.12888	0.5	0.62565	0.25612	0.75	0.41999	0.42208	No
Cebpd	0.75943	0.11499	0.33333	4	0.72805	0.15913	0.5	4	0.90529	0.01364	1	0.89058	0.03002	0.75	0.25356	0.12873	No			0.53165	0.26996	0.33333	4	0.28129	0.32832	0.33333	4	0.80535	0.09279	0.5	0.67165	0.21014	0.5	0.38081	0.59706	YES	Nucleus	Cytoplasm
Cebpe	0.91596	0.01892	0.83333	4	0.79048	0.09556	0.66667	4	0.96709	0.00264	1	0.91805	0.01789	1	0.29672	0.30444	No			0.48826	0.26656	0.16667	4	0.21494	0.23847	0.16667	4	0.78485	0.12199	0.5	0.63952	0.22312	0.75	0.3033	0.43155	No
Cebpg	0.99112	0.00018	1	3	0.35455	0.35434	0	3	0.99704	2e-05	1	0.75478	0.11867	0.33333	0.52845	0.32636	No			0.81214	0.04962	1	2				1	0.94974	0.00433	1	1	0	1	0.5516		No
Cebpz	0.96589	0.00305	1	4	0.94412	0.0055	1	4	0.98712	0.00052	1	0.97879	0.00079	1	0.14411	0.04654	No			0.46272	0.27405	0.16667	4	0.08382	0.20582	0.16667	4	0.77249	0.12618	0.5	0.55152	0.13721	0.5	0.34919	0.35111	No
Cebpzos	0.50612	0.34858	0.16667	4	0.21853	0.46804	0.33333	3	0.78824	0.08212	0.5	0.68437	0.22395	0.66667	0.6328	0.31034	No			0.63782	0.24228	0.33333	4	0.27603	0.29916	0.33333	4	0.85146	0.05623	0.75	0.66506	0.21646	0.5	0.53706	0.44565	No
Cela1	0.41506	0.3346	0.16667	4	0.96178	0.00278	1	4	0.74916	0.1248	0.25	0.98504	0.00055	1	0.56276	0.47902	No			0.9856	0.00045	1	3	0.98319	0.00074	1	4	0.99516	6e-05	1	0.99364	0.00014	1	0.10459	0.10867	No
Celf1	0.58308	0.28977	0.33333	4	0.87931	0.02639	0.83333	4	0.81247	0.06947	0.75	0.95307	0.00388	1	0.21032	0.03364	No			0.07234	0.4723	0.16667	4	-0.06818	0.56284	0	4	0.54643	0.31546	0	0.44014	0.45274	0.25	0.30029	0.18146	No
Celf2	0.44707	0.42288	0.16667	4	0.87138	0.02986	0.66667	4	0.74667	0.11375	0.5	0.94949	0.00494	1	0.18235	0.04332	YES	Organelles	Nucleus	0.14191	0.44177	0.16667	4	-0.02434	0.45053	0	4	0.59608	0.25176	0	0.47902	0.38597	0.25	0.25505	0.1568	No
Celsr3	0.19499	0.50655	0	4	0.66352	0.17389	0.33333	3	0.62583	0.20599	0.25	0.87915	0.0274	0.66667	0.90288	0.28034	No			0.12806	0.36849	0.33333	3	-0.01106	0.42636	0	4	0.63645	0.32735	0.66667	0.48789	0.29533	0.25	0.90737	0.36246	YES	Organelles	Nucleus
Cemip2	0.3425	0.54441	0.16667	4	0.37465	0.32335	0.33333	4	0.70423	0.12375	0	0.72666	0.19324	0.75	0.35901	0.11569	No			0.37933	0.41645	0.16667	4	0.1086	0.35069	0	4	0.73059	0.15878	0.5	0.57234	0.32566	0.5	0.29677	0.17878	No
Cenpa	0.94273	0.00901	1	4	0.91045	0.01792	1	4	0.97802	0.00182	1	0.96574	0.0023	1	0.20655	0.22556	No			0.3553	0.37318	0.5	4	0.29515	0.23161	0.5	4	0.70976	0.2526	0.75	0.68439	0.20549	0.75	0.30431	0.2788	No
Cenpc	0.93125	0.01026	1	4	0.94551	0.00674	1	4	0.97376	0.00106	1	0.97934	0.0009	1	0.12518	0.05674	No			0.42767	0.38425	0.5	4	0.31316	0.27426	0.5	4	0.75499	0.17285	0.75	0.69559	0.24757	0.75	0.31035	0.32795	YES	Organelles	Nucleus
Cenpe	0.76808	0.08809	0.33333	4	0.32087	0.57065	0.16667	4	0.90848	0.01506	1	0.69967	0.14563	0.25	0.44216	0.07566	YES	Nucleus	Cytoplasm	0.59118	0.25292	0.16667	4	0.39957	0.40341	0.16667	4	0.82777	0.04828	0.5	0.73258	0.12018	0.5	0.55127	0.24323	No
Cenpf	0.91575	0.01526	0.83333	4	0.20178	0.59788	0	4	0.96767	0.00237	1	0.62616	0.24454	0.25	0.35502	0.09262	YES	Nucleus	Organelles	0.23202	0.43326	0.16667	4	0.10024	0.36929	0.16667	4	0.64702	0.28995	0.5	0.51194	0.32003	0	0.29052	0.28059	No
Cenph	0.85706	0.05524	0.5	4	0.93527	0.00959	1	4	0.94185	0.01616	0.75	0.97471	0.00134	1	0.24615	0.17735	YES	Cytoplasm	Nucleus	0.2169	0.59653	0.33333	3	0.9331	0.0072	1	3	0.65512	0.15918	0	0.97532	0.00126	1	0.18208	0.03098	YES	Cytoplasm	Nucleus
Cenpi	0.94078	0.00968	1	4	0.90533	0.02268	0.83333	4	0.97738	0.00187	1	0.96372	0.00376	1	0.24904	0.19735	No			-0.00543	0.49191	0.16667	4	0.05341	0.52019	0	4	0.49207	0.3395	0.25	0.53661	0.31422	0.25	1.02389	0.30572	No
Cenpk	0.61035	0.2631	0.16667	4	0.89613	0.02384	0.83333	4	0.83887	0.06295	0.75	0.95891	0.00409	1	0.43955	0.12076	No			0.27133	0.53653	0	4	0.42988	0.39709	0.16667	4	0.65946	0.18525	0.25	0.75013	0.12809	0.75	0.85097	0.41962	YES	Cytoplasm	Organelles
Cenpl	0.97698	0.00151	1	4	0.94886	0.00685	1	4	0.99127	0.00028	1	0.98039	0.0009	1	0.1905	0.17257	No			0.53168	0.35687	0.33333	3	0.96514	0.00268	1	3	0.82419	0.05478	0.33333	0.98807	0.00026	1	0.15709	0.11142	No
Cenpm	0.97726	0.00136	1	4	0.95338	0.00545	1	4	0.99132	0.00023	1	0.98195	0.00069	1	0.32487	0.14696	No			-0.2	0.704	0	2	1	0	1	2	0.63246	0.17781	0	1	0	1			No
Cenpn	0.94953	0.00614	1	4	0.91236	0.01954	0.83333	4	0.98057	0.00093	1	0.96574	0.00371	1	0.15264	0.05523	No			0.49648	0.42677	0.33333	3	0.94089	0.00763	1	3	0.80861	0.05796	0.66667	0.97963	0.00122	1	0.22723	0.21605	No
Cenpo	0.77371	0.11475	0.5	4	0.94336	0.00844	1	4	0.91025	0.0244	0.75	0.97847	0.0014	1	0.24995	0.19404	No			0.12937	0.44937	0.16667	4	0.85527	0.04255	0.66667	3	0.57087	0.26527	0	0.94888	0.00529	1	0.5532	0.59603	No
Cenpp	0.78188	0.10163	0.66667	4	0.93691	0.00954	1	4	0.91452	0.01683	0.75	0.976	0.00131	1	0.23	0.13389	No			0.50522	0.26453	0.16667	4	0.21061	0.35553	0.16667	4	0.79158	0.10316	0.5	0.62559	0.22791	0	0.42697	0.54975	YES	Nucleus	Cytoplasm
Cenpq	0.95538	0.00416	1	4	0.95088	0.0045	1	4	0.9831	0.00059	1	0.9813	0.00076	1	0.15094	0.07542	No			0.47829	0.2967	0.16667	4	0.27023	0.43828	0.16667	4	0.7793	0.13457	0.5	0.6609	0.18804	0.25	0.36905	0.41971	No
Cenps	0.91498	0.01922	0.83333	4	0.92953	0.01115	1	4	0.96754	0.00345	1	0.97319	0.00143	1	0.28245	0.16895	No			0.08708	0.4443	0.16667	4	0.78535	0.09174	0.33333	3	0.55704	0.29707	0.25	0.91981	0.00981	1	0.5262	0.50177	No
Cenpt	0.85369	0.04505	0.66667	4	0.93995	0.00971	1	4	0.94312	0.00903	1	0.97722	0.00157	1	0.21593	0.12818	No			0.72993	0.13813	0.33333	3	0.65438	0.21062	0.33333	3	0.90082	0.01712	1	0.87218	0.03037	0.66667	0.19475	0.0867	No
Cenpu	0.89946	0.01739	1	4	0.96694	0.0021	1	4	0.96138	0.00279	1	0.9875	0.00032	1	0.27856	0.06747	No			0.49893	0.26351	0.16667	4	0.21156	0.37227	0.33333	4	0.78971	0.10892	0.5	0.63419	0.2658	0.5	0.3735	0.40278	No
Cenpx	0.6269	0.2669	0.5	4	0.73917	0.14763	0.5	4	0.8479	0.05717	0.75	0.89645	0.02622	0.75	0.39812	0.2033	No			0.20498	0.34428	0.16667	4	-0.01422	0.54816	0	4	0.63206	0.25111	0.5	0.47496	0.35627	0	0.7836	0.36021	No
Cep120	1	0	1	4	0.78259	0.09479	0.33333	3	1	0	1	0.9218	0.01871	0.66667	0.22516	0.31842	YES	Nucleus	Cytoplasm				1	1	0	1	2	1	0	1	1	0	1	0		YES	Cytoplasm	Nucleus
Cep128	1	0	1	3	-0.2	0.704	0	2	1	0	1	0.63246	0.17781	0	0		YES	Nucleus	Organelles				1	1	0	1	2	1	0	1	1	0	1	0		YES	Cytoplasm	Nucleus
Cep131	0.10614	0.45976	0	4	0.94162	0.00676	1	4	0.52997	0.21453	0.25	0.97785	0.00094	1	0.55886	0.20331	No			0.80219	0.07476	0.5	4	0.89094	0.02031	1	3	0.91662	0.02172	0.75	0.95958	0.00381	1	0.19279	0.06356	No
Cep135	0.98406	0.00075	1	4	0.99294	0.00011	1	3	0.99395	0.00015	1	0.99763	1e-05	1	0.05985	0.08464	YES	Cytoplasm	Nucleus				1	0.2	0.46933	0.33333	3	1	0	1	0.68313	0.20534	0.66667	0		YES	Cytoplasm	Nucleus
Cep152	0.91	0.014	1	3	0.03843	0.5867	0.16667	4	0.96846	0.00228	1	0.52646	0.32805	0.25	0.88228	0.45932	YES	Organelles	Cytoplasm	0.6	0.31613	0.5	4	-0.00977	0.57419	0.16667	4	0.8346	0.08652	0.75	0.49225	0.37911	0	0.76117	0.58324	YES	Organelles	Cytoplasm
Cep162	0.44889	0.35892	0.16667	4	0.10529	0.60046	0	3	0.76256	0.12056	0.5	0.6232	0.19307	0	0.65875	0.16861	YES	Nucleus	Cytoplasm	0.63392	0.28014	0.5	4	0.54621	0.27591	0	3	0.84484	0.09276	0.75	0.82358	0.05834	0.66667	0.37625	0.19133	No
Cep164	0.57513	0.37803	0.5	4				1	0.82473	0.10511	0.75	1	0	1	1.04718		No			0.96992	0.00266	1	4	1	0	1	3	0.98849	0.00057	1	1	0	1	0	0	No
Cep170	0.55606	0.39342	0.5	4	0.84434	0.03823	0.83333	4	0.8165	0.10523	0.75	0.93944	0.00579	1	0.23905	0.08827	No			0.52301	0.39349	0.5	4	0.38353	0.37665	0.16667	4	0.78851	0.15143	0.75	0.71196	0.13501	0.5	0.41375	0.24193	No
Cep170b	0.66014	0.20161	0.33333	4	0.2779	0.50718	0	4	0.86277	0.04253	0.75	0.67216	0.15374	0	0.68695	0.23128	No			0.90965	0.02026	0.83333	4	0.4249	0.47881	0.16667	4	0.96508	0.00406	1	0.75127	0.09597	0.25	0.37114	0.19627	No
Cep192	0.86533	0.04498	0.66667	4	0.49452	0.37909	0.5	4	0.94815	0.00776	1	0.78734	0.1241	0.75	0.44867	0.24075	No			0.64717	0.28323	0.5	4	0.42156	0.44975	0.16667	4	0.8567	0.07505	0.75	0.74769	0.12121	0.75	0.35183	0.15559	YES	Cytoplasm	Nucleus
Cep250	0.70553	0.14507	0.33333	4	0.92963	0.01075	1	3	0.8776	0.02564	0.75	0.97565	0.00177	1	0.38769	0.29773	YES	Cytoplasm	Nucleus	-0.12557	0.81264	0	2	-0.05196	0.51375	0.16667	4	0.66044	0.15468	0	0.45151	0.38261	0.5	0.3205	0.22062	YES	Nucleus	Cytoplasm
Cep290	0.99317	0.0001	1	4	0.34012	0.47248	0.16667	4	0.99743	2e-05	1	0.70147	0.13792	0.25	0.62076	0.21703	YES	Nucleus	Organelles	0.39187	0.34396	0.5	4	0.85678	0.0392	0.66667	3	0.73737	0.20153	0.75	0.95058	0.00569	1	0.29554	0.14429	No
Cep295				1				0	1	0	1						YES	Cytoplasm	Organelles				0				0									No
Cep350	0.86285	0.03761	0.66667	4	0.50274	0.40374	0.16667	4	0.94516	0.00742	1	0.78093	0.08892	0.5	0.41681	0.19932	No			0.39097	0.32979	0.33333	4	0.67115	0.18249	0.33333	4	0.73219	0.20396	0.75	0.86074	0.03843	0.75	0.33065	0.06937	YES	Cytoplasm	Organelles
Cep41	0.47251	0.43367	0.16667	4	0.73474	0.11663	0.33333	4	0.76787	0.08801	0.25	0.89379	0.02046	1	0.41018	0.12215	No			0.49966	0.36615	0.16667	4	0.10049	0.66135	0	4	0.78591	0.06763	0.5	0.54046	0.27099	0	0.61768	0.28477	YES	Cytoplasm	Nucleus
Cep44	1	0	1	2	1	0	1	2	1	0	1	1	0	1	0		No						0				1				1	0	1			YES	Cytoplasm	Nucleus
Cep55	0.43105	0.46493	0.16667	4	0.824	0.06537	0.5	4	0.75688	0.119	0.75	0.93027	0.01476	0.75	0.31067	0.04045	YES	Nucleus	Cytoplasm	0.411	0.37547	0	4	0.31092	0.39269	0	4	0.74323	0.12382	0.25	0.67247	0.1945	0.25	0.22577	0.16066	No
Cep57	1	0	1	4	1	0	1	4	1	0	1	1	0	1	0	0	No			1	0	1	2	0	0.58667	0.16667	4	1	0	1	0.5	0.38	0	0.70711	0.70711	No
Cep63	0.99981	0	1	4	0.9994	0	1	4	0.99993	0	1	0.99977	0	1	0.0272	0.02874	YES	Nucleus	Cytoplasm	1	0	1	2	0.19624	0.46437	0.33333	3	1	0	1	0.68124	0.2036	0.66667	0.70711	0.70711	No
Cep68	0.99189	0.0002	1	4	1	0	1	4	0.99694	4e-05	1	1	0	1	0.05379	0.09317	No			0.97555	0.00089	1	2	1	0	1	2	0.9938	6e-05	1	1	0	1	0.25486		YES	Cytoplasm	Nucleus
Cep72				1				0	1	0	1						YES	Nucleus	Organelles				0				0									No
Cep76	0.94103	0.0088	1	4				1	0.9771	0.00138	1	1	0	1	1.30432		No			0.24606	0.65941	0	3	-0.04753	0.58449	0	3	0.69354	0.13962	0.33333	0.54066	0.28154	0	0.2889	0.10348	No
Cep78	0.78579	0.10068	0.5	4	1	0	1	3	0.91593	0.02018	0.75	1	0	1	0.34048	0.02273	YES	Cytoplasm	Nucleus	0.24217	0.59061	0.16667	4	0.19486	0.47615	0.33333	4	0.65119	0.24561	0.5	0.62564	0.19372	0	0.38201	0.49142	No
Cep83	0.59096	0.25414	0.16667	4	0.28194	0.54484	0	4	0.82029	0.04754	0.5	0.67643	0.17704	0.25	0.62708	0.27909	No			0.05449	0.55299	0	4	-0.05886	0.56245	0.16667	4	0.53357	0.29067	0	0.44985	0.33576	0.25	0.71428	0.30959	No
Cep85	0.7262	0.11998	0.33333	4	0.20179	0.5315	0.16667	4	0.88867	0.0261	0.75	0.63262	0.18727	0	0.47287	0.16899	No			-0.0977	0.281	0	4	0.12739	0.33138	0.16667	4	0.40685	0.43347	0	0.56627	0.16441	0.5	0.63789	0.169	YES	Nucleus	Cytoplasm
Cep95	1	0	1	3	1	0	1	2	1	0	1	1	0	1	0	0	No						0				1				1	0	1			YES	Cytoplasm	Nucleus
Cep97	0.81119	0.0701	0.66667	4	0.33209	0.50487	0.16667	4	0.92624	0.01235	1	0.69375	0.20291	0.5	0.47482	0.16595	No			0.92687	0.01526	1	4	0.93325	0.01277	1	4	0.97101	0.00401	1	0.9737	0.00326	1	0.10039	0.17388	No
Cept1	0.50688	0.35483	0.16667	4	0.47811	0.33915	0.16667	4	0.78729	0.0846	0.5	0.77737	0.09727	0.5	0.40363	0.1751	No			0.56115	0.30722	0.16667	4	0.10855	0.24474	0.16667	4	0.81306	0.05845	0.5	0.54875	0.30743	0	0.44761	0.43405	No
Cercam	0.70225	0.16974	0.33333	3	1	0	1	4	0.88619	0.04372	0.66667	1	0	1	0.26124	0.35484	YES	Cytoplasm	Organelles	0.43844	0.40865	0.5	4	0.99414	8e-05	1	4	0.76064	0.18311	0.75	0.9978	1e-05	1	0.38014	0.53623	YES	Cytoplasm	Organelles
Cers2	0.79872	0.10458	0.5	4	0.33134	0.26001	0.5	4	0.91952	0.02764	0.75	0.70079	0.20568	0.75	0.26942	0.33996	No			0.99857	0	1	4	0.36023	0.30023	0.5	4	0.99946	0	1	0.72116	0.23526	0.75	0.41183	0.49632	No
Cers4	0.65221	0.22502	0.5	4	0.33222	0.46675	0.33333	4	0.85841	0.05683	0.75	0.70519	0.17772	0.25	0.45511	0.33251	No			0.96954	0.00168	1	4	0.32856	0.30432	0.5	4	0.98843	0.00024	1	0.69866	0.19865	0.75	0.4833	0.46863	No
Cers5	0.80588	0.0857	0.5	4	0.4363	0.42134	0.5	4	0.92397	0.0181	0.75	0.75974	0.17469	0.75	0.37632	0.34143	No			0.8654	0.04305	0.5	4	0.34275	0.32966	0.5	4	0.94734	0.00972	1	0.71027	0.20326	0.75	0.61674	0.42044	No
Cers6	0.75425	0.1425	0.5	4	0.41431	0.39993	0.5	4	0.90131	0.03721	0.75	0.74703	0.2042	0.75	0.26141	0.26662	No			0.97432	0.00134	1	4	0.33813	0.29183	0.5	4	0.99024	0.00019	1	0.70795	0.21653	0.75	0.42847	0.44684	No
Ces2c	0.28427	0.36327	0.16667	4	1	0	1	4	0.67757	0.22264	0.5	1	0	1	0.51514	0.5823	No			0.99399	0.00011	1	4	0.99036	0.00021	1	4	0.99773	2e-05	1	0.99637	4e-05	1	0.1292	0.07788	YES	Organelles	Cytoplasm
Ces2g	0.25447	0.33775	0.16667	4	0.98761	0.00035	1	4	0.65716	0.24175	0.5	0.9953	6e-05	1	0.55365	0.25859	No			0.98623	0.00056	1	4	0.97771	0.00143	1	4	0.99471	0.00012	1	0.99153	0.00029	1	0.18811	0.09461	No
Cetn2	0.58165	0.26519	0	4	0.62731	0.22185	0.33333	4	0.8216	0.06227	0.5	0.84769	0.05089	0.75	0.3188	0.1547	YES	Nucleus	Cytoplasm	0.40236	0.38589	0	4	0.09216	0.65117	0	4	0.74003	0.10766	0.5	0.49524	0.34885	0	0.28226	0.24862	YES	Cytoplasm	Nucleus
Cetn3	0.89247	0.03	0.5	4	0.98757	0.00034	1	4	0.95759	0.00748	1	0.99532	6e-05	1	0.19419	0.09961	No			0.08403	0.5465	0.16667	4	0.30151	0.39533	0.16667	4	0.55452	0.29864	0.25	0.66877	0.17307	0	0.37905	0.25608	YES	Cytoplasm	Nucleus
Cfap20	0.50003	0.35664	0.16667	4	0.75043	0.10619	0.33333	4	0.77876	0.08591	0.5	0.90155	0.01636	1	0.27745	0.08787	No			0.35157	0.56196	0.16667	4	0.15261	0.42235	0.16667	4	0.71376	0.133	0.5	0.58337	0.24698	0.25	0.26141	0.23334	No
Cfap298	0.68998	0.16508	0.16667	4	0.93211	0.01177	1	4	0.87035	0.04271	0.75	0.973	0.00289	1	0.35563	0.27983	No			0.64265	0.21949	0.16667	4	0.84033	0.06834	0.5	4	0.85212	0.04747	0.75	0.9344	0.02079	0.75	0.45792	0.22154	No
Cfap36	0.96689	0.00322	1	4	0.70588	0.1512	0.16667	4	0.98709	0.00078	1	0.88126	0.03445	0.5	0.25893	0.26654	No			0.7804	0.12349	0.5	4	0.88414	0.03716	0.5	4	0.90852	0.03946	0.75	0.95433	0.00936	1	0.13431	0.23264	No
Cfap410	1	0	1	2	1	0	1	2	1	0	1	1	0	1	0	0	No			1	0	1	2				1	1	0	1	1	0	1			No
Cfap97	0.24316	0.50562	0.16667	4	0.38543	0.58263	0.33333	3	0.65507	0.19192	0.25	0.76645	0.13034	0.66667	0.64503	0.26223	No			0.25118	0.20366	0.5	4	0.48722	0.36907	0.16667	4	0.6494	0.14293	0.75	0.77398	0.1071	0.5	0.58201	0.31332	No
Cfap99	0.1791	0.43311	0.16667	4	-0.15071	0.52627	0	3	0.61269	0.30081	0.5	0.47668	0.39645	0	0.50035	0.12074	No			0.1526	0.41213	0.33333	3	-0.23655	0.60994	0	4	0.65305	0.19482	0	0.25701	0.61898	0	0.89669	0.43107	No
Cfdp1	0.16399	0.18838	0.33333	4	0.83598	0.04274	0.66667	4	0.60865	0.22724	0.5	0.93498	0.00773	1	0.29777	0.14709	No			0.60077	0.27327	0.33333	4	0.64326	0.20765	0.33333	4	0.83356	0.07357	0.75	0.83284	0.05151	0.75	0.29555	0.25872	No
Cfl1	0.2402	0.40317	0.16667	4	0.94406	0.00701	1	4	0.65505	0.25287	0.5	0.97878	0.00119	1	0.30378	0.14373	No			0.89444	0.02273	0.83333	4	0.71449	0.14484	0.16667	4	0.95845	0.00454	1	0.88516	0.02502	0.75	0.18117	0.11665	No
Cfl2				1	1	0	1	2	1	0	1	1	0	1	1.41421		YES	Organelles	Cytoplasm				1	1	0	1	2	1	0	1	1	0	1			No
Cfp	0.24676	0.35167	0	4	0.91168	0.01757	1	4	0.6495	0.26296	0.5	0.96615	0.00333	1	0.43536	0.24413	No			0.82134	0.08228	0.5	4	0.9389	0.0088	1	4	0.92408	0.02794	0.75	0.97679	0.00137	1	0.17268	0.12439	No
Cftr	0.0578	0.71825	0	3	-0.25968	0.62117	0	3	0.5891	0.2195	0	0.37275	0.48732	0	1.01923	0.13064	No			0.05967	0.54764	0.16667	4	-0.09396	0.53717	0	3	0.54161	0.30399	0.25	0.50373	0.33647	0	0.79657	0.5761	YES	Cytoplasm	Organelles
Cgas	0.41741	0.3961	0.5	4	0.87023	0.03597	0.5	4	0.7495	0.16924	0.75	0.94918	0.0079	1	0.30186	0.33577	No			0.39468	0.37824	0.16667	4	0.03657	0.46344	0.16667	4	0.73312	0.17401	0.5	0.51612	0.32201	0	0.78173	0.34677	No
Cggbp1	0.33762	0.28623	0.5	4	0.9399	0.00751	1	4	0.70735	0.23918	0.75	0.97713	0.00122	1	0.3281	0.2298	No			0.90014	0.02303	0.66667	4	0.32058	0.31855	0.5	4	0.96093	0.00502	1	0.70005	0.23557	0.75	0.28868	0.35994	No
Cgnl1				0				0									No						0				1				1	0	1			YES	Cytoplasm	Organelles
Cgrrf1	0.45503	0.44766	0.16667	4	0.2	0.46933	0.33333	3	0.76771	0.12861	0.5	0.68313	0.20534	0.66667	0.47844	0.53671	No			0.48491	0.48178	0.5	4	0.4	0.352	0.5	4	0.78271	0.15797	0.75	0.74162	0.20322	0.75	0.69271	0.61799	No
Chac2	0.94214	0.00739	1	4	0.47298	0.38311	0	4	0.97776	0.0009	1	0.77667	0.09602	0.5	0.33377	0.23276	No			0.61802	0.32472	0.5	4	0.80602	0.09701	0.5	4	0.83352	0.12057	0.75	0.91891	0.03115	0.75	0.10398	0.0638	No
Chaf1a	0.69816	0.17957	0.5	4	0.78252	0.0759	0.5	4	0.87613	0.03035	0.75	0.91335	0.01264	1	0.25141	0.15481	No			0.49715	0.35818	0.16667	4	0.15029	0.39394	0.16667	4	0.78221	0.06709	0.25	0.57893	0.25485	0	0.37116	0.24922	No
Chaf1b	0.60255	0.2637	0.16667	4	0.7678	0.09181	0.33333	4	0.83684	0.04943	0.75	0.90691	0.01516	1	0.3037	0.14543	No			0.58598	0.25502	0.16667	4	0.21671	0.32418	0.16667	4	0.8296	0.04698	0.5	0.63147	0.23282	0.25	0.26938	0.256	No
Champ1	0.93827	0.00721	1	4	0.86836	0.0372	0.5	4	0.97612	0.00098	1	0.94911	0.00595	1	0.15049	0.04973	No			0.43789	0.44268	0.16667	4	0.18728	0.39392	0.16667	4	0.75983	0.10669	0.5	0.61549	0.23829	0	0.33364	0.28352	No
Chchd1	0.64983	0.21741	0.33333	4	0.31995	0.27611	0.5	4	0.85652	0.05509	0.75	0.6993	0.25451	0.75	0.27136	0.23938	No			0.82244	0.05949	0.66667	4	0.32441	0.27541	0.5	4	0.93078	0.01122	1	0.70011	0.22328	0.75	0.50394	0.44178	No
Chchd2	0.63564	0.24614	0.5	4	0.60307	0.28739	0.33333	4	0.85043	0.05315	0.75	0.83645	0.05445	0.5	0.49502	0.2147	No			0.77011	0.13306	0.5	4	0.37794	0.42482	0.16667	4	0.90971	0.02703	0.75	0.72935	0.14855	0.5	0.28466	0.21992	No
Chchd3	0.86232	0.0421	0.83333	4	0.90132	0.01723	1	4	0.94695	0.00706	1	0.96202	0.00248	1	0.25731	0.14808	No			0.60024	0.27244	0.16667	4	0.1581	0.28465	0.16667	4	0.83491	0.06035	0.5	0.60494	0.26717	0.5	0.43432	0.37056	No
Chchd4	0.55967	0.33153	0.16667	4	0.27096	0.32337	0.33333	4	0.81792	0.07142	0.75	0.67229	0.23152	0.5	0.55762	0.22852	No			0.86396	0.03749	0.66667	4	0.35679	0.32324	0.5	4	0.94663	0.00588	1	0.71743	0.19865	0.75	0.34454	0.32498	No
Chchd6	0.52622	0.39014	0.33333	4	0.8843	0.02934	0.83333	4	0.80247	0.10138	0.75	0.95412	0.00422	1	0.36733	0.23463	No			0.64156	0.22827	0.16667	4	0.16606	0.22518	0.16667	4	0.85354	0.05127	0.5	0.61044	0.24813	0.5	0.42706	0.41297	No
Chchd7	0.29721	0.45618	0	4	0.83618	0.06922	0.5	4	0.67635	0.15434	0.25	0.93305	0.0204	0.75	0.58496	0.34654	No			-0.16671	0.40761	0.16667	4	0.00558	0.49058	0	4	0.34989	0.54907	0	0.48863	0.3435	0	0.79224	0.44224	No
Chd1	0.88896	0.02262	0.83333	4	0.91254	0.01343	1	4	0.95452	0.00491	1	0.9663	0.0018	1	0.18838	0.05726	No			0.23746	0.47523	0.16667	4	-0.02167	0.51583	0	4	0.64841	0.19169	0.25	0.47214	0.34812	0	0.43707	0.20133	No
Chd1l	0.36779	0.32274	0.33333	4	0.75055	0.10997	0.33333	4	0.72477	0.19604	0.75	0.89538	0.01906	1	0.36169	0.11962	No			0.74947	0.1009	0.33333	4	0.34439	0.38359	0.16667	4	0.89842	0.0189	1	0.70931	0.16776	0.5	0.36326	0.24524	YES	Nucleus	Cytoplasm
Chd2	0.94433	0.00658	1	4	0.96023	0.00366	1	4	0.97884	0.00088	1	0.98492	0.00063	1	0.12827	0.04417	No			0.15451	0.40686	0	4	0.03898	0.45806	0	4	0.59588	0.28708	0.5	0.52727	0.32382	0.25	0.71532	0.3891	No
Chd3	0.91118	0.01771	1	4	0.82985	0.04786	0.5	4	0.96411	0.00244	1	0.93366	0.00826	1	0.18751	0.0512	No			0.28912	0.51639	0.16667	4	-0.09235	0.4064	0	4	0.68098	0.17774	0.25	0.41578	0.45587	0	0.48783	0.31829	No
Chd4	0.81029	0.07163	0.5	4	0.83795	0.04661	0.66667	4	0.92345	0.01033	1	0.93471	0.008	1	0.18151	0.07264	No			0.52413	0.35256	0.16667	4	0.04949	0.32105	0.16667	4	0.80187	0.08024	0.75	0.525	0.34645	0	0.28064	0.29381	No
Chd5				1				1	1	0	1	1	0	1	0.6536		No			-0.2	0.704	0	2				1	0.63246	0.17781	0	1	0	1	0		No
Chd6	0.65878	0.18412	0.16667	4	0.33017	0.44987	0.16667	4	0.86254	0.03057	0.75	0.70117	0.15643	0.5	0.4686	0.21342	YES	Nucleus	Cytoplasm	0.23759	0.33122	0.33333	4	0.03635	0.51663	0	4	0.65089	0.25485	0.5	0.50203	0.32375	0	0.61594	0.46369	No
Chd8	0.32393	0.32917	0.5	4	0.76243	0.10779	0.33333	4	0.69976	0.20878	0.5	0.89941	0.01805	1	0.31302	0.23124	No			0.73774	0.13622	0.5	4	0.21421	0.52845	0	4	0.8962	0.02389	0.75	0.63907	0.20272	0.25	0.32782	0.17012	YES	Nucleus	Organelles
Chd9	0.86645	0.03668	0.66667	4	0.63336	0.24483	0.33333	4	0.94773	0.00638	1	0.84119	0.05323	0.5	0.35984	0.10039	No			0.30765	0.50264	0	4	0.35798	0.43797	0	3	0.66982	0.19245	0.25	0.75573	0.10269	0.33333	0.51076	0.26898	No
Chek1	0.45545	0.41299	0.16667	4	0.67672	0.20165	0.5	4	0.76734	0.09517	0.25	0.86929	0.04485	0.75	0.42716	0.09468	No			0.71643	0.18039	0.5	4	0.45374	0.39789	0.16667	4	0.87843	0.06239	0.75	0.76658	0.09031	0.5	0.34409	0.1935	No
Chek2	0.1841	0.41619	0.16667	4	0.8476	0.04901	0.66667	4	0.61337	0.23826	0	0.93794	0.01204	1	0.54472	0.43856	No			0.84328	0.05272	0.83333	4	0.79264	0.07227	0.16667	4	0.93918	0.00997	1	0.91562	0.01576	1	0.53052	0.1875	No
Cherp	0.69957	0.18097	0.5	4	0.74819	0.11843	0.5	4	0.87115	0.03129	0.5	0.89831	0.01811	1	0.21774	0.12088	No			0.40045	0.47495	0.16667	4	0.04111	0.40435	0.16667	4	0.74183	0.10002	0.25	0.51327	0.3379	0	0.21737	0.20946	No
Chfr	0.80863	0.0734	0.5	4	0.54695	0.38674	0.5	4	0.92535	0.01288	1	0.81182	0.10422	0.75	0.34495	0.14758	No			0.57403	0.37412	0.5	4	0.48404	0.47105	0.5	4	0.81689	0.13137	0.75	0.7722	0.18124	0.75	0.13855	0.16238	No
Chic2	0.47086	0.42175	0.16667	4	0.27864	0.60489	0.33333	4	0.77337	0.0979	0.75	0.67588	0.14542	0	0.75944	0.31747	YES	Cytoplasm	Organelles	0.8255	0.07853	0.5	4	0.36217	0.34512	0.5	4	0.92897	0.01096	1	0.72114	0.22536	0.75	0.3734	0.32509	No
Chid1	0.49949	0.37085	0.16667	4	0.57576	0.29092	0.16667	4	0.78252	0.07611	0.5	0.81984	0.07921	0.5	0.31219	0.11792	No			0.27596	0.40597	0	4	0.03783	0.48377	0	4	0.67138	0.2016	0.25	0.52217	0.33918	0.25	0.27832	0.13588	No
Chka	0.99531	7e-05	1	4	1	0	1	4	0.99823	1e-05	1	1	0	1	0.04259	0.07377	No			0.85842	0.05446	0.5	4	0.96104	0.0044	1	4	0.94055	0.01792	0.75	0.98503	0.00095	1	0.11088	0.15429	No
Chkb	0.97175	0.00235	1	4	0.17755	0.48673	0	4	0.98903	0.00056	1	0.61312	0.23921	0.25	0.58854	0.46531	No			0.88981	0.03375	0.5	4	0.44937	0.46853	0.33333	4	0.95521	0.00987	1	0.76548	0.14314	0.75	0.51369	0.39806	No
Chm	0.94458	0.00691	1	4	0.72509	0.18518	0.5	4	0.97897	0.00099	1	0.88372	0.06241	0.75	0.29829	0.16101	YES	Cytoplasm	Organelles	0.82851	0.05293	0.66667	4	0.86609	0.04899	0.5	4	0.92906	0.01093	1	0.9452	0.0147	0.75	0.13829	0.2379	No
Chmp1a	0.04724	0.60102	0	4	0.63052	0.19113	0	4	0.51762	0.32081	0	0.84177	0.04103	0.75	0.37842	0.19674	No			0.54619	0.29504	0.16667	4	0.32811	0.43231	0	4	0.80398	0.07425	0.5	0.68181	0.17153	0.25	0.28159	0.15603	No
Chmp1b1	0.21408	0.12966	0.5	4	0.89196	0.02143	0.83333	4	0.63136	0.10385	0.75	0.9584	0.00377	1	0.34831	0.25717	No			0.9492	0.00678	1	4	0.37751	0.3805	0.5	4	0.98055	0.00137	1	0.7201	0.16322	0.5	0.41561	0.43633	YES	Cytoplasm	Organelles
Chmp1b2	0.1916	0.12057	0.5	4	0.83868	0.04753	0.66667	4	0.61351	0.08267	0.75	0.93713	0.00853	1	0.41942	0.25082	No			0.88971	0.02503	0.83333	4	0.45723	0.36295	0.5	4	0.9566	0.00465	1	0.76816	0.13206	0.5	0.30539	0.31313	No
Chmp2a	0.48348	0.39235	0.16667	4	0.80257	0.06881	0.5	4	0.77993	0.08906	0.5	0.91886	0.01668	0.75	0.37738	0.16966	No			0.47391	0.43289	0.33333	4	0.28578	0.43048	0	4	0.75674	0.1719	0.75	0.65221	0.26132	0.5	0.31034	0.18672	No
Chmp2b	-0.03057	0.53198	0	4	0.6274	0.2145	0.33333	4	0.46869	0.33409	0	0.84516	0.03831	0.75	0.38639	0.1005	No			0.33873	0.36122	0.5	4	0.37802	0.29836	0.5	4	0.69083	0.21581	0.75	0.69229	0.21195	0.75	0.24617	0.13706	No
Chmp3	0.49445	0.35589	0.16667	4	0.1295	0.42719	0.16667	4	0.78517	0.07103	0.25	0.58067	0.31047	0.5	0.24122	0.07213	No			0.78203	0.11076	0.5	4	0.80505	0.05778	0.5	4	0.90614	0.03785	0.75	0.91976	0.01151	1	0.15813	0.07241	No
Chmp4b	-0.18752	0.44341	0	4	0.49081	0.35407	0.16667	4	0.33019	0.34928	0.5	0.77942	0.12806	0.75	0.28761	0.04377	No			0.56261	0.29093	0.33333	4	0.66954	0.18819	0.16667	4	0.80472	0.11105	0.75	0.83549	0.06598	0.75	0.15868	0.07765	No
Chmp5	0.13881	0.65599	0	4	0.65657	0.19804	0.16667	4	0.59264	0.23281	0	0.85837	0.04448	0.75	0.44434	0.15908	YES	Organelles	Cytoplasm	0.55192	0.39751	0.5	4	0.21776	0.54873	0	4	0.79332	0.16952	0.75	0.55619	0.32264	0.5	0.3788	0.28359	No
Chmp6	0.51667	0.35314	0.16667	4	0.57759	0.29555	0.33333	4	0.79795	0.08479	0.5	0.82647	0.07552	0.5	0.38769	0.13798	No			0.70509	0.18973	0.5	4	0.53813	0.35463	0.5	4	0.87865	0.05291	0.75	0.80823	0.09469	0.75	0.35944	0.15495	No
Chmp7	0.80714	0.05798	0.66667	4	0.65835	0.21533	0.33333	4	0.924	0.00975	1	0.85449	0.0368	0.5	0.74727	0.26247	No			0.84728	0.03995	0.83333	4	0.65026	0.21593	0.16667	4	0.94035	0.00656	1	0.84323	0.06279	0.75	0.46885	0.24153	No
Chn2	0.9755	0.00144	1	4	0.50604	0.36105	0.16667	4	0.99074	0.00022	1	0.7921	0.08999	0.5	0.43915	0.28872	No			0.72736	0.12704	0.66667	4	0.86741	0.03569	0.83333	4	0.88384	0.03024	0.75	0.94866	0.00638	1	0.30691	0.22343	No
Chordc1	0.34473	0.38546	0.33333	4	0.92619	0.01083	1	4	0.71256	0.20697	0.5	0.97175	0.00191	1	0.22588	0.17874	No			0.8743	0.04247	0.5	4	0.72236	0.13934	0.5	4	0.94887	0.01228	1	0.88771	0.02956	0.75	0.1723	0.17569	No
Chp1	0.64125	0.23101	0.33333	4	0.37321	0.34538	0.5	4	0.8489	0.03753	0.75	0.72371	0.24745	0.75	0.31887	0.12582	No			0.65987	0.17687	0.16667	4	0.23233	0.19459	0.5	4	0.86243	0.032	1	0.64111	0.26124	0.75	0.3011	0.28758	No
Chpf2	0.48114	0.38343	0.16667	4	0.331	0.31324	0.5	4	0.77797	0.08914	0.5	0.70301	0.2493	0.75	0.3944	0.18554	No			0.56391	0.32518	0.33333	4	0.1303	0.66451	0.16667	4	0.81958	0.07801	0.75	0.58935	0.29766	0.5	0.51188	0.25281	No
Chpt1	1	0	1	4				1	1	0	1	1	0	1	0		No			1	0	1	4	0.4	0.352	0.5	4	1	0	1	0.74162	0.20322	0.75	0.35355	0.61237	No
Chrac1	0.59764	0.2426	0.16667	4	0.88527	0.02768	0.83333	4	0.83271	0.0511	0.75	0.95438	0.00647	1	0.26016	0.12391	No			0.38315	0.32429	0.16667	4	0.08974	0.45566	0.16667	4	0.72579	0.14611	0.5	0.5512	0.28625	0	0.32509	0.31269	No
Chrna4	0.86496	0.02612	1	2				1	0.96507	0.00193	1	1	0	1	0.21132		No			1	0	1	2				1	1	0	1	1	0	1	0		No
Chst11	0.34372	0.27322	0.5	4	0.2	0.46933	0.33333	3	0.70695	0.21175	0.75	0.68313	0.20534	0.66667	0.26531	0.37521	No			0.53804	0.32572	0.16667	4	1	0	1	2	0.80479	0.08695	0.5	1	0	1	0.04688	0.04688	No
Chst12	0.77015	0.11805	0.5	4	0.30629	0.23034	0.5	4	0.90719	0.03057	0.75	0.68496	0.17777	0.75	0.26051	0.2399	No			0.9558	0.00436	1	4	0.3108	0.26578	0.5	4	0.98317	0.00067	1	0.69133	0.22377	0.75	0.3834	0.3914	No
Chsy1	0.68195	0.174	0.33333	4	-0.00523	0.62314	0	3	0.87068	0.04158	0.75	0.55694	0.2539	0	0.65921	0.23568	No			0.71257	0.14696	0.33333	4	0.29882	0.35403	0.16667	4	0.88359	0.03016	0.75	0.68591	0.21768	0.5	0.4783	0.47561	No
Chtf18	0.81014	0.05842	0.5	4	0.79215	0.08865	0.5	4	0.92501	0.01049	1	0.91748	0.01875	0.75	0.39093	0.11585	No			0.47089	0.4155	0.16667	4	0.52155	0.30741	0	4	0.76237	0.08652	0.25	0.78311	0.08325	0.5	0.32819	0.21366	YES	Nucleus	Cytoplasm
Chtf8	-0.2058	0.45892	0.16667	4	0.46031	0.45415	0.5	4	0.29706	0.28129	0	0.76751	0.18996	0.75	0.46041	0.21219	YES	Cytoplasm	Organelles	0.56057	0.35465	0.5	4	0.38822	0.38404	0.16667	4	0.81868	0.08873	0.75	0.73127	0.18626	0.5	0.20397	0.15029	No
Chtop	0.94052	0.00837	1	4	0.49195	0.43088	0.33333	4	0.9767	0.00118	1	0.78293	0.13441	0.75	0.27669	0.1164	No			0.2637	0.43074	0.16667	4	0.07809	0.41723	0.16667	4	0.66746	0.24571	0.5	0.55258	0.25844	0	0.26391	0.27144	No
Chuk	0.97025	0.00234	1	4	0.07033	0.51704	0.16667	4	0.98863	0.00044	1	0.50622	0.37353	0	0.72769	0.17462	No			0.73735	0.13395	0.5	4	0.69915	0.1534	0.16667	4	0.88688	0.04217	0.75	0.87324	0.04136	0.75	0.22435	0.11354	No
Churc1				1				0	1	0	1						No						1				1	1	0	1	1	0	1	0		No
Ciao1	0.63086	0.24685	0.33333	4	0.69166	0.15424	0.33333	4	0.84909	0.0601	0.5	0.87503	0.02926	0.75	0.32811	0.05418	No			0.90005	0.02097	0.83333	4	0.85732	0.03305	0.83333	4	0.96152	0.00357	1	0.94459	0.00502	1	0.21923	0.03875	No
Ciao2a	0.36962	0.36653	0	4	0.8523	0.04912	0.66667	4	0.72226	0.13952	0.5	0.94281	0.00821	1	0.30897	0.10752	No			0.81804	0.05786	0.33333	4	0.73186	0.11555	0.16667	4	0.92817	0.01097	1	0.89069	0.02359	0.75	0.14367	0.04997	YES	Organelles	Cytoplasm
Ciao2b	0.25958	0.3719	0.16667	4	0.6271	0.24327	0.33333	4	0.66623	0.24773	0.5	0.84629	0.06282	0.75	0.2416	0.07074	No			0.78998	0.0825	0.5	4	0.68385	0.18154	0.33333	4	0.91556	0.01969	0.75	0.87237	0.0312	0.75	0.24002	0.13875	No
Ciao3	0.86533	0.04026	0.5	4	0.68719	0.20155	0.5	4	0.94738	0.00865	1	0.86767	0.06523	0.75	0.34679	0.21466	No			0.10426	0.72696	0.16667	4	0.86141	0.05161	0.5	4	0.57052	0.25756	0	0.9423	0.01646	0.75	0.76466	0.35299	No
Ciapin1	0.31742	0.35324	0.33333	4	0.83256	0.04693	0.83333	4	0.69736	0.20271	0.5	0.93403	0.00834	1	0.27022	0.11567	No			0.6677	0.19922	0.33333	4	0.69159	0.15656	0.33333	4	0.86475	0.04673	0.75	0.8755	0.02914	0.75	0.21855	0.09385	No
Cib1	0.39928	0.4618	0.16667	4	0.36872	0.34573	0.16667	4	0.73162	0.12767	0.25	0.72264	0.20052	0.75	0.4156	0.15432	No			0.84842	0.05162	0.5	4	0.18608	0.28272	0.16667	4	0.93972	0.00732	1	0.61808	0.26309	0.25	0.42867	0.29159	No
Cic	0.18182	0.33274	0	4	0.41817	0.3967	0.16667	4	0.60132	0.25192	0.25	0.749	0.11863	0.5	0.54752	0.18774	YES	Cytoplasm	Nucleus	0.11244	0.55129	0.16667	4	0.30069	0.43351	0	4	0.56013	0.28154	0.5	0.68697	0.18023	0.25	0.46712	0.10775	No
Cinp	0.09946	0.6562	0.16667	4	0.65429	0.15862	0	2	0.56151	0.28852	0	0.90126	0.01834	1	0.62925	0.31208	YES	Nucleus	Cytoplasm	0.10288	0.50454	0	4	0.9677	0.00306	1	4	0.56455	0.32214	0.25	0.98762	0.00066	1	0.68911	0.50126	No
Cip2a	0.97157	0.00171	1	4	0.67352	0.19768	0.5	4	0.98926	0.00028	1	0.86594	0.05234	0.75	0.22098	0.19122	No			0.77381	0.09176	0.5	4	0.70134	0.21431	0.5	4	0.90528	0.02563	0.75	0.86805	0.08246	0.75	0.22695	0.2315	No
Cir1	0.87348	0.0309	0.66667	4	0.59857	0.27505	0.33333	4	0.95102	0.00468	1	0.83508	0.05781	0.75	0.22765	0.13528	No			0.30929	0.62292	0.16667	4	0.08326	0.38089	0.16667	4	0.69372	0.14036	0.25	0.54672	0.30607	0	0.32953	0.36739	No
Cirbp	0.45242	0.42549	0.16667	4	0.68924	0.16579	0.16667	4	0.75233	0.09456	0.25	0.87564	0.03387	0.75	0.33715	0.07959	No			0.07883	0.58111	0.16667	4	0.02447	0.5682	0	4	0.5442	0.35017	0.5	0.50853	0.31722	0	0.26226	0.20297	No
Cisd1	0.7401	0.15882	0.5	4	0.27555	0.60389	0.16667	4	0.89424	0.04491	0.75	0.6749	0.15572	0	0.41203	0.33636	No			0.98438	0.00043	1	4	0.33806	0.28057	0.5	4	0.99409	5e-05	1	0.70542	0.20996	0.75	0.39892	0.53171	No
Cisd2	0.8166	0.06288	0.66667	4	0.75584	0.10935	0.5	4	0.92721	0.0136	1	0.89968	0.01761	1	0.2847	0.15125	No			0.70638	0.14256	0.16667	4	0.13739	0.24128	0.16667	4	0.87788	0.02385	1	0.56268	0.28711	0	0.37964	0.46238	No
Cisd3	0.65461	0.22293	0.16667	4	0.3623	0.48789	0.16667	4	0.85781	0.04965	0.75	0.7201	0.15923	0.5	0.30889	0.12024	No			0.82061	0.05838	0.66667	4	0.38346	0.37043	0	4	0.93021	0.01	1	0.7253	0.13344	0.25	0.31275	0.28425	No
Cit	0.51586	0.3958	0.33333	4	0.45115	0.38303	0	4	0.79745	0.09661	0.75	0.76478	0.08115	0.25	0.4414	0.13727	No			0.60037	0.28811	0.33333	4	0.17137	0.36551	0	4	0.83492	0.0772	0.75	0.59217	0.27346	0.25	0.31205	0.19991	YES	Cytoplasm	Organelles
Cited2	0.99902	0	1	4	0.2	0.46933	0.33333	3	0.99963	0	1	0.68313	0.20534	0.66667	0.49938	0.64779	No			0.89131	0.03243	0.66667	4	1	0	1	3	0.95741	0.00777	1	1	0	1	0.28332	0.23484	No
Ciz1	0.71887	0.12093	0.16667	4	0.8277	0.04832	0.33333	4	0.87301	0.02667	0.75	0.93214	0.00747	1	0.20875	0.06598	No			-0.07354	0.62618	0	4	0.26643	0.39626	0.16667	4	0.43703	0.42229	0	0.66582	0.16993	0.25	0.49262	0.24087	YES	Cytoplasm	Nucleus
Ckap2	0.55313	0.34999	0.33333	4	0.88031	0.02328	1	4	0.81409	0.09194	0.75	0.95374	0.00362	1	0.25488	0.10598	No			0.29104	0.49281	0.16667	4	0.0353	0.53692	0	4	0.64278	0.17058	0	0.50429	0.32334	0	0.64916	0.37105	No
Ckap2l	0.60138	0.28985	0.5	4	0.82565	0.05496	0.66667	4	0.83697	0.06958	0.75	0.93202	0.00912	1	0.34014	0.10969	YES	Cytoplasm	Nucleus	0.26677	0.48831	0.16667	4	-0.06259	0.50863	0	4	0.65393	0.19206	0.25	0.44349	0.42235	0	0.63237	0.39977	No
Ckap5	0.25059	0.16088	0.5	4	0.95273	0.00463	1	4	0.65355	0.13024	0.75	0.98183	0.00068	1	0.31208	0.1924	No			0.90224	0.01988	1	4	0.37087	0.34429	0.5	4	0.96113	0.00479	1	0.72659	0.20592	0.75	0.27344	0.30437	No
Cklf	0.8856	0.01888	1	2	1	0	1	2	0.96997	0.00151	1	1	0	1	0		No			0.63955	0.23965	0.33333	3	1	0	1	3	0.86711	0.05185	0.66667	1	0	1	0.41432	0.41432	No
Cks1b	1	0	1	3				0	1	0	1						YES	Cytoplasm	Organelles	1	0	1	3	1	0	1	2	1	0	1	1	0	1	0	0	No
Cks2	-0.09569	0.28147	0.16667	4	0.83502	0.05645	0.5	4	0.40164	0.068	0.25	0.93596	0.01051	1	0.43127	0.22479	No			0.97185	0.00134	1	4	0.53591	0.41457	0.5	4	0.98918	0.00018	1	0.80014	0.08331	0.75	0.2604	0.30404	No
Clasp1	0.49336	0.36404	0.16667	4	0.65424	0.18069	0.16667	4	0.78533	0.06659	0.5	0.85732	0.03446	0.75	0.33036	0.09619	No			0.37453	0.31337	0.16667	4	0.27128	0.3983	0.16667	4	0.71837	0.20492	0.75	0.65923	0.19059	0.25	0.3265	0.17119	No
Clasp2	0.5048	0.38674	0.33333	4	0.63251	0.21452	0.16667	4	0.79237	0.09198	0.75	0.85067	0.04234	0.75	0.29125	0.06153	YES	Nucleus	Cytoplasm	0.47381	0.41451	0.33333	4	0.11643	0.556	0	4	0.76966	0.13245	0.75	0.56086	0.2589	0	0.29859	0.16516	YES	Cytoplasm	Organelles
Clasrp	0.51832	0.34025	0.16667	4	0.646	0.17264	0	4	0.77163	0.10443	0.5	0.85294	0.03443	0.75	0.38081	0.18332	No			0.39123	0.44894	0.16667	4	0.07819	0.54379	0	4	0.73401	0.12154	0.5	0.5153	0.29984	0	0.49475	0.41341	No
Clcc1	0.76353	0.10898	0.5	4	0.53839	0.43022	0.5	4	0.90574	0.01658	1	0.8078	0.10226	0.75	0.32742	0.20586	No			0.47028	0.40321	0.5	4	0.3062	0.24678	0.5	4	0.77375	0.1167	0.5	0.68462	0.22034	0.75	0.46151	0.3739	No
Clcn2	1	0	1	2				1	1	0	1	1	0	1	1.41421		YES	Organelles	Cytoplasm	0.2	0.46933	0.33333	3	1	0	1	2	0.68313	0.20534	0.66667	1	0	1	0.70711	0.70711	No
Clcn5	0.7432	0.12468	0.5	4	0.42908	0.38844	0.5	4	0.89775	0.0271	0.75	0.75466	0.17634	0.75	0.39229	0.1624	No			0.95158	0.00551	1	4	0.28207	0.2406	0.5	4	0.98067	0.0007	1	0.67495	0.19597	0.75	0.35074	0.24306	No
Clcn6	0.64388	0.21695	0.33333	4	-0.04461	0.52867	0.16667	4	0.84835	0.04864	0.75	0.46305	0.41845	0	0.65981	0.49978	No			0.89805	0.02571	0.83333	4	0.16731	0.42278	0.33333	3	0.95838	0.00323	1	0.66383	0.26273	0.66667	0.5221	0.39527	No
Clcn7	0.84117	0.06767	0.5	4	0.98792	0.00033	1	3	0.93676	0.0178	0.75	0.99594	4e-05	1	0.07731	0.10583	No			0.9532	0.00637	1	4	0.39196	0.34473	0.5	4	0.98195	0.00144	1	0.73744	0.20183	0.75	0.35542	0.52438	No
Cldnd1	0.57648	0.28921	0.33333	4	0.36362	0.32121	0.5	4	0.82243	0.05136	0.75	0.72095	0.19862	0.75	0.59073	0.27824	No			0.56572	0.30397	0.16667	4	0.33495	0.31683	0.5	4	0.81648	0.06097	0.5	0.70774	0.23215	0.75	0.46272	0.30716	No
Clec12a	0.21849	0.57125	0.16667	4	0.38847	0.35614	0.5	4	0.64113	0.17765	0	0.73346	0.22928	0.75	0.60679	0.33948	YES	Cytoplasm	Organelles	0.92944	0.01134	1	4	0.2687	0.24749	0.5	4	0.97295	0.00195	1	0.67148	0.24694	0.75	0.47093	0.41209	YES	Organelles	Cytoplasm
Clec16a	0.83021	0.06502	0.66667	4	0.72592	0.14876	0.33333	4	0.93403	0.01145	1	0.888	0.02677	0.75	0.41979	0.17622	YES	Organelles	Cytoplasm	0.75635	0.10992	0.5	4	0.83999	0.05724	0.5	4	0.90297	0.02157	0.75	0.9366	0.01345	0.75	0.33228	0.25362	No
Clec2d	0.69936	0.17166	0.33333	4	0.42299	0.39721	0.5	4	0.87945	0.02396	0.75	0.75315	0.17935	0.75	0.34716	0.12237	No			0.84174	0.06343	0.5	4	0.35918	0.35821	0.5	4	0.93875	0.01135	1	0.72045	0.20248	0.75	0.29718	0.31513	No
Clec2i	0.76727	0.10833	0.5	4	0.2	0.46933	0.33333	3	0.90746	0.01891	0.75	0.68313	0.20534	0.66667	0.68095	0.35935	No			0.85588	0.04673	0.66667	4	0.33047	0.34031	0.5	4	0.94405	0.00744	1	0.70384	0.20889	0.5	0.52832	0.40215	No
Clec4a4	0.81172	0.07747	0.66667	4	-0.18905	0.71995	0	3	0.92571	0.01528	0.75	0.45505	0.36487	0	0.91386	0.44881	No			0.86034	0.03534	0.66667	4	0.17765	0.28103	0.16667	4	0.94541	0.00611	1	0.61537	0.22386	0.75	0.45621	0.27568	No
Clec4d				1				1	1	0	1	1	0	1			No			1	0	1	4	0.13299	0.3752	0.33333	3	1	0	1	0.63998	0.31963	0.66667	0.41309	0.58419	YES	Organelles	Cytoplasm
Clec4e	0.90869	0.01897	1	4	0.96262	0.00306	1	3	0.96294	0.00421	1	0.98729	0.00042	1	0.24225	0.14782	No			0.71132	0.15079	0.5	4	0.07221	0.37831	0	4	0.88337	0.03514	0.75	0.52977	0.32647	0.25	0.52732	0.38999	No
Clic1	0.80663	0.06337	0.66667	4	0.78212	0.08579	0.5	4	0.92216	0.01079	1	0.91434	0.01413	1	0.24655	0.08102	No			0.75533	0.11666	0.5	4	0.78551	0.09056	0.5	4	0.90328	0.02361	0.75	0.91094	0.02156	0.75	0.18788	0.10951	No
Clic4	0.36003	0.3377	0	4	0.28949	0.3679	0	4	0.72063	0.1503	0.5	0.67501	0.18892	0.5	0.24157	0.06033	No			0.70949	0.14896	0.33333	4	0.79881	0.07359	0.5	4	0.88272	0.0304	0.75	0.92033	0.013	1	0.13597	0.06909	No
Clint1	0.40958	0.42464	0	4	0.58502	0.28423	0.33333	4	0.7432	0.09914	0.5	0.81843	0.0796	0.75	0.28284	0.12813	YES	Organelles	Cytoplasm	0.08571	0.54552	0	4	0.24932	0.60237	0	4	0.52653	0.3692	0.25	0.64193	0.25499	0.5	0.19894	0.11794	No
Clip1	0.27741	0.37967	0.33333	4	0.51997	0.35978	0.16667	4	0.66893	0.25673	0.75	0.79872	0.07759	0.75	0.33512	0.07206	YES	Nucleus	Cytoplasm	0.29873	0.33617	0.33333	4	0.2159	0.42949	0	4	0.67262	0.21414	0.75	0.59793	0.2622	0.25	0.33234	0.18391	YES	Cytoplasm	Nucleus
Clip2	0.2131	0.33831	0.16667	4	0.25375	0.45159	0	4	0.60463	0.24746	0.25	0.63443	0.20668	0.25	0.41624	0.24726	No			-0.05473	0.21131	0.33333	4	-0.19572	0.57066	0	4	0.45541	0.38061	0	0.30475	0.56819	0	0.26327	0.15624	No
Clk1	0.95338	0.00398	1	4	0.88815	0.02249	0.83333	4	0.9823	0.00058	1	0.95592	0.00309	1	0.2328	0.03332	No			0.24485	0.38711	0.16667	4	0.01689	0.54049	0	4	0.65629	0.23547	0.5	0.49113	0.32686	0	0.66113	0.39601	YES	Cytoplasm	Nucleus
Clk2	0.84987	0.04058	0.83333	4	0.09553	0.50351	0	4	0.94021	0.00828	1	0.56001	0.25776	0	0.65084	0.38365	No			0.18591	0.41723	0.16667	4	-0.00556	0.48998	0.16667	4	0.62158	0.24453	0	0.47751	0.37308	0	0.70173	0.37454	YES	Organelles	Nucleus
Clk3	0.59953	0.27105	0.33333	4	0.77274	0.09328	0.33333	4	0.82952	0.05114	0.5	0.90953	0.01283	1	0.21839	0.08849	No			0.36296	0.49873	0.16667	4	0.08109	0.62528	0	4	0.71516	0.12259	0.25	0.55557	0.27526	0	0.31065	0.17861	No
Clk4	0.85643	0.05261	0.5	4				1	0.94231	0.0078	1	1	0	1	0.25756		No			0.14196	0.53209	0.16667	4				1	0.59289	0.29481	0.5	1	0	1	0.95834		No
Cln5	0.37394	0.47232	0	4	0.64507	0.2755	0.5	4	0.72028	0.13041	0.25	0.85637	0.06843	0.75	0.55265	0.26625	YES	Cytoplasm	Organelles	0.46284	0.44962	0.5	4	0.51413	0.38905	0.5	4	0.77271	0.15644	0.75	0.79634	0.10955	0.75	0.11961	0.03988	No
Cln6	0.56626	0.29058	0.16667	4	0.24391	0.46862	0.33333	3	0.82054	0.05969	0.75	0.69476	0.14811	0.33333	0.53504	0.2613	No			0.61758	0.25419	0.33333	4	0.06789	0.45219	0	3	0.84113	0.05086	0.5	0.60847	0.22601	0	0.49496	0.56443	No
Cln8	0.65485	0.16117	0	3	0.26747	0.60836	0	2	0.87498	0.02435	1	0.78849	0.07059	0.5	0.79883		No			0.49735	0.38581	0.33333	3	0.15203	0.43607	0.33333	3	0.81368	0.07648	0.33333	0.65691	0.20195	0.33333	0.64722	0.64722	No
Clnk	1	0	1	3	1	0	1	2	1	0	1	1	0	1	0		No						1				0	1	0	1						No
Clns1a	0.33345	0.38144	0.33333	4	0.83951	0.05219	0.5	4	0.70609	0.22063	0.75	0.93783	0.00938	1	0.26046	0.07729	No			0.75916	0.12555	0.5	4	0.82609	0.05695	0.5	4	0.89966	0.03826	0.75	0.93152	0.01162	1	0.13936	0.04422	No
Clp1	0.48146	0.3776	0.33333	4	0.82478	0.05692	0.5	4	0.78015	0.13339	0.75	0.93075	0.01003	1	0.36904	0.17816	No			0.84906	0.03767	0.66667	4	0.36397	0.41906	0.33333	4	0.94104	0.00595	1	0.71102	0.15742	0.5	0.30809	0.32389	YES	Nucleus	Cytoplasm
Clpb	0.81768	0.07114	0.66667	4	0.47548	0.31946	0.33333	4	0.92711	0.01275	1	0.77615	0.13124	0.5	0.30119	0.16808	No			0.91351	0.01365	1	4	0.23182	0.26254	0.16667	4	0.96698	0.00215	1	0.64079	0.2411	0.25	0.32798	0.34836	No
Clpp	0.73101	0.13613	0.33333	4	0.4424	0.33697	0.33333	4	0.89206	0.02139	0.75	0.76275	0.13975	0.5	0.36882	0.13274	No			0.94255	0.00842	1	4	0.28647	0.24249	0.5	4	0.97781	0.00118	1	0.6793	0.21595	0.75	0.29664	0.3717	No
Clptm1	0.80646	0.09284	0.5	4	0.39626	0.35743	0.5	4	0.92339	0.0225	0.75	0.73872	0.21851	0.75	0.26771	0.30936	No			0.56549	0.3894	0.5	4	0.32431	0.25372	0.5	4	0.81969	0.11318	0.75	0.70227	0.25445	0.75	0.31939	0.38783	YES	Cytoplasm	Organelles
Clptm1l	0.60503	0.24817	0.16667	4	0.52364	0.32953	0.33333	4	0.83301	0.0452	0.5	0.79741	0.08352	0.5	0.42972	0.18654	No			0.48675	0.27257	0.16667	4	0.09959	0.24426	0	4	0.78247	0.09999	0.5	0.54687	0.30794	0	0.35765	0.40134	No
Clpx	0.67806	0.181	0.5	4	0.48015	0.32841	0.16667	4	0.87055	0.03525	0.75	0.7796	0.0997	0.5	0.384	0.16422	No			0.81945	0.05526	0.5	4	0.20117	0.28177	0	4	0.92957	0.0094	1	0.62219	0.24484	0.25	0.34462	0.3448	No
Clspn	0.74983	0.13579	0.5	4	-0.24962	0.63334	0	2	0.89967	0.03113	0.75	0.60641	0.21319	0	0.97317	0.18345	No			0.24419	0.48076	0.16667	4	0.19398	0.51378	0	4	0.65504	0.17153	0.25	0.61837	0.22	0.25	0.58234	0.22865	No
Clstn1	0.58403	0.29213	0.33333	4	-0.2	0.704	0	2	0.82662	0.04663	0.75	0.63246	0.17781	0	0.6289	0.6289	No			0.6725	0.23313	0.5	4	0.11125	0.5272	0	3	0.86013	0.03824	0.75	0.63338	0.24106	0.66667	0.31959	0.36538	No
Clta	0.4077	0.47346	0.16667	4	0.6556	0.17606	0.16667	4	0.74196	0.09962	0.25	0.85902	0.02911	1	0.29348	0.10477	No			0.59252	0.26909	0.16667	4	0.43341	0.43935	0.16667	4	0.83066	0.05635	0.75	0.70911	0.12903	0.25	0.19831	0.14025	No
Cltb	0.52027	0.33139	0.16667	4	0.45488	0.4195	0.16667	4	0.79815	0.06936	0.5	0.75677	0.09775	0.25	0.27638	0.135	YES	Organelles	Cytoplasm	0.67452	0.1696	0.33333	4	0.62196	0.23889	0.16667	4	0.86622	0.03817	0.75	0.82274	0.04937	0.75	0.1709	0.14345	No
Cltc	0.54929	0.30703	0.16667	4	0.59439	0.24486	0.16667	4	0.81268	0.06693	0.5	0.83279	0.05268	0.5	0.21034	0.06968	No			0.68691	0.18328	0.33333	4	0.67544	0.16412	0.16667	4	0.86812	0.05282	0.75	0.86159	0.03625	0.75	0.17873	0.08526	No
Clu	0.55578	0.26734	0.33333	4	0.82957	0.07245	0.5	4	0.81567	0.09363	0.5	0.93384	0.01315	1	0.431	0.15171	No			0.77107	0.12648	0.5	4	0.78637	0.09584	0.5	4	0.90834	0.03275	0.75	0.91619	0.01807	0.75	0.25901	0.18712	YES	Cytoplasm	Organelles
Cluh	0.62414	0.23245	0.33333	4	0.76274	0.10558	0.5	4	0.8454	0.05623	0.75	0.90585	0.02212	0.75	0.25321	0.09334	No			0.86408	0.04284	0.5	4	0.85824	0.03332	0.83333	4	0.94029	0.01563	0.75	0.94289	0.00507	1	0.16937	0.08005	No
Clybl	0.70407	0.16347	0.33333	4	0.46886	0.30385	0.16667	4	0.87996	0.02198	1	0.77529	0.10433	0.5	0.39768	0.21974	No			0.81684	0.08576	0.5	4	0.28045	0.45882	0.16667	4	0.92876	0.01609	0.75	0.67756	0.21352	0.5	0.27817	0.32288	No
Cmas	0.70994	0.14611	0.16667	4	0.86558	0.03527	0.83333	4	0.88278	0.02934	0.75	0.94817	0.00584	1	0.30606	0.0827	No			0.62128	0.23318	0.16667	4	0.14804	0.26622	0.16667	4	0.84591	0.04841	0.5	0.59416	0.30226	0.5	0.26487	0.3106	No
Cmc1	0.39553	0.37776	0.16667	4	0.95496	0.00403	1	4	0.73375	0.13442	0.5	0.98271	0.00054	1	0.59163	0.21191	No			0.84834	0.05644	0.5	4	0.59289	0.28022	0.16667	4	0.93928	0.01488	0.75	0.8273	0.07712	0.5	0.22768	0.13793	No
Cmc2	0.69045	0.18124	0.33333	4	0.44946	0.37158	0.5	4	0.87212	0.0273	0.75	0.76601	0.15337	0.75	0.29083	0.16761	No			0.81755	0.0565	0.5	4	0.33745	0.39555	0.33333	4	0.92821	0.0086	1	0.70789	0.19224	0.5	0.26204	0.27694	No
Cmc4	0.35945	0.40318	0.33333	4	0.09616	0.3997	0.33333	3	0.71955	0.13221	0.25	0.61969	0.21747	0.33333	0.75054	0.53879	No			0.56345	0.37722	0.5	4	0.01854	0.61761	0.16667	4	0.81744	0.08442	0.75	0.5132	0.35161	0	0.42453	0.48783	No
Cmip	0.80012	0.07509	0.5	4	0.52548	0.29263	0	4	0.91928	0.01671	0.75	0.79329	0.06693	0.5	0.52557	0.25543	No			0.68532	0.20906	0.5	4	0.65453	0.19425	0.33333	4	0.87157	0.05707	0.75	0.84916	0.04024	0.75	0.40531	0.20708	No
Cmpk1	0.7408	0.11868	0.66667	4	0.65504	0.2019	0.33333	4	0.89508	0.01975	1	0.8609	0.04029	0.75	0.2292	0.09421	No			0.90429	0.02065	0.83333	4	0.87699	0.03341	0.83333	4	0.96308	0.00412	1	0.94964	0.00608	1	0.14104	0.11576	No
Cmss1	0.79596	0.08915	0.5	4	0.66542	0.23487	0.5	4	0.91831	0.01354	1	0.86513	0.05677	0.75	0.25106	0.1064	YES	Nucleus	Cytoplasm	0.34739	0.44758	0	4	0.22922	0.62119	0.16667	4	0.69324	0.14091	0.25	0.64577	0.17653	0	0.3802	0.17573	No
Cmtm6	0.66729	0.19627	0.33333	4	0.99828	1e-05	1	3	0.86557	0.03319	0.75	0.99942	0	1	0.41202	0.17675	YES	Cytoplasm	Organelles	0.88682	0.02944	0.83333	4	-0.05405	0.51068	0.16667	4	0.95502	0.00448	1	0.4488	0.39946	0.5	0.61304	0.37161	YES	Cytoplasm	Organelles
Cmtm7	0.79178	0.09784	0.66667	4	0.33172	0.42156	0.16667	4	0.9175	0.0211	0.75	0.69878	0.16419	0.5	0.37199	0.23179	No			0.94867	0.00707	1	4	0.36334	0.32062	0.5	4	0.98055	0.00108	1	0.72247	0.21067	0.75	0.31474	0.39441	No
Cmtr1	0.43365	0.40308	0.16667	4	0.05935	0.13153	0.16667	4	0.75463	0.10094	0.25	0.34796	0.50649	0	0.44018	0.31789	YES	Cytoplasm	Organelles	0.72363	0.13665	0.33333	4	0.46297	0.37569	0.16667	4	0.88231	0.03571	0.75	0.75105	0.10755	0.5	0.21455	0.16588	No
Cmtr2	0.82401	0.07404	0.5	4	1	0	1	3	0.93073	0.0172	0.75	1	0	1	0.218	0.30829	No			0.6262	0.28573	0.5	4	1	0	1	4	0.84657	0.07858	0.75	1	0	1	0.32397	0.37446	No
Cmya5	-0.23808	0.64962	0	2				1	0.61346	0.20215	0	1	0	1	1.32466		YES	Organelles	Cytoplasm	0.28401	0.48369	0.33333	3				1	0.72077	0.13998	0.33333	1	0	1	0.22945		No
Cnbp	-0.00833	0.10439	0.33333	4	0.91818	0.01088	1	4	0.47925	0.02115	1	0.96872	0.00158	1	0.312	0.12512	No			0.8261	0.05999	0.5	4	0.61017	0.25483	0.5	4	0.92936	0.00993	1	0.82466	0.06378	0.75	0.1882	0.10812	No
Cndp2	0.39691	0.36137	0.16667	4	0.81857	0.06741	0.5	4	0.73901	0.12882	0.5	0.92929	0.01274	1	0.22097	0.0559	No			0.68886	0.18928	0.5	4	0.79752	0.0807	0.5	4	0.87456	0.04505	0.75	0.92064	0.01628	0.75	0.10126	0.0187	No
Cnep1r1	0.44527	0.40511	0.16667	4	0.45605	0.32739	0.16667	4	0.76012	0.08017	0	0.76803	0.10459	0.5	0.53187	0.17807	No			0.31617	0.45584	0	4	0.00274	0.43568	0	4	0.69594	0.15623	0.25	0.47661	0.35441	0	0.50356	0.36475	No
Cngb1				1				0	1	0	1						No						1				1	1	0	1	1	0	1	1.41421		No
Cnih4	0.66506	0.23221	0.5	4	0.31743	0.41027	0.16667	4	0.86194	0.06671	0.75	0.69246	0.19766	0.5	0.45965	0.28125	No			0.97585	0.00152	1	4	0.15107	0.53345	0.16667	4	0.99083	0.00025	1	0.60021	0.22721	0	0.6041	0.4944	No
Cnn2	0.24592	0.57384	0	4	0.5848	0.30378	0.5	4	0.65285	0.16412	0	0.82947	0.0725	0.75	0.29531	0.10863	No			0.38879	0.36194	0.33333	4	0.76443	0.08727	0.5	4	0.72047	0.14392	0.25	0.90569	0.01624	1	0.19352	0.169	No
Cnnm2	0.79209	0.08997	0.66667	4	0.37825	0.36448	0.5	4	0.91506	0.01688	0.75	0.72966	0.21722	0.75	0.39055	0.18072	YES	Organelles	Cytoplasm	0.39558	0.4852	0.16667	4	0.36251	0.31239	0.5	4	0.73796	0.1706	0.75	0.72213	0.23235	0.75	0.26084	0.09245	No
Cnnm3	0.73789	0.13542	0.33333	4	0.297	0.23534	0.5	4	0.89203	0.02437	0.75	0.67895	0.17719	0.75	0.37127	0.12602	No			0.83346	0.04515	0.5	4	0.30969	0.25558	0.5	4	0.93296	0.0071	1	0.69433	0.2462	0.75	0.35611	0.28609	No
Cnnm4	0.76389	0.105	0.33333	4	0.14301	0.39002	0.33333	3	0.90524	0.01414	1	0.64548	0.31037	0.66667	0.58678	0.20556	No			0.88538	0.03234	0.83333	4	-0.2244	0.66934	0	3	0.95492	0.00651	1	0.42277	0.4102	0	0.98973	0.45719	No
Cnot1	0.41269	0.45037	0.16667	4	0.24391	0.34796	0	4	0.74229	0.1109	0.5	0.65722	0.22018	0.5	0.24082	0.07135	YES	Nucleus	Cytoplasm	0.42208	0.44789	0	4	0.26234	0.42183	0	4	0.75255	0.11022	0.25	0.6235	0.22368	0	0.18902	0.16493	YES	Nucleus	Cytoplasm
Cnot10	0.85291	0.04376	0.66667	4	0.07095	0.14583	0.33333	4	0.94104	0.007	1	0.54316	0.20112	0.25	0.38929	0.12428	YES	Cytoplasm	Organelles	0.44135	0.36884	0.16667	4	0.2322	0.47298	0	4	0.7533	0.14748	0.75	0.58537	0.28998	0.5	0.29174	0.22366	No
Cnot11	0.79477	0.08653	0.5	4	0.68528	0.14632	0.16667	4	0.90754	0.03031	0.75	0.87279	0.02729	0.75	0.44126	0.22613	No			0.17134	0.45693	0	4	0.24642	0.43572	0	4	0.61472	0.27578	0.5	0.5336	0.32521	0	0.26082	0.24386	No
Cnot2	0.57678	0.33501	0.5	4	0.74106	0.11662	0.5	4	0.82112	0.06642	0.5	0.89749	0.01856	1	0.30499	0.10843	No			0.44206	0.38909	0	4	0.0978	0.59234	0	4	0.76147	0.09865	0.25	0.50222	0.34797	0	0.25228	0.18257	YES	Cytoplasm	Nucleus
Cnot3	0.23478	0.19007	0.5	4	0.17819	0.37359	0.16667	4	0.64962	0.24468	0.75	0.56862	0.25333	0	0.34781	0.20273	No			0.49596	0.35888	0.16667	4	0.14966	0.44091	0	4	0.78419	0.11942	0.75	0.56158	0.29788	0.25	0.24926	0.17817	No
Cnot4	0.1172	0.44944	0	4	0.34383	0.4257	0.33333	4	0.55657	0.28816	0.25	0.70095	0.24543	0.75	0.38311	0.07651	YES	Cytoplasm	Organelles	0.33292	0.33514	0.5	4	0.32989	0.27868	0.5	4	0.68964	0.20665	0.75	0.68279	0.16778	0.75	0.12557	0.04056	No
Cnot6	0.64376	0.21546	0.33333	4	0.61645	0.21372	0	4	0.85445	0.04163	0.5	0.84119	0.04534	0.75	0.4996	0.16963	No			0.36074	0.523	0.16667	4	0.29961	0.47901	0.16667	4	0.70754	0.14627	0.5	0.65531	0.17639	0	0.43223	0.23645	No
Cnot6l	0.5371	0.3406	0.33333	4	0.55484	0.3112	0.33333	4	0.79534	0.12958	0.75	0.81358	0.07863	0.75	0.44331	0.11805	No			0.34508	0.35856	0.5	4	0.04759	0.63171	0	4	0.70899	0.24578	0.75	0.46913	0.35843	0	0.3432	0.22169	YES	Cytoplasm	Nucleus
Cnot7	0.34579	0.56788	0.16667	4	0.33051	0.35038	0.16667	4	0.71212	0.1163	0	0.70486	0.20874	0.75	0.32944	0.1477	No			0.42151	0.48595	0.33333	4	0.05277	0.5268	0	4	0.75125	0.09249	0.5	0.51194	0.31926	0	0.42579	0.22019	YES	Cytoplasm	Nucleus
Cnot8	0.90162	0.01598	1	4	0.43258	0.4036	0.16667	4	0.96225	0.00252	1	0.75598	0.11939	0.5	0.43172	0.07716	No			0.44368	0.40698	0.16667	4	0.33999	0.56802	0.16667	4	0.74837	0.13259	0.75	0.69866	0.12488	0	0.46091	0.17264	No
Cnot9	0.25314	0.41403	0.16667	4	0.35677	0.36017	0.33333	4	0.63035	0.26381	0.5	0.71899	0.18134	0.75	0.35458	0.18399	No			0.35008	0.50925	0	4	0.15123	0.46845	0.16667	4	0.71515	0.14673	0.25	0.48212	0.37921	0	0.25044	0.26014	No
Cnp	0.21168	0.40985	0	4	0.48164	0.35794	0.16667	4	0.63711	0.22666	0.25	0.78165	0.10204	0.5	0.38397	0.12127	No			0.46539	0.41209	0.33333	4	0.5362	0.26936	0.16667	4	0.75984	0.17521	0.75	0.79101	0.1174	0.75	0.16932	0.10405	No
Cnpy2	0.31569	0.42633	0.16667	4	0.97742	0.0014	1	4	0.69444	0.1922	0.5	0.99129	0.00031	1	0.61905	0.33029	No			0.98984	0.0003	1	4	0.96521	0.00343	1	4	0.99613	6e-05	1	0.98665	0.00073	1	0.17603	0.121	No
Cnpy3	0.30288	0.32884	0.33333	4	0.94275	0.00745	1	4	0.67687	0.24648	0.75	0.97822	0.00105	1	0.49387	0.24736	No			0.9351	0.012	1	4	0.97828	0.00121	1	4	0.97384	0.0034	1	0.99182	0.00019	1	0.22494	0.11867	No
Cnpy4	0.33297	0.31302	0.16667	4	0.96114	0.00408	1	4	0.69522	0.24406	0.75	0.98504	0.00087	1	0.53203	0.31576	No			0.98398	0.00075	1	4	0.97543	0.00162	1	4	0.99389	0.00016	1	0.99071	0.0003	1	0.14409	0.09357	No
Cnr2	0.89615	0.03011	0.5	4				0	0.9592	0.00748	1						No						0				0									No
Cnst	0.75011	0.11292	0.5	4	0.39861	0.44841	0.33333	4	0.8976	0.02372	0.75	0.73249	0.12434	0.5	0.47232	0.30598	No			0.89251	0.026	0.83333	4	0.37405	0.33412	0.5	4	0.95879	0.00401	1	0.72769	0.20054	0.75	0.61111	0.33531	No
Cntln	0.90446	0.02381	0.83333	4	0.77631	0.09542	0.66667	3	0.96299	0.00525	1	0.91975	0.01593	1	0.25704	0.28213	No			0.34444	0.48495	0.16667	4	0.4	0.352	0.5	4	0.71118	0.16056	0.5	0.74162	0.20322	0.75	0.95616	0.32969	No
Cntnap1	0.6489	0.28325	0.5	4	-0.2	0.704	0	2	0.85395	0.08854	0.75	0.63246	0.17781	0	0.70711	0.70711	No			1	0	1	4	0.4	0.352	0.5	4	1	0	1	0.74162	0.20322	0.75	0.35355	0.61237	No
Cntnap2	0.2	0.46933	0.33333	3	0.2	0.46933	0.33333	3	0.68313	0.20534	0.66667	0.68313	0.20534	0.66667	0.4714	0.66667	No			-0.28652	0.58199	0	2	-0.3162	0.54151	0	2	0.58095	0.25685	0	0.55814	0.2987	0	0.43594	0.43594	No
Cntrl	0.60237	0.26688	0.33333	4	0.0515	0.66264	0.16667	4	0.81809	0.07282	0.75	0.53643	0.32547	0	0.85559	0.35287	YES	Organelles	Cytoplasm	0.08573	0.65918	0.16667	4	-0.11677	0.63041	0	4	0.54336	0.3253	0.25	0.38744	0.42847	0	0.80004	0.36454	No
Cntrob	0.80114	0.07056	0.33333	4	0.63985	0.27348	0.5	4	0.92195	0.00923	1	0.85238	0.07625	0.75	0.59913	0.12657	YES	Nucleus	Cytoplasm	0.00959	0.58192	0.16667	4	0.37752	0.35243	0.5	4	0.50603	0.37297	0.25	0.72842	0.18739	0.75	0.72257	0.5256	YES	Cytoplasm	Nucleus
Coa3	0.71405	0.19368	0.5	4	0.37734	0.32549	0.5	4	0.88369	0.05446	0.75	0.72686	0.2496	0.75	0.25565	0.29265	No			0.95264	0.00527	1	4	0.35369	0.29192	0.5	4	0.98205	0.00082	1	0.71623	0.21422	0.75	0.3646	0.48723	No
Coa5	0.45112	0.40002	0	4	0.32234	0.39229	0	3	0.75264	0.09435	0.25	0.73891	0.1224	0.33333	0.51707	0.18357	No			0.30264	0.58783	0.16667	4	-0.09815	0.46583	0	4	0.6864	0.14304	0	0.39846	0.43879	0	0.54616	0.30132	YES	Organelles	Nucleus
Coa6	0.64042	0.24124	0.33333	4	1	0	1	4	0.85336	0.05579	0.5	1	0	1	0.837	0.40735	No			0.9712	0.00228	1	4	0.61988	0.30011	0.5	4	0.98908	0.00039	1	0.84441	0.08082	0.75	0.29079	0.16493	No
Coa7	0.57345	0.27026	0.33333	4	0.56653	0.32355	0.33333	4	0.8244	0.08565	0.5	0.8215	0.07367	0.75	0.50124	0.21589	No			0.92409	0.01526	1	4	0.61621	0.27798	0.5	4	0.97077	0.00325	1	0.84388	0.06379	0.75	0.25638	0.20956	No
Coasy	0.33119	0.60188	0.33333	4	0.2964	0.37717	0.16667	4	0.6979	0.13373	0.25	0.66876	0.26084	0.75	0.47094	0.22243	No			0.93229	0.00888	1	4	0.31878	0.38056	0.16667	4	0.97384	0.00143	1	0.69834	0.19829	0.75	0.24832	0.22714	No
Cog1	0.18998	0.61311	0	4	0.49333	0.3677	0.5	4	0.61932	0.20443	0	0.78685	0.12241	0.75	0.3647	0.14584	No			0.77305	0.11457	0.5	4	0.81097	0.06656	0.66667	4	0.90726	0.0326	0.75	0.92555	0.01279	1	0.14484	0.03156	No
Cog2	0.35757	0.50344	0	4	0.29709	0.31608	0.5	4	0.6963	0.15054	0.5	0.67299	0.20321	0.75	0.36239	0.1995	YES	Cytoplasm	Organelles	0.75879	0.12794	0.5	4	0.25856	0.62284	0.16667	4	0.9022	0.03426	0.75	0.65375	0.22025	0.25	0.27835	0.1815	No
Cog3	0.15516	0.55749	0	4	0.82202	0.06377	0.5	4	0.59638	0.22626	0	0.92692	0.01708	0.75	0.37008	0.12095	No			0.86275	0.04593	0.5	4	0.6604	0.24675	0.5	4	0.94556	0.0116	1	0.8522	0.08913	0.75	0.17154	0.07247	YES	Cytoplasm	Organelles
Cog4	0.20505	0.53842	0	4	0.8105	0.08738	0.5	4	0.63288	0.20661	0.25	0.91999	0.02885	0.75	0.33692	0.15695	No			0.64614	0.26198	0.5	4	0.80909	0.06392	0.33333	4	0.84722	0.09175	0.75	0.92478	0.0128	1	0.1764	0.08359	No
Cog5	0.30864	0.56468	0	4	0.6244	0.25018	0.33333	4	0.68224	0.14991	0.25	0.84435	0.06137	0.75	0.36061	0.1328	No			0.85485	0.05196	0.5	4	0.68224	0.16308	0.33333	4	0.94267	0.01283	0.75	0.8682	0.02802	1	0.21141	0.13703	No
Cog6	0.3852	0.51779	0.16667	4	0.34294	0.43977	0.16667	4	0.71512	0.13908	0.5	0.71194	0.18231	0.5	0.43663	0.16284	No			0.87033	0.03872	0.5	4	0.57914	0.24226	0	4	0.94866	0.00955	1	0.82192	0.0494	0.5	0.23725	0.14061	No
Cog7	0.19978	0.62578	0.16667	4	0.61216	0.28777	0.5	4	0.59925	0.26963	0.25	0.84073	0.07563	0.75	0.40683	0.17185	No			0.80479	0.08954	0.5	4	0.60309	0.25301	0.33333	4	0.92128	0.02419	0.75	0.83359	0.04495	0.75	0.24063	0.1566	YES	Cytoplasm	Organelles
Cog8	0.70022	0.13835	0.16667	4	0.4447	0.40551	0	4	0.87236	0.0305	0.75	0.76032	0.09293	0.25	0.45058	0.15916	No			0.77477	0.11024	0.5	4	0.61274	0.21488	0	4	0.91044	0.02579	0.75	0.83985	0.03902	0.75	0.24205	0.13808	No
Coil	0.8512	0.05091	0.5	4	0.87338	0.029	0.83333	4	0.94235	0.00887	1	0.95124	0.00453	1	0.18632	0.07935	No			0.02751	0.30525	0.16667	4	-0.03016	0.42415	0	4	0.51623	0.16023	0.25	0.47221	0.36188	0.25	0.58762	0.26842	YES	Nucleus	Organelles
Col15a1	0.78473	0.09033	0.33333	3	0.74568	0.16113	0.5	4	0.92355	0.01635	1	0.89571	0.04809	0.75	0.45789	0.32484	No			0.26639	0.43759	0.16667	4	-0.12418	0.71535	0	3	0.66473	0.17534	0	0.49522	0.32286	0	0.7376	0.28845	YES	Cytoplasm	Organelles
Col1a1	0.421	0.40508	0.5	4	-0.12623	0.61177	0	4	0.75041	0.15329	0.75	0.38132	0.46747	0	0.88065	0.52925	No			0.2	0.46933	0.33333	3	-0.17164	0.58841	0	4	0.68313	0.20534	0.66667	0.32714	0.54529	0	0.39343	0.5564	YES	Cytoplasm	Organelles
Col28a1	0.27954	0.36666	0.16667	4	0.10937	0.8366	0	2	0.67484	0.22437	0.5	0.73894	0.10102	0.5	1.34743	0.06678	YES	Nucleus	Cytoplasm	-0.2	0.704	0	2	0.43638	0.38698	0	2	0.63246	0.17781	0	0.84008	0.04248	0.5	1.12921	0.285	YES	Cytoplasm	Organelles
Col2a1	1	0	1	2				1	1	0	1	1	0	1			No						0				0									No
Col4a1	-0.2	0.704	0	3				1	0.44721	0.3739	0	1	0	1	1.41421		No						1				1	1	0	1	1	0	1	1.41421		No
Col4a3bp	0.79345	0.07172	0.33333	4	0.70846	0.13889	0.16667	4	0.91519	0.01627	1	0.88323	0.02661	0.75	0.51233	0.21704	No			0.8239	0.05444	0.5	4	0.55977	0.37255	0.5	4	0.9299	0.00987	1	0.81079	0.07049	0.75	0.18964	0.15947	No
Col6a1				1	0.99573	4e-05	1	3	1	0	1	0.99857	0	1	0.85714		YES	Nucleus	Cytoplasm				1	0.2	0.46933	0.33333	3	1	0	1	0.68313	0.20534	0.66667	1.41421		No
Col6a3	0.32227	0.25557	0.5	4	0.15982	0.51513	0	4	0.69787	0.21293	0.75	0.58543	0.25978	0.25	0.8901	0.44781	YES	Organelles	Cytoplasm	0.72399	0.15164	0.5	4	0.24188	0.54631	0.33333	3	0.88976	0.02622	0.75	0.69823	0.18378	0.33333	0.46638	0.18442	No
Colgalt1	0.12794	0.15354	0.16667	4	0.96114	0.00241	1	4	0.57157	0.08162	0.75	0.98522	0.00034	1	0.4368	0.14554	No			0.98269	0.00085	1	4	0.97344	0.00184	1	4	0.99321	0.00021	1	0.98999	0.00029	1	0.16128	0.06675	No
Commd1	0.31029	0.38688	0.16667	4	0.76943	0.10112	0.5	4	0.69432	0.2123	0.75	0.90669	0.02397	0.75	0.47839	0.26861	No			0.60132	0.23572	0.16667	4	0.47501	0.34453	0.33333	4	0.83497	0.0491	0.5	0.74559	0.11142	0.5	0.36176	0.23145	YES	Nucleus	Organelles
Commd10	0.30709	0.3946	0.16667	4	0.69738	0.14452	0.16667	4	0.69245	0.20611	0.75	0.87885	0.02668	1	0.40186	0.16183	No			0.82339	0.06408	0.5	4	0.46876	0.36601	0.16667	4	0.93093	0.01039	1	0.77307	0.10572	0.5	0.24346	0.18012	No
Commd2	0.33488	0.40219	0.33333	4	0.45668	0.40117	0.16667	4	0.70718	0.20614	0.5	0.76612	0.09487	0.5	0.31493	0.12816	No			0.77824	0.09724	0.5	4	0.36251	0.51303	0	4	0.9116	0.02197	0.75	0.70853	0.14501	0.5	0.22065	0.12092	No
Commd3	0.4952	0.36809	0.33333	4	0.39012	0.43477	0	4	0.78748	0.11052	0.75	0.73594	0.11814	0.25	0.34023	0.06314	No			0.80103	0.07034	0.5	4	0.59357	0.28072	0.16667	4	0.92041	0.01267	1	0.82839	0.0524	0.5	0.16109	0.11356	No
Commd4	0.38706	0.33886	0.33333	4	0.48203	0.39226	0	4	0.73449	0.16318	0.75	0.77817	0.09134	0.25	0.39988	0.17448	No			0.86949	0.03437	0.83333	4	0.39799	0.44448	0.16667	4	0.94944	0.00513	1	0.72977	0.11983	0.25	0.26069	0.21899	No
Commd5	0.18574	0.22909	0.33333	4	0.69298	0.15472	0.33333	4	0.61751	0.16518	0.75	0.87626	0.03254	0.75	0.37073	0.13995	No			0.80589	0.07948	0.5	4	0.30049	0.54628	0.16667	4	0.92343	0.01428	1	0.68619	0.14376	0.25	0.26955	0.20374	No
Commd6	0.20227	0.2023	0.33333	4	0.76536	0.10166	0.5	4	0.62541	0.14764	0.75	0.90744	0.01843	1	0.35823	0.15779	No			0.88326	0.03147	0.83333	4	0.51717	0.35976	0.33333	4	0.95467	0.00581	1	0.79784	0.07573	0.5	0.24992	0.15136	YES	Cytoplasm	Organelles
Commd7	0.1268	0.17986	0.16667	4	0.52723	0.31984	0.16667	4	0.5842	0.13734	0.75	0.80087	0.06447	0.25	0.33552	0.1493	No			0.84565	0.05119	0.66667	4	0.39019	0.48712	0.16667	4	0.93974	0.009	1	0.73487	0.1155	0.25	0.25148	0.20003	No
Commd8	0.11561	0.34267	0.16667	4	0.69626	0.14471	0.16667	4	0.57854	0.24643	0.5	0.87859	0.02488	1	0.33789	0.09508	No			0.79988	0.0762	0.5	4	0.49827	0.34108	0.16667	4	0.92095	0.01312	1	0.77615	0.08188	0.5	0.2052	0.16387	No
Commd9	0.46828	0.36115	0.16667	4	0.78144	0.07889	0.33333	4	0.77205	0.09392	0.5	0.91424	0.01325	1	0.36109	0.17794	No			0.84544	0.04983	0.66667	4	0.02935	0.59953	0	4	0.94016	0.00832	1	0.5076	0.32383	0	0.41088	0.29386	No
Comp	0.31539	0.39654	0	3	0.72229	0.17553	0.5	4	0.73532	0.12296	0.33333	0.88909	0.03231	0.75	0.64347	0.25829	No			0.41706	0.54173	0.33333	3	0.04614	0.36294	0	3	0.77823	0.12712	0.66667	0.60164	0.28974	0.33333	0.70245	0.37148	No
Comt	0.81865	0.07298	0.66667	4	0.20285	0.109	0.5	4	0.92822	0.01399	1	0.62287	0.08478	0.75	0.29912	0.15413	No			0.98616	0.00047	1	4	0.34347	0.27874	0.5	4	0.99477	8e-05	1	0.70572	0.20218	0.75	0.32487	0.41454	No
Comtd1	0.71294	0.14337	0.16667	4	0.46212	0.44824	0.5	4	0.88501	0.03096	0.75	0.77239	0.15881	0.75	0.32175	0.2717	No			0.93509	0.00838	1	4	0.30345	0.26289	0.5	4	0.97492	0.00144	1	0.68737	0.22733	0.75	0.42343	0.4771	No
Cop1	0.4	0.352	0.5	4	-0.30156	0.56137	0	2	0.74162	0.20322	0.75	0.56959	0.27748	0	1.15179	0.26242	No						1				1	1	0	1	1	0	1	0.89171		No
Copa	0.1755	0.29618	0.16667	4	0.70465	0.14195	0.16667	4	0.61522	0.2283	0.75	0.88131	0.02157	1	0.32736	0.15943	No			0.82833	0.0566	0.66667	4	0.53797	0.34758	0.16667	4	0.9334	0.00918	1	0.8064	0.06878	0.5	0.16456	0.14195	No
Copb1	0.16125	0.19542	0.33333	4	0.83241	0.04923	0.5	4	0.60205	0.14136	0.75	0.93473	0.00691	1	0.3286	0.17381	No			0.86911	0.03833	0.66667	4	0.57726	0.3195	0.33333	4	0.94964	0.00613	1	0.82434	0.06364	0.5	0.16474	0.13812	No
Copb2	0.10169	0.16295	0.33333	4	0.75782	0.09467	0.16667	4	0.55813	0.08651	0.75	0.90409	0.01472	1	0.33417	0.15459	No			0.84018	0.05347	0.66667	4	0.6312	0.2497	0.33333	4	0.93812	0.00869	1	0.84773	0.04974	0.5	0.14828	0.12695	No
Cope	0.13321	0.12651	0.5	4	0.89892	0.01841	1	4	0.57564	0.0678	0.75	0.9609	0.00254	1	0.30684	0.18511	No			0.89503	0.02409	0.83333	4	0.66581	0.20416	0.33333	4	0.95962	0.00409	1	0.85933	0.03779	0.5	0.18025	0.13383	No
Copg1	0.21901	0.33376	0.16667	4	0.80794	0.06473	0.33333	4	0.64051	0.25232	0.75	0.92473	0.0088	1	0.33247	0.16429	No			0.85693	0.03999	0.66667	4	0.52628	0.35728	0.16667	4	0.94469	0.00593	1	0.80151	0.07419	0.5	0.18236	0.16082	No
Copg2	0.14057	0.19581	0.33333	4	0.81577	0.06387	0.33333	4	0.58796	0.13466	0.75	0.92754	0.00797	1	0.34959	0.19144	No			0.84733	0.04769	0.66667	4	0.16731	0.58503	0	4	0.94097	0.00797	1	0.61218	0.23792	0.25	0.32638	0.25561	No
Cops2	0.78723	0.09486	0.5	4	0.81218	0.0725	0.5	4	0.91616	0.02004	0.75	0.92669	0.01423	1	0.24497	0.08871	No			0.72734	0.13391	0.33333	4	0.77442	0.0718	0.16667	4	0.88981	0.02795	0.5	0.90585	0.01433	1	0.19304	0.13269	No
Cops3	0.60952	0.28187	0.5	4	0.74267	0.11669	0.33333	4	0.83941	0.07358	0.75	0.89765	0.01749	1	0.22451	0.06458	No			0.87372	0.03808	0.83333	4	0.92936	0.00927	1	4	0.94821	0.01009	1	0.97187	0.00207	1	0.11155	0.05206	No
Cops4	0.22313	0.27001	0.33333	4	0.86516	0.0367	0.83333	4	0.64279	0.20851	0.5	0.94787	0.0064	1	0.24132	0.08509	No			0.69795	0.1493	0.16667	4	0.77227	0.09056	0.66667	4	0.87655	0.03479	0.75	0.90752	0.01521	1	0.16971	0.14139	No
Cops5	0.63502	0.21214	0.33333	4	0.71769	0.13483	0.5	4	0.84224	0.04245	0.5	0.88698	0.02809	0.75	0.33549	0.13738	No			0.749	0.10846	0.5	4	0.6554	0.20787	0.5	4	0.89828	0.02522	0.75	0.82573	0.04899	0.75	0.22306	0.23962	No
Cops6	0.19561	0.28352	0.16667	4	0.81246	0.06883	0.66667	4	0.62916	0.23851	0.5	0.92694	0.01208	1	0.26012	0.10465	No			0.82571	0.06227	0.5	4	0.76145	0.09369	0.33333	4	0.92931	0.01528	0.75	0.90366	0.01611	1	0.16225	0.1284	No
Cops7a	0.67258	0.17442	0.33333	4	0.69876	0.14991	0.33333	4	0.85315	0.04315	0.5	0.87785	0.03016	0.75	0.32108	0.19652	No			0.78829	0.07853	0.5	4	0.70587	0.13958	0.33333	4	0.91175	0.02183	0.75	0.87127	0.02805	0.75	0.20657	0.13438	No
Cops7b	0.85317	0.04992	0.66667	4	0.58783	0.24046	0.16667	4	0.94259	0.00996	1	0.82308	0.06159	0.75	0.446	0.14885	No			0.72142	0.13326	0.33333	4	0.57633	0.26496	0.16667	4	0.88006	0.03479	0.75	0.81645	0.07097	0.5	0.33844	0.24081	No
Cops8	0.56108	0.32182	0.16667	4	0.87639	0.03508	0.83333	4	0.81693	0.08463	0.75	0.95233	0.0067	1	0.23029	0.05575	No			0.85553	0.03369	0.66667	4	0.86646	0.03089	0.83333	4	0.9429	0.0065	1	0.9477	0.00448	1	0.14707	0.09319	No
Copz1	0.27587	0.31496	0.33333	4	0.80728	0.06678	0.5	4	0.66982	0.23539	0.75	0.92427	0.01325	1	0.32417	0.18275	No			0.82703	0.06346	0.5	4	0.68355	0.20025	0.5	4	0.93234	0.0126	1	0.86809	0.03391	0.75	0.19248	0.14253	No
Coq2	0.48216	0.44714	0.33333	3	0.2	0.46933	0.33333	3	0.80476	0.10309	0.66667	0.68313	0.20534	0.66667	0.70711	0.70711	No			1	0	1	3	0.4	0.352	0.5	4	1	0	1	0.74162	0.20322	0.75	0.4714	0.66667	No
Coq3	0.7721	0.10704	0.66667	4	0.44842	0.34969	0.33333	4	0.9082	0.02036	0.75	0.76353	0.15973	0.75	0.31866	0.20921	No			0.46475	0.43584	0.5	4	0.35025	0.33237	0.5	4	0.77194	0.12797	0.75	0.71522	0.22768	0.75	0.62886	0.45969	No
Coq4	0.76977	0.10783	0.33333	4	0.44386	0.36735	0.5	4	0.90665	0.01835	0.75	0.76109	0.17393	0.75	0.29456	0.20054	No			0.94451	0.00863	1	4	0.3224	0.31697	0.5	4	0.97879	0.00125	1	0.70063	0.22405	0.75	0.30817	0.40818	No
Coq5	0.73804	0.13329	0.33333	4	0.39208	0.37943	0.33333	4	0.89479	0.01898	1	0.72973	0.20826	0.75	0.3229	0.20337	No			0.90603	0.02193	0.83333	4	0.25283	0.22494	0.5	4	0.96385	0.00323	1	0.66021	0.19525	0.75	0.28988	0.34985	No
Coq6	0.79659	0.08795	0.66667	4	0.28834	0.28201	0.33333	4	0.91801	0.01652	0.75	0.67446	0.20557	0.75	0.36546	0.27277	No			0.28248	0.52678	0.16667	4	0.28089	0.34531	0.33333	4	0.67737	0.20859	0.5	0.6785	0.23299	0.5	0.66356	0.28106	No
Coq7	0.80677	0.07891	0.66667	4	0.41701	0.38058	0.33333	4	0.92114	0.0146	0.75	0.7469	0.18736	0.75	0.3646	0.25588	No			0.96419	0.00353	1	4	0.35287	0.31639	0.5	4	0.98627	0.00047	1	0.71715	0.22737	0.75	0.32549	0.45139	No
Coq8a	0.58471	0.28391	0.33333	4	0.36409	0.37834	0.16667	4	0.82857	0.04563	0.75	0.71075	0.17924	0.5	0.42657	0.16468	No			0.56598	0.29489	0.16667	4	0.25726	0.41907	0	4	0.8179	0.06593	0.5	0.66358	0.20435	0.25	0.35288	0.26064	No
Coq8b	0.75686	0.11752	0.33333	4	0.40076	0.33885	0.16667	4	0.90097	0.01767	1	0.73311	0.18094	0.5	0.34846	0.23714	No			0.90026	0.02315	0.66667	4	0.30289	0.37873	0.33333	4	0.96158	0.00336	1	0.68969	0.2214	0.75	0.34082	0.33573	No
Coq9	0.77179	0.10457	0.33333	4	0.45556	0.36337	0.5	4	0.90725	0.01665	0.75	0.76542	0.17371	0.75	0.30824	0.21443	No			0.92248	0.01641	1	4	0.32384	0.32019	0.5	4	0.97026	0.00244	1	0.70022	0.24223	0.75	0.32975	0.35748	No
Coro1a	-0.06477	0.06316	0.5	4	0.76774	0.08602	0.33333	4	0.44729	0.01457	1	0.90852	0.01432	1	0.32695	0.17988	No			0.43421	0.38859	0.16667	4	0.52377	0.33403	0.33333	4	0.7567	0.14055	0.5	0.78917	0.10528	0.5	0.15769	0.05541	No
Coro1b	0.66605	0.18435	0.16667	4	0.64099	0.27502	0.5	4	0.86521	0.03581	0.5	0.85059	0.08407	0.75	0.27582	0.08952	No			0.45331	0.40556	0.5	4	0.68644	0.21114	0.5	4	0.75974	0.18031	0.75	0.85744	0.08468	0.75	0.14835	0.07493	No
Coro1c	0.2541	0.26344	0.16667	4	0.47565	0.42623	0.16667	4	0.66113	0.24606	0.75	0.77831	0.1097	0.75	0.29529	0.10289	No			0.52988	0.39404	0.5	4	0.28946	0.38344	0.16667	4	0.79662	0.13878	0.75	0.6533	0.2516	0.75	0.17622	0.18263	No
Coro7	0.51514	0.34756	0.16667	4	0.37104	0.37727	0	4	0.78936	0.10049	0.5	0.72253	0.16762	0.5	0.25163	0.05059	No			0.34781	0.28444	0.5	4	0.69345	0.15765	0.33333	4	0.68551	0.15966	0.75	0.86023	0.05557	0.75	0.17505	0.06331	No
Cotl1	-0.05203	0.59497	0	4	0.69424	0.15799	0.33333	4	0.44426	0.44549	0.25	0.87786	0.02871	0.75	0.28718	0.06722	No			0.66729	0.18237	0.16667	4	0.72994	0.11813	0.16667	4	0.86553	0.03941	0.5	0.89249	0.01912	1	0.15645	0.06235	No
Cox10	0.79045	0.07278	0.5	4	0.9583	0.00257	1	2	0.91534	0.01405	1	0.98907	0.00021	1	0.54269	0.28359	No			0.67512	0.19003	0.33333	4	0.34469	0.33723	0.5	4	0.86431	0.03492	0.75	0.71177	0.20592	0.75	0.5243	0.45345	No
Cox11	0.84594	0.06045	0.5	4	0.36717	0.34981	0.5	4	0.93881	0.01546	0.75	0.7235	0.23039	0.75	0.35524	0.30481	No			0.98899	0.00036	1	4	0.38225	0.34015	0.5	4	0.99583	7e-05	1	0.73227	0.20166	0.75	0.39412	0.53953	No
Cox14	0.76074	0.11978	0.5	4	0.25107	0.5771	0.16667	4	0.90387	0.02948	0.75	0.65739	0.16767	0.25	0.50325	0.35598	No			0.95702	0.00343	1	4	0.39214	0.35951	0.5	4	0.98345	0.00062	1	0.73739	0.19382	0.75	0.52609	0.50078	No
Cox15	0.54769	0.31336	0.16667	4	0.63785	0.22539	0.33333	4	0.81217	0.07178	0.75	0.85323	0.04632	0.5	0.30469	0.10328	No			0.75662	0.10382	0.33333	4	0.06632	0.23018	0.16667	4	0.90304	0.01976	1	0.54315	0.24538	0.25	0.33668	0.42837	No
Cox16	0.52416	0.31817	0.16667	4	0.98629	0.00042	1	3	0.79899	0.06802	0.5	0.99535	6e-05	1	0.4796	0.35517	No			0.66698	0.18967	0.33333	4	0.12321	0.4107	0.33333	3	0.8639	0.04172	0.75	0.6377	0.20726	0.33333	0.42721	0.57238	No
Cox17	0.75805	0.11754	0.33333	4	0.4641	0.42778	0.5	4	0.89925	0.01885	1	0.77318	0.14841	0.75	0.3348	0.14249	No			0.91204	0.01783	0.83333	4	0.32314	0.29387	0.5	4	0.9663	0.00338	1	0.69917	0.21496	0.75	0.40017	0.33024	No
Cox18	0.58883	0.24173	0.16667	4	0.39904	0.4502	0.16667	4	0.82932	0.05551	0.75	0.73362	0.10583	0.5	0.51764	0.28418	No			0.61836	0.23887	0.33333	4	0.17989	0.36268	0.16667	4	0.83969	0.06358	0.75	0.60248	0.24478	0	0.57877	0.42781	No
Cox19	0.79764	0.08337	0.33333	4				1	0.91732	0.01234	1	1	0	1	1.22542		YES	Organelles	Nucleus	0.97466	0.00189	1	4	0.9746	0.00096	1	2	0.99033	0.0004	1	0.99355	7e-05	1	0.04058	0.04058	No
Cox20	0.80101	0.09879	0.5	4	0.40002	0.36274	0.5	4	0.92026	0.02608	0.75	0.73922	0.22581	0.75	0.25917	0.2697	No			0.95932	0.00351	1	4	0.33689	0.29283	0.5	4	0.98456	0.00052	1	0.7073	0.21622	0.75	0.43878	0.4947	No
Cox4i1	0.75219	0.15262	0.5	4	0.3932	0.36393	0.5	4	0.89986	0.0422	0.75	0.73665	0.21993	0.75	0.29968	0.29207	No			0.99594	3e-05	1	4	0.37555	0.31906	0.5	4	0.99848	0	1	0.72866	0.20851	0.75	0.38278	0.55602	No
Cox5a	0.79159	0.10885	0.5	4	0.40026	0.35486	0.5	4	0.91608	0.02975	0.75	0.74119	0.21483	0.75	0.3067	0.27067	No			0.98918	0.00028	1	4	0.32942	0.29838	0.5	4	0.9959	5e-05	1	0.70305	0.21877	0.75	0.46825	0.50508	No
Cox6a1	0.39144	0.44111	0.5	4				1	0.73015	0.21768	0.75	1	0	1	0.13002		YES	Cytoplasm	Organelles	0.98821	0.00033	1	4	1	0	1	2	0.99554	4e-05	1	1	0	1	0.10285	0.0722	No
Cox6b1	0.59357	0.23935	0.16667	4	0.47697	0.40268	0.16667	4	0.82692	0.05031	0.5	0.77223	0.08847	0.25	0.38958	0.25543	No			0.80716	0.07066	0.5	4	0.06046	0.45611	0.16667	4	0.91876	0.02069	0.75	0.54245	0.30842	0.25	0.58935	0.39835	No
Cox6c	0.78882	0.11176	0.5	4	0.35464	0.30027	0.5	4	0.91491	0.03061	0.75	0.71637	0.24778	0.75	0.27138	0.303	No			0.99171	0.00016	1	4	0.37178	0.31617	0.5	4	0.99688	2e-05	1	0.72667	0.20973	0.75	0.41157	0.53328	No
Cox7a1	0.73167	0.1389	0.5	4	0.40188	0.32968	0.5	4	0.88897	0.0392	0.75	0.74049	0.19897	0.75	0.50202	0.24061	No			0.99924	0	1	4	0.39215	0.34485	0.5	4	0.99972	0	1	0.73754	0.20185	0.75	0.38538	0.5772	No
Cox7a2	0.46127	0.40243	0.16667	4	0.44352	0.39079	0.33333	4	0.76665	0.09487	0.25	0.76262	0.1334	0.75	0.58788	0.14939	No			0.82766	0.07585	0.5	4	0.13804	0.41771	0.16667	4	0.93054	0.0205	0.75	0.59071	0.28592	0.25	0.62654	0.4575	No
Cox7a2l	0.76889	0.12761	0.5	4	0.48538	0.46906	0.5	4	0.90593	0.03635	0.75	0.78359	0.14607	0.75	0.25329	0.25414	No			0.9649	0.00268	1	4	0.35758	0.30242	0.5	4	0.98673	0.00043	1	0.71855	0.21093	0.75	0.41415	0.47201	No
Cox7b	0.82104	0.08399	0.5	4	0.32704	0.26985	0.5	4	0.92855	0.0222	0.75	0.69804	0.20973	0.75	0.28164	0.28298	No			0.99392	7e-05	1	4	0.38555	0.3343	0.5	4	0.99772	1e-05	1	0.73427	0.21281	0.75	0.39508	0.52728	No
Cox7c	0.76063	0.10345	0.5	4	0.21752	0.50867	0.16667	4	0.90057	0.02252	0.75	0.63321	0.22514	0.5	0.4786	0.20625	No			0.84394	0.06098	0.5	4	0.26486	0.22406	0.5	4	0.93817	0.01511	0.75	0.66921	0.24651	0.75	0.47219	0.41189	No
Cp	1	0	1	2	-0.16428	0.54839	0	3	1	0	1	0.42527	0.4201	0	1.01323	0.25452	YES	Nucleus	Cytoplasm				1	1	0	1	2	1	0	1	1	0	1			No
Cpa3	0.27339	0.35218	0.33333	4	0.20497	0.368	0.16667	4	0.66769	0.23638	0.5	0.62672	0.23294	0.25	0.71161	0.26624	No			0.97669	0.00107	1	3	0.73432	0.12752	0.16667	4	0.99214	0.00014	1	0.89477	0.02484	0.75	0.24027	0.10526	YES	Organelles	Cytoplasm
Cpa4				1	-0.06685	0.89987	0	2	1	0	1	0.64807	0.21576	0.5	0.6972		YES	Nucleus	Organelles				1	-0.24759	0.6362	0	2	1	0	1	0.60768	0.21114	0			No
Cpd	0.78228	0.10168	0.5	4	0.30353	0.25867	0.5	4	0.91402	0.02263	0.75	0.68336	0.19411	0.75	0.38023	0.19449	No			0.97185	0.00181	1	4	0.34149	0.30326	0.5	4	0.98938	0.00029	1	0.71114	0.22614	0.75	0.36831	0.43296	No
Cpeb4	0.89548	0.02267	0.83333	4	1	0	1	4	0.95973	0.00422	1	1	0	1	0.23498	0.20513	No			0.5904	0.36192	0.5	4	1	0	1	3	0.83039	0.1068	0.75	1	0	1	0.39128	0.44391	No
Cpne1	0.56924	0.3101	0.33333	4	0.79443	0.06392	0.5	4	0.82202	0.08297	0.75	0.91904	0.01007	1	0.24418	0.08591	No			0.79738	0.10172	0.5	4	0.85665	0.04201	0.5	4	0.91873	0.02712	0.75	0.94442	0.00804	1	0.11464	0.03577	No
Cpne2	0.13301	0.18788	0.5	4	0.93526	0.0081	1	4	0.57955	0.09798	0.75	0.97542	0.00103	1	0.33002	0.15429	No			0.8419	0.05642	0.66667	4	0.59235	0.30052	0.16667	4	0.93873	0.01039	1	0.82682	0.05704	0.5	0.18568	0.16515	No
Cpne3	0.44118	0.31943	0.16667	4	0.36866	0.46265	0.16667	4	0.7614	0.12047	0.5	0.71276	0.19425	0.5	0.33982	0.0396	No			0.30347	0.64248	0.16667	4	0.63624	0.23324	0.33333	4	0.68857	0.14088	0	0.85017	0.06019	0.75	0.32033	0.26847	No
Cpne9				0	0.63849	0.17241	0	2				0.9001	0.01717	1			No						0	1	0	1	2				1	0	1			YES	Cytoplasm	Organelles
Cpox	0.4948	0.33098	0.33333	4	0.9313	0.01149	1	4	0.78618	0.1299	0.75	0.97325	0.00232	1	0.51945	0.25556	No			0.97564	0.00172	1	4	0.74128	0.13738	0.5	4	0.99071	0.00035	1	0.8976	0.02873	0.75	0.19668	0.18441	No
Cpped1	0.9636	0.00383	1	4	1	0	1	4	0.98605	0.00082	1	1	0	1	0.11033	0.16075	No			0.92336	0.01672	1	4	0.53694	0.44469	0.5	4	0.96953	0.00446	1	0.80609	0.13674	0.75	0.20147	0.34895	YES	Cytoplasm	Organelles
Cpsf1	0.93083	0.00896	1	4	0.79816	0.06671	0.33333	4	0.97263	0.0012	1	0.91925	0.01188	1	0.16595	0.01101	No			0.27844	0.4177	0.16667	4	0.02926	0.46273	0.16667	4	0.67472	0.24295	0.5	0.51971	0.33822	0	0.28376	0.29035	No
Cpsf2	0.75551	0.10883	0.5	4	0.6359	0.22292	0.16667	4	0.90274	0.01926	0.75	0.85216	0.04233	0.75	0.1891	0.06065	No			0.04997	0.57425	0.16667	4	0.05491	0.52119	0.16667	4	0.53505	0.3066	0	0.5126	0.30725	0	0.19347	0.18352	No
Cpsf3	0.70741	0.15303	0.33333	4	0.76918	0.08928	0.5	4	0.88153	0.02506	0.75	0.90793	0.01583	1	0.20789	0.06021	No			0.20649	0.52295	0.16667	4	0.13384	0.43494	0.16667	4	0.63404	0.25318	0.5	0.56127	0.2655	0	0.24637	0.24608	No
Cpsf4	0.90293	0.01737	1	4	0.88703	0.02191	0.83333	4	0.96237	0.00226	1	0.9552	0.00353	1	0.15941	0.04483	No			0.32268	0.49005	0.16667	4	0.03041	0.47268	0.16667	4	0.70003	0.19989	0.5	0.52151	0.32318	0	0.23188	0.28213	No
Cpsf6	0.23353	0.17341	0.5	4	0.90739	0.01735	1	4	0.65015	0.16553	0.75	0.96387	0.00234	1	0.31176	0.23303	No			0.80382	0.07439	0.66667	4	0.40064	0.33256	0.16667	4	0.9232	0.01294	1	0.73428	0.1294	0.25	0.25887	0.28927	No
Cpsf7	0.36406	0.31274	0.5	4	0.88646	0.0265	0.66667	4	0.72297	0.23304	0.75	0.95586	0.00373	1	0.34425	0.25519	No			0.85605	0.04111	0.66667	4	0.39256	0.3433	0.33333	4	0.94404	0.00696	1	0.72528	0.142	0.5	0.2825	0.36881	No
Cpt1a	0.72335	0.14147	0.5	4	0.762	0.12247	0.66667	4	0.88855	0.03194	0.75	0.90528	0.01973	0.75	0.26212	0.17671	No			0.74225	0.10863	0.33333	4	0.15661	0.19394	0.33333	4	0.89734	0.01951	1	0.58784	0.29343	0.25	0.38566	0.40358	No
Cpt2	0.6675	0.20703	0.33333	4	0.44946	0.28088	0.16667	4	0.86387	0.02853	1	0.76233	0.14163	0.5	0.33407	0.20394	No			0.80147	0.09702	0.5	4	0.27214	0.46492	0.16667	4	0.92232	0.01721	0.75	0.67295	0.21595	0.5	0.26126	0.3217	No
Cptp	1	0	1	2	1	0	1	2	1	0	1	1	0	1			No			0.99076	0.00013	1	2	1	0	1	3	0.99767	1e-05	1	1	0	1	0.08462	0.08462	No
Cpxm2	0.57583	0.29596	0.33333	3	1	0	1	3	0.84005	0.0687	0.66667	1	0	1	0.17841	0.17841	No			0.62657	0.31419	0.5	4	1	0	1	2	0.84575	0.09373	0.75	1	0	1	0	0	No
Cr1l	0.74979	0.11859	0.33333	4	0.31074	0.23871	0.5	4	0.89776	0.0202	0.75	0.6898	0.19271	0.75	0.33337	0.07777	No			0.83866	0.05817	0.5	4	0.3186	0.29567	0.5	4	0.93541	0.00841	1	0.69815	0.23093	0.75	0.33315	0.27614	No
Cradd	0.94607	0.00583	1	4	0.67808	0.18618	0.33333	4	0.97917	0.0011	1	0.86821	0.04708	0.75	0.34816	0.13671	No			0.80409	0.06951	0.5	4	0.79752	0.10159	0.5	4	0.91748	0.01923	0.75	0.91453	0.03374	0.75	0.173	0.15104	No
Cramp1	0.81084	0.05879	0.5	4	0.35128	0.44699	0.16667	4	0.92517	0.00919	1	0.70135	0.1922	0.5	0.66955	0.40748	YES	Cytoplasm	Nucleus	0.27942	0.52165	0.16667	4	-0.13781	0.59222	0	3	0.66243	0.16828	0	0.4647	0.35903	0	0.57002	0.52143	YES	Nucleus	Cytoplasm
Crat	0.57919	0.267	0	4	0.68785	0.197	0.5	4	0.82433	0.05581	0.5	0.87508	0.04082	0.75	0.36975	0.14605	No			0.3409	0.37142	0	4	0.23609	0.39841	0.16667	4	0.69948	0.16337	0.5	0.65041	0.2416	0.75	0.373	0.28839	YES	Nucleus	Organelles
Crbn	1	0	1	4	0.42385	0.35024	0.16667	4	1	0	1	0.74832	0.14626	0.75	0.49591	0.53276	No			0.35753	0.32182	0.5	4	0.02229	0.60138	0.16667	4	0.71923	0.23219	0.75	0.51389	0.35733	0	0.45592	0.57063	No
Crcp	-0.26136	0.61941	0	3	0.08506	0.71239	0.16667	4	0.369	0.49597	0	0.55858	0.33206	0.5	0.52859	0.50055	No			0.52006	0.29024	0	2	0.94533	0.0044	1	2	0.84726	0.05014	0.5	0.98594	0.00032	1	0.27216	0.27216	No
Creb1	0.6426	0.23618	0.5	4	0.62501	0.26428	0.5	4	0.85288	0.04387	0.75	0.84761	0.06036	0.75	0.3877	0.17641	No			0.37319	0.53099	0.16667	4	0.16588	0.50113	0.16667	4	0.72787	0.11639	0.25	0.57656	0.23465	0	0.29586	0.27257	No
Creb5	0.93825	0.0056	1	2				0	0.98407	0.00041	1						YES	Nucleus	Organelles				0				0									No
Crebbp	0.26536	0.25844	0.5	4	0.699	0.13492	0.33333	4	0.66988	0.24284	0.5	0.87685	0.02603	0.75	0.41704	0.16701	No			0.55245	0.31214	0.16667	4	0.19582	0.34079	0.16667	4	0.81498	0.07134	0.5	0.62711	0.28732	0.5	0.39569	0.26377	No
Creg1	0.26454	0.50962	0	4	0.305	0.42501	0.16667	4	0.6603	0.22249	0.5	0.68677	0.17107	0.5	0.37618	0.16772	No			0.28168	0.20384	0.5	4	0.18339	0.33524	0.16667	4	0.67483	0.17416	0.75	0.61338	0.22957	0.5	0.28722	0.22039	YES	Organelles	Cytoplasm
Creld2	0.30415	0.4463	0.16667	4	0.68683	0.20316	0.5	4	0.69017	0.20774	0.5	0.86895	0.05861	0.75	0.64018	0.30177	No			0.98097	0.001	1	4	0.74165	0.16317	0.5	4	0.99274	0.00019	1	0.89534	0.04546	0.75	0.30607	0.20213	No
Crim1	0.38762	0.57588	0.33333	3	0.25238	0.54168	0.33333	3	0.75835	0.16246	0.66667	0.70472	0.14556	0.33333	0.87522	0.53899	No			0.87033	0.03377	0.83333	4	0.09634	0.57984	0.16667	4	0.94966	0.00656	1	0.5656	0.30157	0.25	0.78231	0.37464	No
Cript	0.53671	0.25935	0.16667	4	0.89028	0.02361	0.83333	4	0.80746	0.09276	0.5	0.95793	0.00381	1	0.33076	0.15194	YES	Cytoplasm	Nucleus	0.78809	0.07722	0.5	4	0.3297	0.46273	0.33333	4	0.91566	0.01561	1	0.69019	0.16507	0.5	0.35407	0.27113	YES	Cytoplasm	Nucleus
Crk	0.38553	0.37602	0.33333	4	0.80894	0.07175	0.5	4	0.73378	0.17703	0.5	0.92553	0.00955	1	0.34965	0.12059	No			0.68825	0.20402	0.5	4	0.76026	0.09382	0.33333	4	0.87075	0.06024	0.75	0.90444	0.01808	1	0.20386	0.07648	No
Crkl	0.74645	0.14361	0.5	4	0.87644	0.03166	0.66667	4	0.89706	0.03865	0.75	0.95234	0.00569	1	0.21207	0.03793	No			0.80721	0.07811	0.5	4	0.88011	0.0324	0.66667	4	0.9201	0.02205	0.75	0.95027	0.00926	1	0.15362	0.06981	No
Crlf2	0.68346	0.18714	0.33333	4	0.30399	0.32655	0.5	4	0.87238	0.02883	0.75	0.67691	0.20838	0.75	0.39807	0.16422	No			0.78209	0.10798	0.5	4	0.37774	0.41608	0.33333	4	0.91312	0.01766	0.75	0.7292	0.19833	0.75	0.30948	0.22459	No
Crlf3	0.3197	0.37026	0.16667	4	0.68948	0.13905	0.16667	4	0.69918	0.20771	0.5	0.87376	0.02714	0.75	0.34476	0.1006	No			0.85416	0.05556	0.5	4	0.57419	0.30197	0.16667	4	0.94099	0.01555	0.75	0.82123	0.07785	0.75	0.19301	0.24314	No
Crls1	0.56803	0.29143	0.16667	4	0.38807	0.36222	0.16667	4	0.81927	0.07535	0.5	0.73347	0.1561	0.75	0.60003	0.2898	No			0.95258	0.00522	1	4	0.37139	0.32523	0.5	4	0.98171	0.00097	1	0.72558	0.19917	0.75	0.47282	0.48648	No
Crnkl1	0.90656	0.01491	1	4	0.86992	0.03124	0.83333	4	0.96322	0.00212	1	0.9492	0.00403	1	0.18795	0.05714	No			0.28886	0.64682	0.16667	4	0.15995	0.32905	0.16667	4	0.68298	0.16727	0.5	0.5975	0.26081	0.25	0.19353	0.2159	No
Crnn	0.58198	0.22558	0	2	0.78509	0.09305	0.33333	4	0.88353	0.02319	1	0.91154	0.014	1	0.72303	0.69119	No						0	-0.2	0.704	0	2				0.63246	0.17781	0			YES	Cytoplasm	Nucleus
Crocc	0.7348	0.12991	0.5	4	0.96895	0.00244	1	4	0.8933	0.03045	0.75	0.98828	0.00039	1	0.26963	0.17292	YES	Cytoplasm	Nucleus	0.03395	0.56424	0.16667	4	0.02524	0.63717	0.16667	4	0.52177	0.30133	0	0.51758	0.34096	0	0.69015	0.27319	YES	Cytoplasm	Nucleus
Crot	0.40252	0.43938	0.16667	4	0.98157	0.0009	1	4	0.72837	0.13105	0.25	0.99302	0.00015	1	0.52612	0.279	YES	Organelles	Cytoplasm	0.95261	0.0065	1	4	0.96794	0.00193	1	4	0.98124	0.0017	1	0.98774	0.00032	1	0.18436	0.12138	No
Crtap	0.22381	0.26307	0.33333	4	0.95529	0.00385	1	4	0.64192	0.27359	0.75	0.98305	0.00058	1	0.55441	0.35932	No			0.51293	0.48006	0.5	4	0.8438	0.05149	0.83333	4	0.79456	0.15246	0.75	0.93904	0.01018	1	0.30371	0.26654	YES	Organelles	Cytoplasm
Crtc1	0.91296	0.01629	0.83333	4	0.39317	0.48194	0.16667	4	0.96655	0.00294	1	0.7355	0.13811	0.5	0.61769	0.29015	No			0.76557	0.08874	0.33333	4	0.84767	0.04607	0.5	4	0.90436	0.01769	1	0.93856	0.01118	1	0.44788	0.19414	No
Crtc2	0.6955	0.18958	0.5	4	0.21244	0.48905	0.16667	4	0.87783	0.04392	0.75	0.63889	0.21709	0	0.64762	0.29903	No			0.65783	0.25046	0.5	4	0.58872	0.24425	0.16667	4	0.85967	0.07084	0.75	0.82226	0.04893	0.75	0.60388	0.16985	No
Crtc3	0.71631	0.14233	0.33333	4	0.58446	0.32849	0.5	4	0.88175	0.02477	1	0.8145	0.06337	0.5	0.39352	0.08303	No			0.7058	0.13445	0.33333	4	0.77647	0.105	0.5	4	0.87785	0.02763	0.75	0.9053	0.03369	0.75	0.45336	0.20258	No
Cry1	0.04256	0.61904	0.16667	4	-0.0247	0.56076	0.16667	4	0.52586	0.32957	0.25	0.47888	0.37953	0	0.52872	0.25359	No			0.15893	0.62123	0	4	-0.06094	0.51873	0.16667	4	0.60534	0.25374	0.25	0.44761	0.41957	0	0.7293	0.51836	YES	Organelles	Nucleus
Crybg3	1	0	1	4	1	0	1	2	1	0	1	1	0	1	0	0	No			1	0	1	4	1	0	1	2	1	0	1	1	0	1	0	0	No
Cryl1	0.89172	0.03234	0.5	4	0.87123	0.03467	0.66667	4	0.95655	0.00893	1	0.9488	0.00729	1	0.18554	0.1089	No			0.80746	0.0935	0.5	4	0.79336	0.08082	0.5	4	0.91988	0.02935	0.75	0.91794	0.01658	1	0.18524	0.16539	No
Cryz	0.62231	0.24609	0.16667	4	0.82821	0.05346	0.66667	4	0.8457	0.05744	0.5	0.93332	0.00854	1	0.26997	0.06994	No			0.91153	0.01912	0.83333	4	0.79809	0.08068	0.5	4	0.96598	0.00366	1	0.92073	0.01328	1	0.12084	0.08611	No
Cryzl1	0.30981	0.45833	0.16667	4	0.3721	0.42924	0.33333	4	0.69002	0.14914	0.25	0.72612	0.14364	0.5	0.63708	0.29886	YES	Organelles	Cytoplasm	0.78701	0.09755	0.5	4	0.76506	0.11278	0.5	4	0.91235	0.02764	0.75	0.90569	0.0255	0.75	0.18741	0.06504	No
Cs	0.4543	0.4591	0.33333	4	0.4889	0.36856	0.16667	4	0.76846	0.08103	0.25	0.78512	0.10021	0.5	0.38374	0.16728	No			0.56098	0.34939	0.5	4	0.24384	0.43011	0.16667	4	0.81759	0.09473	0.75	0.65602	0.23239	0.5	0.26351	0.21922	No
Csad	1	0	1	4	1	0	1	3	1	0	1	1	0	1	0	0	No			1	0	1	2	1	0	1	2	1	0	1	1	0	1	0	0	No
Csde1	-0.06315	0.10133	0.5	4	0.49634	0.34945	0.16667	4	0.44961	0.03163	0.75	0.78413	0.07505	0.5	0.31913	0.09607	No			0.56597	0.33074	0.5	4	0.41631	0.33939	0	4	0.81793	0.09677	0.75	0.73059	0.14711	0.5	0.16271	0.1268	No
Cse1l	0.44142	0.44016	0.16667	4	0.81593	0.07132	0.66667	4	0.75798	0.11714	0.75	0.9284	0.01244	1	0.23723	0.01864	No			0.60222	0.23361	0.16667	4	0.6857	0.17028	0.33333	4	0.83483	0.05404	0.5	0.87137	0.03657	0.75	0.1687	0.0874	No
Csf1	0.67527	0.24786	0.5	4	0.37268	0.30577	0.5	4	0.86685	0.07241	0.75	0.71964	0.22895	0.75	0.36306	0.22819	YES	Organelles	Cytoplasm	0.37005	0.52248	0.16667	4	0.07045	0.54986	0	4	0.72147	0.15131	0.5	0.54472	0.287	0	0.70266	0.44147	No
Csf2rb	0.68237	0.17587	0.5	4	0.35315	0.32893	0.5	4	0.86976	0.03213	0.75	0.71667	0.22788	0.75	0.42711	0.15187	No			0.83059	0.06929	0.5	4	0.28045	0.25816	0.5	4	0.92994	0.01022	1	0.67459	0.21898	0.75	0.2912	0.28706	No
Csf2rb2	0.57244	0.30287	0.33333	4	0.38361	0.33461	0.5	4	0.82068	0.06885	0.75	0.73213	0.23128	0.75	0.42389	0.19209	No			0.88911	0.02706	0.83333	4	0.24515	0.23345	0.5	4	0.95606	0.00369	1	0.65511	0.20459	0.75	0.32539	0.2628	YES	Organelles	Cytoplasm
Csgalnact1	0.82847	0.06052	0.5	4	0.43335	0.37372	0.5	4	0.93161	0.01454	0.75	0.7567	0.18949	0.75	0.39648	0.20676	No			0.88372	0.02371	1	4	0.15629	0.35827	0.16667	4	0.95418	0.00374	1	0.59184	0.25898	0.25	0.54489	0.41749	No
Csgalnact2	0.72801	0.13959	0.5	4	0.46938	0.39647	0.5	4	0.89035	0.03387	0.75	0.77495	0.15948	0.75	0.24363	0.18287	No			0.89122	0.02439	0.83333	4	0.25594	0.23245	0.5	4	0.95833	0.004	1	0.64092	0.22324	0.25	0.38646	0.41003	No
Csk	0.21845	0.34555	0.16667	4	0.58631	0.24975	0.16667	4	0.64002	0.25111	0.75	0.83027	0.04724	0.25	0.3125	0.09743	No			0.85907	0.03971	0.83333	4	0.59475	0.26501	0.33333	4	0.94453	0.0065	1	0.82118	0.05728	0.5	0.21543	0.1606	No
Csl	0.24711	0.49251	0.33333	3	-0.05301	0.5111	0	3	0.69325	0.14712	0.33333	0.52476	0.30484	0	0.9163	0.45845	No			0.98316	0.00042	1	2				1	0.99575	3e-05	1	1	0	1	0.49812		No
Csnk1a1	0.70073	0.1844	0.5	4	0.71742	0.12734	0.16667	4	0.8772	0.03162	0.75	0.88581	0.02444	0.75	0.25482	0.09928	YES	Cytoplasm	Nucleus	0.37284	0.39598	0	4	0.11262	0.54315	0	4	0.71887	0.13378	0.25	0.55854	0.26975	0	0.30079	0.24405	No
Csnk1d	0.35231	0.47726	0.16667	4	0.28737	0.60707	0.16667	4	0.69355	0.17119	0.25	0.67644	0.19139	0.5	0.36443	0.10448	No			0.30965	0.49065	0	4	-0.02424	0.3885	0	4	0.67455	0.15198	0.25	0.47741	0.3547	0	0.34955	0.19082	YES	Nucleus	Cytoplasm
Csnk1e	0.66627	0.17218	0.16667	4	0.516	0.31866	0	4	0.85797	0.03346	0.75	0.78956	0.06549	0.25	0.59518	0.25858	YES	Cytoplasm	Nucleus	0.23451	0.51031	0	4	0.40366	0.5041	0.16667	4	0.64293	0.20507	0.25	0.73029	0.1312	0.5	0.68656	0.20016	YES	Organelles	Cytoplasm
Csnk1g1	0.48472	0.41596	0.33333	4	0.06877	0.24156	0	4	0.78238	0.06745	0.25	0.52723	0.14814	0.5	0.35126	0.06269	No			0.57025	0.36393	0.5	4	0.09759	0.49027	0	4	0.8226	0.08454	0.75	0.55581	0.28241	0	0.42536	0.25752	No
Csnk1g3	0.21858	0.57599	0.16667	4	0.46442	0.27754	0.16667	4	0.63349	0.23367	0.5	0.76946	0.12456	0.5	0.63131	0.15868	YES	Cytoplasm	Organelles	0.36097	0.54206	0.16667	4	0.2822	0.26813	0.5	4	0.71798	0.12505	0.5	0.67842	0.23999	0.75	0.61712	0.24974	YES	Cytoplasm	Organelles
Csnk2a1	0.54452	0.2779	0.33333	4	0.80409	0.0911	0.5	4	0.80606	0.11457	0.75	0.92179	0.02297	0.75	0.22045	0.0583	No			0.92651	0.00838	1	4	0.869	0.03367	0.66667	4	0.97087	0.00148	1	0.94591	0.00495	1	0.13475	0.07993	No
Csnk2a2	0.56582	0.311	0.33333	4	0.74509	0.12314	0.5	4	0.82013	0.07558	0.75	0.89652	0.02273	0.75	0.20569	0.07336	No			0.81403	0.06146	0.5	4	0.81019	0.07102	0.5	4	0.91667	0.01572	1	0.92105	0.01418	1	0.18952	0.12928	No
Csnk2b	0.65356	0.19793	0.33333	4	0.71113	0.15062	0.5	4	0.8601	0.03985	0.75	0.88433	0.03142	0.75	0.22307	0.07735	No			0.78478	0.0796	0.5	4	0.78651	0.07374	0.5	4	0.90625	0.02279	0.75	0.90918	0.01377	1	0.19935	0.13445	No
Cspp1	1	0	1	3				1	1	0	1	1	0	1	1.41421		YES	Nucleus	Cytoplasm				1	-0.2	0.704	0	2	1	0	1	0.63246	0.17781	0	0		No
Csrp1	0.22336	0.30169	0.16667	4	0.82605	0.0607	0.66667	4	0.64581	0.27344	0.5	0.93238	0.01051	1	0.29341	0.14478	No			0.50077	0.39575	0.16667	4	0.50644	0.29208	0.16667	4	0.78348	0.12612	0.75	0.7775	0.11765	0.5	0.2468	0.18378	YES	Nucleus	Cytoplasm
Cst3	0.45444	0.33593	0.16667	4	0.74673	0.12212	0.33333	4	0.76713	0.13208	0.5	0.89425	0.03008	0.75	0.51437	0.09833	No			0.76416	0.14016	0.5	4	0.44848	0.41281	0.33333	4	0.90524	0.03768	0.75	0.76466	0.12104	0.5	0.36056	0.23463	No
Cst7	0.04543	0.55015	0.16667	4	0.25105	0.35548	0.16667	4	0.53127	0.32137	0.25	0.65748	0.22345	0.5	0.86827	0.5437	YES	Organelles	Cytoplasm	0.21482	0.15241	0.5	4	0.2053	0.2407	0.16667	4	0.6375	0.14331	0.75	0.62265	0.18462	0.5	0.18429	0.09573	YES	Organelles	Cytoplasm
Cstb	0.8368	0.0501	0.5	4	0.91652	0.01522	0.83333	4	0.93345	0.00895	1	0.96785	0.00279	1	0.20425	0.12449	No			0.80873	0.08734	0.5	4	0.87495	0.04101	0.5	4	0.92219	0.02437	0.75	0.95055	0.01009	1	0.08321	0.02106	No
Cstf1	0.51051	0.37043	0.33333	4	0.76778	0.08989	0.33333	4	0.78908	0.08514	0.5	0.90736	0.01409	1	0.26842	0.11441	No			0.55839	0.28696	0.16667	4	0.07118	0.45729	0.16667	4	0.81688	0.05394	0.5	0.53976	0.29751	0	0.24789	0.24587	No
Cstf2	0.593	0.26173	0.16667	4	0.6136	0.23076	0	4	0.82685	0.05025	0.5	0.84238	0.04343	0.75	0.24842	0.10179	No			0.31951	0.52861	0.16667	4	0.15506	0.47694	0.16667	4	0.69739	0.132	0	0.559	0.27707	0	0.23528	0.23614	No
Cstf2t	0.37644	0.52583	0.16667	4	0.71815	0.13414	0.5	4	0.72443	0.12603	0.5	0.88679	0.02316	0.75	0.23709	0.1037	No			0.35547	0.50442	0.16667	4	0.0575	0.45807	0	4	0.7093	0.12772	0.25	0.51476	0.3238	0	0.27487	0.23792	No
Cstf3	0.5327	0.36841	0.33333	4	0.71443	0.15036	0.33333	4	0.79734	0.07052	0.75	0.88602	0.02407	0.75	0.27102	0.13507	No			0.49737	0.37969	0.16667	4	0.08133	0.43301	0.16667	4	0.78903	0.06855	0.5	0.54845	0.29733	0	0.23289	0.24516	No
Ctbp1	-0.07956	0.43034	0.16667	4	0.66949	0.1548	0	4	0.4319	0.16666	0	0.86597	0.02971	0.75	0.2871	0.05749	No			0.74308	0.14019	0.5	4	0.4765	0.35298	0	4	0.89263	0.04315	0.75	0.76697	0.11376	0.5	0.23833	0.16822	No
Ctbp2	0.02091	0.44308	0	4	0.68796	0.16321	0.16667	4	0.51066	0.33838	0.25	0.8741	0.03522	0.75	0.28114	0.10466	YES	Nucleus	Cytoplasm	0.57336	0.31248	0.5	4	0.39916	0.42945	0	4	0.81668	0.10025	0.75	0.72538	0.1347	0.5	0.25532	0.15942	No
Ctbs	0.42133	0.39937	0.16667	4	0.53229	0.26065	0.16667	4	0.74459	0.11714	0.25	0.80412	0.08864	0.5	0.40185	0.14268	YES	Cytoplasm	Organelles	0.50467	0.45348	0.5	4	0.36856	0.35871	0.16667	4	0.7864	0.09565	0.75	0.70004	0.16125	0.5	0.21607	0.09465	YES	Organelles	Cytoplasm
Ctc1	0.92759	0.01002	1	4	0.84689	0.05001	0.66667	4	0.97066	0.00246	1	0.93543	0.01341	0.75	0.12571	0.07068	No			0.88061	0.03827	0.5	4	0.95913	0.00487	1	4	0.94767	0.01404	0.75	0.98256	0.00168	1	0.13599	0.06206	No
Ctcf	0.96246	0.00255	1	4	0.95379	0.00404	1	4	0.98579	0.00036	1	0.98248	0.0006	1	0.124	0.0334	No			0.45344	0.3404	0.33333	4	0.01387	0.39986	0.16667	4	0.76576	0.16528	0.75	0.50894	0.21539	0.25	0.32742	0.43214	No
Ctdnep1	0.71556	0.15581	0.5	4	0.47206	0.33213	0.16667	4	0.88658	0.02993	0.75	0.77638	0.10874	0.5	0.37606	0.15966	No			0.5072	0.35022	0	4	0.07173	0.27281	0.16667	4	0.79054	0.07654	0.75	0.54193	0.31188	0	0.48582	0.27603	No
Ctdp1	0.96861	0.00195	1	4	0.18994	0.41579	0.16667	4	0.98794	0.00036	1	0.62283	0.27727	0.5	0.51197	0.18207	YES	Cytoplasm	Organelles	0.78643	0.11734	0.5	4	0.60176	0.26268	0.33333	4	0.90844	0.04128	0.75	0.8239	0.06305	0.5	0.34095	0.20974	No
Ctdsp1	0.81438	0.07144	0.33333	4	0.10646	0.66734	0.16667	4	0.92432	0.01134	1	0.57303	0.27711	0	0.67045	0.40921	No			0.88957	0.03363	0.5	4	0.36777	0.34822	0.5	4	0.95587	0.00437	1	0.72449	0.22044	0.75	0.37746	0.32886	No
Ctdspl2	0.97356	0.00182	1	4	0.92839	0.01321	0.83333	4	0.99002	0.00027	1	0.97277	0.00219	1	0.15432	0.07253	No			0.51817	0.25037	0.16667	4	0.08239	0.37348	0.16667	4	0.79888	0.10233	0.5	0.55438	0.25912	0.25	0.41835	0.42207	No
Ctif	0.92288	0.01469	1	4	0.93387	0.01038	1	4	0.97039	0.00252	1	0.97417	0.0017	1	0.25837	0.12601	No			0.93792	0.00933	1	4	0.98363	0.00079	1	4	0.97643	0.00158	1	0.99378	0.00016	1	0.27226	0.09077	No
Ctla4				0				1				1	0	1			No						0				0									No
Ctnna1	0.1456	0.28947	0.16667	4	0.63009	0.247	0.33333	4	0.59324	0.18296	0.75	0.84671	0.06796	0.75	0.24946	0.1155	No			0.30184	0.27936	0.5	4	0.34032	0.52781	0	4	0.62145	0.19914	0	0.68529	0.15612	0.25	0.31058	0.18341	No
Ctnna2	0.26469	0.4745	0.16667	4	0.26682	0.38164	0.16667	4	0.66509	0.17417	0.25	0.66115	0.2167	0.5	0.92002	0.36236	No			0.25787	0.50983	0.16667	4	0.20266	0.47658	0	4	0.64866	0.2399	0.5	0.63333	0.1941	0	0.50627	0.39706	No
Ctnnbl1	0.46252	0.38332	0.5	4	0.85708	0.03698	0.66667	4	0.77244	0.13686	0.75	0.94416	0.00555	1	0.2342	0.11895	No			0.61858	0.23207	0.16667	4	0.16067	0.49616	0	4	0.83994	0.04089	0.75	0.58079	0.24378	0	0.27768	0.24067	No
Ctps1	0.92336	0.0143	1	4	0.763	0.09662	0.66667	4	0.9701	0.00318	1	0.9067	0.01567	1	0.40373	0.17909	No			0.82556	0.06307	0.66667	4	0.82426	0.0691	0.5	4	0.93078	0.01366	1	0.92941	0.01769	0.75	0.13528	0.0538	No
Ctps2	0.68663	0.17119	0.33333	4	0.26895	0.37341	0	4	0.86497	0.03459	0.75	0.66087	0.2368	0.5	0.4139	0.12776	No			0.2077	0.18697	0.5	4	0.73711	0.14052	0.5	4	0.55174	0.2784	0	0.88904	0.02193	1	0.36439	0.32335	No
Ctr9	0.84297	0.04892	0.66667	4	0.84569	0.04073	0.66667	4	0.93808	0.00814	1	0.9389	0.00698	1	0.16899	0.029	No			0.00315	0.23719	0.16667	4	0.01487	0.51421	0.16667	4	0.50228	0.15609	0.5	0.50647	0.31718	0	0.32314	0.20833	No
Ctrl	0.76453	0.11007	0.33333	3	0.56427	0.28774	0.33333	3	0.91076	0.02753	0.66667	0.82483	0.04625	0.66667	0.3904	0.38222	No			1	0	1	2	0.99203	0.00011	1	3	1	0	1	0.99731	1e-05	1	0.20219	0.06073	YES	Cytoplasm	Organelles
Ctsa	0.3865	0.48556	0.16667	4	0.46328	0.30605	0	4	0.72889	0.11466	0.25	0.76338	0.104	0.5	0.3116	0.18225	No			0.47281	0.46559	0.5	4	0.3304	0.43085	0.16667	4	0.77615	0.13577	0.75	0.69483	0.17125	0.5	0.20802	0.15317	YES	Organelles	Cytoplasm
Ctsb	0.42165	0.41742	0.16667	4	0.60019	0.27123	0.16667	4	0.75135	0.10414	0.5	0.83456	0.04806	0.5	0.38334	0.04649	YES	Organelles	Cytoplasm	0.50805	0.47871	0.5	4	0.39234	0.37157	0.16667	4	0.79268	0.11626	0.75	0.73301	0.13797	0.5	0.18879	0.11755	No
Ctsc	0.43135	0.40911	0.33333	4	0.60192	0.27414	0.33333	4	0.75506	0.10489	0.5	0.83704	0.0641	0.5	0.40825	0.09048	No			0.51525	0.47215	0.5	4	0.3687	0.36656	0.16667	4	0.79702	0.11783	0.75	0.7146	0.16322	0.5	0.22827	0.16189	No
Ctsd	0.47197	0.45346	0.5	4	0.6906	0.16289	0.33333	4	0.77686	0.13498	0.75	0.87258	0.02943	0.75	0.60757	0.15785	YES	Cytoplasm	Organelles	0.39286	0.50181	0.16667	4	0.32511	0.43672	0	4	0.73617	0.15992	0.5	0.70014	0.15769	0.25	0.34309	0.21419	No
Ctso	0.17573	0.51452	0.16667	4	0.89199	0.02012	1	4	0.61535	0.20864	0	0.9565	0.0038	1	0.82773	0.24061	No			0.41399	0.37308	0.5	4	0.91252	0.01956	1	4	0.74866	0.19255	0.75	0.9663	0.00409	1	0.5745	0.48715	No
Ctss	0.54111	0.33755	0.33333	3	0.65346	0.21356	0.33333	3	0.82859	0.0551	0.33333	0.86613	0.02662	1	0.57613	0.12133	No			1	0	1	3	0.03919	0.47403	0	3	1	0	1	0.59168	0.23808	0	1.17884	0.33286	No
Ctsz	0.49472	0.37845	0.16667	4	0.66566	0.25082	0.5	4	0.78531	0.09374	0.75	0.86357	0.0469	0.75	0.44648	0.02238	No			0.52301	0.46263	0.5	4	0.42948	0.33661	0.16667	4	0.80032	0.11109	0.75	0.75119	0.12798	0.5	0.23628	0.1461	No
Ctu1	0.89766	0.02879	0.5	4	0.83466	0.07297	0.5	4	0.9592	0.0077	1	0.93139	0.02304	0.75	0.11058	0.04019	No			0.90942	0.02296	1	4	0.86175	0.05205	0.5	4	0.96161	0.00776	1	0.94228	0.01679	0.75	0.06151	0.05706	No
Ctu2	0.97028	0.00161	1	4	0.41949	0.4693	0.16667	4	0.98871	0.00025	1	0.74467	0.10624	0.25	0.52259	0.24072	No			0.77593	0.12411	0.5	4	0.77435	0.09743	0.5	4	0.90015	0.04836	0.75	0.90764	0.02536	0.75	0.16561	0.10548	No
Cuedc1	0.61738	0.23973	0.16667	4	0.34528	0.32723	0.5	4	0.84441	0.04821	0.5	0.7046	0.22842	0.75	0.49682	0.04899	No			0.90874	0.01329	1	4	0.45724	0.44	0.16667	4	0.96487	0.00204	1	0.7568	0.09263	0.25	0.48498	0.28975	No
Cuedc2	0.09348	0.54708	0	4	0.66273	0.1983	0.33333	4	0.52026	0.30163	0	0.86395	0.04019	0.5	0.54168	0.29612	No			0.20667	0.31244	0.16667	4	0.82672	0.05517	0.5	4	0.60002	0.25391	0.25	0.92562	0.00982	1	0.38498	0.26199	YES	Organelles	Cytoplasm
Cul1	0.34363	0.32975	0.16667	4	0.7918	0.07427	0.33333	4	0.7125	0.16602	0.25	0.91849	0.01217	1	0.28062	0.1081	No			0.75249	0.09897	0.16667	4	0.50418	0.34856	0.16667	4	0.89847	0.01761	1	0.77505	0.08219	0.5	0.22185	0.22005	No
Cul2	0.90548	0.01653	0.83333	4	0.73875	0.13506	0.5	4	0.96239	0.00306	1	0.89525	0.03221	0.75	0.27845	0.1044	No			0.85529	0.05189	0.5	4	0.80031	0.0703	0.5	4	0.9404	0.01557	0.75	0.91152	0.02153	0.75	0.19243	0.15637	No
Cul3	0.1861	0.44785	0.16667	4	0.56781	0.31596	0.33333	4	0.62207	0.24717	0.5	0.82041	0.08397	0.75	0.20242	0.08475	No			0.77402	0.08458	0.5	4	0.64353	0.18936	0.16667	4	0.90447	0.02315	0.75	0.84596	0.03462	1	0.20195	0.12383	No
Cul4a	0.59314	0.25915	0.16667	4	0.75316	0.10166	0.33333	4	0.82948	0.04935	0.5	0.89376	0.02092	0.75	0.25714	0.10366	No			0.02845	0.50726	0	4	0.08504	0.63393	0	4	0.42717	0.40357	0	0.50471	0.31821	0	0.43057	0.23468	No
Cul4b	0.70285	0.15162	0.33333	4	0.90455	0.02132	0.66667	4	0.87772	0.03712	0.75	0.96344	0.00353	1	0.21522	0.10343	No			0.0543	0.51618	0	4	0.12137	0.314	0.16667	4	0.53464	0.32337	0.25	0.57958	0.30223	0.25	0.26948	0.15768	YES	Cytoplasm	Nucleus
Cul5	0.53177	0.3502	0.33333	4	0.47281	0.4685	0.5	4	0.80546	0.05741	0.5	0.77222	0.18889	0.75	0.36637	0.23217	No			0.50816	0.33432	0	4	0.54919	0.30611	0.16667	4	0.7867	0.08189	0.25	0.80787	0.05899	0.25	0.50563	0.35324	No
Cul7	1	0	1	4	1	0	1	2	1	0	1	1	0	1	0	0	No			0.70868	0.16313	0.33333	3	1	0	1	2	0.89378	0.03394	0.66667	1	0	1	0.37864	0.37864	No
Cul9	0.42324	0.31822	0.16667	4	0.69859	0.16091	0.33333	4	0.75293	0.13781	0.75	0.87968	0.02582	0.75	0.73312	0.19319	No			0.72152	0.17045	0.5	4	0.24192	0.56948	0.16667	4	0.88774	0.04247	0.75	0.6474	0.22973	0.25	0.5855	0.3375	No
Cuta	0.75841	0.13072	0.5	4	0.60141	0.27747	0.33333	4	0.9031	0.02129	0.75	0.83625	0.04789	0.5	0.35647	0.18775	No			0.9631	0.00278	1	4	0.59026	0.35008	0.5	4	0.98592	0.00046	1	0.83136	0.07652	0.75	0.1995	0.21328	No
Cutc	0.62146	0.29964	0.5	4	0.82103	0.06717	0.66667	4	0.83995	0.09791	0.75	0.92848	0.01507	0.75	0.24949	0.03639	No			0.31962	0.43269	0.16667	4	0.57384	0.35074	0.5	4	0.69252	0.15595	0.25	0.81233	0.13055	0.75	0.38548	0.49307	YES	Organelles	Cytoplasm
Cux1	0.51565	0.35161	0.16667	4	0.4832	0.37056	0.5	4	0.79073	0.0822	0.5	0.78209	0.11537	0.75	0.2363	0.13725	No			0.76119	0.09973	0.66667	4	0.50153	0.36111	0	4	0.9047	0.02051	0.75	0.78161	0.0717	0.5	0.19729	0.19997	No
Cwc15	0.58969	0.26816	0.16667	4	0.72292	0.13247	0.33333	4	0.83043	0.05692	0.5	0.88942	0.02439	0.75	0.26603	0.10181	No			0.42473	0.47073	0.16667	4	0.09006	0.40696	0	4	0.75163	0.1029	0.5	0.55731	0.30324	0.25	0.23173	0.17699	No
Cwc22	0.73296	0.11373	0.16667	4	0.85067	0.04151	0.66667	4	0.89061	0.01834	1	0.93963	0.00787	1	0.29103	0.09407	No			0.2833	0.45242	0.16667	4	-5e-05	0.54949	0.16667	4	0.67835	0.1922	0.25	0.47642	0.38002	0	0.47661	0.28015	No
Cwc25	0.92824	0.01181	1	4	0.83631	0.05003	0.5	4	0.97188	0.00156	1	0.93622	0.00924	1	0.16889	0.06608	No			0.34059	0.32805	0.16667	4	0.07752	0.33122	0.16667	4	0.70593	0.19359	0.5	0.55497	0.24338	0.5	0.26448	0.302	No
Cwc27	0.56641	0.2982	0.33333	4	0.82448	0.04778	0.5	4	0.8166	0.05846	0.75	0.93143	0.00758	1	0.27273	0.14191	No			0.51808	0.38334	0.33333	4	0.25303	0.42876	0	4	0.78968	0.08552	0.75	0.63534	0.20069	0.25	0.31557	0.24858	No
Cwf19l1	0.2647	0.21148	0.5	4	0.90603	0.01846	1	4	0.66679	0.18406	0.75	0.9641	0.00197	1	0.24944	0.15612	No			0.81673	0.07114	0.66667	4	0.39876	0.33078	0.16667	4	0.92535	0.017	0.75	0.72777	0.14788	0.5	0.2235	0.22753	No
Cwf19l2	0.62347	0.22376	0.33333	4	0.75121	0.09277	0.33333	4	0.84113	0.05842	0.75	0.90172	0.01421	1	0.25175	0.13412	YES	Nucleus	Cytoplasm	0.46202	0.34293	0	4	-0.00667	0.54372	0	4	0.76873	0.0955	0.5	0.40119	0.44299	0	0.50924	0.38798	No
Cxcr4	0.12161	0.46454	0.16667	4	0.30807	0.4749	0.33333	4	0.57559	0.32443	0.5	0.69019	0.14896	0.25	0.37249	0.29289	No			0.56071	0.29109	0.16667	4	0.24441	0.31395	0.33333	4	0.81771	0.05736	0.5	0.65649	0.24759	0.75	0.36508	0.21833	YES	Nucleus	Cytoplasm
Cxxc1	0.03464	0.22584	0.16667	4	0.81584	0.06854	0.33333	4	0.52481	0.16658	0.25	0.92753	0.00865	1	0.30579	0.16961	No			0.24578	0.31955	0.16667	4	0.17738	0.46071	0	4	0.64535	0.26138	0.5	0.60562	0.23163	0	0.37228	0.16937	No
Cxxc5	0.06221	0.4937	0	4	0.4138	0.42297	0.5	4	0.52431	0.35158	0.25	0.747	0.18586	0.75	0.50643	0.28241	No			0.03498	0.56682	0.16667	4	-0.28103	0.5912	0	4	0.52448	0.34088	0.25	0.18118	0.58541	0	0.95238	0.16461	YES	Cytoplasm	Organelles
Cyb561a3	0.74979	0.13254	0.5	4	0.35301	0.30588	0.5	4	0.90007	0.02885	0.75	0.71464	0.24548	0.75	0.34968	0.27267	No			0.80791	0.07302	0.66667	4	0.31268	0.3271	0.33333	4	0.92225	0.01193	1	0.69162	0.20522	0.5	0.39411	0.42398	YES	Cytoplasm	Organelles
Cyb561d2	0.39427	0.36466	0.5	4	0.04215	0.48688	0.16667	4	0.73722	0.17898	0.75	0.50133	0.32791	0	0.45997	0.36674	No			0.24036	0.50655	0.16667	4	-0.0087	0.59121	0.16667	4	0.64534	0.18672	0.25	0.47741	0.36979	0	0.58659	0.518	No
Cyb5a	0.81801	0.07895	0.66667	4	0.32153	0.39169	0.16667	4	0.92745	0.0183	0.75	0.69182	0.19173	0.5	0.44711	0.24967	No			0.97266	0.00201	1	4	0.34449	0.28191	0.5	4	0.98958	0.00028	1	0.71296	0.23959	0.75	0.34915	0.44862	No
Cyb5b	0.80643	0.09666	0.5	4	0.36863	0.30942	0.5	4	0.92257	0.02565	0.75	0.72166	0.24033	0.75	0.27723	0.28258	No			0.99292	0.00011	1	4	0.34454	0.30087	0.5	4	0.99734	2e-05	1	0.71132	0.21364	0.75	0.42707	0.50084	No
Cyb5d2	0.88644	0.03576	0.5	4	0.33744	0.26562	0.5	4	0.95526	0.00899	1	0.70388	0.20836	0.75	0.27221	0.42542	No			0.99521	7e-05	1	4	0.4	0.352	0.5	4	0.99819	1e-05	1	0.74162	0.20322	0.75	0.39654	0.59173	No
Cyb5r1	0.78195	0.11992	0.5	4	0.38432	0.33187	0.5	4	0.91242	0.03234	0.75	0.73318	0.22559	0.75	0.32528	0.41436	No			0.98398	0.00056	1	4	0.39477	0.346	0.5	4	0.99392	0.0001	1	0.7389	0.20183	0.75	0.37892	0.50057	No
Cyb5r3	0.80109	0.09926	0.5	4	0.35955	0.29704	0.5	4	0.9212	0.02407	0.75	0.71726	0.23507	0.75	0.27221	0.25163	No			0.99152	0.00017	1	4	0.34711	0.28437	0.5	4	0.9968	2e-05	1	0.71436	0.23977	0.75	0.35779	0.47734	No
Cyb5r4	0.92856	0.01324	1	4	0.57558	0.33214	0.5	4	0.97214	0.00307	1	0.82208	0.09908	0.75	0.44782	0.1138	No			0.84226	0.06467	0.5	4	0.85742	0.04861	0.66667	4	0.93544	0.01922	0.75	0.94012	0.01389	0.75	0.2199	0.08699	No
Cyba	0.49954	0.39164	0.33333	4	0.51071	0.33912	0.16667	4	0.78671	0.09072	0.5	0.79294	0.07102	0.5	0.52893	0.18637	No			0.79984	0.07712	0.5	4	0.5927	0.27629	0.16667	4	0.91917	0.01909	0.75	0.83181	0.0659	0.5	0.24743	0.1862	No
Cybc1	0.63164	0.22274	0.33333	4	0.50523	0.46416	0.5	4	0.84905	0.04582	0.5	0.79304	0.12405	0.75	0.3026	0.2105	No			0.76061	0.10625	0.66667	4	0.27434	0.21713	0.5	4	0.90575	0.01882	1	0.666	0.2394	0.75	0.38888	0.3807	No
Cyc1	0.7832	0.11704	0.5	4	0.41161	0.38807	0.5	4	0.91263	0.03205	0.75	0.74559	0.21036	0.75	0.27667	0.24563	No			0.97374	0.00161	1	4	0.35384	0.29615	0.5	4	0.99006	0.00028	1	0.71573	0.2094	0.75	0.43662	0.50936	No
Cycs	0.15358	0.34307	0.16667	4	0.81655	0.05636	0.5	4	0.59671	0.21585	0.5	0.92781	0.0085	1	0.303	0.16638	No			0.66063	0.24036	0.5	4	0.47979	0.374	0.16667	4	0.8603	0.06816	0.75	0.77862	0.10735	0.5	0.14935	0.0773	No
Cyct	0.86481	0.02618	1	2	0.56034	0.3393	0.33333	3	0.96557	0.00177	1	0.8375	0.07173	0.66667	0.55543	0.14639	No			1	0	1	3	0.58433	0.25499	0	3	1	0	1	0.84954	0.04198	0.66667	0.48871	0.25761	No
Cyfip1	0.24916	0.30732	0.16667	4	0.84994	0.04202	0.66667	4	0.66	0.23667	0.5	0.9419	0.00612	1	0.33663	0.10056	No			0.6406	0.26153	0.5	4	0.38833	0.39373	0.16667	4	0.84251	0.09468	0.75	0.72445	0.13879	0.5	0.23745	0.20862	No
Cyfip2	0.19749	0.2389	0.16667	4	0.76753	0.10003	0.5	4	0.62532	0.16858	0.75	0.90623	0.02339	0.75	0.32731	0.10589	YES	Nucleus	Organelles	0.71746	0.16393	0.5	4	0.33288	0.3855	0.33333	4	0.88038	0.05057	0.75	0.69588	0.17855	0.5	0.24369	0.24694	No
Cyhr1	0.89663	0.02419	0.83333	4	0.49675	0.49318	0.5	4	0.9596	0.00375	1	0.78872	0.13223	0.75	0.44413	0.28591	No			0.71133	0.13821	0.33333	4	0.24288	0.29445	0.16667	4	0.88028	0.02701	1	0.6555	0.25295	0.5	0.65055	0.2007	No
Cyld	0.39554	0.36564	0.5	4	0.64105	0.29404	0.5	4	0.73542	0.23229	0.75	0.85205	0.0872	0.75	0.53155	0.49383	No			0.49501	0.27316	0.16667	4	0.00417	0.70312	0	4	0.78681	0.10188	0.5	0.49772	0.34496	0.25	0.94803	0.30454	No
Cyp11a1	0.62276	0.23865	0.16667	4	0.36963	0.34673	0.33333	4	0.84618	0.03981	0.75	0.71778	0.21503	0.5	0.29265	0.163	No			0.83974	0.04531	0.33333	4	0.20848	0.30603	0.33333	4	0.93779	0.0071	1	0.63018	0.2516	0.25	0.32588	0.32788	No
Cyp20a1	0.82677	0.07672	0.5	4	0.30029	0.2203	0.5	4	0.93156	0.01848	0.75	0.68215	0.17332	0.75	0.26991	0.30108	No			0.98275	0.00075	1	4	0.37106	0.31368	0.5	4	0.9935	0.00011	1	0.72651	0.21344	0.75	0.37783	0.49181	No
Cyp2d10	0.06522	0.32149	0.33333	3				1	0.60909	0.33065	0.66667	1	0	1	1.23391		YES	Cytoplasm	Nucleus	-0.05633	0.50781	0.16667	4				1	0.44704	0.37273	0.5	1	0	1	1.22786		No
Cyp4f13	0.69386	0.18517	0.33333	4	0.80306	0.09904	0.5	4	0.8752	0.04059	0.5	0.91943	0.01404	1	0.4693	0.24686	No			0.57209	0.38106	0.5	4	0.3398	0.27275	0.5	4	0.81834	0.07389	0.75	0.69693	0.19227	0.75	0.64071	0.34814	No
Cyp4f16	0.6277	0.25154	0.5	4	0.43707	0.41895	0.16667	4	0.84829	0.04958	0.5	0.75965	0.12121	0.75	0.56535	0.31718	No			0.91511	0.01982	0.83333	4	0.27255	0.50598	0.16667	4	0.96752	0.00383	1	0.66931	0.18761	0	0.4807	0.32297	No
Cyp51a1	0.79078	0.08889	0.5	4	0.34773	0.28992	0.5	4	0.91726	0.01344	1	0.71094	0.2305	0.75	0.32607	0.22681	No			0.917	0.01487	1	4	0.34546	0.2852	0.5	4	0.96821	0.00222	1	0.71274	0.22443	0.75	0.39918	0.36354	No
Cystm1	0.69752	0.17176	0.33333	4	0.39989	0.38039	0.5	4	0.8708	0.0304	0.75	0.73897	0.21976	0.75	0.40657	0.26288	No			0.80282	0.08181	0.66667	4	0.36118	0.31142	0.5	4	0.91965	0.0149	0.75	0.72009	0.24748	0.75	0.36169	0.41028	No
Cyth1	0.99817	1e-05	1	4	0.8926	0.02817	0.83333	4	0.99931	0	1	0.95833	0.00602	1	0.24651	0.20813	No			0.43764	0.41099	0.5	4	0.76597	0.13868	0.5	4	0.76017	0.16847	0.75	0.90187	0.04536	0.75	0.30337	0.3539	No
Cyth2	0.2	0.46933	0.33333	3	0.97318	0.0016	1	3	0.68313	0.20534	0.66667	0.99089	0.00023	1	0.57503	0.60681	No			0.98999	0.00022	1	3	0.9925	0.00013	1	3	0.99664	3e-05	1	0.99748	2e-05	1	0.01203	0.01203	No
Cyth4	0.59555	0.28841	0.33333	4	0.71476	0.14792	0.5	4	0.8334	0.05925	0.5	0.88006	0.04063	0.75	0.30192	0.16023	No			0.70566	0.16637	0.33333	4	0.63366	0.22082	0.33333	4	0.86932	0.03759	0.75	0.84324	0.06423	0.75	0.47716	0.17774	YES	Nucleus	Cytoplasm
Cytip				1	0.37478	0.38798	0.5	4	1	0	1	0.72504	0.17103	0.75	1.28157		No			0.41076	0.51169	0.33333	4	0.64888	0.21518	0.33333	3	0.73268	0.12085	0.5	0.87123	0.0444	0.66667	0.72203	0.26164	No
Czib				1				1	1	0	1	1	0	1			YES	Organelles	Cytoplasm	-0.2	0.704	0	2				0	0.63246	0.17781	0						No
D030056L22Rik				1				1	1	0	1	1	0	1			No						1				1	1	0	1	1	0	1	0.03535		No
D10Wsu102e	0.45041	0.45683	0.33333	4	1	0	1	4	0.76621	0.13332	0.75	1	0	1	0.49192	0.38229	No			0.53348	0.42928	0.5	4	0.96906	0.00281	1	4	0.79486	0.16226	0.75	0.98793	0.00069	1	0.25377	0.28601	No
D11Wsu47e	0.73715	0.10755	0.16667	4	0.4492	0.34981	0.16667	4	0.89518	0.01996	1	0.76084	0.15747	0.75	0.45853	0.17112	No			0.20151	0.5384	0	4	-0.14945	0.53244	0	4	0.6222	0.2573	0.5	0.36288	0.48194	0	0.77763	0.23291	No
D17Wsu92e	0.97164	0.00206	1	4	0.59906	0.26678	0.16667	4	0.98915	0.00042	1	0.83604	0.06245	0.5	0.60101	0.24363	No			0.95907	0.00419	1	4	0.91431	0.01509	1	4	0.98369	0.00109	1	0.96718	0.00217	1	0.22636	0.13492	No
D17h6s53e	0.45361	0.41492	0	4	0.40242	0.38818	0.5	4	0.76695	0.09694	0.5	0.74093	0.16939	0.75	0.64726	0.27038	No			0.91617	0.01715	0.83333	4	0.35301	0.30537	0.5	4	0.96802	0.00278	1	0.71293	0.19638	0.75	0.51002	0.45184	No
D1Ertd622e	0.42644	0.34965	0.5	4	0.89117	0.0252	1	3	0.75425	0.15903	0.75	0.96186	0.00442	1	1.17545	0.17072	No			0.39561	0.48072	0	4	0.57163	0.39329	0.5	4	0.73005	0.1306	0.25	0.81436	0.14356	0.75	0.68446	0.46061	No
D2hgdh	0.68287	0.17998	0.33333	4	0.488	0.29491	0.33333	4	0.87101	0.02527	1	0.78407	0.10608	0.5	0.38397	0.20992	No			0.90962	0.02245	0.83333	4	0.2997	0.41845	0.33333	4	0.96437	0.00293	1	0.68635	0.21778	0.75	0.31009	0.3644	No
D3Ertd751e	0.99897	0	1	4	1	0	1	4	0.99961	0	1	1	0	1	0.0215	0.03724	No			0.7207	0.14624	0.5	4	1	0	1	4	0.88763	0.03426	0.75	1	0	1	0.30963	0.31776	No
D8Ertd738e	0.50701	0.36896	0.16667	4	0.96974	0.00188	1	4	0.77723	0.07062	0	0.98853	0.00027	1	0.49248	0.3466	No			0.12171	0.67693	0.16667	4	0.036	0.63381	0.16667	4	0.5694	0.25033	0	0.49398	0.33149	0	0.50205	0.28311	YES	Nucleus	Organelles
D930020B18Rik	0.10575	0.55183	0.16667	4	0.89599	0.02649	0.66667	4	0.57065	0.3316	0.5	0.95769	0.00677	1	1.11108	0.29281	YES	Organelles	Nucleus	0.04011	0.56902	0.16667	4	0.23528	0.52741	0	3	0.52772	0.32656	0.25	0.69837	0.17069	0.33333	0.91884	0.49291	YES	Nucleus	Organelles
Daam1	0.27628	0.54604	0	4	-0.2456	0.64015	0	3	0.66544	0.22534	0.5	0.39469	0.45658	0	0.85045	0.34132	No			0.50653	0.41652	0.5	4	-0.14966	0.46235	0	4	0.79124	0.14748	0.75	0.3519	0.48631	0	0.7646	0.43506	YES	Nucleus	Organelles
Dad1	0.65047	0.19429	0.33333	4	0.63443	0.24206	0.16667	4	0.85725	0.04083	0.75	0.8518	0.05677	0.5	0.26876	0.17255	No			0.93946	0.00834	1	4	0.16298	0.18669	0.33333	4	0.97696	0.0013	1	0.59319	0.30327	0.5	0.45082	0.40234	No
Dag1	0.19685	0.73386	0	4	0.44575	0.3818	0.5	4	0.62727	0.19736	0	0.76437	0.1526	0.75	0.55091	0.06962	No			0.51538	0.32231	0.16667	4	0.23882	0.60922	0.16667	4	0.79719	0.0697	0.5	0.65127	0.18758	0	0.44338	0.18606	No
Daglb	0.69497	0.16575	0.33333	4	0.32188	0.26526	0.5	4	0.8778	0.02498	0.75	0.69687	0.21372	0.75	0.39311	0.12082	YES	Cytoplasm	Organelles	0.90053	0.02673	0.83333	4	0.33032	0.26254	0.5	4	0.9612	0.00378	1	0.70358	0.22572	0.75	0.36532	0.28561	No
Dalrd3	0.79363	0.11019	0.5	4	1	0	1	4	0.91479	0.03406	0.75	1	0	1	0.1858	0.32181	No			0.81514	0.07202	0.5	4	0.82521	0.08098	0.5	4	0.92324	0.02128	0.75	0.92902	0.02342	0.75	0.24734	0.1642	No
Dao	0.30312	0.35164	0.16667	4	0.57585	0.3871	0.5	4	0.68837	0.21632	0.5	0.81638	0.14083	0.75	0.54846	0.59258	YES	Organelles	Nucleus	0.99768	2e-05	1	4	0.45144	0.43583	0.5	4	0.99913	0	1	0.76579	0.18396	0.75	0.31938	0.5011	YES	Organelles	Cytoplasm
Dap	0.51026	0.34535	0.16667	4	0.26559	0.64591	0.16667	4	0.78898	0.08486	0.5	0.65876	0.21024	0.5	0.3312	0.20734	No			0.86927	0.03022	0.66667	4	0.14557	0.53504	0.16667	4	0.94895	0.00502	1	0.59521	0.22462	0	0.44812	0.24366	No
Dap3	0.77878	0.11738	0.5	4	0.43316	0.37609	0.5	4	0.91149	0.02929	0.75	0.75555	0.18313	0.75	0.33973	0.21432	No			0.95833	0.00324	1	4	0.31249	0.27475	0.5	4	0.98425	0.00046	1	0.69361	0.22485	0.75	0.33952	0.4361	No
Dapk3	1	0	1	2				1	1	0	1	1	0	1	0		No			1	0	1	3				1	1	0	1	1	0	1			YES	Cytoplasm	Organelles
Dapp1	0.69279	0.16395	0.33333	4	0.73559	0.13624	0.5	4	0.87402	0.03928	0.75	0.89457	0.02885	0.75	0.30122	0.13761	No			0.65088	0.17478	0	4	0.77748	0.07613	0.33333	4	0.8556	0.03404	0.5	0.9078	0.01328	1	0.15238	0.07881	No
Dars	0.16976	0.15257	0.33333	4	0.78113	0.09916	0.5	4	0.61213	0.13752	0.75	0.91423	0.01909	0.75	0.24982	0.08847	No			0.7891	0.07319	0.5	4	0.61586	0.24838	0.33333	4	0.91296	0.01825	0.75	0.83179	0.05063	0.5	0.20158	0.20882	No
Dars2	0.61079	0.26726	0.33333	4	0.41004	0.33212	0	4	0.84052	0.03763	0.75	0.74278	0.12857	0.5	0.4028	0.19077	No			0.73734	0.14361	0.5	4	0.2631	0.47032	0.16667	4	0.89607	0.02849	0.75	0.66822	0.22517	0.5	0.27591	0.26824	No
Daxx	0.38556	0.43398	0.16667	4	0.67483	0.16899	0.16667	4	0.72813	0.13962	0.5	0.86568	0.02671	1	0.25016	0.06816	No			0.33753	0.32911	0	4	0.03288	0.70857	0	4	0.69517	0.19266	0.5	0.48503	0.34095	0	0.39199	0.25154	No
Dazap1	0.32632	0.31093	0.5	4	0.91518	0.01597	0.83333	4	0.70232	0.21901	0.5	0.96757	0.0024	1	0.28982	0.21826	No			0.79362	0.07771	0.66667	4	0.47383	0.31709	0.33333	4	0.91893	0.01422	1	0.77644	0.10699	0.5	0.20253	0.21826	No
Dbf4	0.26164	0.20058	0.5	4	0.13429	0.42828	0.33333	4	0.66107	0.16078	0.75	0.58689	0.23828	0	1.21571	0.13639	No			0.20578	0.56664	0	4	-0.17083	0.55893	0	4	0.60591	0.22174	0	0.33232	0.50726	0	0.96613	0.31574	No
Dbi	0.24381	0.311	0.16667	4	0.9772	0.00109	1	4	0.65393	0.23356	0.5	0.99131	0.00019	1	0.41699	0.18982	No			0.93013	0.01169	1	4	0.65699	0.25774	0.5	4	0.97174	0.00321	1	0.86111	0.05296	0.75	0.30881	0.32619	No
Dbil5	1	0	1	2	1	0	1	2	1	0	1	1	0	1			No						1	1	0	1	2	1	0	1	1	0	1			No
Dbnl	0.69038	0.15897	0.33333	4	0.78156	0.09229	0.5	4	0.87495	0.03457	0.75	0.9097	0.02374	0.75	0.25406	0.06707	No			0.34308	0.37307	0.33333	4	0.9008	0.01805	0.83333	4	0.68169	0.20202	0.75	0.95521	0.00459	1	0.15213	0.06212	No
Dbr1	0.92807	0.01453	1	4	0.88952	0.02404	0.83333	4	0.97188	0.00351	1	0.95733	0.00318	1	0.23923	0.04337	No			0.80915	0.0907	0.5	4	0.79465	0.09195	0.5	4	0.91903	0.03016	0.75	0.91536	0.0264	0.75	0.14861	0.0822	No
Dbt	0.76984	0.1226	0.5	4	0.55364	0.35733	0.5	4	0.90676	0.03357	0.75	0.81486	0.07986	0.75	0.25353	0.16457	No			0.89885	0.01834	1	4	0.25201	0.22048	0.5	4	0.9612	0.00297	1	0.65731	0.25423	0.75	0.31373	0.42365	No
Dcaf1	0.62827	0.20037	0.16667	4	0.71462	0.17945	0.5	4	0.84566	0.04018	0.5	0.87727	0.02644	0.75	0.29393	0.12016	No			0.85837	0.04659	0.5	4	0.73335	0.10924	0.16667	4	0.93951	0.01536	0.75	0.87835	0.02614	0.75	0.29099	0.13733	No
Dcaf10	0.99835	1e-05	1	4	1	0	1	3	0.99938	0	1	1	0	1	0.03568	0.05046	No			0.4	0.352	0.5	4	0.2	0.46933	0.33333	3	0.74162	0.20322	0.75	0.68313	0.20534	0.66667	0	0	No
Dcaf11	0.87052	0.03374	0.83333	4	0.36437	0.53803	0.16667	4	0.94976	0.00638	1	0.71884	0.11349	0.25	0.63348	0.16749	No			0.84617	0.03822	0.66667	4	0.61322	0.23627	0.16667	4	0.93927	0.00746	1	0.84091	0.05605	0.5	0.23176	0.12719	No
Dcaf12	0.98844	0.0003	1	3				1	0.99611	4e-05	1	1	0	1	1.41421		YES	Cytoplasm	Nucleus	1	0	1	2	1	0	1	2	1	0	1	1	0	1	0	0	No
Dcaf13	0.99515	5e-05	1	4	0.98498	0.00045	1	4	0.99817	1e-05	1	0.99433	6e-05	1	0.16322	0.05332	No			0.40862	0.38763	0.5	4	0.26798	0.18295	0.5	4	0.74575	0.19797	0.75	0.66335	0.14537	0.75	0.3227	0.33136	No
Dcaf15	0.89094	0.02965	0.83333	4	1	0	1	2	0.95741	0.00684	1	1	0	1	0.39894	0.15904	No			0.8422	0.06534	0.5	4	0.70802	0.20598	0.5	4	0.93315	0.02203	0.75	0.87773	0.06684	0.75	0.1088	0.12201	YES	Cytoplasm	Organelles
Dcaf4	0.1004	0.5735	0.16667	4	1	0	1	3	0.56968	0.28209	0.25	1	0	1	0.77502	0.58528	YES	Cytoplasm	Organelles	0.90218	0.02048	1	3	0.12756	0.36781	0.33333	3	0.96584	0.00353	1	0.63609	0.32813	0.66667	0.26583	0.37593	No
Dcaf5	0.98061	0.00097	1	4	0.87696	0.03564	0.5	4	0.99265	0.00017	1	0.94995	0.01006	1	0.20642	0.1648	No			0.75466	0.10354	0.33333	4	0.7571	0.12587	0.5	4	0.89544	0.0171	1	0.8911	0.04778	0.75	0.3464	0.26846	No
Dcaf6	0.92306	0.01622	1	4	0.87982	0.03986	0.5	4	0.96945	0.00425	1	0.95258	0.01009	1	0.16663	0.21921	No			0.75301	0.15288	0.5	4	0.99872	0	1	4	0.89403	0.05395	0.75	0.99952	0	1	0.17772	0.30782	No
Dcaf7	0.02101	0.30848	0	4	0.89191	0.02155	0.83333	4	0.50961	0.24444	0.25	0.95836	0.00305	1	0.23364	0.10764	No			0.57557	0.34326	0.5	4	0.46038	0.3325	0	4	0.81405	0.12466	0.75	0.74445	0.13075	0.5	0.20015	0.111	No
Dcaf8	0.83296	0.05427	0.66667	4	0.3329	0.34262	0	4	0.93164	0.00882	1	0.69239	0.16803	0.5	0.4108	0.15321	No			0.93958	0.00793	1	4	0.67874	0.17419	0.33333	4	0.97648	0.00172	1	0.85865	0.03162	0.75	0.19869	0.16057	No
Dcakd	0.64606	0.20723	0.33333	4	0.58305	0.30643	0.33333	4	0.85619	0.04396	0.75	0.82869	0.07295	0.5	0.28627	0.16789	No			0.6173	0.25432	0.16667	4	0.14248	0.20774	0.16667	4	0.84392	0.05887	0.5	0.58042	0.29677	0	0.36649	0.39804	No
Dcdc2c				0				0									No						1				1	1	0	1	1	0	1	0		YES	Cytoplasm	Nucleus
Dck	0.87122	0.03296	0.66667	4	0.60973	0.23815	0.16667	4	0.94854	0.00676	1	0.83841	0.05437	0.5	0.39853	0.18474	No			0.62522	0.31024	0.5	4	0.45898	0.43309	0.16667	4	0.83673	0.11466	0.75	0.76115	0.14258	0.75	0.27961	0.09662	No
Dclre1a	0.77815	0.09335	0.66667	4	0.88794	0.01813	1	2	0.91254	0.01416	1	0.97056	0.00146	1	0.26454	0.02791	No			0.37881	0.46492	0.16667	4	-0.05148	0.45287	0	3	0.72712	0.14499	0.5	0.51613	0.30369	0	0.83571	0.4937	No
Dclre1c	0.82222	0.06479	0.33333	3	1	0	1	2	0.93659	0.01234	1	1	0	1	0		No			1	0	1	3	1	0	1	2	1	0	1	1	0	1	0	0	No
Dcp1a	0.79	0.07659	0.33333	4	0.69956	0.18081	0.5	4	0.91776	0.01317	1	0.8798	0.04035	0.75	0.21883	0.05174	No			0.11954	0.39917	0.16667	4	0.2959	0.34012	0.16667	4	0.57325	0.29843	0.25	0.67453	0.24218	0.5	0.26739	0.12691	No
Dcp1b	0.98656	0.00054	1	4	0.83868	0.06795	0.5	4	0.99487	0.00011	1	0.93585	0.01727	0.75	0.19263	0.23766	YES	Nucleus	Cytoplasm	0.74187	0.14386	0.5	4	0.78431	0.11949	0.5	4	0.89373	0.0415	0.75	0.91315	0.03284	0.75	0.20403	0.2046	YES	Organelles	Cytoplasm
Dcp2	0.44836	0.42897	0.16667	4	0.69502	0.20926	0.5	4	0.76191	0.11586	0.5	0.87111	0.06928	0.75	0.32169	0.1304	YES	Nucleus	Cytoplasm	0.09209	0.47125	0	4	0.16055	0.52096	0	4	0.56143	0.29871	0.25	0.59453	0.23494	0.25	0.53819	0.19349	No
Dcps	0.68516	0.22497	0.5	4	0.88026	0.03056	0.83333	4	0.86933	0.06905	0.75	0.95369	0.00613	1	0.23738	0.10816	No			0.8023	0.09263	0.5	4	0.87589	0.03795	0.5	4	0.91892	0.02662	0.75	0.9506	0.00973	1	0.15193	0.07312	No
Dctd	0.40236	0.56349	0.33333	3	0.67425	0.2492	0.5	4	0.76566	0.15588	0.66667	0.86641	0.07283	0.75	0.06987	0.09882	YES	Organelles	Cytoplasm	0.80246	0.06055	0.33333	3	0.52513	0.38691	0.33333	3	0.92976	0.00963	1	0.80702	0.12272	0.66667	0.31983	0.17282	No
Dctn1	0.70363	0.14434	0.5	4	0.68734	0.14752	0.16667	4	0.87434	0.02953	0.75	0.87417	0.02616	1	0.29859	0.1452	No			0.38433	0.50119	0.16667	4	0.43114	0.41986	0.16667	4	0.7272	0.15507	0.5	0.71447	0.14188	0.25	0.19345	0.1297	No
Dctn2	0.03314	0.17972	0.16667	4	0.80022	0.06741	0.5	4	0.52186	0.13024	0.5	0.92177	0.00988	1	0.2126	0.11566	No			0.44366	0.43636	0.16667	4	0.41535	0.37415	0.16667	4	0.75732	0.13255	0.5	0.71993	0.1327	0.25	0.18273	0.1305	No
Dctn3	0.07246	0.17311	0.16667	4	0.86096	0.03077	0.66667	4	0.5483	0.11277	0.5	0.94637	0.00494	1	0.31073	0.10122	No			0.50606	0.33273	0.33333	4	0.41463	0.31453	0.16667	4	0.78268	0.1415	0.75	0.73071	0.15817	0.5	0.22664	0.16665	No
Dctn4	0.49239	0.29894	0.33333	4	0.28614	0.38471	0	4	0.77474	0.10549	0.5	0.67799	0.20329	0.5	0.33603	0.1337	No			0.32228	0.36763	0.16667	4	0.16883	0.59507	0	4	0.69028	0.24452	0.75	0.54225	0.31027	0	0.29213	0.22734	No
Dctn5	0.11115	0.26646	0.16667	4	0.9037	0.01417	1	4	0.574	0.20292	0.5	0.96291	0.0021	1	0.41394	0.12979	No			0.21545	0.22904	0.33333	4	0.41214	0.4684	0.16667	4	0.62857	0.14399	0.75	0.73439	0.14199	0.5	0.30671	0.16593	YES	Nucleus	Cytoplasm
Dctn6	0.18081	0.43575	0.16667	4	0.68207	0.17056	0.33333	4	0.59006	0.27212	0.25	0.86822	0.04134	0.75	0.31785	0.15855	No			0.51441	0.41885	0.5	4	0.45601	0.38737	0	4	0.79133	0.13425	0.75	0.75357	0.08563	0	0.32707	0.19567	No
Dctpp1	0.52139	0.46794	0.5	4	0.90024	0.01888	1	4	0.79033	0.17688	0.75	0.96116	0.00267	1	0.34535	0.23944	YES	Organelles	Cytoplasm	0.88363	0.03427	0.5	4	0.84547	0.04096	0.5	4	0.95294	0.00951	1	0.93873	0.00766	1	0.2664	0.19163	No
Dcun1d1	0.57173	0.36652	0.5	4	0.66093	0.20039	0.33333	4	0.82132	0.10926	0.75	0.85408	0.0411	0.75	0.50868	0.30625	No			0.7985	0.07393	0.5	4	0.69081	0.22768	0.5	4	0.91557	0.02009	0.75	0.86164	0.0906	0.75	0.58765	0.31942	No
Dcun1d2	0.97673	0.00126	1	4	0.82943	0.06625	0.5	4	0.99122	0.0002	1	0.93282	0.01533	0.75	0.28298	0.12335	No			0.96685	0.00298	1	4	0.96281	0.00405	1	4	0.98726	0.00045	1	0.98572	0.00089	1	0.21628	0.16589	No
Dcun1d3	0.77288	0.09965	0.33333	4				0	0.90847	0.01329	1						YES	Cytoplasm	Organelles	0.72722	0.15897	0.5	4	0.12456	0.43015	0.16667	4	0.88671	0.0264	0.75	0.58012	0.24851	0	0.59291	0.58946	YES	Cytoplasm	Organelles
Dcun1d4	0.29792	0.50928	0.33333	4	1	0	1	3	0.68685	0.14165	0	1	0	1	0.82915	0.6026	No			1	0	1	4	0.2	0.46933	0.33333	3	1	0	1	0.68313	0.20534	0.66667	0.4714	0.66667	No
Dcun1d5	0.36966	0.55968	0.33333	4	0.52072	0.33275	0.33333	4	0.70645	0.14471	0.25	0.79957	0.09172	0.5	0.54916	0.31357	No			0.83947	0.05605	0.66667	4	0.44886	0.42679	0.16667	4	0.93722	0.0107	1	0.75329	0.09803	0.5	0.31951	0.30756	No
Dcx				1				0	1	0	1						YES	Nucleus	Organelles				0				1				1	0	1			No
Dcxr	0.045	0.68664	0	4	0.53314	0.32703	0.16667	4	0.51694	0.30316	0	0.79211	0.08845	0.75	0.49703	0.2481	YES	Organelles	Cytoplasm	0.44882	0.34375	0.33333	4	0.64786	0.24504	0.5	4	0.75431	0.12327	0.5	0.83303	0.10401	0.75	0.53949	0.30963	YES	Organelles	Cytoplasm
Dda1	0.68981	0.17879	0.5	4	0.46163	0.35671	0.16667	4	0.86692	0.05525	0.75	0.77193	0.10849	0.5	0.3653	0.15396	No			0.42937	0.45595	0.16667	4	0.5035	0.35522	0.16667	4	0.73942	0.12876	0.5	0.78592	0.08118	0.5	0.43357	0.08215	No
Ddb1	0.30904	0.49076	0	4	0.70875	0.13951	0.33333	4	0.68459	0.16723	0.25	0.87598	0.03739	0.75	0.156	0.04915	No			0.25204	0.40311	0	4	0.38791	0.49739	0.16667	4	0.6366	0.211	0.25	0.66113	0.20106	0.5	0.15755	0.14768	YES	Nucleus	Cytoplasm
Ddb2	0.2725	0.39751	0.33333	4	0.77687	0.07865	0.33333	4	0.67091	0.24748	0.5	0.90981	0.01474	1	0.55685	0.15502	No			0.91142	0.01467	1	4	0.28923	0.32121	0.16667	4	0.96591	0.00245	1	0.68127	0.22689	0.5	0.3709	0.24048	YES	Nucleus	Cytoplasm
Ddhd1	0.98899	0.00027	1	4	0.45534	0.4857	0.33333	3	0.99586	5e-05	1	0.79389	0.11287	0.66667	0.45683	0.40098	No			0.36522	0.37757	0.5	4	0.03286	0.47988	0	3	0.72188	0.18418	0.5	0.58797	0.24093	0	0.14991	0.10912	No
Ddhd2	0.73459	0.11427	0.33333	4	0.60551	0.26748	0.16667	4	0.89316	0.02236	0.75	0.83909	0.05746	0.75	0.50445	0.2904	No			0.74398	0.12783	0.5	4	0.50227	0.37719	0.16667	4	0.8984	0.02646	0.75	0.78931	0.09708	0.5	0.32403	0.21074	No
Ddi1	0.04638	0.40843	0.16667	4	0.52775	0.32545	0.33333	4	0.50177	0.30852	0.5	0.79911	0.11678	0.5	0.95493	0.3007	No			0.23958	0.43573	0	4	-0.01656	0.51688	0.16667	4	0.63053	0.1977	0.25	0.48207	0.38856	0.25	0.66242	0.37703	YES	Cytoplasm	Nucleus
Ddi2	0.25669	0.48784	0	4	0.75051	0.0935	0.33333	4	0.65853	0.21925	0.25	0.89721	0.01777	1	0.43521	0.14671	No			0.79811	0.09071	0.5	4	0.67888	0.14743	0	4	0.9182	0.02448	0.75	0.86873	0.02885	0.75	0.22403	0.11589	No
Ddias	0.99636	3e-05	1	3	0.99406	8e-05	1	3	0.99878	0	1	0.99801	1e-05	1	0.15039	0.01621	No			1	0	1	2				1	1	0	1	1	0	1	1.06655		YES	Organelles	Nucleus
Ddost	0.77688	0.12117	0.5	4	0.56203	0.28503	0.16667	4	0.91098	0.03075	0.75	0.81855	0.0777	0.5	0.29258	0.16946	No			0.76264	0.10174	0.16667	4	0.17427	0.21386	0.33333	4	0.90615	0.01803	1	0.59107	0.27263	0	0.36282	0.42401	No
Ddrgk1	0.51862	0.36834	0.33333	4	0.48476	0.29965	0.16667	4	0.79222	0.07738	0.5	0.77882	0.10823	0.5	0.39828	0.12892	No			0.52445	0.33545	0.5	4	0.14375	0.23984	0.16667	4	0.79696	0.089	0.5	0.58452	0.29042	0	0.39947	0.40136	No
Ddt	0.39436	0.41924	0.33333	4	0.96267	0.00323	1	4	0.73847	0.16554	0.5	0.98589	0.00049	1	0.34672	0.17854	No			0.85231	0.05213	0.5	4	0.83231	0.05178	0.66667	4	0.9417	0.01205	1	0.9342	0.0091	1	0.15279	0.08962	No
Ddx1	0.19276	0.12831	0.5	4	0.8262	0.05078	0.5	4	0.62766	0.14617	0.75	0.93021	0.00755	1	0.23578	0.1575	YES	Nucleus	Cytoplasm	0.74728	0.11248	0.5	4	0.42273	0.31944	0.33333	4	0.89967	0.02311	0.75	0.73746	0.13411	0.5	0.17265	0.16485	No
Ddx10	0.9438	0.00579	1	4	0.96756	0.00258	1	4	0.97865	0.00077	1	0.98775	0.0004	1	0.15104	0.05192	No			0.35742	0.32391	0.16667	4	0.17965	0.29213	0.33333	4	0.71959	0.1979	0.5	0.61755	0.29167	0.5	0.31981	0.31753	No
Ddx11	0.74015	0.13204	0.33333	4	0.73872	0.12663	0.33333	4	0.89654	0.01905	1	0.89475	0.01921	1	0.51716	0.25341	No			0.83154	0.06869	0.5	4	0.59141	0.28494	0.33333	4	0.93186	0.01893	0.75	0.81711	0.06426	0.5	0.25379	0.2694	No
Ddx17	0.6359	0.25291	0.5	4	0.72665	0.12039	0.5	4	0.84935	0.05242	0.75	0.8908	0.02248	0.75	0.30108	0.10321	No			0.24737	0.62666	0.16667	4	0.20249	0.46032	0.16667	4	0.65712	0.20167	0.25	0.63086	0.20758	0.25	0.12438	0.13172	No
Ddx18	0.9841	0.00051	1	4	0.98285	0.00051	1	4	0.99402	7e-05	1	0.99354	7e-05	1	0.156	0.03133	No			0.37091	0.29046	0.16667	4	0.1388	0.23501	0.16667	4	0.72611	0.18069	0.5	0.59297	0.20486	0.5	0.31143	0.31033	No
Ddx19a	0.18717	0.41592	0.16667	4	0.73833	0.10292	0.16667	4	0.61242	0.23986	0.5	0.89277	0.0216	0.75	0.31986	0.14864	YES	Organelles	Cytoplasm	0.68446	0.21899	0.5	4	0.78473	0.08399	0.33333	4	0.85699	0.0884	0.75	0.90805	0.02465	0.75	0.26318	0.23103	No
Ddx19b	0.58015	0.29079	0.33333	4	0.63522	0.23407	0.33333	4	0.82321	0.05512	0.5	0.84842	0.06465	0.75	0.4813	0.20794	No			0.74651	0.15833	0.5	4	0.50849	0.35258	0.16667	4	0.89277	0.05328	0.75	0.77968	0.10208	0.5	0.36417	0.35195	No
Ddx20	0.83372	0.04909	0.5	4	0.58812	0.24075	0.16667	4	0.93494	0.0075	1	0.82856	0.04653	0.5	0.25003	0.10285	No			0.39766	0.45969	0.16667	4	0.29982	0.44266	0	4	0.72895	0.15379	0.75	0.67226	0.18163	0.5	0.29404	0.21784	No
Ddx21	0.85029	0.05812	0.5	4	0.86028	0.04525	0.66667	4	0.94134	0.00891	1	0.94597	0.00759	1	0.22451	0.13593	No			0.32842	0.3397	0.16667	4	0.0612	0.22711	0.16667	4	0.69912	0.21263	0.5	0.54173	0.13818	0.75	0.21573	0.24844	No
Ddx23	0.6836	0.1686	0.16667	4	0.79271	0.0731	0.5	4	0.8717	0.03407	0.75	0.91872	0.01252	1	0.25633	0.08582	No			0.15757	0.7071	0	4	-0.02731	0.53232	0.16667	4	0.60568	0.21065	0	0.47581	0.36953	0	0.41088	0.27253	No
Ddx24	0.95547	0.00434	1	4	0.9381	0.00732	1	4	0.98304	0.00065	1	0.97649	0.0011	1	0.17795	0.06657	No			0.38377	0.29047	0.16667	4	0.21561	0.34147	0.16667	4	0.7306	0.17062	0.5	0.63791	0.24521	0.5	0.33365	0.34425	No
Ddx27	0.997	2e-05	1	4	0.95127	0.00524	1	4	0.99887	0	1	0.98154	0.00074	1	0.19825	0.09358	No			0.41816	0.30265	0.33333	4	0.09302	0.19957	0.16667	4	0.75043	0.14401	0.5	0.56201	0.14719	0.5	0.2687	0.32223	No
Ddx28	0.59345	0.25336	0.16667	4	0.47714	0.39084	0.5	4	0.83347	0.05252	0.5	0.77943	0.1362	0.75	0.40586	0.20869	No			0.69109	0.14587	0.16667	4	0.25541	0.25007	0.5	4	0.87524	0.02533	1	0.65957	0.24456	0.5	0.43508	0.35324	No
Ddx31	0.90705	0.01814	0.83333	4	0.92276	0.01043	1	4	0.96448	0.00289	1	0.97046	0.00146	1	0.18712	0.02856	No			0.33168	0.30933	0.16667	4	0.00515	0.33242	0.16667	4	0.70612	0.20641	0.5	0.50039	0.20608	0.25	0.28932	0.24437	No
Ddx39a	0.25811	0.59003	0	4	0.61457	0.25048	0.16667	4	0.65379	0.17091	0	0.84269	0.05368	0.5	0.21554	0.07335	No			0.3306	0.34862	0.16667	4	0.23893	0.30868	0.33333	4	0.70481	0.17667	0.5	0.65022	0.24442	0.75	0.13599	0.09015	No
Ddx39b	0.50995	0.36539	0.33333	4	0.68472	0.17636	0.33333	4	0.77868	0.09009	0.5	0.87356	0.03402	0.5	0.2254	0.09946	No			0.41018	0.32672	0	4	0.23342	0.36169	0.16667	4	0.74163	0.12907	0.5	0.64796	0.26349	0.5	0.20008	0.15311	No
Ddx3x	0.4792	0.36815	0	4	0.25637	0.39015	0	4	0.7642	0.08462	0.25	0.65875	0.23556	0.25	0.24817	0.04603	YES	Nucleus	Organelles	0.24196	0.50938	0	4	0.07397	0.56282	0	4	0.65129	0.20109	0.25	0.47991	0.42102	0.5	0.24482	0.16137	No
Ddx3y	0.2221	0.45298	0.16667	4	-0.06283	0.54546	0.16667	4	0.63331	0.19792	0	0.44485	0.405	0	1.02124	0.50163	YES	Nucleus	Cytoplasm	0.70974	0.11909	0	3	0.12175	0.58127	0	3	0.89095	0.0178	1	0.63147	0.19268	0	0.70578	0.47619	YES	Nucleus	Cytoplasm
Ddx4	-0.2	0.704	0	2				0	0.63246	0.17781	0						YES	Nucleus	Organelles				1				1	1	0	1	1	0	1			YES	Organelles	Nucleus
Ddx41	0.90542	0.017	1	4	0.90559	0.01643	1	4	0.96338	0.00226	1	0.96357	0.00223	1	0.18591	0.06312	No			0.27858	0.42211	0.16667	4	0.08528	0.40422	0.16667	4	0.67699	0.22197	0.5	0.54617	0.29968	0	0.23846	0.3215	No
Ddx42	0.333	0.34176	0.16667	4	0.80454	0.07299	0.33333	4	0.70272	0.16972	0.25	0.92191	0.01049	1	0.29037	0.17576	No			0.65822	0.19053	0.33333	4	0.19563	0.38894	0.16667	4	0.86225	0.0368	0.75	0.61372	0.2375	0.25	0.23582	0.2965	No
Ddx46	0.29164	0.24263	0.5	4	0.81556	0.06145	0.33333	4	0.68413	0.23145	0.75	0.92635	0.00931	1	0.3603	0.23588	No			0.8389	0.05599	0.66667	4	0.39705	0.33748	0.33333	4	0.93732	0.00957	1	0.73566	0.14546	0.5	0.24845	0.29156	No
Ddx47	0.98064	0.00072	1	4	0.93134	0.00997	1	4	0.99268	0.0001	1	0.97386	0.00148	1	0.14822	0.0229	No			0.45629	0.26987	0.16667	4	0.0241	0.31919	0.16667	4	0.76838	0.14226	0.5	0.51618	0.19219	0	0.26458	0.36495	No
Ddx49	0.74565	0.10746	0.33333	4	0.91641	0.01449	1	4	0.89941	0.01766	1	0.96808	0.00155	1	0.1998	0.10226	No			0.40361	0.39385	0.16667	4	-0.00651	0.52039	0	4	0.74298	0.13372	0.5	0.48177	0.33533	0	0.37278	0.2786	No
Ddx5	0.69937	0.18072	0.5	4	0.73208	0.1187	0.33333	4	0.87295	0.0291	0.75	0.89301	0.0222	0.75	0.2724	0.14169	No			0.03546	0.5984	0.16667	4	0.06209	0.46268	0.16667	4	0.51527	0.33926	0.5	0.53923	0.30307	0	0.15097	0.15799	No
Ddx50	0.91043	0.01804	0.83333	4	0.95903	0.00314	1	4	0.96576	0.0023	1	0.98436	0.00051	1	0.15187	0.0213	No			0.43381	0.27329	0.16667	4	0.10884	0.1962	0.16667	4	0.75648	0.14209	0.5	0.57422	0.1465	0.75	0.29829	0.36952	No
Ddx51	0.86312	0.04923	0.5	4	0.96322	0.00289	1	4	0.9458	0.0125	1	0.98609	0.00046	1	0.23812	0.1066	No			0.44003	0.2602	0.16667	4	0.10959	0.16241	0.16667	4	0.75158	0.16194	0.5	0.57232	0.11449	0.75	0.3915	0.40432	No
Ddx52	0.98034	0.0008	1	4	0.97092	0.00178	1	4	0.99259	0.00012	1	0.98895	0.00029	1	0.15519	0.0693	No			0.49563	0.24846	0.16667	4	0.08248	0.2268	0.16667	4	0.78848	0.11441	0.5	0.55368	0.19507	0.25	0.35878	0.36279	No
Ddx54	0.97997	0.00097	1	4	0.93507	0.00966	1	4	0.99246	0.00013	1	0.97531	0.00144	1	0.13319	0.0345	No			0.41998	0.29483	0.16667	4	0.02322	0.2221	0.16667	4	0.74636	0.16188	0.5	0.51103	0.10657	0.75	0.36337	0.38385	No
Ddx55	0.84165	0.0459	0.66667	4	0.15308	0.36379	0	4	0.93779	0.00851	1	0.60324	0.30918	0.5	0.32832	0.09083	YES	Nucleus	Organelles	-0.04087	0.50608	0.16667	4	0.05153	0.45842	0	4	0.4634	0.38894	0	0.5223	0.29695	0	0.3969	0.19528	No
Ddx56	0.95948	0.00302	1	4	0.9766	0.00108	1	4	0.98458	0.00047	1	0.99118	0.00014	1	0.19737	0.03208	No			0.42776	0.28529	0.16667	4	0.24446	0.23254	0.33333	4	0.75396	0.16294	0.5	0.65484	0.26822	0.75	0.30234	0.33651	No
Ddx58	0.91687	0.0111	1	4	0.80532	0.07835	0.5	4	0.96822	0.00159	1	0.92396	0.015	0.75	0.36521	0.04201	No			0.7027	0.15363	0.33333	4	0.6265	0.21351	0.16667	4	0.87472	0.04279	0.75	0.84445	0.05193	0.75	0.22937	0.13874	No
Ddx59	0.52257	0.38883	0.33333	4	0.49179	0.41343	0.16667	4	0.79675	0.06356	0.5	0.77338	0.11385	0.75	0.50453	0.44236	No			0.71102	0.15929	0.5	4	0.59195	0.30459	0.16667	4	0.88352	0.03682	0.75	0.82915	0.07627	0.75	0.65581	0.27882	No
Ddx6	0.15407	0.1879	0.16667	4	0.34527	0.36076	0	4	0.6026	0.21984	0.25	0.7124	0.16012	0.25	0.22619	0.09174	No			0.42068	0.4436	0	4	0.22762	0.41208	0	4	0.75089	0.112	0.25	0.59639	0.2855	0.25	0.16159	0.18431	YES	Cytoplasm	Nucleus
Ddx60	0.30342	0.23501	0.5	4	0.68841	0.19976	0.5	4	0.69091	0.23365	0.75	0.87459	0.04813	0.75	0.37529	0.05389	No			0.8147	0.08388	0.5	4	0.61325	0.27423	0.5	4	0.92661	0.02034	0.75	0.83993	0.0746	0.75	0.17087	0.0576	No
Deaf1	0.77519	0.12087	0.5	4	0.37846	0.35264	0.16667	4	0.91049	0.0297	0.75	0.72054	0.19102	0.5	0.39595	0.15567	No			0.2941	0.4721	0.16667	4	0.24173	0.50026	0	3	0.67522	0.16893	0	0.70301	0.15613	0.33333	0.71327	0.22952	No
Decr1	0.62179	0.2101	0.16667	4	0.63748	0.24721	0.33333	4	0.84529	0.04205	0.75	0.85226	0.05696	0.75	0.43662	0.17614	No			0.64719	0.19557	0.33333	4	-0.01819	0.3692	0	4	0.85637	0.03945	0.5	0.47562	0.3517	0	0.35181	0.36477	No
Dedd	0.63152	0.28335	0.5	4	1	0	1	2	0.84812	0.0809	0.75	1	0	1	0.34683	0.02798	No			0.23458	0.53383	0	4	0.02509	0.55963	0	3	0.64263	0.20605	0.25	0.58096	0.23853	0	0.27838	0.28288	No
Def6	0.15798	0.20411	0.33333	4	0.7089	0.1658	0.5	4	0.60612	0.17921	0.75	0.88338	0.03671	0.75	0.30073	0.07396	No			0.41319	0.42865	0.5	4	0.60547	0.22195	0.16667	4	0.72368	0.23467	0.75	0.81868	0.04921	0.5	0.18039	0.11744	No
Def8	0.56868	0.34775	0.5	4	0.16574	0.65279	0.16667	4	0.82247	0.0872	0.75	0.59983	0.24175	0.25	0.69948	0.16802	YES	Cytoplasm	Organelles	0.31023	0.47947	0.33333	4	0.3356	0.35404	0.16667	4	0.68924	0.14935	0.25	0.70759	0.14875	0.25	0.54256	0.42566	YES	Organelles	Cytoplasm
Degs1	0.80658	0.09538	0.5	4	0.40703	0.37543	0.5	4	0.92256	0.02537	0.75	0.74464	0.20494	0.75	0.33634	0.2702	No			0.99225	0.00013	1	4	0.36869	0.3106	0.5	4	0.99709	2e-05	1	0.72537	0.21643	0.75	0.37342	0.51868	No
Dek	0.52302	0.33786	0.16667	4	0.90196	0.02106	0.83333	4	0.80073	0.09059	0.5	0.96243	0.00336	1	0.35874	0.21701	No			0.81269	0.06691	0.5	4	0.26896	0.41842	0.16667	4	0.92386	0.01088	1	0.66764	0.20287	0.5	0.29509	0.33474	No
Dennd1a	0.95239	0.00518	1	4	0.62104	0.21769	0.16667	4	0.98187	0.00095	1	0.84348	0.04822	0.5	0.91987	0.32232	No			0.54057	0.41658	0.5	4	0.02156	0.47529	0.16667	4	0.80708	0.09193	0.75	0.507	0.31891	0	0.46605	0.25503	No
Dennd1b	0.84194	0.04902	0.33333	3	0.9231	0.01683	1	4	0.94345	0.00935	1	0.97002	0.00402	1	0.13295	0.09516	No			0.86134	0.05234	0.5	4	0.85486	0.05708	0.5	4	0.94277	0.01622	0.75	0.94239	0.01483	0.75	0.05757	0.09971	No
Dennd1c	1	0	1	2				0	1	0	1						YES	Cytoplasm	Organelles				0				1				1	0	1			No
Dennd2d	0.64778	0.19469	0.16667	4	0.86619	0.0353	0.66667	4	0.84994	0.04239	0.75	0.94842	0.00514	1	0.32121	0.13486	YES	Cytoplasm	Organelles	0.04312	0.42064	0	4	-0.04891	0.49808	0	4	0.52307	0.3424	0.25	0.46166	0.38237	0	0.50994	0.27308	YES	Nucleus	Cytoplasm
Dennd3	0.73327	0.12637	0.5	4	0.48942	0.37955	0.33333	4	0.89338	0.02206	0.75	0.78553	0.10691	0.5	0.43681	0.34672	No			0.72676	0.13173	0.16667	4	0.6672	0.21464	0.5	4	0.88542	0.03257	0.75	0.85878	0.03879	0.5	0.38762	0.26017	No
Dennd4a	0.9342	0.01	1	4	0.00804	0.60029	0	4	0.975	0.00126	1	0.49977	0.37048	0.25	0.69027	0.10233	YES	Cytoplasm	Organelles	0.83661	0.04295	0.66667	4	0.63934	0.19123	0.16667	4	0.92959	0.01057	1	0.8438	0.04939	0.5	0.32327	0.16155	No
Dennd4b	0.67462	0.19375	0.16667	4	0.78991	0.06664	0.33333	4	0.86792	0.04526	0.75	0.91456	0.01147	1	0.45916	0.14412	No			0.6003	0.27773	0.33333	4	0.54769	0.33104	0.16667	4	0.8288	0.08034	0.75	0.80028	0.06989	0.25	0.27414	0.23423	No
Dennd4c	0.32986	0.4375	0	4	0.56743	0.33757	0.5	4	0.69398	0.14871	0.25	0.82145	0.0854	0.75	0.37118	0.04687	No			0.61163	0.24403	0.16667	4	0.52535	0.33237	0	4	0.83969	0.05588	0.5	0.79926	0.06888	0.5	0.18448	0.08163	No
Dennd5a	0.37001	0.47031	0	2	1	0	1	4	0.81586	0.05864	0.5	1	0	1	0.43662	0.43662	YES	Organelles	Cytoplasm	0.84036	0.03619	1	2	0.43326	0.40049	0.5	4	0.95758	0.00306	1	0.75803	0.1879	0.75	0.40201	0.40201	YES	Organelles	Cytoplasm
Dennd6a	-0.00887	0.41773	0	4	0.01148	0.61745	0.16667	4	0.47523	0.3815	0	0.49245	0.33574	0	0.50045	0.16951	YES	Nucleus	Organelles	0.44122	0.45176	0.16667	4	0.10339	0.53099	0	4	0.75773	0.10463	0.75	0.56241	0.3119	0.25	0.43128	0.18127	No
Denr	0.2786	0.2044	0.5	4	0.9852	0.0004	1	4	0.67157	0.16801	0.75	0.99443	5e-05	1	0.3384	0.30508	No			0.89039	0.02802	0.83333	4	0.49203	0.41908	0.5	4	0.95649	0.0065	1	0.77929	0.10625	0.5	0.34258	0.3998	No
Depdc5	0.84181	0.05847	0.66667	4	0.26942	0.50342	0.16667	4	0.93862	0.01125	1	0.67129	0.20016	0.25	0.80713	0.23238	No			0.59003	0.34107	0.5	4	0.4278	0.31437	0.16667	4	0.83127	0.0931	0.75	0.75551	0.14381	0.75	0.71334	0.53441	No
Depdc7	0.67231	0.21797	0.5	4	0.47783	0.4059	0.16667	4	0.86644	0.0399	0.75	0.77765	0.0941	0.5	0.5697	0.05549	No			0.63257	0.23025	0.33333	4	0.34531	0.42204	0.16667	4	0.84933	0.05367	0.5	0.7038	0.14508	0.25	0.42737	0.36598	YES	Cytoplasm	Nucleus
Deptor	0.36563	0.45327	0.16667	4	0.51593	0.4638	0.5	4	0.72019	0.20082	0.5	0.79289	0.15868	0.75	0.3412	0.31773	YES	Cytoplasm	Organelles	0.77238	0.12573	0.5	4	0.81147	0.08146	0.66667	4	0.9015	0.04497	0.75	0.92069	0.02366	0.75	0.2165	0.0941	No
Dera	0.76767	0.09033	0.33333	4	0.8275	0.06522	0.5	4	0.90759	0.01527	1	0.93296	0.01172	1	0.17844	0.06958	No			0.82214	0.0629	0.5	4	0.8433	0.0516	0.5	4	0.92905	0.01448	0.75	0.93394	0.01512	0.75	0.23575	0.15066	No
Derl1	0.64231	0.22204	0.33333	4	0.40044	0.4069	0.5	4	0.85289	0.05654	0.75	0.73786	0.21453	0.75	0.3556	0.19239	No			0.89872	0.02094	0.83333	4	0.29523	0.23865	0.5	4	0.96095	0.00312	1	0.68659	0.24399	0.75	0.35593	0.37637	No
Derl2	0.76196	0.14301	0.5	4	0.81585	0.06487	0.33333	3	0.90218	0.0432	0.75	0.9345	0.0119	1	0.31348	0.24029	No			1	0	1	4	0.4	0.352	0.5	4	1	0	1	0.74162	0.20322	0.75	0.35355	0.61237	No
Desi1	0.2349	0.5368	0.33333	3	0.83307	0.04716	0.66667	3	0.69723	0.16042	0.33333	0.94215	0.00644	1	0.98235	0.08847	No			0.86628	0.04492	0.5	4	0.78336	0.08789	0.5	4	0.94619	0.01229	1	0.91251	0.02049	0.75	0.16479	0.19135	YES	Organelles	Cytoplasm
Desi2	0.54441	0.28702	0.16667	4	0.89612	0.02709	0.83333	4	0.80598	0.075	0.5	0.96	0.0042	1	0.53955	0.28824	No			0.94407	0.00893	1	4	0.84631	0.06061	0.5	4	0.97862	0.00182	1	0.94052	0.01218	1	0.25054	0.11957	No
Det1	0.15286	0.51509	0.16667	4	1	0	1	3	0.59956	0.28818	0.5	1	0	1	0.78264	0.58715	YES	Organelles	Cytoplasm	1	0	1	4	1	0	1	3	1	0	1	1	0	1	0	0	No
Dffa	0.06885	0.05698	0.5	4	0.8101	0.06838	0.5	4	0.53935	0.03279	0.75	0.92589	0.01287	1	0.29706	0.15552	No			0.90852	0.01603	0.83333	4	0.77631	0.09397	0.66667	4	0.96173	0.00377	1	0.90969	0.01458	1	0.16593	0.10656	No
Dffb	0.78904	0.09702	0.66667	4	0.74962	0.11669	0.33333	4	0.91742	0.0172	1	0.90122	0.0208	0.75	0.48858	0.17815	No			0.92494	0.01242	1	4	0.58999	0.29607	0.33333	4	0.9699	0.00278	1	0.81845	0.06303	0.5	0.2396	0.24805	No
Dgat1	0.35342	0.49028	0.16667	4	0.52877	0.25213	0.16667	4	0.71182	0.17147	0.5	0.80347	0.09548	0.5	0.62993	0.09441	No			0.36396	0.50708	0	4	-0.03935	0.51009	0.16667	4	0.7207	0.13189	0.25	0.42952	0.40311	0	0.64236	0.33145	No
Dgcr6	0.62767	0.22002	0.33333	4	0.81604	0.07846	0.5	4	0.84849	0.03476	0.75	0.92665	0.01945	0.75	0.64175	0.19766	No			0.72966	0.13612	0.66667	4	0.40228	0.46235	0.16667	4	0.89039	0.02363	1	0.73536	0.12653	0.5	0.37093	0.3519	No
Dgcr8	0.60572	0.27723	0.5	4	0.36488	0.34456	0.16667	4	0.83632	0.07664	0.75	0.70689	0.20879	0.75	0.40235	0.04837	No			0.5867	0.26489	0	4	0.25959	0.3776	0.33333	4	0.82509	0.06804	0.75	0.64751	0.21074	0.75	0.31433	0.16403	No
Dgka	0.98744	0.00032	1	4	0.73657	0.12494	0.33333	4	0.99527	4e-05	1	0.89496	0.02009	0.75	0.61636	0.24495	No			0.91989	0.0137	1	4	0.90932	0.01975	0.83333	4	0.96902	0.00275	1	0.96459	0.00351	1	0.28999	0.08453	No
Dgke	0.71617	0.14777	0.33333	4	0.1046	0.6224	0.16667	4	0.88586	0.03377	0.75	0.57215	0.28458	0.25	0.7346	0.15595	No			0.37871	0.46651	0.33333	4	0.16599	0.36924	0	4	0.72759	0.15197	0.5	0.59168	0.26907	0.5	0.72059	0.29219	No
Dgkg	0.8852	0.03077	0.66667	4	0.63857	0.24967	0.5	4	0.95574	0.00602	1	0.85264	0.06214	0.75	0.34522	0.11272	No			0.65199	0.25461	0.5	4	0.89956	0.0166	1	4	0.83975	0.10694	0.75	0.96034	0.00243	1	0.23857	0.1328	No
Dgkz	0.96832	0.0019	1	4	0.50796	0.34104	0.16667	4	0.98801	0.00027	1	0.77877	0.1079	0.5	0.53166	0.17942	No			0.67787	0.17213	0.33333	4	0.76959	0.09288	0.33333	4	0.86207	0.04436	0.75	0.90575	0.02065	0.75	0.46817	0.25053	No
Dglucy	0.67508	0.1848	0.33333	4	0.43092	0.30959	0.33333	4	0.86894	0.02519	1	0.7519	0.14932	0.5	0.4045	0.17292	No			0.90939	0.02238	0.83333	4	0.26741	0.38593	0.33333	4	0.96511	0.00334	1	0.66988	0.23973	0.75	0.29382	0.30184	No
Dguok	0.68608	0.18687	0.33333	4	0.55545	0.33811	0.33333	4	0.86724	0.03029	0.75	0.81489	0.05961	0.5	0.53162	0.25985	No			0.85521	0.05207	0.66667	4	0.31832	0.40786	0.33333	4	0.94195	0.00771	1	0.6964	0.2123	0.75	0.28186	0.40269	No
Dhcr24	0.78907	0.08498	0.33333	4	0.61251	0.241	0.33333	4	0.915	0.01303	1	0.83913	0.04723	0.5	0.2773	0.133	No			0.67591	0.18319	0.5	4	0.16245	0.19584	0.33333	4	0.86918	0.03908	0.75	0.57909	0.28176	0	0.33438	0.31709	No
Dhcr7	0.7998	0.07585	0.5	4	0.5796	0.33433	0.5	4	0.92074	0.01669	0.75	0.82523	0.06792	0.75	0.27048	0.14624	No			0.69629	0.17308	0.5	4	0.19347	0.20557	0.33333	4	0.87854	0.03363	0.75	0.61348	0.26767	0.25	0.3723	0.41375	No
Dhdds	0.24673	0.53145	0	4	0.24266	0.38324	0	4	0.65739	0.16593	0.25	0.65582	0.22768	0.25	0.5858	0.15512	YES	Cytoplasm	Organelles	0.46352	0.42835	0.5	4	-0.02763	0.6202	0	4	0.76697	0.17846	0.75	0.47734	0.39158	0.25	0.52093	0.16204	YES	Cytoplasm	Organelles
Dhfr	0.46268	0.3374	0.16667	4	0.66322	0.1839	0.16667	4	0.77223	0.10043	0.5	0.86031	0.03756	0.75	0.30621	0.07914	No			0.77638	0.0889	0.5	4	0.6881	0.1545	0.16667	4	0.91208	0.01519	1	0.87297	0.02718	0.75	0.12056	0.06293	No
Dhodh	0.40753	0.40274	0.5	4	0.03252	0.64134	0.16667	4	0.74207	0.21185	0.75	0.52204	0.36775	0.5	0.39649	0.2627	YES	Cytoplasm	Organelles	0.32853	0.36882	0.33333	4	0.22742	0.21681	0.5	4	0.70101	0.18645	0.75	0.63968	0.25676	0.5	0.53392	0.39839	YES	Cytoplasm	Organelles
Dhps	0.76406	0.0868	0.16667	4	0.74593	0.12437	0.5	4	0.90542	0.01606	1	0.89886	0.02738	0.75	0.29395	0.16457	No			0.83244	0.07114	0.5	4	0.89089	0.03311	0.5	4	0.93167	0.02073	0.75	0.95468	0.0105	1	0.30048	0.09708	No
Dhrs1	0.58571	0.25798	0.16667	4	0.77413	0.10978	0.66667	4	0.83014	0.07943	0.5	0.91104	0.01969	0.75	0.46416	0.23148	No			0.90401	0.02517	0.83333	4	0.54182	0.38103	0.5	4	0.96307	0.00524	1	0.80984	0.10209	0.75	0.24586	0.26408	No
Dhrs11	0.8198	0.06152	0.66667	4	0.7851	0.1187	0.5	4	0.92636	0.01243	1	0.91018	0.0384	0.75	0.22319	0.274	No			0.58152	0.36466	0.5	4	0.25195	0.64663	0.16667	4	0.81508	0.1397	0.75	0.65128	0.25066	0.5	0.42271	0.29844	No
Dhrs13	0.82268	0.06583	0.66667	4	0.60891	0.28046	0.5	4	0.9298	0.01158	1	0.83838	0.05888	0.5	0.23304	0.17584	No			0.7171	0.13244	0.5	4	0.15844	0.32466	0.16667	4	0.88643	0.02388	0.75	0.57468	0.25846	0	0.5253	0.41089	No
Dhrs3	0.68422	0.17619	0.33333	4	0.49238	0.37283	0.16667	4	0.87154	0.02613	1	0.78645	0.10907	0.75	0.37393	0.13039	No			0.72909	0.15893	0.5	4	0.35312	0.35754	0.5	4	0.89014	0.02603	0.75	0.71352	0.18394	0.75	0.4015	0.25294	No
Dhrs4	0.56306	0.28656	0.16667	4	0.92967	0.00945	1	4	0.81667	0.05603	0.25	0.97279	0.00167	1	0.3392	0.07228	No			0.56541	0.27911	0.16667	4	0.25679	0.57007	0.16667	4	0.81275	0.05081	0.75	0.65481	0.17565	0	0.29148	0.2047	No
Dhrs7	0.63141	0.25655	0.33333	4	0.54387	0.33387	0.16667	4	0.8505	0.05989	0.5	0.81071	0.06629	0.5	0.53369	0.05575	No			0.87568	0.04224	0.5	4	0.43887	0.44111	0.5	4	0.95187	0.00919	1	0.759	0.14453	0.75	0.37212	0.31071	No
Dhrs7b	0.75492	0.11379	0.5	4	0.59349	0.26821	0.16667	4	0.90188	0.02595	0.75	0.83346	0.0669	0.5	0.28998	0.14104	No			0.69434	0.15632	0.16667	4	0.08902	0.18905	0	4	0.87782	0.02969	0.75	0.53419	0.34283	0.25	0.40155	0.35312	No
Dhrsx	0.45713	0.33214	0.33333	4	0.48573	0.41954	0.5	4	0.76371	0.17144	0.75	0.78346	0.12793	0.75	0.49194	0.24738	No			0.89039	0.0326	0.5	4	0.63395	0.28705	0.5	4	0.95697	0.00796	1	0.85112	0.07377	0.75	0.30477	0.21191	No
Dhx15	0.85169	0.05102	0.5	4	0.85373	0.03658	0.83333	4	0.94239	0.00845	1	0.94262	0.0049	1	0.17528	0.04559	YES	Nucleus	Cytoplasm	0.24253	0.54478	0.16667	4	0.21905	0.41845	0.16667	4	0.6551	0.20873	0.5	0.59457	0.24292	0.25	0.19471	0.21222	YES	Nucleus	Cytoplasm
Dhx16	0.53744	0.32803	0.16667	4	0.76562	0.10602	0.33333	4	0.79511	0.07254	0.25	0.90559	0.01511	1	0.2736	0.12257	No			0.46184	0.41356	0.16667	4	0.17511	0.36115	0.16667	4	0.77163	0.09198	0.25	0.60418	0.25314	0.25	0.26063	0.25952	No
Dhx29	0.88268	0.02863	0.83333	4	0.05477	0.29013	0.16667	4	0.95402	0.00513	1	0.51608	0.3113	0.25	0.38451	0.13556	No			0.46136	0.4187	0.16667	4	0.66188	0.16152	0.16667	4	0.75398	0.15087	0.75	0.84247	0.04924	0.75	0.27903	0.21331	No
Dhx30	0.58973	0.2871	0.33333	4	0.41589	0.33304	0.33333	4	0.83165	0.0678	0.75	0.74391	0.17719	0.5	0.36704	0.14419	No			0.86687	0.03659	0.83333	4	0.24881	0.27636	0.33333	4	0.94749	0.00622	1	0.65581	0.23819	0.5	0.31808	0.29847	No
Dhx32	0.96408	0.0026	1	4	0.4102	0.38182	0.5	4	0.98638	0.00043	1	0.73708	0.24518	0.75	0.3424	0.17228	No			0.78721	0.07165	0.16667	4	0.41954	0.44477	0.16667	4	0.91646	0.01113	1	0.73588	0.19155	0.75	0.57451	0.23764	No
Dhx33	0.9348	0.01123	1	4	0.9417	0.00633	1	4	0.97524	0.00195	1	0.97717	0.00096	1	0.18906	0.07919	No			0.44311	0.28928	0.16667	4	0.23899	0.22412	0.33333	4	0.76252	0.13682	0.5	0.65508	0.22654	0.75	0.3376	0.37452	No
Dhx34	0.80183	0.07089	0.5	4	0.66633	0.16292	0.16667	4	0.91924	0.01099	1	0.86091	0.03603	0.75	0.27784	0.16221	No			0.19179	0.40393	0.16667	4	0.06175	0.54599	0	4	0.62407	0.24695	0.5	0.53123	0.28519	0	0.43939	0.21801	YES	Nucleus	Cytoplasm
Dhx35	0.71755	0.12759	0.33333	4	0.66758	0.16672	0.16667	4	0.87697	0.02721	0.75	0.86418	0.03089	1	0.25455	0.12316	No			0.08793	0.57296	0	4	-0.0737	0.43603	0.33333	4	0.55992	0.33826	0.5	0.39102	0.46816	0	0.3242	0.2638	YES	Cytoplasm	Nucleus
Dhx36	0.87376	0.02777	0.83333	4	0.34646	0.33693	0.16667	4	0.94998	0.00417	1	0.70911	0.15993	0.5	0.25496	0.07398	No			0.15433	0.4772	0	4	0.1655	0.49177	0	4	0.57488	0.27168	0	0.56928	0.30387	0.25	0.23349	0.17372	YES	Nucleus	Cytoplasm
Dhx37	0.95118	0.0049	1	4	0.88659	0.02319	0.83333	4	0.98147	0.00056	1	0.956	0.00383	1	0.21548	0.05001	No			0.37181	0.34889	0.16667	4	0.14068	0.3176	0.16667	4	0.72186	0.19782	0.5	0.59172	0.2926	0	0.3505	0.38238	No
Dhx38	0.50943	0.37088	0.16667	4	0.85584	0.04326	0.66667	4	0.77206	0.08611	0.25	0.94302	0.0061	1	0.22978	0.14462	YES	Cytoplasm	Nucleus	0.03271	0.44838	0	4	0.09575	0.6921	0	4	0.48721	0.37614	0	0.47908	0.37393	0	0.32092	0.31051	No
Dhx40	0.32435	0.55929	0	4	0.14221	0.65945	0	4	0.69265	0.15921	0.25	0.54572	0.27732	0	0.52638	0.22166	YES	Organelles	Cytoplasm	0.04221	0.29154	0.16667	4	-0.11153	0.4828	0	4	0.39307	0.45295	0	0.35088	0.42932	0	0.32507	0.27662	No
Dhx57	0.92801	0.01046	1	4	0.9494	0.00644	1	4	0.97247	0.00147	1	0.98012	0.00147	1	0.27108	0.11429	No			0.76164	0.10263	0.33333	4	0.90281	0.02439	0.66667	4	0.89894	0.02041	0.75	0.96127	0.00644	1	0.33444	0.18521	No
Dhx8	0.92604	0.01116	1	4	0.79394	0.0686	0.33333	4	0.97029	0.00155	1	0.91783	0.01089	1	0.19014	0.05179	No			0.29462	0.582	0.16667	4	0.18501	0.57391	0	4	0.6852	0.16786	0.5	0.61694	0.24287	0.25	0.39731	0.23099	No
Dhx9	0.82429	0.06326	0.33333	4	0.8496	0.0353	0.66667	4	0.9272	0.01025	1	0.94029	0.00655	1	0.14768	0.07446	No			0.20853	0.35357	0.16667	4	-0.09945	0.35599	0.16667	4	0.63117	0.2365	0.5	0.40707	0.49998	0	0.25166	0.27365	No
Diablo	0.57447	0.29125	0.33333	4	0.62635	0.24441	0.33333	4	0.82506	0.08015	0.5	0.84781	0.05194	0.5	0.541	0.19618	No			0.95778	0.00488	1	4	0.50521	0.3828	0.33333	4	0.98394	0.00089	1	0.79304	0.10368	0.5	0.34544	0.2408	No
Diaph1	0.67675	0.22991	0.5	4	0.91629	0.01518	1	4	0.86704	0.06657	0.75	0.96804	0.0025	1	0.23743	0.09687	No			0.70806	0.15212	0.16667	4	0.86361	0.0374	0.66667	4	0.88229	0.03368	0.5	0.947	0.00705	1	0.15426	0.07195	No
Diaph2	0.52119	0.38032	0.16667	4	0.68268	0.14982	0.33333	4	0.80009	0.07806	0.75	0.86919	0.02791	0.75	0.38464	0.10179	No			0.5558	0.35032	0.5	4	0.1788	0.41923	0	4	0.80646	0.12088	0.75	0.57698	0.26121	0.25	0.36136	0.20604	YES	Cytoplasm	Nucleus
Diaph3	0.44105	0.39261	0	4	0.61051	0.26084	0.16667	4	0.76164	0.11134	0.5	0.84122	0.04785	0.75	0.31853	0.11277	No			0.60812	0.24184	0.16667	4	0.29218	0.44896	0	4	0.83853	0.04611	0.5	0.6673	0.16835	0.25	0.26748	0.22068	No
Dicer1	0.96059	0.00395	1	4	0.88471	0.02359	1	4	0.98503	0.00061	1	0.95472	0.00466	1	0.32481	0.06236	No			0.71258	0.1813	0.5	4	0.96408	0.00378	1	4	0.8657	0.07824	0.75	0.98281	0.00173	1	0.30551	0.14411	YES	Organelles	Cytoplasm
Dido1	0.80341	0.08443	0.5	4	0.79778	0.06228	0.66667	4	0.91744	0.01181	1	0.92071	0.01006	1	0.28806	0.1186	No			0.52461	0.33223	0.16667	4	0.13257	0.45021	0.16667	4	0.80044	0.06575	0.5	0.58266	0.25991	0	0.30551	0.26548	No
Diexf	0.85231	0.03654	0.83333	4	0.84272	0.04231	0.5	4	0.94108	0.00545	1	0.93792	0.00619	1	0.20919	0.03639	No			0.33547	0.51553	0.16667	4	0.00154	0.46036	0	4	0.70327	0.14806	0.25	0.47931	0.35362	0	0.39938	0.28484	No
Dimt1	0.84173	0.04493	0.66667	4	0.89364	0.02225	0.83333	4	0.93874	0.00732	1	0.95908	0.00398	1	0.2353	0.06575	No			0.19048	0.56091	0.16667	4	0.23112	0.50408	0.16667	4	0.62613	0.25471	0.5	0.6223	0.19406	0	0.32442	0.30161	No
Dip2a	0.87127	0.03997	0.66667	4	0.88619	0.02782	0.83333	4	0.95049	0.0066	1	0.95565	0.00428	1	0.54821	0.32812	No			0.78711	0.10907	0.5	4	0.65216	0.20764	0.33333	4	0.91565	0.02638	0.75	0.85193	0.0406	0.75	0.30151	0.21592	No
Dip2b	0.40777	0.3936	0.5	4	0.88201	0.02305	1	4	0.74217	0.18135	0.75	0.95348	0.00381	1	0.4125	0.11158	YES	Cytoplasm	Nucleus	0.7162	0.13915	0.33333	4	0.342	0.3187	0.33333	4	0.88555	0.03037	0.75	0.69933	0.17714	0.5	0.32251	0.28599	No
Dipk1a	0.88488	0.03671	0.5	4				0	0.95463	0.00924	1						No			1	0	1	3	-0.2	0.704	0	2	1	0	1	0.63246	0.17781	0	1.41421		No
Dipk1b	0.20361	0.57907	0	4				0	0.62881	0.20143	0.25						YES	Nucleus	Organelles	0.36514	0.39379	0.33333	4				1	0.72255	0.13192	0.25	1	0	1	1.41421		No
Dipk2a	0.72729	0.13431	0.33333	4	0.50946	0.32318	0.33333	4	0.89107	0.02783	0.75	0.7941	0.11104	0.5	0.36617	0.15969	No			0.79196	0.07237	0.5	4	0.21159	0.27017	0.33333	4	0.91694	0.01334	1	0.62938	0.24743	0.25	0.50227	0.34468	No
Dis3	0.41278	0.43066	0.5	4	0.76815	0.10097	0.5	4	0.74669	0.18925	0.75	0.90783	0.01599	1	0.27216	0.07045	YES	Nucleus	Cytoplasm	0.79126	0.08091	0.66667	4	0.46426	0.33946	0.16667	4	0.91223	0.01851	0.75	0.75773	0.10897	0.5	0.23569	0.22778	No
Dis3l	0.84098	0.05718	0.66667	4	0.70264	0.14333	0.16667	4	0.93617	0.01396	0.75	0.87377	0.03576	0.75	0.20134	0.13604	No			0.5027	0.34158	0.16667	4	0.83911	0.06933	0.5	4	0.75554	0.12828	0.5	0.93243	0.02282	0.75	0.41208	0.2942	No
Dis3l2	0.95122	0.00668	1	4	0.78002	0.09227	0.5	4	0.981	0.00157	1	0.91065	0.01866	0.75	0.29015	0.21402	No			0.90877	0.01734	0.83333	4	0.84243	0.04149	0.5	4	0.9638	0.00311	1	0.93691	0.00628	1	0.28378	0.16154	No
Dkc1	0.99078	0.00016	1	4	0.95661	0.00305	1	4	0.99653	2e-05	1	0.98349	0.00041	1	0.14877	0.04339	No			0.42187	0.27336	0.16667	4	0.15088	0.18244	0.33333	4	0.75157	0.14717	0.5	0.6006	0.15047	0.75	0.33353	0.3237	No
Dlat	0.80777	0.09518	0.5	4	0.11082	0.41218	0.16667	4	0.9233	0.02475	0.75	0.57497	0.28357	0.5	0.4788	0.27894	No			0.99628	3e-05	1	4	0.36931	0.31239	0.5	4	0.9986	0	1	0.72559	0.21395	0.75	0.35557	0.53543	No
Dld	0.72012	0.14278	0.5	4	0.40938	0.38692	0.33333	4	0.88723	0.02613	0.75	0.7428	0.16378	0.75	0.3466	0.13178	No			0.91769	0.01262	1	4	0.26113	0.27583	0.33333	4	0.96825	0.00186	1	0.66614	0.26245	0.75	0.29091	0.3428	No
Dlg1	0.34362	0.43047	0.16667	4	0.21128	0.26291	0.16667	4	0.70897	0.14286	0.5	0.62128	0.20972	0.75	0.23324	0.08351	No			0.51441	0.42241	0.5	4	0.3902	0.34307	0.16667	4	0.79724	0.10868	0.75	0.72742	0.14127	0.5	0.21597	0.16115	No
Dlg5	-0.22414	0.66952	0	3	-0.2	0.704	0	2	0.42607	0.40411	0	0.63246	0.17781	0	1.31761	0.0966	No			0.81761	0.06574	0.66667	3	-0.01116	0.98326	0	2	0.93383	0.01246	1	0.69983	0.12663	0	1.21491	0.19931	YES	Cytoplasm	Organelles
Dlgap4	0.69238	0.20748	0.5	4	0.72785	0.14149	0.5	4	0.87356	0.05913	0.75	0.89054	0.02751	0.75	0.55777	0.19319	No			0.61303	0.27831	0.5	4	0.50745	0.37161	0.16667	4	0.83675	0.0856	0.75	0.79225	0.06767	0.5	0.68541	0.35324	No
Dlgap5	0.24505	0.3005	0.16667	4	0.89997	0.02035	0.83333	4	0.6579	0.26003	0.5	0.96161	0.00322	1	0.34333	0.23992	No			0.88315	0.02541	0.83333	4	0.44315	0.42257	0.5	4	0.95414	0.00395	1	0.76107	0.13636	0.75	0.27841	0.26238	No
Dlst	0.7534	0.1179	0.66667	4	0.45684	0.44608	0.16667	4	0.89682	0.0288	0.75	0.76882	0.10131	0.75	0.33029	0.13699	No			0.84716	0.04158	0.66667	4	0.19933	0.21423	0.33333	4	0.94014	0.00744	1	0.6242	0.27403	0.5	0.30436	0.36764	No
Dlx1				1				0	1	0	1						YES	Nucleus	Organelles				1				0	1	0	1						YES	Organelles	Cytoplasm
Dmac1	0.7142	0.17884	0.5	4	0.2592	0.64289	0.16667	4	0.88339	0.04981	0.75	0.6593	0.19131	0.25	0.54646	0.34797	No			0.9597	0.00417	1	4	0.37429	0.33792	0.5	4	0.98448	0.00082	1	0.72799	0.20203	0.75	0.45955	0.55123	No
Dmac2	0.74212	0.10698	0.16667	4	0.77693	0.11899	0.5	4	0.89689	0.02126	0.75	0.90844	0.03529	0.75	0.66454	0.27934	No			0.85241	0.05067	0.83333	4	0.12522	0.43296	0.33333	3	0.94235	0.00939	1	0.64163	0.20728	0.33333	0.52212	0.49693	No
Dmac2l	0.71783	0.17391	0.5	4	0.42833	0.32471	0.33333	4	0.88723	0.03423	0.75	0.749	0.15951	0.5	0.5996	0.24132	No			0.87319	0.043	0.5	4	0.40448	0.45286	0.33333	4	0.94895	0.00571	1	0.74334	0.14829	0.5	0.53214	0.43778	No
Dmap1	0.91174	0.01622	1	4	0.82996	0.0503	0.5	4	0.96501	0.00217	1	0.93262	0.00839	1	0.23073	0.08524	No			0.28152	0.5676	0	4	-0.09381	0.32588	0.16667	4	0.67475	0.15565	0.25	0.40677	0.335	0.25	0.27491	0.26936	No
Dmpk	0.78077	0.08224	0.5	4	0.92889	0.00899	1	3	0.91148	0.01585	1	0.97594	0.00111	1	0.27929	0.16436	No			0.88511	0.03274	0.83333	4	0.17166	0.52411	0.33333	3	0.95497	0.00508	1	0.66258	0.1766	0.33333	0.55295	0.47516	No
Dmtf1	1	0	1	2				0	1	0	1						YES	Cytoplasm	Organelles				1				1	1	0	1	1	0	1			YES	Cytoplasm	Organelles
Dmxl1	0.69403	0.21762	0.5	4	0.68209	0.15997	0.16667	4	0.87741	0.05267	0.75	0.86826	0.03713	0.75	0.4033	0.10529	No			0.63876	0.21317	0.16667	4	0.58354	0.32865	0.5	4	0.84782	0.046	0.75	0.82893	0.07351	0.75	0.59884	0.14494	No
Dmxl2	0.77681	0.08714	0.5	4	0.42418	0.44353	0.16667	4	0.91125	0.01678	1	0.7356	0.13163	0.5	0.68189	0.32145	No			0.19112	0.15512	0.5	4	0.37454	0.31993	0.16667	4	0.62624	0.1622	0.75	0.72738	0.15156	0.5	0.61956	0.20423	No
Dna2	0.6392	0.2078	0.16667	4	0.31169	0.5038	0.16667	4	0.854	0.03684	0.75	0.69403	0.18848	0.5	0.42312	0.15787	No			0.88187	0.02884	0.66667	4	0.6846	0.18344	0.33333	4	0.95352	0.00533	1	0.87164	0.03387	0.5	0.29476	0.18076	No
Dnaaf2				1				1	1	0	1	1	0	1	0.61122		No			-0.32466	0.53012	0	2				1	0.55137	0.31137	0	1	0	1	0.49366		YES	Cytoplasm	Organelles
Dnaaf5	0.88954	0.02116	0.83333	4	0.72409	0.14286	0.33333	4	0.95725	0.0037	1	0.88902	0.03242	0.75	0.51234	0.09664	No			0.79874	0.07704	0.5	4	0.41917	0.44158	0	4	0.92059	0.01631	0.75	0.72534	0.13607	0.5	0.29772	0.10977	No
Dnah2	0.92332	0.01272	1	3				1	0.9734	0.00212	1	1	0	1	0.78983		No						0				1				1	0	1			YES	Cytoplasm	Nucleus
Dnah7b	0.61419	0.25553	0.33333	4	0.32125	0.58256	0.16667	4	0.84069	0.06131	0.75	0.70034	0.12808	0.25	0.62912	0.1097	No			-0.03792	0.55794	0.16667	4	0.10973	0.54137	0	4	0.46687	0.38328	0	0.56695	0.27156	0	0.92666	0.49039	No
Dnaja1	0.37016	0.50143	0	4	0.69733	0.16588	0.33333	4	0.72453	0.12162	0.25	0.8719	0.04436	0.75	0.26378	0.07002	No			0.31593	0.59918	0.16667	4	0.46375	0.39974	0.16667	4	0.68029	0.18578	0.25	0.74925	0.12938	0.75	0.14703	0.08178	No
Dnaja2	0.47757	0.37099	0	4	0.86772	0.02977	0.83333	4	0.77228	0.09195	0.5	0.94867	0.00407	1	0.21598	0.06407	No			0.27695	0.39063	0	4	0.46494	0.26499	0.16667	4	0.65805	0.22306	0.25	0.72961	0.17048	0.75	0.1374	0.08076	No
Dnaja3	0.80833	0.08793	0.5	4	0.68778	0.1874	0.33333	4	0.92348	0.02164	0.75	0.87494	0.0393	0.5	0.23809	0.15801	No			0.81603	0.05689	0.5	4	0.1541	0.18006	0.16667	4	0.92767	0.0092	1	0.58416	0.29421	0.25	0.34349	0.38356	No
[truncated: 6,473 more rows]

## Sheet: Relocalized_JMD
Annotations			Pairwise r within condition								Replicate-vs-Mean r						CTRL↔MIDO Shift		Confidence
[truncated: 1,472 more rows]

[truncated: 3 more sheets: Relocalized_TKD, Statistics, Dist_Bins]
